# Supplementary material for: Mosaic loss of Y chromosome is associated with aging and epithelial injury in chronic kidney disease
Source: Genome Biol. 2024 Jan 29;25:36. doi: 10.1186/s13059-024-03173-2 (PMC10823641; doi:10.1186/s13059-024-03173-2)
Supplement: Supplementary file 1 — Additional file 1. Single-cell and spatial library metadata and demographics (Table S1). Library quality control metrics (Tables S2-S4) and cell type distribution (Tables S5-S8). [file 13059_2024_3173_MOESM1_ESM.xlsx]

## Sheet: sample_info
		Table S1
library_id	donor	modality	geo_series	geo_sample	tissue_source	tissue_type	sex	race	age	age_binned	sCr	egfr	egfr_binned
1-27Nx	1-27Nx	single_nucleus_multiome	GSE220289	GSM6797227, GSM6797228	kidney	Control	Male	NA	65	60-69	1.01	83	80-89
2-15Nx	2-15Nx	single_nucleus_multiome	GSE220289	GSM6797229, GSM6797230	kidney	Control	Female	NA	64	60-69	0.99	64	60-69
090922Nx	090922Nx	single_nucleus_multiome	GSE232222	GSM7321074, GSM7321075	kidney	CKD	Male	White	51	50-59	1.66	50	50-59
091422Nx	091422Nx	single_nucleus_multiome	GSE232222	GSM7321076, GSM7321077	kidney	CKD	Male	White	91	90-99	1.16	59	50-59
A2	A2	single_nucleus_multiome	GSE220289	GSM6797233, GSM6797234	kidney	CKD	Male	Black or African-American	73	70-79	4.73	12	10-19
AIIM164	AIIM164	single_nucleus_multiome	GSE232222	GSM7321078, GSM7321079	kidney	Control	Female	NA	46	40-49	0.4	124	120-129
AIL5160	AIL5160	single_nucleus_multiome	GSE232222	GSM7321080, GSM7321081	kidney	Control	Female	NA	71	70-79	0.6	96	90-99
AJDV174	AJDV174	single_nucleus_multiome	GSE232222	GSM7321082, GSM7321083	kidney	Control	Male	NA	58	50-59	2.1	36	30-39
AJDL105	AJDL105	single_nucleus_multiome	GSE232222	GSM7321084, GSM7321085	kidney	Control	Female	NA	78	70-79	0.76	80	80-89
Control_1	Control_1	single_nucleus_atac	GSE151302	GSM4572187	kidney	Control	Male	NA	62	60-69	1.21	61	60-69
Control_2	Control_2	single_nucleus_atac	GSE151302	GSM4572188	kidney	Control	Male	White	54	50-59	1.28	58	50-59
Control_3	Control_3	single_nucleus_atac	GSE151302	GSM4572189	kidney	Control	Female	White	61	60-69	0.89	69	60-69
Control_4	Control_4	single_nucleus_atac	GSE151302	GSM4572190	kidney	Control	Male	White	50	50-59	1.1	82	80-89
Control_5	Control_5	single_nucleus_atac	GSE151302	GSM4572191	kidney	Control	Female	White	52	50-59	0.89	78	70-79
Control_6	Control_6	single_nucleus_atac	GSE195460	GSM5837793	kidney	Control	Female	NA	59	50-59	0.69	100	100-109
DN_1	DN_1	single_nucleus_atac	GSE195460	GSM5837794	kidney	CKD	Male	White	52	50-59	1.03	76	70-79
DN_2	DN_2	single_nucleus_atac	GSE195460	GSM5837795	kidney	CKD	Male	White	74	70-79	1.26	56	50-59
DN_3	DN_3	single_nucleus_atac	GSE195460	GSM5837796	kidney	CKD	Female	NA	57	50-59	0.7	89	80-89
DN_4	DN_4	single_nucleus_atac	GSE195460	GSM5837798	kidney	CKD	Male	White	78	70-79	0.99	73	70-79
DN_5	DN_5	single_nucleus_atac	GSE195460	GSM5837800	kidney	CKD	Female	White	51	50-59	0.78	101	100-109
CKD_1	CKD_1	single_nucleus_atac	GSE232222	GSM7321069	kidney	CKD	Female	NA	54	50-59	1	67	60-69
CKD_2	CKD_2	single_nucleus_atac	GSE232222	GSM7321070	kidney	CKD	Male	NA	58	50-59	0.8	103	100-109
CKD_3	CKD_3	single_nucleus_atac	GSE232222	GSM7321071	kidney	CKD	Male	NA	57	50-59	1.3	64	60-69
CKD_4	CKD_4	single_nucleus_atac	GSE232222	GSM7321072	kidney	CKD	Male	NA	67	60-69	1.9	38	30-39
CKD_5	CKD_5	single_nucleus_atac	GSE232222	GSM7321073	kidney	CKD	Female	NA	41	40-49	1.4	48	40-49
SAMN18736215	SAMN18736215	single_nucleus_atac	GSE172008	GSM5239694	kidney	Control	Male	Black or African-American	70	70-79	NA	NA	NA
SAMN18736216	SAMN18736216	single_nucleus_atac	GSE172008	GSM5239693	kidney	Control	Male	White	52	50-59	NA	NA	NA
SAMN27505541	SAMN27505541	single_nucleus_atac	GSE200547	GSM6037591	kidney	Control	Female	White	65	60-69	NA	NA	NA
SAMN27505542	SAMN27505542	single_nucleus_atac	GSE200547	GSM6037589	kidney	Control	Male	Black or African-American	74	70-79	NA	NA	NA
SAMN27505543	SAMN27505543	single_nucleus_atac	GSE200547	GSM6037588	kidney	Control	Female	White	85	80-89	NA	NA	NA
SAMN27505544	SAMN27505544	single_nucleus_atac	GSE200547	GSM6037587	kidney	Control	Female	White	85	80-89	NA	NA	NA
31-10001	31-10001	single_cell_rna	NA	NA	kidney	CKD	Male	White	NA	70-79	NA	NA	40-49
31-10000	31-10000	single_cell_rna	NA	NA	kidney	CKD	Male	White	NA	50-59	NA	NA	20-29
33-10005	33-10005	single_cell_rna	NA	NA	kidney	AKI	Male	White	NA	60-69	NA	NA	70-79
32-10034	32-10034	single_cell_rna	NA	NA	kidney	AKI	Male	White	NA	60-69	NA	NA	60-69
33-10006	33-10006	single_cell_rna	NA	NA	kidney	AKI	Male	White	NA	20-29	NA	NA	70-79
29-10013	29-10013	single_cell_rna	NA	NA	kidney	CKD	Female	Black or African-American	NA	60-69	NA	NA	100-109
29-10010	29-10010	single_cell_rna	NA	NA	kidney	CKD	Male	Asian	NA	70-79	NA	NA	40-49
31-10035	31-10035	single_cell_rna	NA	NA	kidney	CKD	Female	White	NA	70-79	NA	NA	60-69
29-10006	29-10006	single_cell_rna	NA	NA	kidney	CKD	Female	Black or African-American	NA	60-69	NA	NA	70-79
30-10034	30-10034	single_cell_rna	NA	NA	kidney	AKI	Female	Black or African-American	NA	70-79	NA	NA	60-69
31-10006	31-10006	single_cell_rna	NA	NA	kidney	CKD	Male	White	NA	60-69	NA	NA	50-59
32-10003	32-10003	single_cell_rna	NA	NA	kidney	AKI	Male	White	NA	30-39	NA	NA	120-129
29-10008	29-10008	single_cell_rna	NA	NA	kidney	CKD	Female	White	NA	60-69	NA	NA	40-49
29-10012	29-10012	single_cell_rna	NA	NA	kidney	CKD	Female	Black or African-American	NA	50-59	NA	NA	30-39
31-10013	31-10013	single_cell_rna	NA	NA	kidney	CKD	Female	Black or African-American	NA	60-69	NA	NA	100-109
32-2	32-2	single_cell_rna	NA	NA	kidney	AKI	Male	White	NA	60-69	NA	NA	90-99
3535	3535	single_cell_rna	NA	NA	kidney	Control	Male	White	NA	NA	NA	NA	NA
18-162	18-162	single_cell_rna	NA	NA	kidney	Control	Female	NA	NA	60-69	NA	NA	NA
18-142	18-142	single_cell_rna	NA	NA	kidney	Control	Female	NA	NA	60-69	NA	NA	NA
18-312	18-312	single_cell_rna	NA	NA	kidney	Control	Male	NA	NA	70-79	NA	NA	NA
3499	3499	single_cell_rna	NA	NA	kidney	Control	Female	White	NA	NA	NA	NA	NA
3504	3504	single_cell_rna	NA	NA	kidney	Control	Female	White	NA	NA	NA	NA	NA
3593	3593	single_cell_rna	NA	NA	kidney	Control	Male	White	NA	NA	NA	NA	NA
3613	3613	single_cell_rna	NA	NA	kidney	Control	Female	White	NA	NA	NA	NA	NA
KRP446	KRP446	single_cell_rna	NA	NA	kidney	Control	Male	White	NA	NA	NA	NA	NA
3490	3490	single_cell_rna	NA	NA	kidney	Control	Female	White	NA	NA	NA	NA	NA
KRP460	KRP460	single_cell_rna	NA	NA	kidney	Control	Male	White	NA	NA	NA	NA	NA
KRP461	KRP461	single_cell_rna	NA	NA	kidney	Control	Male	White	NA	NA	NA	NA	NA
KRP462	KRP462	single_cell_rna	NA	NA	kidney	Control	Female	White	NA	NA	NA	NA	NA
MGI3535_A1_010322NHK	MGI3535_A1_010322NHK	visium_spatial	GSE232431	GSM7333224	kidney	Control	Female	White	71	70-79	0.6	96	90-99
MGI3535_B1_041921NHK	MGI3535_B1_041921NHK	visium_spatial	GSE232431	GSM7333225	kidney	CKD	Female	White	63	60-69	0.6	101	100-109
MGI3535_C1_011319NHK	MGI3535_C1_011319NHK	visium_spatial	GSE232431	GSM7333226	kidney	AKI	Male	Black or African-American	28	20-29	3.64	22	20-29
MGI3535_D1_050619NHK	MGI3535_D1_050619NHK	visium_spatial	GSE232431	GSM7333227	kidney	Control	Female	White	71	70-79	0.8	79	70-79
MGI3779_A1_110122_NX	MGI3779_A1_110122_NX	visium_spatial	GSE232431	GSM7333228	kidney	CKD	Male	White	84	80-89	2.2	29	20-29
MGI3779_B1_50521_4428AID	MGI3779_B1_50521_4428AID	visium_spatial	GSE232431	GSM7333229	kidney	AKI	Male	Black or African-American	19	10-19	5.9	13	10-19
MGI3779_C1_110722_463AJKE	MGI3779_C1_110722_463AJKE	visium_spatial	GSE232431	GSM7333230	kidney	Control	Female	White	52	50-59	0.36	122	120-129
MGI3779_D1_070722_446AJGE	MGI3779_D1_070722_446AJGE	visium_spatial	GSE232431	GSM7333231	kidney	AKI	Male	White	59	50-59	5.7	11	10-19
SAMN20460922	pt7001025	single_nucleus_atac	GSE181062	GSM5483847	adjacent_normal_leuk	NA	Male	NA	45	NA	NA	NA	NA
SAMN20460923	pt7001031	single_nucleus_atac	GSE181062	GSM5483850	pbmc	NA	Male	NA	45	NA	NA	NA	NA
SAMN20460924	pt7001031	single_nucleus_atac	GSE181062	GSM5483852	rcc_leuk	NA	Male	NA	45	NA	NA	NA	NA
SAMN20460925	pt7001031	single_nucleus_atac	GSE181062	GSM5483855	adjacent_normal_leuk	NA	Male	NA	45	NA	NA	NA	NA
SAMN20460940	pt1002300	single_nucleus_atac	GSE181062	GSM5483807	pbmc	NA	Female	NA	79	NA	NA	NA	NA
SAMN20460941	pt1002300	single_nucleus_atac	GSE181062	GSM5483809	rcc_leuk	NA	Female	NA	79	NA	NA	NA	NA
SAMN20460942	pt1002300	single_nucleus_atac	GSE181062	GSM5483811	adjacent_normal_leuk	NA	Female	NA	79	NA	NA	NA	NA
SAMN20460943	pt2001077	single_nucleus_atac	GSE181062	GSM5483826	pbmc	NA	Male	NA	61	NA	NA	NA	NA
SAMN20460944	pt2001077	single_nucleus_atac	GSE181062	GSM5483829	rcc_leuk	NA	Male	NA	61	NA	NA	NA	NA
SAMN20460945	pt1002310	single_nucleus_atac	GSE181062	GSM5483814	pbmc	NA	Male	NA	65	NA	NA	NA	NA
SAMN20460946	pt1002310	single_nucleus_atac	GSE181062	GSM5483816	rcc_leuk	NA	Male	NA	65	NA	NA	NA	NA
SAMN20460947	pt1002310	single_nucleus_atac	GSE181062	GSM5483819	adjacent_normal_leuk	NA	Male	NA	65	NA	NA	NA	NA
SAMN20460948	pt2001055	single_nucleus_atac	GSE181062	GSM5483821	pbmc	NA	Male	NA	60	NA	NA	NA	NA
SAMN20460949	pt2001055	single_nucleus_atac	GSE181062	GSM5483824	rcc_leuk	NA	Male	NA	60	NA	NA	NA	NA
SAMN20460950	pt2001215	single_nucleus_atac	GSE181062	GSM5483831	pbmc	NA	Male	NA	65	NA	NA	NA	NA
SAMN20460951	pt2001215	single_nucleus_atac	GSE181062	GSM5483833	rcc_leuk	NA	Male	NA	65	NA	NA	NA	NA
SAMN20460952	pt2001221	single_nucleus_atac	GSE181062	GSM5483836	pbmc	NA	Male	NA	64	NA	NA	NA	NA
SAMN20460953	pt2001221	single_nucleus_atac	GSE181062	GSM5483838	rcc_leuk	NA	Male	NA	64	NA	NA	NA	NA
SAMN20460954	pt7001025	single_nucleus_atac	GSE181062	GSM5483841	pbmc	NA	Male	NA	45	NA	NA	NA	NA
SAMN20460955	pt7001025	single_nucleus_atac	GSE181062	GSM5483844	rcc_leuk	NA	Male	NA	45	NA	NA	NA	NA

## Sheet: snmulti_qc
Table S2
library_id	chemistry	estimated_number_cells	atac_sequenced_read_pairs	atac_mean_reads_per_cell	atac_fraction_fragments_in_cells	atac_median_fragments_per_cell	gex_sequenced_read_pairs	gex_mean_reads_per_cell	gex_median_umi_per_cell	gex_median_genes_per_cell
1-27Nx	Single Cell Multiome ATAC + Gene Expression v1	2698	448917426	166388	49.6	26090	434272831	160961	8894	3289
2-15Nx	Single Cell Multiome ATAC + Gene Expression v1	3362	434588209	129264	68.2	35886	528470592	157189	13392	4096
090922Nx	Single Cell Multiome ATAC + Gene Expression v1	8952	289759558	32368	69.8	13064	337220860	37669	5075	2498
091422Nx	Single Cell Multiome ATAC + Gene Expression v1	6886	308212581	44759	56.9	14122	232066948	33701	4505	2159
A2	Single Cell Multiome ATAC + Gene Expression v1	20000	669917308	33495	76.3	14896	1361283099	68064	8074	2882
AIIM164	Single Cell Multiome ATAC + Gene Expression v1	8411	360302077	42837	71.3	13536	312268530	37126	6391	2792
AIL5160	Single Cell Multiome ATAC + Gene Expression v1	5600	291690577	52087	83.1	17289	285476929	46156	7573	2994
AJDV174	Single Cell Multiome ATAC + Gene Expression v1	8126	291499655	35872	66.1	10506	311007556	38273	5764	2563
AJDL105	Single Cell Multiome ATAC + Gene Expression v1	13425	510514955	38027	75.1	12748	174690707	20461	3119	1766
mean		8606.67	4.006e+08	63899.7	68.4889	17570.8	4.41862e+08	66622.2	6976.33	2782.11
sd		5336.58	1.29572e+08	48861.4	10.1533	8192.32	3.60141e+08	53909.4	3016.89	669.673
median		8126	360302077	42837	69.8	14122	312268530	38273	6391	2792

## Sheet: snatac_qc
Table S3
library_id	chemistry	estimated_number_cells	atac_sequenced_read_pairs	atac_mean_reads_per_cell	atac_fraction_fragments_in_cells	atac_median_fragments_per_cell
Control_1	ATAC	7264	343687555	47313	69.4	16510
Control_2	ATAC	5815	269154397	46286	63.5	14239
Control_3	ATAC	9911	396525222	40008	90.3	19055
Control_4	ATAC	7769	314024252	40420	80.6	12070
Control_5	ATAC	9641	267097032	27704	86.9	10984
Control_6	ATAC	9705	396950787	40901	81.3	15193
DN_1	ATAC	8070	317893558	39392	92.1	17810
DN_2	ATAC	5519	327100292	59268	70.6	19877
DN_3	ATAC	8368	352326051	42103	92.1	21148
DN_4	ATAC	9466	350896180	37069	86.1	11128
DN_5	ATAC	10515	264960156	25198	85.2	9533
CKD_1	ATAC	4386	583592361	133057	77.5	42390
CKD_2	ATAC	5489	641088925	116795	90	44089
CKD_3	ATAC	8187	623379804	76142	83.7	29943
CKD_4	ATAC	7117	608897250	85555	93.8	36016
CKD_5	ATAC	7121	617861213	86766	92.9	34795
SAMN18736215	ATAC	11004	438488694	39848	78.1	9662
SAMN18736216	ATAC	10893	625332342	57406	83.8	20606
SAMN27505541	ATAC	20009	330925647	16538	71	4721
SAMN27505542	ATAC	20004	160691471	8032	75.2	3547
SAMN27505543	ATAC	20005	243351653	12164	83.8	5383
SAMN27505544	ATAC	11001	251454292	22836	88.4	11253
mean		9875.41	3.96622e+08	50036.4	82.5591	18634.2
sd		4534.52	1.5021e+08	32148	8.52334	11800.6
median		8917	3.47292e+08	40660.5	83.8	15851.5

## Sheet: spatial_qc
Table S4
library_id	chemistry	estimated_number_spots	spatial_sequenced_read_pairs	spatial_mean_reads_per_spot	spatial_median_umi_per_spot	spatial_median_genes_per_spot
MGI3535_A1_010322NHK	Visium V1 Slide - FFPE v1	2666	83035398	31146	1082	673
MGI3535_B1_041921NHK	Visium V1 Slide - FFPE v1	2068	107474351	51970	2884	1412
MGI3535_C1_011319NHK	Visium V1 Slide - FFPE v1	2683	104443862	38928	7807	3349
MGI3535_D1_050619NHK	Visium V1 Slide - FFPE v1	4187	94954791	22678	9989	3969
MGI3779_A1_110122_NX	Visium V1 Slide - FFPE v1	3438	119585713	34784	1339	772
MGI3779_B1_50521_4428AID	Visium V1 Slide - FFPE v1	2358	337573153	143161	45318	8402
MGI3779_C1_110722_463AJKE	Visium V1 Slide - FFPE v1	2005	79005995	39404	2073	1049
MGI3779_D1_070722_446AJGE	Visium V1 Slide - FFPE v1	2206	186155190	84386	21076	6101
mean		2701.38	1.39029e+08	55807.1	11446	3215.88
stdev		755.994	8.69245e+07	39935.3	15241.6	2833.29
median		2512	1.05959e+08	39166	5345.5	2380.5

## Sheet: snmulti_cell_distribution
Table S5
	PCT	PST	PT_VCAM1	PEC	TAL1	TAL2	DCT1	DCT2	PC	ICA	ICB	PODO	ENDO	FIB_VSMC_MC	TCELL	BCELL	MONO	Total		mean_cells_per_library	sd_cells_per_library
090922Nx	2109	249	555	139	321	292	499	220	181	286	167	117	567	151	154	41	139	6187		6387.89	4068.86
091422Nx	1584	270	400	138	202	188	425	419	361	211	152	97	410	154	124	51	81	5267
1-27Nx	539	130	70	9	198	79	132	100	82	61	36	10	50	32	51	264	42	1885
2-15Nx	892	209	92	35	184	88	219	98	84	77	51	13	70	28	45	9	21	2215
A2	3198	982	1984	271	2276	1705	1613	527	368	92	609	34	654	208	179	47	555	15302
AIIM164	2421	539	349	67	386	179	954	414	341	160	126	34	434	196	89	24	125	6838
AIL5160	1420	265	319	75	217	123	387	230	327	113	105	62	385	188	27	12	38	4293
AJDL105	2818	489	575	301	591	330	782	612	585	327	257	104	409	523	367	155	213	9438
AJDV174	2351	687	306	41	728	421	387	217	206	151	85	31	329	76	15	10	25	6066
Total	17332	3820	4650	1076	5103	3405	5398	2837	2535	1478	1588	502	3308	1556	1051	613	1239	57491

## Sheet: snatac_cell_distribution
Table S6
	PCT	PST	PT_VCAM1	PT_PROM1	PEC	ATL	TAL1	TAL2	MD	DCT1	DCT2	PC	ICA	ICB	PODO	ENDO	FIB_VSMC_MC	BCELL	TCELL	MONO	Total		mean_cells_per_library	sd_cells_per_library
CKD_1	266	23	521	43	34	236	24	81	3	137	154	41	82	71	12	238	166	51	66	45	2294		7626	4121.07
CKD_2	1050	168	557	54	43	188	39	95	3	58	122	168	110	57	34	201	250	65	143	154	3559
CKD_3	2200	341	503	116	68	211	238	492	15	381	204	197	63	261	22	296	213	12	78	88	5999
CKD_4	1860	597	437	108	59	727	282	291	7	199	149	77	66	37	19	300	136	4	11	52	5418
CKD_5	2623	196	321	61	61	93	93	214	6	257	296	105	243	72	20	207	88	12	35	37	5040
Control_1	1616	490	110	77	139	127	482	867	32	496	397	166	117	216	19	274	70	8	40	43	5786
Control_2	1852	157	158	21	111	105	100	284	23	1043	318	125	238	116	37	122	87	5	20	49	4971
Control_3	2674	984	217	87	88	161	568	1340	15	603	270	219	190	126	32	322	76	6	24	34	8036
Control_4	1554	715	138	145	102	295	652	1426	59	414	200	224	71	53	43	377	75	3	12	23	6581
Control_5	1356	770	190	303	129	125	778	1677	34	429	410	274	189	120	80	414	117	3	10	27	7435
Control_6	4248	417	285	54	69	90	145	367	7	964	557	167	331	106	57	346	42	5	12	18	8287
DN_1	2322	379	342	44	79	282	291	362	13	438	410	296	251	55	38	390	70	4	43	48	6157
DN_2	1614	122	210	25	63	79	64	223	3	460	362	152	148	131	18	129	105	257	192	87	4444
DN_3	1733	852	187	164	61	131	433	1194	7	594	362	176	158	89	9	231	84	8	24	82	6579
DN_4	2871	298	241	30	83	129	172	427	13	828	466	193	350	139	51	380	101	52	71	132	7027
DN_5	1653	357	442	125	169	269	284	558	13	250	228	242	130	88	273	443	271	190	560	205	6750
SAMN18736215	2281	591	297	164	206	128	568	1720	148	633	347	171	103	46	42	881	272	12	29	38	8677
SAMN18736216	1739	245	203	40	181	60	273	586	24	553	260	131	235	96	115	1412	254	8	26	54	6495
SAMN27505541	8086	1430	875	494	89	179	605	1673	78	832	571	312	321	215	66	977	217	11	62	100	17193
SAMN27505542	8372	1412	874	286	107	206	507	1274	189	1119	701	388	355	283	80	1109	279	18	46	77	17682
SAMN27505543	6063	623	749	97	218	226	583	1389	276	1525	970	515	417	283	269	1237	706	9	47	109	16311
SAMN27505544	1665	240	269	135	122	124	325	879	63	411	283	246	163	88	262	1110	504	8	68	86	7051
Total	59698	11407	8126	2673	2281	4171	7506	17419	1031	12624	8037	4585	4331	2748	1598	11396	4183	751	1619	1588	167772

## Sheet: scrna_cell_distribution
Table S7
	PT	LOH	PT_VCAM1	ENDO	FIB_VSMC_MC	PC	DCT	PT_PROM1	IC	LEUK	PT_MT	PODO	PEC	Total		mean_cells_per_library	sd_cells_per_library
18-142	3136	549	371	600	386	318	554	110	430	236	285	83	49	7107		4421.79	3449.64
18-162	290	756	333	540	520	203	171	232	137	187	76	74	14	3533
18-312	751	382	419	969	1240	215	421	95	362	619	388	134	119	6114
29-10006	67	32	37	24	22	16	32	5	30	12	7	9	3	296
29-10008	733	695	273	362	309	161	130	42	118	136	44	119	34	3156
29-10010	200	85	38	61	94	35	79	17	32	53	2	26	9	731
29-10012	1146	896	559	326	623	236	386	143	191	423	232	33	66	5260
29-10013	190	228	74	138	119	44	28	69	32	46	68	15	15	1066
30-10034	417	221	586	406	951	180	478	176	194	894	51	27	32	4613
31-10000	495	723	240	420	342	177	85	96	76	270	162	10	8	3104
31-10001	356	1319	233	623	538	580	153	382	296	357	98	30	29	4994
31-10006	224	2518	485	899	593	800	534	621	357	160	138	13	49	7391
31-10013	757	1025	296	528	412	534	159	314	204	165	392	18	12	4816
31-10035	1747	480	454	379	307	246	429	185	185	286	96	123	67	4984
32-10003	1869	431	512	673	808	347	809	205	535	559	229	134	117	7228
32-10034	738	253	424	393	500	110	315	132	119	283	137	90	49	3543
32-2	279	89	82	67	75	48	97	17	46	51	16	0	4	871
33-10005	360	754	272	569	418	211	113	354	115	170	101	53	31	3521
33-10006	736	223	323	374	303	187	392	77	197	365	184	46	74	3481
3490	39	763	124	246	233	97	156	180	60	110	20	4	8	2040
3499	42	285	57	171	160	110	61	108	15	49	15	1	4	1078
3504	159	241	37	330	174	60	29	151	56	50	19	20	6	1332
3535	3185	3531	1193	1520	1342	1192	1870	436	1589	1511	253	272	114	18008
3593	260	2099	427	1464	1327	913	912	778	173	253	127	10	42	8785
3613	56	433	199	1006	952	896	151	188	115	199	70	12	13	4290
KRP446	1701	411	169	195	95	181	873	39	361	116	48	85	89	4363
KRP460	926	504	452	686	669	632	1244	424	473	673	133	95	41	6952
KRP461	742	249	71	69	12	135	241	8	179	19	31	5	27	1788
KRP462	545	715	272	555	192	165	496	220	148	232	61	152	34	3787
Total	22146	20890	9012	14593	13716	9029	11398	5804	6825	8484	3483	1693	1159	128232

## Sheet: spatial_neighbor_dist
Table S8
	PT	TAL	PT_INJ	TL	CD	DCT	GLOM	FIB_VSMC	Total		mean_spots_per_library	sd_spots_per_library
MGI3535_A1_010322NHK	875	310	351	112	452	146	335	85	2666		2701.38	755.994
MGI3535_B1_041921NHK	656	245	290	101	400	97	177	102	2068
MGI3535_C1_011319NHK	1096	235	280	77	539	149	236	71	2683
MGI3535_D1_050619NHK	1031	520	339	297	998	320	488	194	4187
MGI3779_A1_110122_NX	732	749	529	500	485	97	183	163	3438
MGI3779_B1_50521_4428AID	763	419	317	39	391	98	253	78	2358
MGI3779_C1_110722_463AJKE	621	285	181	283	294	99	165	77	2005
MGI3779_D1_070722_446AJGE	602	269	608	98	305	145	104	75	2206
Total	6376	3032	2895	1507	3864	1151	1941	845	21611
