# Supplementary material for: Mosaic loss of Y chromosome is associated with aging and epithelial injury in chronic kidney disease
Source: Genome Biol. 2024 Jan 29;25:36. doi: 10.1186/s13059-024-03173-2 (PMC10823641; doi:10.1186/s13059-024-03173-2)
Supplement: Supplementary file 3 — Additional file 3. Single-cell multiome cell-specific differentially expressed genes (DEG) for LOY vs XY. [file 13059_2024_3173_MOESM3_ESM.csv]

feature	p_val	avg_log2FC	pct.1	pct.2	p_val_adj	celltype
LINC00278	0	-182.210914606803	0.077	0.863	0	PCT
TTTY14	1.23069857335858e-256	-123.06685505682	0.088	0.771	4.50447984834974e-252	PCT
USP9Y	1.83905165854644e-238	-27.9689212629807	0.052	0.726	6.73111297544584e-234	PCT
UTY	8.50193680059998e-220	-20.6516576553279	0.067	0.704	3.1117938883876e-215	PCT
NLGN4Y	5.40935278552182e-99	-10.0758477167874	0.031	0.423	1.97987721302884e-94	PCT
RPS4Y1	3.89363755584922e-70	-2.27852264681478	0.016	0.318	1.42511028181637e-65	PCT
KDM5D	4.45449146727584e-57	-1.38146210025417	0.012	0.269	1.63038842193763e-52	PCT
TTTY10	3.73342532992096e-54	-6.50004249694582	0.005	0.247	1.36647100500437e-49	PCT
DDX3Y	3.74715519251409e-41	-0.775392270790856	0.012	0.209	1.37149627201208e-36	PCT
LRP1B	1.97142811799491e-37	-43.335481624447	0.149	0.377	7.21562405467315e-33	PCT
DHRSX	1.28473116858645e-36	-12.9145863981221	0.383	0.608	4.70224455014327e-32	PCT
ZFY	1.37270166050841e-35	-1.42490257751503	0.014	0.188	5.02422534762684e-31	PCT
MEG3	1.2893313883745e-28	-0.452440774368704	0.057	0.227	4.71908181458952e-24	PCT
TBL1Y	1.15354339471808e-25	-6.49502382120122	0.004	0.129	4.22208417900764e-21	PCT
AC012078.2	2.39674354205902e-25	-42.5188653037065	0.004	0.127	8.7723210382902e-21	PCT
RALYL	1.01592833867838e-24	70.2663248409326	0.389	0.606	3.71839931239673e-20	PCT
MEG8	1.14356063745936e-23	-79.4941182228938	0.048	0.192	4.18554628916501e-19	PCT
DACH1	9.48671828537743e-21	-43.5182876281536	0.198	0.363	3.47223375963099e-16	PCT
FTX	1.09724777398322e-20	-13.2202061344733	0.985	0.969	4.01603657755599e-16	PCT
ALPK2	5.10142027574945e-20	31.2694988912703	0.62	0.469	1.86717083512705e-15	PCT
CYP4F3	6.07908072237418e-20	0.586963003570093	0.582	0.421	2.22500433519617e-15	PCT
MT-CO1	1.99740496640826e-19	-316.187963277935	0.978	0.977	7.31070191755086e-15	PCT
MIR31HG	2.55577514083824e-18	-36.2441513619751	0.173	0.079	9.35439259298204e-14	PCT
VMP1	8.5660367407016e-18	-6.03076741555638	0.787	0.686	3.13525510746419e-13	PCT
CRY1	1.01264233013133e-17	2.19722225759647	0.429	0.293	3.7063721925137e-13	PCT
STOX2	2.87394384077003e-17	9.86084770439306	0.529	0.385	1.05189218516024e-12	PCT
MT-CO2	3.1813837264514e-17	-131.523030562133	0.841	0.888	1.16441825771848e-12	PCT
SPRY4-AS1	8.03741987529006e-17	-0.950349764214943	0.302	0.182	2.94177604855492e-12	PCT
ZFP36	2.98234297117583e-16	2.29470742183649	0.314	0.193	1.09156735088007e-11	PCT
MT-ND2	4.02955860910309e-16	-127.194915741117	0.599	0.702	1.47485874651782e-11	PCT
ZFPM2-AS1	5.17741823282919e-16	38.0097678284298	0.157	0.074	1.89498684739781e-11	PCT
ITGAV	1.3283881299336e-15	-260.76859183119	0.611	0.497	4.86203339436996e-11	PCT
RETREG1	1.37097237734348e-15	-13.2618306296341	0.691	0.572	5.01789599831487e-11	PCT
APBB1IP	1.45276628177752e-15	-2.59692537709421	0.19	0.097	5.3172698679339e-11	PCT
AP003400.1	1.4997170391151e-15	-24.7377637910582	0.442	0.323	5.48911433486517e-11	PCT
MT-ND4	4.2432421673469e-15	-141.169921483316	0.805	0.859	1.55306906567064e-10	PCT
SIK2	4.61544819638764e-15	5.53303438721885	0.746	0.645	1.68930019435984e-10	PCT
KLF6	5.68584703062048e-15	2.07992382079839	0.646	0.52	2.0810768716774e-10	PCT
CUBN	5.73961948436682e-15	-11.7793092171236	0.985	0.971	2.1007581274731e-10	PCT
RFX2	1.07039606691835e-14	9.29770507615709	0.351	0.237	3.91775664452786e-10	PCT
NFKBIZ	1.36984759654506e-14	2.33587045484245	0.321	0.209	5.01377918811457e-10	PCT
MACC1	3.62519198277628e-14	48.8138583452239	0.577	0.472	1.32685651761595e-09	PCT
ITGB8	5.15527608998933e-14	-66.6017195631724	0.734	0.659	1.88688260169699e-09	PCT
VPS37B	8.24399007902291e-14	6.89713935161768	0.371	0.258	3.01738280882317e-09	PCT
MAP2K3	8.25836784924399e-14	0.423753332846494	0.302	0.194	3.02264521650179e-09	PCT
GADD45B	9.88383349634732e-14	1.05235373577614	0.242	0.141	3.61758189799808e-09	PCT
ARHGAP42	1.06573117133447e-13	13.7804958811947	0.735	0.632	3.9006826602013e-09	PCT
FOXP2	1.69370119989061e-13	-0.727953948677062	0.492	0.373	6.19911576171962e-09	PCT
MT-CYB	3.57914010568266e-13	-115.653351990672	0.756	0.817	1.31000107008091e-08	PCT
FRAS1	5.40951889701149e-13	-44.9354651424537	0.856	0.776	1.97993801149518e-08	PCT
HKDC1	7.95719527750433e-13	28.5885878933961	0.439	0.325	2.91241304351936e-08	PCT
NAMPT	1.03003285032079e-12	3.81671832461478	0.349	0.248	3.77002323545911e-08	PCT
MT-ND5	1.15788204640672e-12	-70.9261599563742	0.584	0.674	4.23796407805325e-08	PCT
AP005230.1	2.35983879459621e-12	-10.3598849826907	0.032	0.113	8.6372459721016e-08	PCT
KALRN	3.21608622813645e-12	-5.99890898465661	0.424	0.309	1.17711972036022e-07	PCT
SOX5	4.726125133769e-12	2.4690743004681	0.24	0.367	1.72980906021079e-07	PCT
RGN	4.91322393009599e-12	3.51001196718673	0.585	0.475	1.79828909065443e-07	PCT
LINC02471	5.59663644000829e-12	-5.26867431724791	0.172	0.094	2.04842490340743e-07	PCT
TTC29	7.54283827325362e-12	-7.54843014905647	0.131	0.064	2.76075423639356e-07	PCT
FP671120.4	9.61160841157707e-12	-4.85683856682351	0.11	0.212	3.51794479472132e-07	PCT
CERNA2	1.71698236645649e-11	1.27589667926099	0.107	0.048	6.28432715946738e-07	PCT
VCL	2.11213580517025e-11	-20.4354941245111	0.458	0.361	7.73062826050363e-07	PCT
RELB	2.34228867461629e-11	0.0524962434494793	0.259	0.167	8.57301077796309e-07	PCT
NR4A1	2.43342563679694e-11	-7.78506797372309	0.216	0.13	8.90658117324048e-07	PCT
AC021218.1	4.08215744198838e-11	3.39453344818457	0.104	0.047	1.49411044534217e-06	PCT
ANK2	4.81626251508857e-11	-36.0925299690419	0.554	0.655	1.76280024314757e-06	PCT
HSPB8	5.18951720014415e-11	0.834974856209693	0.224	0.139	1.89941519042476e-06	PCT
FAM102A	5.75825077922631e-11	-0.942622561388804	0.317	0.217	2.10757736770462e-06	PCT
EPAS1	7.0042455460588e-11	-10.3256252150699	0.429	0.324	2.56362391231298e-06	PCT
SLC38A4	7.86230019611578e-11	-13.1227618528403	0.058	0.139	2.87768049478033e-06	PCT
HNMT	8.3005790955496e-11	-2.24271986038532	0.206	0.313	3.03809495476211e-06	PCT
SAMD4A	8.82498366669141e-11	12.7472385513987	0.71	0.646	3.23003227184572e-06	PCT
STON2	9.11972456138517e-11	-14.2713341033361	0.325	0.434	3.33791038671259e-06	PCT
RARB	9.84843431567565e-11	3.89100719472245	0.218	0.134	3.60462544388044e-06	PCT
ESYT2	9.97898970994787e-11	8.84394219937608	0.561	0.466	3.65241002373802e-06	PCT
HABP4	1.03103594648069e-10	4.0425962014282	0.509	0.424	3.77369466771397e-06	PCT
CCN1	1.08275287901372e-10	-1.31712171989454	0.186	0.108	3.96298381247812e-06	PCT
GEM	1.72932185365501e-10	-3.64177837704073	0.16	0.088	6.32949091656268e-06	PCT
EVC	1.79860248147344e-10	-13.739061854328	0.499	0.592	6.58306494244093e-06	PCT
HIVEP2	2.06466745289788e-10	-13.8476715485214	0.563	0.472	7.55688934435153e-06	PCT
ROCK2	2.08455767388582e-10	-27.8485275879719	0.745	0.671	7.62968954218951e-06	PCT
FOS	2.14698759957749e-10	0.697623741085283	0.187	0.11	7.85818931321356e-06	PCT
CYP3A5	2.2396592032426e-10	-205.100444688161	0.678	0.577	8.19737664978823e-06	PCT
MB21D2	2.32933789602548e-10	-20.4341548013022	0.475	0.381	8.52560963324287e-06	PCT
GDNF-AS1	2.44358914181885e-10	0.700866643425115	0.29	0.197	8.94378061797117e-06	PCT
EGR1	2.98698678763284e-10	-1.18312489758466	0.159	0.087	1.09326703414149e-05	PCT
PTCSC3	3.18918391572174e-10	-10.7820270702053	0.292	0.201	1.16727320499332e-05	PCT
TMEM178B	3.19504220871236e-10	-27.6490127806853	0.538	0.436	1.16941739881081e-05	PCT
AC015845.2	3.33128470371619e-10	-9.64553345597944	0.178	0.281	1.21928351440716e-05	PCT
ELL2	3.7244464384585e-10	-20.4052462464597	0.675	0.581	1.3631846409402e-05	PCT
CYTOR	3.9082510726333e-10	-15.9468728682071	0.181	0.106	1.43045897509451e-05	PCT
SLC20A1	4.33862478443287e-10	-38.9946528845858	0.333	0.237	1.58798005735027e-05	PCT
FHL2	5.44611974074114e-10	25.5573311973942	0.169	0.098	1.99333428630867e-05	PCT
CHD1	5.48417228637799e-10	-40.0166789746258	0.682	0.591	2.00726189853721e-05	PCT
RAB9A	8.36155076266224e-10	0.687684585844827	0.193	0.117	3.06041119464201e-05	PCT
RNF212B	1.03689756630409e-09	-71.1188508123995	0.445	0.335	3.79514878242961e-05	PCT
SOX9	1.05874230226801e-09	-0.354254189092873	0.154	0.087	3.87510270053115e-05	PCT
LMNA	1.18819284503699e-09	-5.76850425057132	0.269	0.185	4.34890463211989e-05	PCT
GLYAT	1.22653606830559e-09	-21.6922509845373	0.663	0.745	4.4892446636053e-05	PCT
SYNE1	1.27666548304652e-09	-62.1295452358938	0.76	0.697	4.67272333449856e-05	PCT
CLSTN2	1.31713649118221e-09	-111.115947432864	0.523	0.406	4.82085127137601e-05	PCT
MAP3K5	1.31924348306166e-09	35.4687816353076	0.649	0.563	4.82856307235397e-05	PCT
LGMN	1.37440356648758e-09	-37.7478199452552	0.527	0.431	5.0304544937012e-05	PCT
SLC66A2	1.43451158712633e-09	-9.96050820098917	0.66	0.551	5.25045586004109e-05	PCT
CSRNP1	1.47218466999794e-09	0.115571541363486	0.116	0.059	5.38834311065944e-05	PCT
GLDC	1.61091193229825e-09	-11.9625874471498	0.646	0.55	5.89609876340484e-05	PCT
JUN	1.77356208309573e-09	-8.76540948860945	0.344	0.245	6.49141458033869e-05	PCT
AC026495.1	1.86080436455602e-09	1.35573441677327	0.128	0.069	6.81073005471148e-05	PCT
PLPP4	2.56248783931876e-09	-2.64879384546198	0.217	0.139	9.37896174069059e-05	PCT
PLPPR1	2.61473139369084e-09	-72.372491904803	0.599	0.512	9.57017837404783e-05	PCT
TUFT1	2.75634947726464e-09	-3.96080596434561	0.25	0.166	0.000100885147217363	PCT
GDA	4.03190380662275e-09	-10.7624153630795	0.818	0.767	0.000147571711226199	PCT
ELMSAN1	4.48048476078021e-09	-8.75598339573527	0.366	0.279	0.000163990222729316	PCT
IQCJ-SCHIP1	4.77862900716672e-09	-2.27035354754336	0.506	0.43	0.000174902600291309	PCT
AC092422.1	5.40874707565274e-09	-10.2245421102861	0.114	0.059	0.000197965551715966	PCT
UGCG	5.87928810536089e-09	1.10905475866295	0.564	0.479	0.000215187823944314	PCT
LINC01789	6.48460499981211e-09	-22.33583736919	0.232	0.149	0.000237343027598123	PCT
ZFP36L1	6.49011171958815e-09	-9.73152575048844	0.398	0.307	0.000237544579048646	PCT
LINC01239	7.85936031088575e-09	6.33363165824995	0.425	0.326	0.000287660446738729	PCT
PPA1	9.49123898421459e-09	0.619241824345831	0.421	0.327	0.000347388838061238	PCT
RELL1	9.64391780430507e-09	0.982282025732177	0.146	0.084	0.00035297703555537	PCT
RNF183	1.16040683500683e-08	2.4995626301393	0.275	0.192	0.000424720505680851	PCT
LINC01788	1.38967105232811e-08	-33.4201388797725	0.306	0.406	0.000508633501862612	PCT
PDE10A	1.40504747569245e-08	-23.3208934694594	0.73	0.665	0.000514261426578194	PCT
AC096577.1	1.49638584474474e-08	-92.5688267107483	0.913	0.877	0.000547692183035021	PCT
FRMD5	1.57680994454206e-08	-16.4873365183608	0.342	0.256	0.000577128207801841	PCT
SETX	1.60124505001629e-08	-4.5272863900559	0.752	0.687	0.000586071700756464	PCT
CCNL1	1.70266845107568e-08	-4.79543376356663	0.765	0.687	0.000623193679778208	PCT
PPP2R1B	1.75266003594376e-08	1.20318406039017	0.379	0.288	0.000641491099755776	PCT
PER1	1.75443432369266e-08	-4.12202295628863	0.43	0.332	0.000642140506814752	PCT
SDK1	1.75817342621063e-08	-140.175527594881	0.804	0.732	0.000643509055727353	PCT
MIR22HG	1.87612421028617e-08	0.900828527172722	0.325	0.239	0.000686680222206841	PCT
NPC1	2.00596070728925e-08	-21.6326645296827	0.472	0.39	0.000734201678474937	PCT
MIOX	2.12097467752098e-08	-10.0068206425643	0.454	0.357	0.000776297941719455	PCT
ATF3	2.19274003138685e-08	9.14368373055467	0.145	0.084	0.0008025647788879	PCT
ST18	2.23045047033211e-08	-13.871166735017	0.237	0.336	0.000816367176646256	PCT
AC098588.3	2.76590555187061e-08	2.51068666802794	0.896	0.844	0.00101234909104016	PCT
CD99	2.96664474013684e-08	-0.383764249052759	0.095	0.172	0.00108582164133749	PCT
AC005062.1	3.05341742061793e-08	0.67808658669157	0.328	0.242	0.00111758131012037	PCT
TIMP3	3.12059200041105e-08	-76.6270868458261	0.343	0.258	0.00114216787807045	PCT
NOCT	3.42557432475699e-08	-5.50807906210082	0.328	0.248	0.00125379445860431	PCT
MAPRE2	3.66341303204367e-08	-3.30629824547177	0.226	0.152	0.0013408458038583	PCT
MET	4.07542700602068e-08	-29.5201241073952	0.589	0.526	0.00149164703847363	PCT
LTBP1	4.20150812473869e-08	-14.2323369813009	0.188	0.12	0.00153779398873561	PCT
SLC43A2	4.20671736513343e-08	-8.81448921872676	0.279	0.373	0.00153970062281249	PCT
LINC02274	4.28638668152561e-08	0.671642133116766	0.113	0.061	0.00156886038930519	PCT
AL365259.1	4.61965467682515e-08	-0.0470529268881865	0.248	0.169	0.00169083980826477	PCT
FYB2	4.7615451517783e-08	3.17821826556323	0.371	0.279	0.00174277314100237	PCT
PPP2R2B	5.85489821022897e-08	6.35126278913965	0.586	0.522	0.0021429512939259	PCT
SCN9A	6.2378076165484e-08	-4.34277162976234	0.239	0.335	0.00228309996573288	PCT
STK40	6.40793164319639e-08	-0.390942540210593	0.342	0.256	0.00234536706072631	PCT
AC010359.3	6.59326245781639e-08	0.219213350026386	0.115	0.063	0.00241319999218538	PCT
WWC1	7.0022759405495e-08	18.5170845116966	0.817	0.785	0.00256290301700052	PCT
ZNF75D	7.07812118855058e-08	-1.93607854948111	0.648	0.596	0.0025906631362214	PCT
KLF10	7.6043072625525e-08	-1.72397346765646	0.232	0.158	0.00278325250116684	PCT
DDR2	9.22765866976669e-08	-1.09402144745714	0.061	0.126	0.00337741534972131	PCT
MT-ND4L	1.02423032405705e-07	-34.3297742341921	0.315	0.399	0.00374878540908119	PCT
ACTN4	1.51266007045843e-07	-13.2168871668971	0.752	0.696	0.00553648712388489	PCT
RBBP8	1.63728251026413e-07	-12.2305304264298	0.515	0.437	0.00599261771581774	PCT
AL391840.1	1.68499196177888e-07	6.97446595729482	0.115	0.064	0.0061672390793069	PCT
RTN1	1.7665663161718e-07	6.71819458501523	0.238	0.164	0.00646580937382042	PCT
TMTC4	1.80582626225682e-07	-1.6579586667201	0.129	0.207	0.0066095047024862	PCT
PRKAG2	1.80987595437801e-07	-21.1242439279007	0.693	0.61	0.00662432698061897	PCT
SLC22A3	1.82356332996976e-07	0.991022692538905	0.155	0.096	0.00667442414402234	PCT
DIRC3	1.83383884597855e-07	-24.7635597636533	0.504	0.406	0.00671203356016608	PCT
ADAM9	1.83609665367647e-07	-44.4179551400199	0.476	0.388	0.00672029736212124	PCT
ATP13A3	1.86086952291073e-07	-9.10779040088327	0.555	0.489	0.00681096854080557	PCT
REL	1.88451104174484e-07	-0.0989287152471765	0.238	0.164	0.0068974988638903	PCT
AUTS2	1.97974442571471e-07	-31.281047662235	0.606	0.675	0.0072460625725584	PCT
SKIL	2.09508343710271e-07	-5.55949424878412	0.545	0.471	0.00766821488813962	PCT
RAP1B	2.19196114314714e-07	-3.12306246968659	0.572	0.49	0.00802279698003286	PCT
RAI14	2.32330928001935e-07	-50.7320753038573	0.71	0.662	0.00850354429579881	PCT
CMIP	2.54473675292038e-07	-30.9257628670062	0.807	0.717	0.00931399098936388	PCT
MICU1	2.79720712763385e-07	-30.3347717178869	0.7	0.619	0.0102380578078527	PCT
ELOVL5	2.82887294524385e-07	-21.631523286956	0.405	0.327	0.010353957866887	PCT
RNF212	3.05828607227727e-07	0.564544868239538	0.165	0.104	0.011193632853142	PCT
PXDC1	3.10504002866916e-07	-1.7458037656305	0.247	0.174	0.011364757008932	PCT
AC104041.1	3.51938134194065e-07	1.0888917660844	0.124	0.072	0.012881287649637	PCT
TNFRSF10B	3.58812496527901e-07	1.62659968738337	0.439	0.365	0.0131328961854177	PCT
ZFAND5	3.62105692448828e-07	-21.6673923034098	0.617	0.524	0.0132534304493196	PCT
AC009060.1	3.7844695474082e-07	-4.57250047917052	0.497	0.578	0.0138515369904687	PCT
LINC02336	3.92551337352387e-07	-106.993339603618	0.186	0.263	0.0143677714984347	PCT
TMC1	3.97213256017963e-07	-6.24222501318184	0.104	0.173	0.0145384023835135	PCT
SLCO3A1	4.00126872804935e-07	1.60420059435165	0.145	0.09	0.0146450436715334	PCT
STIMATE	4.14194087523704e-07	-0.824802881430079	0.124	0.197	0.0151599177974551	PCT
PLAAT3	4.2988049228913e-07	-1.06390307183271	0.343	0.261	0.0157340558982744	PCT
AC009053.3	4.40869737338818e-07	-1.08214742465909	0.299	0.389	0.0161362732563381	PCT
SORBS1	4.4177468596742e-07	-7.44965930165818	0.362	0.285	0.0161693952810936	PCT
AC027288.3	4.54470448334455e-07	-11.5556676798461	0.668	0.603	0.0166340728794894	PCT
PDLIM1	4.6697737161173e-07	-8.25654911962681	0.166	0.109	0.0170918387783609	PCT
PALLD	4.72876473142083e-07	16.8271732014461	0.475	0.402	0.0173077517934734	PCT
YBX3	5.00623492517875e-07	-0.305136646491107	0.551	0.457	0.0183233204496467	PCT
LARP4B	5.14644798814692e-07	-1.0577034537472	0.649	0.568	0.0188365142814165	PCT
ABCC1	5.17712768465076e-07	-0.121556122961783	0.238	0.168	0.0189488050385902	PCT
RAB6A	5.38672755147751e-07	16.3132641215952	0.602	0.514	0.0197159615111628	PCT
LRRFIP2	5.49861422991484e-07	0.966712191233555	0.628	0.545	0.0201254779429113	PCT
TAFA1	6.17677850856633e-07	1.47145078983767	0.259	0.187	0.0226076270192036	PCT
FAM106A	6.25299298409234e-07	0.0992924330536555	0.261	0.187	0.0228865796210764	PCT
SORCS2	6.36553176621364e-07	-13.2456250869981	0.083	0.148	0.0232984828175186	PCT
PROM1	6.41437534072452e-07	1.27485397089004	0.204	0.137	0.0234772551845858	PCT
DAG1	6.51474738226426e-07	-0.647126450786397	0.141	0.217	0.0238446268938254	PCT
ETS1	6.7107675469204e-07	-2.10101794182342	0.201	0.136	0.0245620802984833	PCT
ZNF804B	7.4458102400572e-07	-7.00499248568485	0.715	0.682	0.0272524100596333	PCT
ARID4A	7.62034715730086e-07	-1.68044392029658	0.638	0.572	0.0278912326304369	PCT
SLC22A2	7.83940850130012e-07	6.90528399838901	0.571	0.515	0.0286930190556086	PCT
LINC02505	7.86458178147911e-07	1.3320095213685	0.185	0.123	0.0287851557783917	PCT
STAT3	8.48233111906606e-07	8.96752978842157	0.623	0.548	0.0310461801288937	PCT
BHLHE40	8.67547022419496e-07	-0.31627352643949	0.223	0.155	0.031753088567576	PCT
AFF4	8.68899931975601e-07	4.63920767176316	0.787	0.743	0.031802606410239	PCT
PER2	9.05444679720372e-07	0.108737141498212	0.219	0.153	0.0331401807224453	PCT
HES1	9.11163555496193e-07	-7.6025042832371	0.145	0.091	0.0333494972947162	PCT
ABTB2	1.07317359451569e-06	-20.4372810694769	0.618	0.541	0.0392792267328689	PCT
RMST	1.10202849600326e-06	-58.9363041304281	0.741	0.686	0.0403353449822154	PCT
GBP1	1.14053308182883e-06	-6.14466156321353	0.198	0.136	0.0417446513280169	PCT
PTGER3	1.14506456031263e-06	-33.419250453418	0.223	0.296	0.0419105079720024	PCT
MAP3K14	1.17251620399231e-06	-20.97122593808	0.429	0.358	0.0429152655823226	PCT
SYTL3	1.26269227047535e-06	-4.55487555204825	0.214	0.149	0.0462157997916683	PCT
EIF2AK3	1.32206339737243e-06	-4.14786260658045	0.347	0.273	0.0483888424072283	PCT
LINC01594	1.54882217766336e-06	0.223479188525621	0.154	0.097	0.0566884405246567	PCT
CYSTM1	1.60380600093205e-06	1.84165424657388	0.514	0.437	0.0587009034401141	PCT
PHYHIPL	1.61955540032359e-06	-8.94928136181019	0.325	0.405	0.0592773472072439	PCT
MYO10	1.72266047871868e-06	-2.6251544256974	0.249	0.18	0.0630510961815826	PCT
SGMS2	1.73446702852868e-06	2.45231507737823	0.378	0.304	0.0634832277111781	PCT
ABHD2	1.94394016624171e-06	-5.61661053670799	0.257	0.188	0.0711501540246127	PCT
EPHA2	1.991495866264e-06	0.211261185938417	0.113	0.067	0.0728907402011287	PCT
AKAP17A	2.03176133208105e-06	-0.24132855472534	0.072	0.13	0.0743644965154985	PCT
SQSTM1	2.08654172787573e-06	8.99009136391354	0.512	0.444	0.0763695137819794	PCT
SAT1	2.11526361062178e-06	-15.5511475445717	0.608	0.523	0.0774207634123678	PCT
WEE1	2.13126783271444e-06	-4.66856763360211	0.181	0.121	0.0780065339451813	PCT
PRUNE2	2.15289198918406e-06	-34.8635448457078	0.838	0.764	0.0787979996961259	PCT
EGOT	2.28717510755173e-06	-4.01803576039015	0.222	0.155	0.0837128961115007	PCT
TBL1X	2.30829785236563e-06	2.18802003131692	0.627	0.565	0.0844860096944344	PCT
LINC00513	2.32482390225452e-06	-18.6361697954546	0.19	0.131	0.0850908796464177	PCT
RORB	2.45942423547872e-06	-86.5923267382098	0.136	0.085	0.0900173864427568	PCT
VAPA	2.50445527694403e-06	1.56366960534416	0.488	0.407	0.0916655675914284	PCT
DTNA	2.51159785035454e-06	-8.96756430113615	0.393	0.318	0.0919269929208264	PCT
ATF7IP2	2.56026878545063e-06	0.0335416481286996	0.141	0.09	0.0937083978162787	PCT
EPHA6	2.65349855269219e-06	-11.7700412814549	0.119	0.072	0.0971207005270867	PCT
GOLPH3	2.74942037663423e-06	2.34534467284887	0.449	0.365	0.10063153520519	PCT
MASP1	2.94264001149276e-06	0.973003098496662	0.151	0.098	0.107703567060647	PCT
UBALD1	3.01395370172037e-06	0.134126127970941	0.124	0.075	0.110313719436667	PCT
MAGI2	3.03436467181885e-06	12.167400042951	0.804	0.763	0.111060781353242	PCT
SULF2	3.26638934874892e-06	-0.745346148250775	0.461	0.392	0.119553116553559	PCT
CTH	3.41359141544519e-06	-16.9711928180618	0.129	0.08	0.124940859396709	PCT
IL18	3.42608424523223e-06	0.974602739516767	0.224	0.162	0.125398109459745	PCT
ZSWIM6	3.68972136159601e-06	-20.6407045812939	0.708	0.673	0.135047491555776	PCT
LRRN2	3.95317536578294e-06	-7.37434243329197	0.078	0.137	0.144690171563021	PCT
COPG2	4.05938477070387e-06	-0.273865079929516	0.084	0.144	0.148577541992532	PCT
RHOB	4.15338913324975e-06	-0.269142529926018	0.306	0.235	0.152018195666074	PCT
SLIT3	4.20535252554657e-06	-9.07534708765898	0.16	0.233	0.15392010778753	PCT
ALDOB	4.21682130880579e-06	-3.19407882203791	0.84	0.761	0.154339876723601	PCT
CNKSR3	4.24050757470838e-06	15.6319472238013	0.784	0.742	0.155206817741901	PCT
MCM9	4.26983323360501e-06	-1.72831668840848	0.286	0.361	0.156280166183177	PCT
FERMT2	4.28824991231955e-06	-3.03503941539417	0.6	0.512	0.156954235040808	PCT
ADD3	4.28939375472735e-06	-10.3332562343946	0.72	0.64	0.156996100816776	PCT
GCNT2	4.57335642418923e-06	-14.5852665463306	0.653	0.6	0.16738941848175	PCT
AQP4-AS1	4.71791694593552e-06	-12.7740955074896	0.209	0.289	0.172680478138186	PCT
LINC01885	4.74078971892921e-06	-2.93904364607657	0.114	0.068	0.173517644502528	PCT
ZNF385B	4.80535324409698e-06	-3.31911112557913	0.434	0.507	0.175880734087193	PCT
DGKH	4.97457298201371e-06	-14.4827215280548	0.634	0.554	0.182074345714684	PCT
L3MBTL4	5.01865327980326e-06	-8.29689051600524	0.957	0.931	0.183687728694079	PCT
SLC25A3	5.03722728378164e-06	-1.39637780705111	0.314	0.238	0.184367555813692	PCT
HLF	5.15928933107962e-06	-19.4280744720051	0.156	0.226	0.188835148806845	PCT
EPB41L3	5.1786609350088e-06	24.1044392872416	0.856	0.809	0.189544168882257	PCT
MT-CO3	5.55912769255314e-06	-107.006870107675	0.945	0.957	0.203469632675138	PCT
JUNB	5.66210624034015e-06	0.0801203028551658	0.113	0.068	0.20723875050269	PCT
SFXN1	5.92481961483055e-06	2.00179911956577	0.281	0.36	0.216854322722413	PCT
NRIP1	5.94153907296859e-06	-21.355418314094	0.719	0.679	0.217466271609723	PCT
PRICKLE2	6.18787722921028e-06	-2.13635340188255	0.659	0.609	0.226482494466326	PCT
KLRD1	6.29889150018637e-06	-15.2733911933752	0.23	0.172	0.230545727798321	PCT
HNRNPC	6.37266403531716e-06	8.00310044830281	0.755	0.707	0.233245876356643	PCT
CPEB2-DT	6.51019251422512e-06	-3.23495103256355	0.147	0.096	0.238279556213154	PCT
MORF4L2	6.52873875271464e-06	1.51420060521823	0.314	0.247	0.238958367088109	PCT
GLIS3	6.62722036872959e-06	14.1885874063141	0.823	0.784	0.242562892715872	PCT
CDHR3	6.63545141027639e-06	3.83814002206617	0.741	0.683	0.242864157067526	PCT
HSPE1	6.95523116875998e-06	5.94065897347836	0.147	0.096	0.254568416007784	PCT
PLEKHA1	7.04337064322907e-06	-18.9904829948376	0.686	0.65	0.257794408912827	PCT
ACTG1	7.0926899205341e-06	-11.8414103243484	0.362	0.283	0.259599543781469	PCT
DAP	7.21550646967455e-06	22.5433844381455	0.42	0.347	0.264094752296558	PCT
SDCBP	7.35182260392279e-06	8.11854872520698	0.259	0.193	0.269084059126178	PCT
BCL2	7.3642431725275e-06	-7.44765362443373	0.774	0.748	0.269538664357679	PCT
SUGCT	7.37548754417366e-06	-3.02895520436751	0.884	0.831	0.2699502196043	PCT
GNG5	7.5080003421689e-06	0.123819531111763	0.115	0.07	0.274800320523724	PCT
AL592183.1	7.55144231715019e-06	-4.14094805988426	0.46	0.541	0.276390340250014	PCT
EPB41L2	7.71753211551762e-06	15.4943717867272	0.244	0.181	0.28246939296006	PCT
NT5C2	7.7970614838821e-06	-8.91485569741416	0.741	0.692	0.285380247371569	PCT
DENND4A	8.0656830451441e-06	37.0645355723004	0.693	0.617	0.295212065135319	PCT
TSC22D2	8.15643527523687e-06	64.6815272282886	0.507	0.455	0.298533687508945	PCT
PROZ	8.29682917309375e-06	0.381560901151484	0.219	0.157	0.303672244564404	PCT
PFKP	8.31263521407045e-06	-6.02324778023993	0.218	0.158	0.304250761470193	PCT
SH3YL1	8.53641599457554e-06	-9.81387198431336	0.699	0.724	0.312441361817459	PCT
CAST	8.56167327964391e-06	2.19898182158347	0.653	0.611	0.313365803708247	PCT
IL32	9.1665200737428e-06	1.0686123428835	0.207	0.148	0.33550380121906	PCT
IFFO2	9.42309474324375e-06	4.03568475367106	0.2	0.142	0.344894690697465	PCT
AGPAT3	9.71510078411905e-06	-5.9870010360298	0.563	0.635	0.355582403799541	PCT
EXPH5	9.83262445986427e-06	5.33474830720408	0.291	0.224	0.359883887855492	PCT
FBXO17	9.99086109657683e-06	-2.38816879274443	0.419	0.483	0.365675506995809	PCT
RASSF4	9.99608533361648e-06	-2.51844495982127	0.784	0.701	0.365866719295697	PCT
DNAH7	1.01215382281467e-05	-11.7656124923618	0.641	0.57	0.370458420688396	PCT
SMARCA1	1.07886123462533e-05	2.67056858667162	0.393	0.326	0.394874000485215	PCT
TGFBR3	1.15622891927388e-05	-15.894653729182	0.553	0.49	0.423191346743433	PCT
COL4A4	1.21409425316617e-05	-11.8777094802133	0.359	0.427	0.444370637601348	PCT
GPAT3	1.21817348660306e-05	60.3518679236828	0.522	0.461	0.445863677831587	PCT
COL4A3	1.25057161083237e-05	-31.7557947552413	0.359	0.427	0.457721715280755	PCT
TRA2B	1.26179971884587e-05	-0.16659382871532	0.507	0.438	0.461831315094778	PCT
FREM1	1.30758904100597e-05	-0.639406942979332	0.197	0.268	0.478590664898594	PCT
LPCAT3	1.31684245124775e-05	-0.266694679450742	0.462	0.39	0.481977505581188	PCT
ACTR3	1.37000645948287e-05	9.10560768707711	0.429	0.365	0.501436064235325	PCT
LONRF3	1.37010132768649e-05	-7.22695747399442	0.283	0.215	0.501470786946531	PCT
LINC01115	1.41895615011403e-05	-18.4406137409083	0.119	0.074	0.519352140503236	PCT
MIR222HG	1.42583924463287e-05	-83.8877941510014	0.16	0.107	0.521871421928077	PCT
NDFIP2	1.43457123616811e-05	-11.4334854588496	0.503	0.435	0.525067418149888	PCT
MFSD2A	1.44118792710715e-05	0.347678322766849	0.125	0.079	0.527489193200487	PCT
LHFPL3-AS2	1.478131316362e-05	1.08284260154272	0.24	0.181	0.541010843101656	PCT
AC034195.1	1.48552998013181e-05	-29.0660612265243	0.462	0.542	0.543718828028042	PCT
CORO1C	1.58129370914576e-05	3.17754658622042	0.406	0.356	0.578769310484439	PCT
PPP1R26-AS1	1.59196769801918e-05	-2.92124247905788	0.152	0.217	0.582676097151998	PCT
NR6A1	1.5946977740507e-05	-1.98760975788176	0.678	0.596	0.583675332280298	PCT
FGF13	1.61910724415435e-05	-73.8151959672619	0.269	0.205	0.592609442432935	PCT
HIBCH	1.7158450582649e-05	-19.6410850702719	0.734	0.664	0.628016449775537	PCT
TCF25	1.72453620623213e-05	1.31770512634017	0.571	0.497	0.631197496843024	PCT
ARFGAP3	1.7359612939148e-05	0.428051283652053	0.379	0.313	0.635379193185755	PCT
PPP1R2	1.74653047791911e-05	0.599015542910674	0.193	0.139	0.639247620223173	PCT
NR1H4	1.75336675982925e-05	8.72734751466614	0.596	0.548	0.641749767765105	PCT
LINC01278	1.77061976891237e-05	-18.9381457397006	0.716	0.669	0.648064541619617	PCT
BTBD19	1.8079214992236e-05	0.209606825067656	0.116	0.074	0.661717347930831	PCT
SH3BGRL2	1.82038055087715e-05	-12.2298922073372	0.26	0.199	0.666277485426547	PCT
ARHGAP26	1.83493193856203e-05	-19.1741720644026	0.662	0.611	0.671603438833088	PCT
RNF149	1.90999854988561e-05	5.22213927045961	0.519	0.438	0.699078569243634	PCT
ADAMTSL3	1.92606229008936e-05	-12.7350300977902	0.196	0.138	0.704958058795607	PCT
ZNF611	1.92857409923108e-05	0.186556298450173	0.318	0.396	0.705877406059566	PCT
TNRC6A	1.93867923283801e-05	-10.3330429100694	0.9	0.862	0.709575986011042	PCT
TPCN1	2.09583248233308e-05	4.57751579126867	0.76	0.693	0.767095646858731	PCT
FGFR2	2.10578182048457e-05	-10.4922424538955	0.171	0.243	0.770737204115556	PCT
TNFRSF12A	2.26392276395736e-05	-0.055978441726761	0.145	0.096	0.828618370836034	PCT
DCAKD	2.43046853825643e-05	-0.206817366308242	0.125	0.188	0.889575789687236	PCT
GABARAPL1	2.44835471270076e-05	0.792309486178151	0.351	0.281	0.896122308395604	PCT
PLXDC2	2.50511131375539e-05	-20.3817562082874	0.845	0.807	0.916895791947611	PCT
LINC00106	2.57068221389298e-05	-0.173928809452599	0.072	0.122	0.94089539710697	PCT
SNTG2	2.58296801991542e-05	-1.71239648321302	0.221	0.162	0.945392124969244	PCT
STRIP2	2.60059430616372e-05	-18.8422432361897	0.201	0.266	0.951843521998984	PCT
GPR160	2.6239073893228e-05	-0.289222871481848	0.182	0.248	0.960376343566036	PCT
USP31	2.81766905018804e-05	0.110075427321313	0.379	0.31	1	PCT
AL110292.1	2.84662138848387e-05	-10.8913330608343	0.75	0.672	1	PCT
SATB2	2.86713721050114e-05	-59.8603436757924	0.26	0.197	1	PCT
FTCD	2.88720040574162e-05	-21.8335153781497	0.646	0.571	1	PCT
ARSG	2.99597392974639e-05	0.168464656473143	0.147	0.099	1	PCT
ARID3A	3.0554823300509e-05	-0.421183422435201	0.094	0.149	1	PCT
ARIH1	3.08941847264391e-05	-2.56618248790966	0.649	0.601	1	PCT
LURAP1L	3.13723270559263e-05	-11.7707442035965	0.107	0.066	1	PCT
SYTL2	3.23889574051217e-05	-46.2129600886856	0.343	0.275	1	PCT
BCO2	3.30963788174544e-05	-11.0807784739844	0.124	0.08	1	PCT
TRIM2	3.43834298343778e-05	-11.1660723844055	0.192	0.258	1	PCT
AC034226.1	3.62855779215596e-05	-4.11945804543895	0.133	0.087	1	PCT
RPS6KA3	3.75485855771134e-05	-3.03023163470997	0.487	0.423	1	PCT
KRCC1	3.7789795352512e-05	-0.68005052401195	0.191	0.257	1	PCT
WSB1	3.92348111575874e-05	-6.89976682270436	0.515	0.446	1	PCT
LINC01725	3.92698549531344e-05	-3.12313310450066	0.451	0.534	1	PCT
SCMH1	3.96129598071496e-05	18.9459280771871	0.814	0.767	1	PCT
TXNRD1	3.99345059691008e-05	-18.9217872093171	0.372	0.304	1	PCT
ARL10	4.13178404217446e-05	-0.152462018486988	0.063	0.111	1	PCT
NEK10	4.14915072772203e-05	-17.4201437882985	0.138	0.196	1	PCT
DOK6	4.21153835809685e-05	-7.37963553791619	0.478	0.539	1	PCT
KCNJ15	4.26849618801255e-05	-95.429440033886	0.793	0.825	1	PCT
RAB7A	4.50553241066396e-05	-6.00089499284441	0.653	0.607	1	PCT
SLC25A48	4.59899541461551e-05	6.86698027219706	0.571	0.502	1	PCT
CRY2	4.65919689414549e-05	1.12354326819029	0.276	0.215	1	PCT
NRP1	4.67336039262342e-05	-27.6232504971453	0.643	0.724	1	PCT
COQ8A	4.73826318867455e-05	-0.0888587343450749	0.116	0.173	1	PCT
ZC3HAV1	4.82369755860337e-05	-10.1749428479498	0.337	0.275	1	PCT
SFXN4	4.87169860261811e-05	-1.39735906346196	0.15	0.21	1	PCT
RAD50	4.88450667453823e-05	-0.650041509780379	0.52	0.582	1	PCT
RASGRF2	4.88876504409877e-05	2.0303674944117	0.478	0.401	1	PCT
FAM20A	4.89116870121871e-05	-8.43996111898578	0.17	0.231	1	PCT
FGFR1	4.91895097186722e-05	-1.61277308672573	0.368	0.303	1	PCT
DIP2C	4.99565811838953e-05	0.280712793019809	0.919	0.896	1	PCT
NHS	5.03711855271492e-05	92.0947215469548	0.91	0.88	1	PCT
SULT1C4	5.08347726168534e-05	8.9473777242641	0.266	0.207	1	PCT
HMGA1P4	5.0962208141047e-05	-0.277731309628325	0.135	0.194	1	PCT
ENPP3	5.2762561157184e-05	-24.7635645768953	0.442	0.377	1	PCT
SLC39A14	5.30889487603073e-05	7.38622463365657	0.537	0.481	1	PCT
MPPE1	5.50178230855851e-05	-0.184183834168112	0.103	0.157	1	PCT
GPR137B	5.52931919156853e-05	36.7600611645479	0.482	0.412	1	PCT
IL15	5.59359059330666e-05	-3.02982966416171	0.304	0.237	1	PCT
SLC13A1	5.63262679267107e-05	80.553164543656	0.782	0.819	1	PCT
DOCK5	5.88398338535311e-05	-4.04539864833519	0.193	0.259	1	PCT
RAB1A	5.97887943706526e-05	-1.10080932896617	0.686	0.625	1	PCT
PTPRK	5.99829016544073e-05	-30.7174566247289	0.773	0.728	1	PCT
KHDRBS1	6.19942644038447e-05	0.840394149625449	0.425	0.355	1	PCT
KRT8	6.23578406396707e-05	0.306773673342442	0.152	0.106	1	PCT
AC078850.2	6.27721869301626e-05	2.72128469595577	0.252	0.191	1	PCT
MAOA	6.28792074629295e-05	-1.74898984709728	0.421	0.358	1	PCT
AASS	6.31626962933502e-05	-4.55625849827179	0.582	0.508	1	PCT
FAM169B	6.34636956360729e-05	-3.04914513360067	0.155	0.106	1	PCT
AOPEP	6.55188338779864e-05	-36.833976187358	0.799	0.778	1	PCT
TXNIP	6.6910919756769e-05	-25.6866431403019	0.276	0.342	1	PCT
WHAMM	7.04000721782405e-05	0.964728501122835	0.344	0.281	1	PCT
IFNGR1	7.04978743921008e-05	0.785031359066176	0.18	0.13	1	PCT
TMEM245	7.05954913434147e-05	-5.13339559575708	0.603	0.543	1	PCT
PITPNB	7.21041618044036e-05	1.97699463790685	0.419	0.354	1	PCT
RASSF6	7.25737485933232e-05	-4.32924189138474	0.437	0.384	1	PCT
ITGA6	7.35771316542958e-05	-0.211727202971289	0.693	0.634	1	PCT
KYAT3	7.37445804010324e-05	-0.263673483840867	0.307	0.244	1	PCT
AC011379.1	7.38012167122617e-05	0.0964950346368726	0.102	0.064	1	PCT
FGD5	7.45704897766923e-05	0.0916805270602441	0.162	0.223	1	PCT
VIL1	7.47913361968126e-05	-0.62878408480221	0.196	0.144	1	PCT
CLVS1	7.52380140865667e-05	-1.56748357717787	0.116	0.076	1	PCT
ABO	7.64961113861741e-05	-0.509815930353785	0.176	0.24	1	PCT
ILDR2	7.72284111176359e-05	-5.1754940478878	0.177	0.236	1	PCT
INTS6L	7.76259371116698e-05	-5.60020068893261	0.178	0.131	1	PCT
UGT3A1	7.83889842621426e-05	-9.28561844168662	0.388	0.327	1	PCT
ARG2	7.96741890766517e-05	-1.68015792802502	0.175	0.125	1	PCT
ABCD4	8.08403588232134e-05	0.675968397222428	0.248	0.193	1	PCT
MYO5A	8.33755465873485e-05	0.388035631903189	0.207	0.271	1	PCT
ITPKC	8.40836777975853e-05	3.92662914670855	0.206	0.155	1	PCT
SLC20A2	8.48170254535286e-05	-29.090037420006	0.528	0.473	1	PCT
AC139887.2	8.51281737199783e-05	-0.866864689921726	0.316	0.379	1	PCT
SELENOO	8.63501122141586e-05	-0.446072154188735	0.252	0.318	1	PCT
SLC16A10	8.8449353539742e-05	-36.4855180067707	0.41	0.474	1	PCT
ERCC1	9.00265028745044e-05	0.127003286897647	0.119	0.079	1	PCT
MAGT1	9.31978196145967e-05	-0.0735029596878114	0.352	0.292	1	PCT
SCN8A	9.33876238863849e-05	-0.756896916959567	0.33	0.264	1	PCT
AC105094.2	9.76296476228349e-05	-24.9799230323556	0.217	0.164	1	PCT
CTSB	9.81305056376142e-05	-4.5625521683578	0.528	0.459	1	PCT
HAVCR1	9.87359340375891e-05	6.43508542533899	0.274	0.219	1	PCT
LPP	9.87730383679965e-05	-8.8939191558603	0.91	0.889	1	PCT
KDM6B	9.88476231667966e-05	0.706849627747137	0.266	0.208	1	PCT
NOX4	0.000100064735026434	-81.8833150010408	0.88	0.872	1	PCT
GRIPAP1	0.000100721645552506	0.311431554441065	0.183	0.134	1	PCT
EML4	0.000102119895296297	-0.697310564217986	0.631	0.589	1	PCT
ADCY2	0.000105006345406572	-17.703054974831	0.064	0.109	1	PCT
SLC36A2	0.000105122316687583	-0.421287226687532	0.705	0.643	1	PCT
DLC1	0.000105375219784912	-1.70855148308381	0.245	0.313	1	PCT
LINC01139	0.000106146566179232	-3.55776564049807	0.198	0.256	1	PCT
SLC7A7	0.000106771115995305	-8.60684381409091	0.45	0.512	1	PCT
RHOQ	0.000107964643166853	-6.74464347443229	0.408	0.348	1	PCT
NEAT1	0.000110216228389892	-65.1590257219863	0.999	0.998	1	PCT
KYNU	0.000111668611534533	1.90386301587989	0.275	0.343	1	PCT
IL6ST	0.000112839405373861	-0.302353228216237	0.615	0.564	1	PCT
ANXA2	0.000114592615614789	31.170454619571	0.209	0.158	1	PCT
KLF7	0.000114678681665048	-17.3255196600243	0.456	0.395	1	PCT
FAM189A1	0.000115363041808358	-7.13393307486156	0.522	0.458	1	PCT
AL358232.2	0.000115973163002608	-1.60583957237136	0.523	0.464	1	PCT
RNF157	0.000116166961419439	-2.94915738869178	0.204	0.271	1	PCT
ZEB1	0.000116993109716659	-15.9229419787883	0.399	0.33	1	PCT
RBMS3	0.000121091389925742	-48.5845185877894	0.29	0.233	1	PCT
SPAG9	0.000121643836936666	-37.7472040370416	0.845	0.799	1	PCT
ARID5B	0.000126720096636706	-63.7119389282936	0.674	0.626	1	PCT
DNAAF4	0.00012857788005902	-0.454389850825392	0.145	0.201	1	PCT
DLG2	0.000129395672841533	-20.0531178678549	0.958	0.942	1	PCT
CYS1	0.000132562519960853	-1.32363232146055	0.204	0.268	1	PCT
ABHD6	0.000133477051216524	-2.39976789783849	0.306	0.372	1	PCT
B2M	0.000134558461630929	-7.95960555515969	0.374	0.31	1	PCT
FAT4	0.000135402166704473	-0.658320295187456	0.073	0.118	1	PCT
NKAIN3	0.000136909294561058	-7.49898792518892	0.118	0.172	1	PCT
HPD	0.000137968775665216	0.836131601198255	0.237	0.181	1	PCT
FREM2	0.000142106720681054	-27.6037543532225	0.408	0.468	1	PCT
COL4A1	0.00014306929496187	-11.7496265513852	0.545	0.5	1	PCT
FAT1	0.000143774414074074	20.0107131870574	0.768	0.752	1	PCT
USP47	0.000144062260301146	-1.72140851490991	0.713	0.678	1	PCT
SMAD3	0.00014537951691139	-24.6227811736024	0.625	0.579	1	PCT
RAB18	0.000145883201830727	-0.247639661604039	0.344	0.279	1	PCT
SLC25A25	0.000147351678482913	-5.82385193590119	0.18	0.131	1	PCT
RABGEF1	0.000147519611853777	-4.97453126966698	0.575	0.511	1	PCT
PREP	0.000148921003557105	-0.230120252754151	0.109	0.161	1	PCT
VPS13A	0.000150427920493068	-9.99306661118842	0.887	0.855	1	PCT
SYNDIG1	0.000151506996725718	3.2573594198375	0.332	0.393	1	PCT
ZNF367	0.000154131522458874	-1.38517836284208	0.124	0.085	1	PCT
TP53BP2	0.000156848009820493	2.64763114544051	0.258	0.202	1	PCT
JUND	0.000157425026309241	-0.0422473077366378	0.172	0.124	1	PCT
HSF1	0.000157593480181967	0.203577793758732	0.228	0.172	1	PCT
RIPOR1	0.000159546114407847	-2.2122124557325	0.261	0.205	1	PCT
ANKRD18A	0.000161144748645038	-0.222781411979191	0.16	0.221	1	PCT
RAB10	0.000163908033636539	-13.0645882528176	0.706	0.677	1	PCT
HSPD1	0.00016462577243654	-9.51909082205421	0.554	0.495	1	PCT
IFT57	0.000165046784659842	8.00943575098447	0.279	0.224	1	PCT
SEC23A	0.000166213775145106	1.50343243877897	0.507	0.45	1	PCT
AP1G1	0.000170773238176638	6.12950912391906	0.586	0.535	1	PCT
KIF23	0.000174921253792913	-0.378937959533656	0.206	0.155	1	PCT
PPP2CA	0.000180555520674701	1.0620882839087	0.362	0.308	1	PCT
ABCD3	0.000183009752212081	1.21696312122417	0.638	0.588	1	PCT
FOXJ3	0.000186688770459547	-26.8097394042224	0.677	0.617	1	PCT
CCNC	0.000189792095264552	0.932390687616523	0.278	0.22	1	PCT
OGT	0.000191634857962186	-1.26597158008799	0.431	0.371	1	PCT
TMOD3	0.000192910221618306	0.783091179342012	0.568	0.506	1	PCT
WDR13	0.000193883327230385	0.235956709078986	0.287	0.229	1	PCT
GPHN	0.000195014580965674	-146.365559644269	0.971	0.975	1	PCT
EPSTI1	0.000195345278510308	-33.4212690156618	0.306	0.367	1	PCT
AC010997.3	0.000195436972661659	-0.460303062539868	0.121	0.082	1	PCT
KCNC3	0.000196636014504346	-0.673063675169086	0.176	0.236	1	PCT
CHP1	0.000202495902805374	8.38862752508758	0.335	0.277	1	PCT
CLK1	0.000202634283397464	0.976535771240817	0.48	0.409	1	PCT
SUCLG1	0.000205174079454006	-0.430024435168477	0.6	0.526	1	PCT
WDR60	0.000208359692362609	-2.03462317889509	0.545	0.602	1	PCT
BACE2	0.000209062576838631	-6.0439563135592	0.1	0.065	1	PCT
AGFG1	0.000211467959921966	-0.390605845856385	0.523	0.47	1	PCT
DPYSL2	0.000213265790944842	-0.381646801244926	0.249	0.31	1	PCT
ALG13	0.000215135142403128	-0.141953553664531	0.353	0.289	1	PCT
B4GALT6	0.000216796982795464	3.76113232650557	0.257	0.201	1	PCT
HIST1H2AC	0.00022097227933857	-4.89339215983145	0.066	0.107	1	PCT
NFE2L2	0.000221204644952076	11.6381181087122	0.582	0.543	1	PCT
USP36	0.000221575274760193	-0.231323722055626	0.32	0.26	1	PCT
F11-AS1	0.000225871441670943	-7.51152112954105	0.162	0.219	1	PCT
CCDC73	0.000230057379676309	-4.2637315192732	0.204	0.152	1	PCT
MAN1C1	0.000230842874298897	4.492660429159	0.415	0.365	1	PCT
ADPRHL2	0.00023127832818737	0.0557703485327035	0.138	0.095	1	PCT
PLCXD3	0.000231765046359215	-21.8782399422882	0.227	0.287	1	PCT
STK32B	0.000234298286871721	1.14926969557691	0.418	0.469	1	PCT
BTG2	0.000236708423728718	-2.12798532803898	0.118	0.079	1	PCT
TMEM63A	0.000248378493780592	-0.902254159119312	0.468	0.407	1	PCT
SHANK2	0.000250597864589375	-3.54027105463825	0.843	0.785	1	PCT
NFIA	0.000251481799702412	8.83835028722282	0.763	0.748	1	PCT
PILRB	0.000254682232185844	1.21377792969812	0.478	0.432	1	PCT
PMM2	0.000258756363195951	1.3194320406791	0.331	0.275	1	PCT
NUAK2	0.000261913457765941	-2.92440126826278	0.177	0.132	1	PCT
LMCD1	0.000263541385558652	-82.4713662121942	0.23	0.18	1	PCT
TCAF1	0.000269590019443432	1.60007553760113	0.107	0.156	1	PCT
UACA	0.000270471668864173	4.68453458729663	0.607	0.536	1	PCT
LARS	0.000278632929419793	-0.376264795770313	0.294	0.352	1	PCT
DNAJB1	0.00028148462449778	0.728904937307585	0.124	0.086	1	PCT
ZNF462	0.000281611791738828	-5.16556344791947	0.543	0.503	1	PCT
CDH1	0.000285434407421299	-10.6803194410258	0.143	0.1	1	PCT
DANT2	0.000285890384181357	13.7789191566867	0.908	0.889	1	PCT
RALGPS1	0.000289130624135532	-4.71220421460963	0.32	0.376	1	PCT
CLIC4	0.000289529721582087	-17.5480885321684	0.658	0.605	1	PCT
LSMEM1	0.000290639128281739	0.16280936422987	0.11	0.074	1	PCT
ACTB	0.000291141546997097	-18.7278360991592	0.336	0.274	1	PCT
SCML1	0.000294166446396502	-0.846391259968187	0.167	0.122	1	PCT
NXNL2	0.000295429046041602	-15.7915931745412	0.254	0.198	1	PCT
CHCHD6	0.000296365910533153	-0.239986773006381	0.083	0.128	1	PCT
CNOT2	0.000296607129180326	-0.397182515072855	0.472	0.409	1	PCT
CDS1	0.00030437748068611	5.40941677923434	0.228	0.179	1	PCT
ABI3BP	0.000305275967439113	-8.88921093436433	0.428	0.357	1	PCT
UBAP1	0.000313409996018411	-2.51229519737807	0.62	0.576	1	PCT
IL6R	0.000313794650180997	1.11376566081936	0.675	0.608	1	PCT
MTMR12	0.000318381984787288	-0.411858565272553	0.499	0.438	1	PCT
TMEM38B	0.000319213271905742	0.350509550355454	0.266	0.213	1	PCT
AC016831.1	0.000325021732612604	-3.71150279460954	0.133	0.094	1	PCT
STEAP2	0.000328163045344952	-0.190940463694346	0.061	0.101	1	PCT
ACOT9	0.000328375052587829	-0.270792529266145	0.29	0.233	1	PCT
YWHAZ	0.000328459444539406	6.56658926695669	0.513	0.461	1	PCT
DPY19L2	0.000333385457438136	-6.59864343107101	0.273	0.335	1	PCT
AL157931.1	0.000334527865072797	6.69228358124492	0.118	0.08	1	PCT
FSIP2-AS1	0.000335494564421767	0.249499207827605	0.234	0.182	1	PCT
UBE2D3	0.000336441780301874	-0.1411498729813	0.543	0.483	1	PCT
EXOC4	0.000336964471479132	-0.294675241572804	0.846	0.799	1	PCT
TSPAN18	0.000337012398419125	-2.10055550165763	0.428	0.371	1	PCT
B4GALT5	0.000349627661226299	27.1440200914776	0.594	0.55	1	PCT
PDZRN3	0.000350439469146726	-16.1042255452018	0.546	0.477	1	PCT
AC116345.3	0.000350968094596834	-6.5727199166978	0.081	0.123	1	PCT
AC002460.2	0.000358033474786211	-8.11400027250843	0.294	0.243	1	PCT
AKIRIN1	0.000359726706205438	0.938908557528869	0.26	0.207	1	PCT
CTBP2	0.000363430610882255	15.2008935151399	0.611	0.573	1	PCT
MT-ND6	0.000365208092383213	-3.53430900971154	0.087	0.13	1	PCT
ATP11A	0.000370611808937601	-7.89910145110876	0.698	0.639	1	PCT
GNA12	0.000370648441712891	27.1687049225903	0.476	0.426	1	PCT
UBR4	0.000373162057626561	4.82320603530651	0.686	0.647	1	PCT
LNPK	0.000375215405144559	-0.321069935706124	0.089	0.133	1	PCT
ZHX2	0.000379898259420385	-13.3824717555272	0.636	0.6	1	PCT
RAB40B	0.000380909723531058	-0.397071169104957	0.198	0.256	1	PCT
SESN1	0.000382151889827712	-10.035672675577	0.399	0.347	1	PCT
RERGL	0.000388018823903469	-11.1605195736631	0.173	0.129	1	PCT
ERMAP	0.000394965320952689	0.00712646079643359	0.124	0.085	1	PCT
ST6GALNAC2	0.000396403817261694	-0.834973285310493	0.144	0.193	1	PCT
CRYBG3	0.000396451003978076	-0.447363787585041	0.155	0.208	1	PCT
HUWE1	0.000403373654907614	4.31438451433673	0.597	0.538	1	PCT
IQCA1	0.000416168014504612	-0.96713642826077	0.349	0.295	1	PCT
ELF3	0.000418887270576513	1.33122009379637	0.191	0.145	1	PCT
DIS3L	0.000419286724058005	-0.194080109674298	0.074	0.116	1	PCT
RRP12	0.000419908137456679	0.217217938294988	0.176	0.132	1	PCT
SLC34A1	0.000422463667165178	-3.27347238879193	0.335	0.397	1	PCT
FMR1	0.000423299164039311	-11.4574358093801	0.449	0.387	1	PCT
LHFPL6	0.000425411694465919	-62.2677789363546	0.146	0.198	1	PCT
INPP4A	0.000425480425156408	-0.807124043603422	0.157	0.209	1	PCT
EIF4A1	0.000427535637100116	-0.0872204701879522	0.276	0.222	1	PCT
AC004160.1	0.000434540737452946	-59.3877612279956	0.166	0.121	1	PCT
PITPNC1	0.00044015247840347	-17.5835186072057	0.546	0.477	1	PCT
KLF5	0.000449529466594174	-1.31888991288471	0.116	0.08	1	PCT
ARL15	0.000463357296876189	-26.2088774772479	0.716	0.668	1	PCT
AK2	0.000469752974984182	-0.880251513096708	0.255	0.31	1	PCT
TSPAN14	0.000483749322172904	-2.22786557659816	0.157	0.208	1	PCT
MEI4	0.000485471464402985	-8.73862017496977	0.327	0.392	1	PCT
UBE2I	0.00048647594449823	0.0698536543037281	0.206	0.156	1	PCT
RESF1	0.00049354136373394	-2.89635818872424	0.238	0.297	1	PCT
EPS8	0.000494691674007534	0.195533227848173	0.629	0.591	1	PCT
AC005208.1	0.000495567046288968	-7.2671501365642	0.445	0.381	1	PCT
IL13RA1	0.000497983988905266	3.69860936392406	0.195	0.149	1	PCT
RCAN1	0.000500786179552356	-1.79515477640809	0.398	0.343	1	PCT
PCK1	0.000501476632547155	6.68628656521231	0.406	0.357	1	PCT
TMEM131L	0.000507022174487078	-0.369769872656944	0.135	0.186	1	PCT
RHPN2	0.00051087899894995	3.15983611327001	0.549	0.499	1	PCT
RASGRP3	0.000516926115272598	20.200023465406	0.195	0.148	1	PCT
RAB22A	0.000520947725990342	5.73108245055965	0.349	0.293	1	PCT
RAB3GAP2	0.00052214597495348	1.77570516665758	0.543	0.485	1	PCT
PLCB1	0.000527151761946171	-39.1906930172473	0.247	0.304	1	PCT
SPART-AS1	0.000537406157153982	1.29405392924957	0.113	0.077	1	PCT
AZIN1	0.000540993440059888	1.16053862040668	0.243	0.193	1	PCT
CAB39	0.000545843254857585	11.3020283974757	0.52	0.463	1	PCT
MAPKAPK2	0.000546728859735854	-0.553453837835586	0.351	0.301	1	PCT
CEP290	0.000546865658470177	4.15747805955455	0.444	0.509	1	PCT
SOX4	0.000549580587942719	-11.4449920752942	0.287	0.234	1	PCT
FRMD4B	0.000557161890073924	-6.00414201425793	0.779	0.752	1	PCT
AC092535.4	0.000558696574291967	4.36539867981219	0.327	0.273	1	PCT
TRIM55	0.000561153181949683	-18.9656876451102	0.19	0.146	1	PCT
TBC1D8B	0.000563542784826252	-7.06030856418123	0.318	0.379	1	PCT
SPTLC1	0.000567781800668828	0.243144487703844	0.354	0.297	1	PCT
PCA3	0.000576332950741387	0.117223368405917	0.121	0.084	1	PCT
ZFYVE27	0.000580585959716636	0.116864215883255	0.155	0.113	1	PCT
RHOBTB3	0.0005943190880343	-39.1855027241356	0.12	0.166	1	PCT
TRMT2B	0.000595134101788496	-0.161229522644425	0.082	0.124	1	PCT
CTNNAL1	0.000599006089791449	-4.59160712604455	0.235	0.182	1	PCT
CAT	0.000599773266638037	-2.51131502296932	0.25	0.308	1	PCT
SLMAP	0.000601017465414367	-8.79510917332936	0.603	0.553	1	PCT
ZNF644	0.000605014367447068	14.1507093482389	0.66	0.62	1	PCT
SIK3	0.000605330909098178	9.83347041290936	0.786	0.753	1	PCT
MT-ATP8	0.000606228755663776	-0.487413554229652	0.223	0.278	1	PCT
GOLGA4	0.000614053217556258	-2.98973402332458	0.976	0.968	1	PCT
CASP6	0.000617585463504645	-0.437385140011523	0.087	0.129	1	PCT
IFRD1	0.000628197265438609	-0.283105882815512	0.437	0.386	1	PCT
RYBP	0.00062858869217847	-18.1896731114443	0.33	0.278	1	PCT
MTSS1	0.000630703351091581	-5.01660861857644	0.398	0.454	1	PCT
PICALM	0.000637024449269707	29.9885599184467	0.756	0.723	1	PCT
ZRANB3	0.000640562587332806	-2.88358679537733	0.237	0.297	1	PCT
SASH1	0.000647263733310253	-44.9625979834931	0.72	0.695	1	PCT
CABIN1	0.000651449982250245	-0.233577593541083	0.411	0.459	1	PCT
FAM49B	0.000651898421758868	-39.1886418019961	0.411	0.36	1	PCT
PHF12	0.000656794084735145	-0.131483007144192	0.143	0.194	1	PCT
ZNF592	0.000660531079960301	0.0852158063252042	0.32	0.262	1	PCT
ZFAND4	0.000663597292156265	-0.062205791302628	0.102	0.147	1	PCT
P4HA1	0.000667917781978259	-4.56583383415946	0.487	0.431	1	PCT
UGT2B7	0.000671834333961464	-48.7726067769155	0.724	0.763	1	PCT
MYO1E	0.000672931645684953	-35.0735102106833	0.431	0.377	1	PCT
DPP6	0.000678195364770098	1.37361053711044	0.198	0.252	1	PCT
HSPB1	0.000691961282917029	-0.00641991312334755	0.124	0.088	1	PCT
IQGAP1	0.000705461028637502	2.49071100442836	0.442	0.394	1	PCT
PPP1R15B	0.000711544071282257	-0.654353268484235	0.243	0.19	1	PCT
PPP2R2A	0.00071688976511459	-0.896802300849711	0.564	0.507	1	PCT
OSGEP	0.000719457566371108	0.0666756457689046	0.126	0.089	1	PCT
AC007364.1	0.000721073066127712	-16.4600765665213	0.779	0.721	1	PCT
DMXL2	0.000725121678380496	-1.16432156362898	0.753	0.702	1	PCT
TRIM52	0.000749605301192113	-0.188588029117996	0.119	0.165	1	PCT
METTL2B	0.00075092322027545	-0.236537834132073	0.11	0.155	1	PCT
PPP3R1	0.00075584655631364	-3.53380685617011	0.457	0.4	1	PCT
CAPN15	0.000760000016395941	-2.74854212219343	0.223	0.279	1	PCT
CERK	0.000767002069646474	0.626135070782514	0.165	0.216	1	PCT
IGF2R	0.000767491789223828	-2.77767292223098	0.756	0.72	1	PCT
KMT2E	0.000776213807160781	-3.98078848384709	0.7	0.634	1	PCT
NPAS2	0.000776300083105897	-8.8864047791136	0.349	0.399	1	PCT
SINHCAF	0.000777413489470558	-3.53060846037793	0.328	0.28	1	PCT
IFT52	0.000780840514075663	-0.155073949574645	0.102	0.146	1	PCT
DDX3X	0.000797912834857682	4.06335668655837	0.34	0.291	1	PCT
ANO10	0.000799681552450805	11.3012020016668	0.571	0.517	1	PCT
CYP2B6	0.00080405921647817	-0.17694339047364	0.066	0.103	1	PCT
CLRN3	0.000806117770156746	-0.220960572876796	0.092	0.134	1	PCT
TFE3	0.000806796511241262	0.104424889334692	0.119	0.083	1	PCT
PREPL	0.000811861805743418	-0.248234703873857	0.389	0.328	1	PCT
HBP1	0.000813075091961084	3.40380855978584	0.299	0.246	1	PCT
KIF26B	0.000839941414379616	-14.6583309645726	0.143	0.19	1	PCT
AL591895.1	0.000845285634389946	0.0944472297656481	0.232	0.181	1	PCT
BABAM2	0.000847275061045281	-3.45192494775263	0.774	0.742	1	PCT
FBXO21	0.000854518700843857	-6.47309874847455	0.55	0.614	1	PCT
ULK3	0.000861293537844701	0.108360620663153	0.172	0.129	1	PCT
DEFB1	0.000866006527873919	-15.955530367428	0.206	0.157	1	PCT
AHI1	0.000873837909859881	16.8118192791358	0.553	0.503	1	PCT
HNRNPL	0.000876145001103873	0.0494344644579372	0.341	0.285	1	PCT
FCGRT	0.000880846076855743	-0.171288935424963	0.107	0.15	1	PCT
CLASP2	0.000888687133899573	-0.973428289985666	0.594	0.524	1	PCT
GPX4	0.000889707844799757	0.00173130609592448	0.14	0.101	1	PCT
CTNNA1	0.000917763596197438	-2.70249432363483	0.726	0.667	1	PCT
MTRES1	0.000919222126852613	-0.17042328190335	0.093	0.134	1	PCT
ACVR1B	0.000925395642920821	-0.187771960595611	0.26	0.312	1	PCT
SH3D19	0.000927552688581716	-12.7799036363232	0.714	0.674	1	PCT
ODC1	0.00092915065320421	-0.282535618113507	0.115	0.08	1	PCT
RBM39	0.00092930526606951	2.48387043846164	0.762	0.739	1	PCT
AFDN	0.000942222755263254	5.09170954954157	0.836	0.793	1	PCT
BMPR1A	0.000942486992460742	-0.540492385349191	0.372	0.434	1	PCT
CCDC50	0.00094275077073183	-1.04885080266321	0.414	0.359	1	PCT
RSU1	0.000946171316200367	3.14527057174229	0.488	0.44	1	PCT
ADGRG6	0.000949053463764174	2.61117831214133	0.222	0.174	1	PCT
COL4A2	0.000949126683044673	7.89054943125238	0.667	0.619	1	PCT
OTOGL	0.000958805464860801	2.6476203231144	0.399	0.346	1	PCT
RANBP17	0.000962736291628401	-22.8503009206998	0.511	0.552	1	PCT
NPIPB11	0.000974382602157495	0.0712948395544942	0.133	0.095	1	PCT
SMYD3	0.000975060342875558	-460.457288893781	0.783	0.768	1	PCT
MAMDC2-AS1	0.000981013855153853	0.466331447409482	0.165	0.125	1	PCT
NOTCH1	0.000982365442453798	-0.216410462213219	0.079	0.118	1	PCT
TM9SF3	0.00098268757629517	1.55352462289818	0.471	0.41	1	PCT
DNAJC15	0.000986123515720159	-79.5142309833152	0.325	0.371	1	PCT
HSP90AA1	0.000993133126853314	-32.5825738271267	0.585	0.534	1	PCT
LSAMP	0.000998534392971243	-61.256696438306	0.151	0.111	1	PCT
ENO1	0.0010005340148905	0.0234917457488795	0.347	0.296	1	PCT
SRGAP3	0.0010041734531155	-0.424566058729059	0.275	0.22	1	PCT
ANKRD6	0.00102191441040135	-0.694372263467613	0.247	0.305	1	PCT
PEX1	0.00102406435044378	-0.182802549587019	0.157	0.208	1	PCT
NCS1	0.00102930552011931	1.32608666067184	0.283	0.232	1	PCT
FSTL4	0.00103539868828044	-37.6953909208261	0.166	0.127	1	PCT
LINGO2	0.00104455276956012	-26.2062542899476	0.403	0.35	1	PCT
HYDIN	0.00105724883700282	-6.04250657054175	0.393	0.337	1	PCT
WDFY3	0.00106928293644106	-2.67265275849612	0.901	0.86	1	PCT
S100A10	0.00107477358950283	2.55986051769173	0.201	0.16	1	PCT
LCOR	0.00107828238275028	9.84363420874955	0.643	0.594	1	PCT
LRP11	0.00108113392590163	-0.237096375769719	0.071	0.108	1	PCT
ZNF251	0.00108193809202818	-1.13598813841663	0.322	0.38	1	PCT
RTN4	0.00108629651223966	-21.8781744952829	0.508	0.479	1	PCT
ZDHHC20	0.00109764001670527	-0.0415929391328351	0.281	0.337	1	PCT
ESRRA	0.00109966056195004	-0.148291135602611	0.166	0.218	1	PCT
DSP	0.00110324960327647	-1.59483456040176	0.306	0.36	1	PCT
PDE3B	0.00110771009181391	-11.5599042780463	0.294	0.354	1	PCT
LDAH	0.00111200085709723	1.34652771056002	0.385	0.438	1	PCT
AC097515.1	0.00111386269386381	-0.411735685368902	0.125	0.089	1	PCT
AAK1	0.00112795817577599	3.71057319800915	0.788	0.755	1	PCT
LINC02061	0.0011306324232772	-0.892449029174953	0.077	0.115	1	PCT
OFD1	0.00113670660940106	-0.0230149694528996	0.406	0.357	1	PCT
ANKRD36C	0.00113687088781857	0.00251906084852394	0.486	0.427	1	PCT
ALKAL2	0.00116903870204079	-0.800374601143942	0.097	0.137	1	PCT
BNC2	0.00117096112905146	-8.96101210104791	0.851	0.814	1	PCT
PTGR1	0.00117172690722511	2.43753669903456	0.353	0.407	1	PCT
PTPRJ	0.00117241471599589	-36.2347879734608	0.834	0.792	1	PCT
AASDHPPT	0.0011775734648611	0.209991282819912	0.164	0.123	1	PCT
HACE1	0.00119261593853983	-2.6353887101597	0.164	0.214	1	PCT
SLC16A9	0.00119765052792905	-0.237331684670735	0.844	0.83	1	PCT
CECR2	0.00120536059482237	4.0290120418559	0.214	0.168	1	PCT
NDEL1	0.00120553679195771	4.64158202700679	0.406	0.354	1	PCT
L3HYPDH	0.00120633408814264	0.271822612324267	0.275	0.227	1	PCT
FBXO3	0.00123482567842181	0.356884450270128	0.232	0.188	1	PCT
AKAP13	0.00123483713030846	-1.73573404226448	0.854	0.829	1	PCT
ABCC3	0.0012377604537612	-9.2562849166037	0.113	0.158	1	PCT
TNRC18	0.00125854832657247	-5.1622131631882	0.38	0.43	1	PCT
GCH1	0.00126937534078683	-4.14458444387081	0.244	0.197	1	PCT
KATNAL2	0.0012771314110349	-2.54450824361318	0.217	0.271	1	PCT
ALDH1A1	0.00127896439379243	-9.34484664658179	0.415	0.362	1	PCT
LARS2	0.00128798735838267	-0.440724078216881	0.198	0.25	1	PCT
NEIL1	0.00129214640032463	0.0883325860620606	0.12	0.085	1	PCT
NSFL1C	0.0012937171083589	0.035606493041641	0.146	0.108	1	PCT
PRODH2	0.00130397177922345	0.439946102514302	0.44	0.389	1	PCT
ABHD5	0.00130674298616991	-5.84441076186016	0.164	0.125	1	PCT
CDV3	0.00130698986349912	0.520456366269788	0.209	0.167	1	PCT
KDM6A	0.00130763449159607	-1.73760351571031	0.55	0.497	1	PCT
MSN	0.00131320474895394	-2.39761250120194	0.446	0.394	1	PCT
ZBTB20	0.00131495503191317	-1.96858697749667	0.978	0.974	1	PCT
FBXO25	0.00132675507695648	-0.361193234520107	0.185	0.235	1	PCT
SH3BP5	0.00133185470713623	-15.6653812981355	0.292	0.245	1	PCT
ZC2HC1A	0.00133245087953971	-0.728162269290237	0.081	0.119	1	PCT
ZNF586	0.00133306555223455	-0.449293207282476	0.242	0.295	1	PCT
GALM	0.00133367424988403	-2.2798516470667	0.374	0.428	1	PCT
ENY2	0.00134690419108396	0.0779163682222956	0.136	0.099	1	PCT
ASMTL-AS1	0.00138839115860507	-0.118112499063168	0.071	0.107	1	PCT
MACF1	0.00141900152409174	-21.2845866016299	0.922	0.892	1	PCT
FOLH1	0.00143379850562823	11.8169822701745	0.129	0.172	1	PCT
FMO5	0.00145292973024628	4.1084269533807	0.239	0.19	1	PCT
EEF2K	0.00146583151689974	-0.557453451218004	0.114	0.156	1	PCT
UGDH-AS1	0.00146798086341389	-0.264468753063782	0.077	0.114	1	PCT
PDZD2	0.00146841825770278	-50.4638031981211	0.941	0.929	1	PCT
ENOX1	0.00147322335158144	-42.645445269624	0.286	0.239	1	PCT
KIAA1217	0.00147481993768959	17.9815352401566	0.719	0.695	1	PCT
AC011287.1	0.00148601515010088	-3.12725863631447	0.11	0.152	1	PCT
SNHG14	0.00148890714423772	-27.6523317362258	0.876	0.847	1	PCT
HDHD5	0.00149437618527177	-0.177932182205825	0.071	0.106	1	PCT
FAM200B	0.00149583843103358	-0.0927917499329471	0.087	0.126	1	PCT
EXOC7	0.00149863940813478	-0.131885940641057	0.128	0.172	1	PCT
CLTRN	0.00150046038778014	-4.57555067725137	0.337	0.282	1	PCT
WDFY4	0.00150685674912791	-36.6945406673658	0.138	0.101	1	PCT
KREMEN1	0.00152536843843329	-1.46477248693624	0.152	0.198	1	PCT
C18orf25	0.00152736791375349	4.05177561750286	0.3	0.25	1	PCT
TRIM16	0.00153143840706195	-0.123274415888365	0.073	0.11	1	PCT
ENDOD1	0.0015733853727691	-10.4486821491601	0.19	0.148	1	PCT
AC098829.1	0.00158001731232107	-3.12411022250452	0.343	0.29	1	PCT
TSTD3	0.00158027566495042	0.522356865938155	0.138	0.183	1	PCT
CAMTA1	0.00158099705322809	-27.4924036678796	0.606	0.55	1	PCT
KLHDC2	0.00159220773816677	-0.855681375481029	0.237	0.284	1	PCT
MYEF2	0.0015985401270351	2.31861560559429	0.387	0.336	1	PCT
THY1	0.00160012514695739	-5.24071105706109	0.093	0.131	1	PCT
NNT-AS1	0.00160186341616009	-0.256596040981895	0.103	0.143	1	PCT
UBE2D1	0.00161249855608424	-0.0357593738043072	0.115	0.082	1	PCT
PPP6R3	0.00163067840974766	26.8944269878166	0.684	0.639	1	PCT
NRCAM	0.001660383693135	4.08902127369652	0.332	0.283	1	PCT
TUSC3	0.00168016976116552	-2.52766627964784	0.234	0.189	1	PCT
NFKBIA	0.00170119131342507	-8.20661182913832	0.261	0.214	1	PCT
NCOA7	0.00172511458488532	-11.9995692684677	0.632	0.66	1	PCT
KIF21A	0.00174845878943653	31.4751816815344	0.684	0.639	1	PCT
SLC19A2	0.00175181738099792	-4.56329434196898	0.245	0.204	1	PCT
RILPL1	0.00175579585790366	-0.952497257759618	0.248	0.3	1	PCT
TENM1	0.0017568330356293	-2.03169956442685	0.704	0.668	1	PCT
ZBTB44	0.00175892320363399	-0.406871262144679	0.31	0.371	1	PCT
USP22	0.00176904373583128	-0.00446079329640359	0.397	0.347	1	PCT
TRMT61B	0.00177716933157481	-0.109953810229984	0.103	0.143	1	PCT
COPS3	0.00177884527261623	0.0837683690641454	0.109	0.077	1	PCT
PPP4R1	0.00179320587049573	-0.944778789764888	0.362	0.318	1	PCT
NOTCH2NLC	0.00179830018018992	-0.0196286149909766	0.105	0.074	1	PCT
DIAPH2	0.00182265494848591	-1.4145891963765	0.582	0.537	1	PCT
MT-ND1	0.00183774034744771	-30.6044421735192	0.73	0.751	1	PCT
CRYAB	0.0018460644332368	-3.96975618690451	0.235	0.193	1	PCT
GDF15	0.00185761613020432	9.95166529007074	0.164	0.124	1	PCT
PDZK1	0.00188667681977593	-3.36893413428279	0.683	0.715	1	PCT
PISD	0.00188733079021567	-2.89564780869672	0.377	0.329	1	PCT
XKR9	0.00188886920070153	8.5400743166622	0.193	0.151	1	PCT
E2F5	0.00191575908072039	-0.217362011373788	0.069	0.104	1	PCT
SLC2A9	0.00194383703260437	-102.664864900301	0.973	0.937	1	PCT
MIR4435-2HG	0.00195514734366535	-0.826367514543621	0.166	0.125	1	PCT
PLA2G4C	0.00196719524265223	-10.2325010150959	0.175	0.136	1	PCT
ENPP2	0.00198846009506027	-3.19324524271586	0.399	0.35	1	PCT
FGFR3	0.00201628532211265	-0.0503958335056263	0.311	0.26	1	PCT
TNFAIP1	0.00202152934155042	0.092775557002071	0.121	0.088	1	PCT
LONRF1	0.00202947540117493	0.622347543312288	0.286	0.237	1	PCT
WAC	0.00203006626797275	22.8410978733079	0.646	0.614	1	PCT
SPRED2	0.00203144765612169	6.41794356366323	0.415	0.368	1	PCT
UTP4	0.00203314660428487	0.823770361540387	0.423	0.366	1	PCT
FXYD2	0.00204202413968786	-27.0549473040926	0.385	0.433	1	PCT
TACC1	0.00204758771987752	-132.964377650783	0.713	0.637	1	PCT
ZCCHC10	0.00205054739268653	1.5112193092854	0.286	0.238	1	PCT
ATP6V1B2	0.00205619667492845	-2.77072423566854	0.424	0.372	1	PCT
CCNK	0.00205705492919376	0.317990883690188	0.183	0.142	1	PCT
BCL2L1	0.00205765139021724	-11.1965215240759	0.468	0.51	1	PCT
PLEKHB2	0.0020733210155716	0.288819060867704	0.314	0.267	1	PCT
HNF1B	0.00207706980793444	-17.589733624046	0.214	0.269	1	PCT
CREB5	0.0020848345053935	-27.6525262625947	0.537	0.532	1	PCT
HIF1A	0.00208848460782285	-20.0519963599937	0.595	0.577	1	PCT
CYP27B1	0.00208931668951401	-0.305683650039924	0.155	0.116	1	PCT
PLD1	0.00210403740789434	-1.06108524889529	0.425	0.378	1	PCT
SRSF5	0.00211574624143219	-0.397350332957648	0.506	0.455	1	PCT
TXN	0.00213468613645009	6.1758296274347	0.226	0.182	1	PCT
SLC5A11	0.00213633218093913	-5.19243829829948	0.12	0.161	1	PCT
COBL	0.00214676413524635	-6.07793550520726	0.717	0.673	1	PCT
TEAD1	0.00214707442051369	19.7214517044725	0.809	0.771	1	PCT
ZNF37A	0.00214802501375348	-0.0185858862912021	0.387	0.438	1	PCT
ABCB10	0.00215309983675416	-0.183896850110611	0.09	0.128	1	PCT
RBM27	0.00215357863048911	0.192866137744783	0.327	0.28	1	PCT
RHEB	0.00215388314267006	-2.20605699333328	0.369	0.325	1	PCT
AKAP6	0.00217593961394234	-4.57717817310468	0.41	0.362	1	PCT
STT3B	0.00218154088446042	1.42803544584526	0.393	0.34	1	PCT
LINC01020	0.00218887489937613	-6.41936662724368	0.42	0.373	1	PCT
NBR1	0.00220235464218467	-0.714362252905042	0.237	0.288	1	PCT
ZNF362	0.00224974296796321	-0.0852262296845745	0.093	0.131	1	PCT
SH3BP4	0.00226634816313169	-0.2572749362723	0.114	0.082	1	PCT
FKBP5	0.00228035610656501	-50.8016883092845	0.72	0.758	1	PCT
STOX1	0.00229834528719689	0.0607183733136555	0.14	0.104	1	PCT
BEND7	0.00230949472802098	-4.88071703633832	0.545	0.498	1	PCT
NABP1	0.00232511389925846	-0.387740560864128	0.467	0.421	1	PCT
GRK3	0.00235328284902214	-0.805142904105161	0.087	0.124	1	PCT
CAPZA1	0.00236610443920106	0.0108391481398757	0.356	0.305	1	PCT
ACTN1	0.00236933897096902	9.50840305564761	0.218	0.177	1	PCT
SYN2	0.0023700088650277	-1.28805212713361	0.356	0.415	1	PCT
GPT2	0.00238332597205351	-11.9234985640737	0.259	0.313	1	PCT
PAPSS1	0.00239663434318877	-0.483259713944114	0.087	0.124	1	PCT
NUP93	0.00241059892136921	-2.15822203768971	0.094	0.132	1	PCT
MAP3K2	0.00242099636037926	-9.60146076101152	0.576	0.535	1	PCT
SRSF2	0.00242782985241139	0.306211800956526	0.261	0.216	1	PCT
ZNF839	0.00244294245182237	-0.0742836813629516	0.115	0.158	1	PCT
ADAMTS9-AS1	0.00245690135510934	-30.5244107296798	0.83	0.799	1	PCT
BCAR3	0.00247370178938969	0.784694974394712	0.135	0.179	1	PCT
TNPO3	0.0024783120154638	10.4464773797104	0.395	0.347	1	PCT
XPC	0.00247899195247688	0.650874653635831	0.444	0.394	1	PCT
ECD	0.002515444577315	0.303129248311253	0.235	0.19	1	PCT
RRAGC	0.00252063063290036	0.465753968351072	0.237	0.193	1	PCT
RABGAP1L	0.00252212235644169	-20.5475275488363	0.941	0.937	1	PCT
C5orf15	0.00252236920691276	0.679418672893229	0.242	0.198	1	PCT
RBM45	0.0025394109581989	-0.135630109034339	0.088	0.125	1	PCT
WDR47	0.0025414931045336	-0.242066225718845	0.136	0.18	1	PCT
CDK13	0.0025444072164432	-3.34460101386488	0.672	0.602	1	PCT
ABCA5	0.00255747391408836	-41.9996179055572	0.473	0.416	1	PCT
TRAF4	0.00256832898833633	0.135024913277689	0.135	0.1	1	PCT
TEAD4	0.0025829465267636	0.280753764084637	0.16	0.122	1	PCT
TTC21A	0.00258692183279679	0.136503781422453	0.144	0.108	1	PCT
MTERF1	0.00260462115320467	-2.76800024061817	0.332	0.278	1	PCT
RDH10	0.00260750035790746	-2.75696143760135	0.166	0.13	1	PCT
NLN	0.0026145241711372	-1.02571958560744	0.166	0.211	1	PCT
SESTD1	0.00262165602517859	-29.0819584054155	0.504	0.459	1	PCT
C2orf27A	0.00263488070036087	-0.326688672533594	0.092	0.128	1	PCT
MYRFL	0.00263803250738168	2.1721833517253	0.098	0.135	1	PCT
DNAH11	0.002663669744309	1.86314329645814	0.105	0.076	1	PCT
IRAK1BP1	0.00268049044269624	-1.1890455963889	0.284	0.337	1	PCT
MAST4	0.00268783925723459	49.0717733440644	0.916	0.902	1	PCT
LINC01266	0.00271434395953718	-0.237658120749117	0.309	0.268	1	PCT
THOC2	0.0027161268162048	8.82775316560888	0.731	0.687	1	PCT
ZNF3	0.00272487877670668	0.0988297936898606	0.181	0.14	1	PCT
BCAS3	0.00273974297715597	-13.2247661178186	0.805	0.775	1	PCT
LINC00963	0.0027537764023194	0.249555123227828	0.2	0.158	1	PCT
SMURF1	0.00275736258802196	3.15038540117443	0.478	0.442	1	PCT
SPIDR	0.002759762243366	-3.15312498127187	0.642	0.684	1	PCT
CNTN4	0.00276214645780955	-26.5739806467781	0.778	0.727	1	PCT
RLF	0.0027632260918837	-1.15871594442602	0.409	0.364	1	PCT
DSCAML1	0.00276923651741872	-7.14848594843764	0.428	0.375	1	PCT
GNAS	0.00279257532410263	-3.49973237033566	0.356	0.303	1	PCT
RPL13	0.00280358919371039	-12.0073369333946	0.337	0.385	1	PCT
RGL1	0.00281520363724093	-8.60938554044606	0.482	0.537	1	PCT
ZMAT1	0.00282717458402393	0.193796059041726	0.473	0.423	1	PCT
AC119673.2	0.00283080184712405	1.68133852897885	0.449	0.394	1	PCT
COL5A2	0.00283207143497703	0.896879113213298	0.151	0.115	1	PCT
FP236383.3	0.00284905103217992	-0.093435686625405	0.071	0.104	1	PCT
FAM107B	0.0028500877795796	-3.12515721844579	0.556	0.509	1	PCT
TRPM3	0.0028533405599969	8.17324125640017	0.918	0.917	1	PCT
STX5	0.00286392782836226	0.390854067143003	0.243	0.196	1	PCT
NECTIN2	0.00287250492564647	-0.0200818891367951	0.284	0.238	1	PCT
ZNF438	0.00287894224079273	-0.899159679180015	0.378	0.333	1	PCT
AP1AR	0.00289934713807014	5.08891574212606	0.279	0.235	1	PCT
LRAT	0.00292495235232434	-2.33502367463757	0.095	0.133	1	PCT
DDC	0.00293007046551405	-1.00202686685635	0.151	0.194	1	PCT
PCTP	0.00293763002673658	-2.82728252703663	0.192	0.238	1	PCT
RASD1	0.00294635127772174	-0.495313096968128	0.109	0.078	1	PCT
CLDN4	0.00297201113337062	-0.58137411260018	0.123	0.089	1	PCT
LINC01060	0.0029775399595424	-17.484536618116	0.757	0.721	1	PCT
THNSL2	0.00301632276175948	-0.167967030657826	0.086	0.121	1	PCT
CSAD	0.00301776482551631	0.195532074336529	0.404	0.352	1	PCT
PAIP2B	0.00302909899835538	-0.32637551272023	0.11	0.149	1	PCT
PLXNA4	0.00305022429726948	-7.61864799919037	0.105	0.075	1	PCT
ENTPD5	0.00305704297424044	-0.0998636810456555	0.372	0.418	1	PCT
EIF1	0.00306486253072832	-0.139063945111539	0.239	0.194	1	PCT
SLC41A2	0.00307868592530211	-4.80451573167138	0.452	0.408	1	PCT
PPP1R12B	0.00308789266441968	0.0419502257421769	0.584	0.541	1	PCT
FAM228B	0.0031206604385699	-0.899931148798854	0.224	0.27	1	PCT
PAN3	0.00312258755343695	5.36341625983773	0.757	0.714	1	PCT
KDM3A	0.00312825783382695	-0.74221275298401	0.406	0.355	1	PCT
XXYLT1	0.00313412897169553	-0.278004342369808	0.084	0.12	1	PCT
CLUAP1	0.00314220200232232	-0.235387037964968	0.134	0.176	1	PCT
AC012494.1	0.00315934369290428	0.857861247438662	0.232	0.188	1	PCT
SHOC2	0.00317565180636202	-4.1953230363665	0.53	0.477	1	PCT
TUBGCP3	0.00318635478646681	-37.7477305114466	0.577	0.531	1	PCT
CENPC	0.00318722591229945	-0.857448757088974	0.42	0.37	1	PCT
COA1	0.0032080954588672	-3.25090759360568	0.43	0.472	1	PCT
SIRT1	0.00323326950863428	0.288526029323378	0.32	0.273	1	PCT
CYTH3	0.00325493301369459	-0.578348604250894	0.092	0.128	1	PCT
TBC1D22A	0.00329149621293933	-24.7580354117392	0.72	0.671	1	PCT
KCNJ3	0.00329854994350432	-4.91830713067965	0.404	0.457	1	PCT
DAPK1	0.00330710834163568	-13.2051735404335	0.506	0.465	1	PCT
SLC16A4	0.00330957057081016	-3.10976830571747	0.546	0.507	1	PCT
HMGCS1	0.0033241588976395	-7.47725468456114	0.252	0.204	1	PCT
AC098656.1	0.0033474709562184	-2.54193982285947	0.338	0.291	1	PCT
NRSN2-AS1	0.00335669576820972	-0.121738479769119	0.253	0.303	1	PCT
ADCY9	0.00337812359255204	2.0821529888163	0.481	0.522	1	PCT
ENPP1	0.00339236036705529	-17.3526326589614	0.47	0.439	1	PCT
CTNND1	0.0033927435529775	-0.236405597729103	0.784	0.755	1	PCT
FNDC3B	0.00339499465647066	-30.3093363583076	0.739	0.721	1	PCT
ZNF626	0.00341091304971137	-0.660759460610621	0.232	0.276	1	PCT
OPTN	0.00344164887824634	5.5939899720427	0.559	0.512	1	PCT
EIF4A2	0.0034511415742033	0.0654855565205825	0.394	0.338	1	PCT
PALM	0.00346367240627838	-0.219528606948743	0.09	0.126	1	PCT
ZNF875	0.00348605533209536	-0.408564647131955	0.181	0.224	1	PCT
NDUFV3	0.00349942178610087	-0.277310549957213	0.243	0.286	1	PCT
RAP1A	0.0034999028679985	2.02844888380039	0.458	0.41	1	PCT
GOLGA2	0.00354330803123887	0.182167434505846	0.311	0.259	1	PCT
SRSF4	0.00355751482318421	0.0516240423384611	0.67	0.628	1	PCT
AC008014.1	0.00356422522248952	23.2733170293505	0.761	0.744	1	PCT
FIGNL2	0.00357512772095378	-0.296687289861823	0.15	0.192	1	PCT
DUSP16	0.00358217418167089	-0.700885889502446	0.373	0.324	1	PCT
NT5DC3	0.00360434098566493	1.40386191717511	0.136	0.103	1	PCT
GIPC2	0.00361251320512999	-1.95321739797645	0.461	0.506	1	PCT
SFT2D1	0.00362984482612148	-0.0066844368279223	0.164	0.126	1	PCT
ZNF569	0.00363133464520752	-0.139254365027284	0.107	0.145	1	PCT
NFYC	0.00364758723673627	-2.42312415018163	0.284	0.333	1	PCT
AC108519.1	0.00365886021645555	-11.341840098933	0.75	0.712	1	PCT
WTAP	0.00367547855607606	-17.6306732280868	0.364	0.318	1	PCT
MAML2	0.00373842222676147	-33.4197348219646	0.818	0.804	1	PCT
KRT18	0.00374061578359103	-0.00720550339751069	0.123	0.092	1	PCT
GCLC	0.0037588756087859	-0.925538514111128	0.299	0.253	1	PCT
FAIM	0.00376809595663458	-3.42202644394329	0.077	0.11	1	PCT
LINC00205	0.00378299964414658	-0.120920846154099	0.088	0.123	1	PCT
DUSP1	0.00379286355961975	0.394442308028271	0.176	0.138	1	PCT
NR1H2	0.00379321725243755	-0.843511826762561	0.116	0.156	1	PCT
PPP1R16B	0.00379423590866274	-21.2108681991648	0.374	0.428	1	PCT
MAPK8	0.00380692223323014	-11.7717870737967	0.796	0.768	1	PCT
ANP32A	0.00381898693382215	-0.824911819174778	0.171	0.214	1	PCT
BAZ2B	0.00383242340926507	-12.5498550711341	0.841	0.822	1	PCT
CBWD5	0.00385450095604265	0.47411331476988	0.224	0.182	1	PCT
FGD4	0.0038614585084271	-68.0882566815012	0.846	0.847	1	PCT
PCAT1	0.00388578916553316	-35.8527293228187	0.706	0.678	1	PCT
FZD6	0.00391223135940958	0.257646487348352	0.214	0.174	1	PCT
PDGFB	0.00392925971885168	0.332362545437682	0.1	0.072	1	PCT
FAM234A	0.00392937463625233	-0.164694294929285	0.114	0.151	1	PCT
KCNMB2	0.0039504856586002	23.0271466179026	0.291	0.345	1	PCT
CFAP70	0.00395897535667522	0.35561986554495	0.331	0.285	1	PCT
DPF3	0.00398424852922497	-4.745416700744	0.428	0.377	1	PCT
MITF	0.00399829469682102	-17.3563739897577	0.525	0.489	1	PCT
TMEM176B	0.00400435849933258	0.368431148336983	0.367	0.322	1	PCT
ERICH1	0.0040046864055191	0.151475184264387	0.395	0.444	1	PCT
PCM1	0.00403590421249079	-5.60340846204511	0.694	0.658	1	PCT
VAMP7	0.00405784213457007	0.300218048438104	0.119	0.087	1	PCT
SLC44A3	0.00408865707075261	-9.17075455466972	0.317	0.366	1	PCT
AFF2	0.00411142572403668	-8.18039353383546	0.2	0.158	1	PCT
HNF4A	0.00413040110261531	-10.2885350170416	0.383	0.432	1	PCT
SLC44A1	0.00415039329299691	-5.23445438534029	0.26	0.31	1	PCT
NNT	0.00415497596052909	-4.57934943943935	0.318	0.361	1	PCT
ZYG11A	0.00416686002619578	1.16679361586011	0.327	0.28	1	PCT
SEMA3B	0.00417887017134148	0.851197249533918	0.223	0.182	1	PCT
PALM2-AKAP2	0.00420401652846105	-55.0587783290931	0.591	0.537	1	PCT
RNPS1	0.00421198908864246	0.158801670091799	0.18	0.142	1	PCT
FMO4	0.00421462047939292	1.03214478112648	0.353	0.409	1	PCT
ERCC8	0.00421635356628583	-0.245857530830424	0.229	0.277	1	PCT
PDZD3	0.0042244948876355	0.320120082566445	0.309	0.259	1	PCT
PPIL4	0.00422477725492589	0.840097436003067	0.296	0.25	1	PCT
NHSL1	0.00423050572787105	-4.0855276020246	0.248	0.295	1	PCT
NUP153	0.00423661154717643	-2.90091145980565	0.414	0.373	1	PCT
USP9X	0.00427130349286167	10.7448336894001	0.628	0.59	1	PCT
PLIN2	0.00427429410545868	-4.5191697910141	0.347	0.301	1	PCT
ERBB2	0.00428260580028631	-0.529814763151656	0.178	0.221	1	PCT
WDR1	0.00428650620888342	-0.923282374239875	0.294	0.247	1	PCT
STRN3	0.00429349641821736	12.1084099586135	0.657	0.608	1	PCT
TGIF1	0.00432190286836362	0.090157265942327	0.169	0.132	1	PCT
IVD	0.00435165799952186	-0.227155626447078	0.113	0.151	1	PCT
MAPK6	0.00439279256649417	-2.4141065089663	0.483	0.442	1	PCT
SLC17A1	0.00440201495133623	-60.8199461675923	0.964	0.939	1	PCT
AC027117.2	0.00441697142828126	0.15641377718184	0.118	0.087	1	PCT
LIN7A	0.00445320872502834	-3.37288949797216	0.224	0.271	1	PCT
SSR3	0.0044658887366181	0.493234047198074	0.191	0.232	1	PCT
RUSC2	0.00447177934665754	-0.879860994517198	0.462	0.409	1	PCT
EPB41L5	0.00447691075001814	-21.8773601315903	0.758	0.74	1	PCT
MTMR1	0.00449269324711765	0.206802533053256	0.295	0.253	1	PCT
SLC17A3	0.0044981937818846	-6.00805402901352	0.737	0.711	1	PCT
DZIP1	0.0045028618283679	-2.63796537059814	0.404	0.453	1	PCT
YWHAQ	0.00450334253194166	-0.0137568614786989	0.332	0.287	1	PCT
CERKL	0.0045057514747605	-0.502304700956798	0.082	0.116	1	PCT
FMN1	0.00452482557500905	-5.06541312636764	0.104	0.141	1	PCT
CYB5R4	0.00452973766421304	-0.205928214249003	0.11	0.147	1	PCT
ACADVL	0.00453177857417532	-0.681400560781363	0.359	0.401	1	PCT
GPR39	0.00453455945959389	-12.7389144174274	0.207	0.25	1	PCT
AFM	0.00453822238375256	-48.6710319046043	0.487	0.531	1	PCT
IDS	0.0045507609860937	0.617275153609465	0.244	0.201	1	PCT
CCDC178	0.0045514250348974	-4.56970256953937	0.081	0.113	1	PCT
LLGL2	0.00456061885778505	1.43131117949517	0.383	0.431	1	PCT
LINC02119	0.00457159425150399	8.41331508627809	0.162	0.126	1	PCT
ARHGEF12	0.00457464129782882	-2.94000237235991	0.706	0.678	1	PCT
PPFIBP2	0.00458029234944586	-0.454537045920493	0.255	0.303	1	PCT
POR	0.00458355176980211	12.7388041470257	0.6	0.552	1	PCT
C2orf74	0.00461331648872584	-0.00464163468517165	0.081	0.114	1	PCT
ZNF330	0.00462044559825835	0.0354447372844746	0.143	0.109	1	PCT
CCT2	0.00464918652578471	0.358461051680708	0.219	0.182	1	PCT
P3H2	0.00465044941606098	-34.8624298632635	0.822	0.76	1	PCT
PBX3	0.00470586139276956	-27.6423954669102	0.078	0.11	1	PCT
ZNF697	0.00471735471747891	-0.713577028944512	0.354	0.304	1	PCT
RFX3-AS1	0.00481012261077983	-7.49396621599946	0.455	0.407	1	PCT
CD24	0.0048195958798854	-15.5830570271344	0.279	0.326	1	PCT
MED14	0.00483741782446908	0.687220734107367	0.295	0.253	1	PCT
COMT	0.00484203064346575	-0.175275279816127	0.118	0.156	1	PCT
SLC4A4	0.00486531682923097	-173.361153509634	0.922	0.929	1	PCT
ALOX12-AS1	0.0048682083200689	-4.89697291615364	0.323	0.272	1	PCT
TMPRSS2	0.00486949630734604	-2.7099052770973	0.073	0.106	1	PCT
DYM	0.00490817932860091	0.213507975196512	0.656	0.597	1	PCT
PLEKHG3	0.00492486727155297	-0.254643037196872	0.325	0.281	1	PCT
ATRX	0.00494087569720842	-6.73575680877618	0.82	0.815	1	PCT
TBC1D23	0.00496310036241551	0.8620341838446	0.317	0.273	1	PCT
RWDD4	0.0049635155801723	0.148701414563803	0.192	0.153	1	PCT
STK24	0.00497341387450906	-0.657717564854767	0.499	0.464	1	PCT
ARIH2	0.00498815787239574	0.0314647236242775	0.382	0.331	1	PCT
AC004053.1	0.00499049027810539	-53.6174641870961	0.644	0.611	1	PCT
PKHD1	0.00499463096299515	-49.1098988904838	0.988	0.989	1	PCT
PI4K2B	0.00499601471459151	-2.4505905753198	0.305	0.26	1	PCT
SEPTIN9	0.00503941523273722	-3.54323768935471	0.209	0.254	1	PCT
YES1	0.0050487114480665	-1.7250795754406	0.43	0.392	1	PCT
SNX3	0.00509426391293443	-0.678786528440786	0.29	0.248	1	PCT
KPNA4	0.00510973947110857	1.38331025494227	0.487	0.455	1	PCT
RAB20	0.00511881922917877	0.886599565581702	0.317	0.274	1	PCT
IPP	0.00513689052966322	-0.224647893403268	0.116	0.154	1	PCT
ARID3B	0.00514881743605882	-0.527942977869094	0.197	0.159	1	PCT
VASP	0.00516998040262352	0.105185289144506	0.14	0.107	1	PCT
LEO1	0.00520457458439335	0.0596404440831331	0.124	0.092	1	PCT
MRPS25	0.0052190980481996	-0.0594609278124388	0.206	0.251	1	PCT
BTAF1	0.00523684913957203	1.93905610819069	0.441	0.394	1	PCT
FBXW4	0.00525557486221239	-0.185185943668213	0.26	0.305	1	PCT
STRAP	0.00527045430651722	0.40058087929613	0.177	0.14	1	PCT
ASS1	0.00527266908338235	-19.2051653479496	0.794	0.752	1	PCT
ARHGEF7	0.0052772116780616	-5.51676054235052	0.617	0.567	1	PCT
ARHGAP24	0.00527726744930068	-4.39252286609616	0.627	0.664	1	PCT
ZC3H12C	0.00528072479326872	-6.48603222153553	0.501	0.553	1	PCT
CCNT1	0.00528701950454911	0.367828105018463	0.27	0.227	1	PCT
RPS27	0.00528961080643359	-5.75773124412825	0.221	0.18	1	PCT
BIRC6	0.00530819087623989	1.51786976362671	0.798	0.765	1	PCT
DEPDC5	0.00532531776696566	0.118875272129656	0.181	0.224	1	PCT
APP	0.00534799697791511	-6.00317961364675	0.535	0.582	1	PCT
PPM1G	0.00534976143350282	0.168091857562614	0.152	0.118	1	PCT
SMARCAL1	0.00538006848680354	-0.276429000769302	0.102	0.137	1	PCT
ZNF544	0.00538666893955223	0.644526687833028	0.284	0.239	1	PCT
SMYD2	0.00539056927374017	9.86043009489256	0.197	0.161	1	PCT
BMT2	0.00539326573505569	-3.35509870663324	0.242	0.288	1	PCT
CACUL1	0.00540449432372306	1.47890316867631	0.363	0.316	1	PCT
NELL1	0.00541017205840313	-26.4416207805833	0.135	0.174	1	PCT
CDKL1	0.00549829158968619	8.79620338422437	0.383	0.427	1	PCT
ZNF117	0.00550398053229106	-0.178821384947603	0.094	0.128	1	PCT
TRMT11	0.00554477755630813	-11.7588887259803	0.771	0.733	1	PCT
CD83	0.0055475743377734	-5.59736589941694	0.183	0.148	1	PCT
MTCH1	0.00556457658661282	0.157368231327455	0.206	0.167	1	PCT
MPZL1	0.0055820656347433	-0.27108532923518	0.144	0.184	1	PCT
SLC22A23	0.00563908783252548	18.7023701894783	0.577	0.534	1	PCT
NEDD4	0.0057244692032029	13.0978981800019	0.496	0.461	1	PCT
BCL7A	0.005735467206281	-1.22622766107611	0.192	0.234	1	PCT
RPGRIP1L	0.0057545500295791	-0.127184645437099	0.074	0.106	1	PCT
JMJD1C	0.00576496503188362	-0.868687997060498	0.87	0.868	1	PCT
DPM1	0.00578594938585911	0.100246708322532	0.214	0.176	1	PCT
UNC5CL	0.0058498080259493	0.356887802407533	0.193	0.158	1	PCT
CCDC146	0.00588137569741377	-4.15465663740117	0.312	0.269	1	PCT
MYH9	0.00589995631503305	-14.4300857757066	0.48	0.434	1	PCT
KLHL29	0.00590706455573782	-94.0129265396463	0.393	0.345	1	PCT
DOCK7	0.00592892309906555	-1.83544089818607	0.323	0.374	1	PCT
HINT1	0.00596120497682922	0.129599788801718	0.2	0.16	1	PCT
GNB5	0.00597416438900386	0.604181445317786	0.247	0.203	1	PCT
RALGAPB	0.00600256732029627	1.37519314274286	0.416	0.373	1	PCT
HIRA	0.00601934364180909	0.0417446947037253	0.162	0.127	1	PCT
CLCF1	0.00605649441549598	2.11212770491685	0.175	0.142	1	PCT
NUDT4	0.00606133410582028	-2.73114425881206	0.307	0.266	1	PCT
PCBP2	0.00606350945286473	1.94937530927862	0.523	0.486	1	PCT
CCDC88C	0.00608912995826147	1.11987390582856	0.176	0.22	1	PCT
LDHA	0.00611150353035061	-2.09230065497418	0.172	0.137	1	PCT
GTPBP6	0.00612579672863483	-0.128850690619579	0.078	0.11	1	PCT
LMCD1-AS1	0.00613816982538953	-2.14275856433291	0.383	0.343	1	PCT
NGEF	0.00614836625239117	-0.230193807218106	0.289	0.249	1	PCT
HNRNPK	0.00620630911774522	0.241130413366007	0.373	0.329	1	PCT
TARS	0.00620740033953794	0.0473456902798349	0.16	0.125	1	PCT
ASB3	0.00621115258399435	-0.235802006647506	0.218	0.265	1	PCT
ANKH	0.00622630435743156	-12.9236178645322	0.226	0.268	1	PCT
SLC38A2	0.00623132916889827	-2.07757984934216	0.366	0.325	1	PCT
FOSL2	0.00623607648039206	0.940713041708384	0.275	0.239	1	PCT
ARHGEF10L	0.00624118660251547	-3.37824497603534	0.431	0.47	1	PCT
NPR3	0.00631105416805413	0.0148072446837748	0.304	0.354	1	PCT
DOCK4	0.00631811175205846	12.5729129021884	0.542	0.493	1	PCT
VPS26A	0.00633275545379162	-0.0675964098113733	0.265	0.221	1	PCT
GPX3	0.0063470477848841	-99.7792379764181	0.727	0.747	1	PCT
CDC37L1	0.00636298765344605	-19.0144368321996	0.232	0.19	1	PCT
PARL	0.0064786946500887	0.116138465329382	0.24	0.201	1	PCT
KIAA0753	0.00651615452793383	-0.393826294615305	0.307	0.354	1	PCT
BCLAF1	0.00651717915889646	-1.00074774849664	0.543	0.507	1	PCT
RAB21	0.00655819272526345	-0.202662088895422	0.373	0.33	1	PCT
SLC23A1	0.00656537495954121	-0.184326211260057	0.095	0.13	1	PCT
XKR6	0.00657792370559666	2.39263345053909	0.276	0.234	1	PCT
GRM5	0.00659102995345907	12.5658016423657	0.196	0.158	1	PCT
CALCB	0.00665815851968208	-1.48828899325472	0.113	0.149	1	PCT
DLAT	0.00669085560293895	-0.0736038699664484	0.082	0.114	1	PCT
RASGEF1B	0.00669630418133649	10.5181637455802	0.394	0.35	1	PCT
EMX1	0.00671639834628598	-0.267159046027111	0.093	0.126	1	PCT
HOGA1	0.00672292145957266	-2.02897228336008	0.428	0.38	1	PCT
ETS2	0.00675704902078155	-4.06296514033283	0.211	0.173	1	PCT
TJP1	0.00677081419242575	0.664634116534106	0.575	0.548	1	PCT
ITGA9-AS1	0.00678304231411734	2.45509936328689	0.131	0.17	1	PCT
PAX2	0.00678417441954926	1.39562111532651	0.646	0.605	1	PCT
CTTNBP2NL	0.00678660359185354	-4.9129179833006	0.306	0.347	1	PCT
NOL9	0.00679769751738155	0.0153159133805411	0.12	0.157	1	PCT
DYRK1A	0.00683866180401827	-26.1837283121146	0.625	0.588	1	PCT
KMT2A	0.00687161224319921	-0.843664890397463	0.585	0.547	1	PCT
KLHL32	0.00693300292316025	0.119162373596499	0.185	0.148	1	PCT
STX12	0.00697586045688765	-0.513018348590492	0.344	0.303	1	PCT
SYDE2	0.00698370273459359	-0.495339530247241	0.175	0.214	1	PCT
SELENOP	0.00699601266504624	-6.82246629944817	0.12	0.157	1	PCT
CBY1	0.00703934020033791	-0.0840566144989754	0.081	0.112	1	PCT
FKTN	0.0070653271592201	-0.297123877074197	0.145	0.184	1	PCT
PARD3	0.00710538291644436	-14.6231580297739	0.914	0.905	1	PCT
DCP1B	0.00718625743267092	-0.22262295531316	0.144	0.183	1	PCT
MBTPS1	0.00718768068635192	-0.187496688244409	0.193	0.237	1	PCT
FUS	0.00719933132401523	0.333447171903057	0.452	0.396	1	PCT
UFM1	0.00721068233905732	-0.00750736905688754	0.162	0.129	1	PCT
STK38L	0.00726548571446484	-14.6634725170708	0.311	0.266	1	PCT
WDSUB1	0.00727573300063157	0.643676815989311	0.266	0.311	1	PCT
CTNNB1	0.00736983616222522	3.40465126259317	0.468	0.425	1	PCT
ZNF821	0.00739290798404179	-0.203495079057774	0.094	0.126	1	PCT
GOLGA3	0.00741596244179546	-0.131233379573961	0.129	0.166	1	PCT
PTH2R	0.00743847633088059	-34.862429863318	0.998	0.997	1	PCT
ACBD5	0.00746935398702639	-0.0939797657378195	0.113	0.149	1	PCT
AC007038.1	0.00747589082822775	-0.124010181525215	0.072	0.102	1	PCT
PIK3CB	0.0074847297185204	-2.83545902823334	0.556	0.598	1	PCT
SELENOI	0.00749087448927223	3.43445210426831	0.193	0.159	1	PCT
TMEM259	0.00752442924975859	0.0870591959319112	0.181	0.145	1	PCT
IQSEC3	0.00759151519060054	0.177369881086969	0.157	0.123	1	PCT
LINC01473	0.0075915564113949	-9.74700663129762	0.753	0.712	1	PCT
FYTTD1	0.00759263135907142	-0.97334284413183	0.191	0.154	1	PCT
PRKRA	0.00765034006282559	-0.0148203948283124	0.191	0.154	1	PCT
LINC01138	0.00765216599503707	-0.268200082392808	0.213	0.172	1	PCT
DMTN	0.00765671062789604	-0.15890141694055	0.13	0.167	1	PCT
YTHDF1	0.00766880290540394	0.148207769147549	0.13	0.1	1	PCT
ZNRF2	0.00771901198457269	12.7164184801621	0.431	0.392	1	PCT
MFN1	0.00775504275210993	-3.95931495285079	0.207	0.246	1	PCT
ABCC2	0.00777707898264478	-33.3801193843998	0.732	0.701	1	PCT
ERBIN	0.00778753531142903	-26.2861672439988	0.741	0.717	1	PCT
SEMA5A	0.00783276989586362	17.51715175132	0.584	0.542	1	PCT
NBPF12	0.00784061717459553	1.20468264471841	0.413	0.374	1	PCT
ALDH18A1	0.00785541465461466	0.135299801757944	0.093	0.127	1	PCT
MPRIP	0.00786994482931144	0.42752102094534	0.297	0.348	1	PCT
ZC3H7B	0.0079004876852462	-0.252855215289812	0.161	0.199	1	PCT
TNS3	0.00790650536430077	5.53195544080168	0.766	0.719	1	PCT
EBNA1BP2	0.00793497342494631	-37.571583889825	0.768	0.717	1	PCT
NFKB1	0.00794668238151462	21.8904063441249	0.358	0.322	1	PCT
PDK3	0.00798029942876815	7.25881204647568	0.24	0.202	1	PCT
AC024558.2	0.0080107330449057	0.282996068823689	0.079	0.11	1	PCT
MYL6	0.00802036317269288	-4.19985832305373	0.257	0.212	1	PCT
SPART	0.00803050308865658	9.63205417038358	0.477	0.44	1	PCT
PITPNM2	0.00803307827912018	-1.80731934442241	0.266	0.306	1	PCT
TLE1	0.00803614566418876	-3.64250029420243	0.115	0.087	1	PCT
RIC1	0.00807516106131737	5.52396342890449	0.401	0.36	1	PCT
EPS15L1	0.00810645588424708	-0.979640074232657	0.369	0.416	1	PCT
LRRC75B	0.00810981828809169	0.0860667212544323	0.159	0.125	1	PCT
MKLN1	0.00811008725312767	-1.55862461691565	0.658	0.629	1	PCT
SNTA1	0.0081492232165074	-0.155823778074765	0.076	0.105	1	PCT
NSUN3	0.00816901816463794	-0.203513347208395	0.116	0.151	1	PCT
MTIF2	0.00817307196774483	-0.177563270907725	0.172	0.213	1	PCT
RFX3	0.00817545379094298	-34.7921980061269	0.414	0.371	1	PCT
DNAJC1	0.00822024584216901	-44.9005435856138	0.558	0.524	1	PCT
XPO1	0.00822087727129623	-3.18751217172293	0.483	0.521	1	PCT
PAQR5	0.00824657514808912	2.48920560988606	0.58	0.547	1	PCT
KIF3B	0.0082490107317238	-0.222218882200282	0.233	0.28	1	PCT
PUM3	0.00826909899434717	-5.5712651182939	0.658	0.703	1	PCT
MCU	0.00828325244313841	12.2845116580706	0.532	0.511	1	PCT
CRYL1	0.00831317774295202	-1.01880850122215	0.696	0.731	1	PCT
UPB1	0.00832593132542036	-12.7918989897532	0.455	0.49	1	PCT
BBOX1	0.00837996835277573	13.0683013302539	0.627	0.669	1	PCT
ECSIT	0.00846251452299361	-0.0865107941410347	0.078	0.109	1	PCT
SETBP1	0.00847008096799674	-11.809841705629	0.815	0.836	1	PCT
ATP5F1B	0.0085150449736023	-0.198629331725606	0.138	0.174	1	PCT
CAP1	0.00851574350635735	0.139576919463455	0.214	0.178	1	PCT
ATP10D	0.00852678333706723	-39.1828032704527	0.392	0.363	1	PCT
WDR43	0.00854781974897868	5.18958520936874	0.296	0.254	1	PCT
PTPN14	0.00855304394533707	-33.0216088615062	0.506	0.474	1	PCT
POU5F1	0.00858684473047253	3.73096003993771	0.294	0.253	1	PCT
ETFB	0.00859586394857547	-0.135585785092524	0.098	0.132	1	PCT
PLSCR1	0.0086267282948464	0.0721641479737745	0.201	0.167	1	PCT
GTF2H2C	0.00863424358032921	0.0198691332659038	0.14	0.109	1	PCT
PRLR	0.00866421729629226	-8.98730011383375	0.568	0.603	1	PCT
EIF4EBP2	0.00866701856339365	-0.779409912308943	0.278	0.32	1	PCT
LRGUK	0.00871549584512673	0.724635617347233	0.221	0.184	1	PCT
REST	0.00874017381475928	-0.316869987316308	0.279	0.321	1	PCT
AGPAT5	0.00874846869364082	-1.68190466995966	0.307	0.352	1	PCT
SPEN	0.00882997071345636	-11.5409611740533	0.608	0.567	1	PCT
CCDC144A	0.00883619875527721	-2.62452892797778	0.529	0.536	1	PCT
SEC23IP	0.00883992157499684	0.42554811806156	0.286	0.245	1	PCT
CHM	0.00884663426470744	-0.845982670327204	0.343	0.294	1	PCT
ACOX1	0.00885071017943821	15.6266710591299	0.447	0.406	1	PCT
CAPN13	0.00889866504269893	0.179191642663003	0.151	0.119	1	PCT
TRIB1	0.0089428844617091	-1.92420537319528	0.138	0.107	1	PCT
WDR25	0.00898066817208323	-0.0180918743328597	0.144	0.182	1	PCT
MKRN1	0.00901668016315818	-0.14792495237821	0.116	0.151	1	PCT
JAK1	0.00901782603910128	-18.4115782434798	0.779	0.745	1	PCT
AC246817.1	0.00905276646757506	-0.415372308109458	0.092	0.123	1	PCT
FPGS	0.00906777712250495	-0.0588025138829117	0.072	0.102	1	PCT
KCMF1	0.00907251267583516	1.47750654458956	0.445	0.396	1	PCT
LPAR6	0.00907837043037336	-1.24068432473909	0.227	0.27	1	PCT
SLC22A11	0.00913457089689822	0.126454485735858	0.401	0.355	1	PCT
DRICH1	0.00914084619520548	0.575779633032037	0.152	0.12	1	PCT
OPHN1	0.00917167471929746	2.51053794431429	0.419	0.38	1	PCT
ACMSD	0.00918900846244462	1.62353200551858	0.684	0.713	1	PCT
ZDHHC9	0.00929885472323446	0.141651930277497	0.2	0.163	1	PCT
KANSL1	0.00932084995615188	5.18566930245482	0.668	0.688	1	PCT
AAMDC	0.00934762263376711	-0.909821604735406	0.147	0.185	1	PCT
ZNF274	0.00935215400131847	0.206621118580867	0.183	0.149	1	PCT
PLA2G12A	0.00935456973683937	-1.70926493927621	0.286	0.328	1	PCT
RNF19A	0.00937632160109906	54.2779219235	0.737	0.713	1	PCT
MIDN	0.00937693705253221	-7.01664184856144	0.269	0.226	1	PCT
SHMT1	0.00938590507332361	3.18513423041543	0.504	0.541	1	PCT
MAPK1IP1L	0.00940893103376526	-0.401214251233155	0.408	0.368	1	PCT
FRMD3	0.00941972970661229	-62.2723204542509	0.506	0.54	1	PCT
SEH1L	0.00942671219417324	0.935634662859733	0.187	0.152	1	PCT
RGL3	0.00944675588444105	-0.134759337022794	0.177	0.216	1	PCT
SGCB	0.00944750836175469	-0.0606496853241779	0.116	0.152	1	PCT
AC063919.1	0.00945105949832858	-0.167061619810478	0.09	0.122	1	PCT
PLCH1	0.00947760911715651	-2.71504158552692	0.211	0.257	1	PCT
EZR	0.00948296988507442	-15.9212411082394	0.667	0.619	1	PCT
PUS7L	0.00951178442071215	-0.12806308552217	0.088	0.119	1	PCT
ZNF292	0.00951206945851858	-0.00160693191497785	0.653	0.702	1	PCT
AP1S3	0.00954966871995264	-19.3560538257755	0.198	0.163	1	PCT
CFI	0.00956794372207067	-0.357145212360484	0.627	0.672	1	PCT
SZT2	0.00966245440861107	0.599624324466369	0.227	0.268	1	PCT
KLF15	0.00968041048468759	-0.386177332852521	0.151	0.187	1	PCT
RBKS	0.00971782318818929	2.63080532522106	0.338	0.297	1	PCT
FER1L6	0.00971844951750185	-1.27327348176302	0.149	0.118	1	PCT
UST	0.00974130036764237	4.04771073737748	0.175	0.141	1	PCT
ZNF559	0.00976142949151936	0.244630760789083	0.128	0.098	1	PCT
Z93403.1	0.00977406047326615	-11.7863569232907	0.822	0.804	1	PCT
MBIP	0.00977537045258968	0.161776376229077	0.175	0.14	1	PCT
RIPK2	0.00978550165783347	-1.15486983023489	0.133	0.103	1	PCT
AC083837.1	0.00980520968286328	-56.5023683265244	0.322	0.376	1	PCT
CTPS1	0.00982158275530241	2.03324327394774	0.243	0.202	1	PCT
RPS27L	0.00989560723298619	-0.360896585399486	0.24	0.198	1	PCT
LAMA1	0.0099033723038361	-1.86212447322263	0.182	0.149	1	PCT
PARP14	0.00990402738308515	-6.8417852089732	0.216	0.254	1	PCT
SLAIN1	0.00991872690987366	-0.508698481396633	0.081	0.11	1	PCT
RRAGB	0.00996020729880615	0.448697447550173	0.317	0.272	1	PCT
PTGES3	0.00999676693415256	-0.0151172612551869	0.387	0.343	1	PCT
EAF2	0.0100050750204836	-1.68028547960012	0.276	0.322	1	PCT
ZFAND3	0.0100096294420312	-8.38379790003632	0.843	0.829	1	PCT
IDNK	0.010011819526879	0.0103750774309668	0.076	0.104	1	PCT
FAM83F	0.0100632396094724	-0.140325037760029	0.092	0.124	1	PCT
SPTLC3	0.0101023482512757	-29.0869967878884	0.543	0.517	1	PCT
BACH2	0.0101136826223717	-28.5035823153184	0.273	0.232	1	PCT
SETD3	0.0101171115902446	-0.359894306443815	0.664	0.608	1	PCT
ANKS1A	0.0101392460270873	0.377503969352999	0.512	0.472	1	PCT
MPP5	0.0101444799214681	0.438457692946501	0.456	0.418	1	PCT
TAF1C	0.0101589367131319	0.0430815355900352	0.119	0.09	1	PCT
LRCH1	0.0101766840320837	-23.3148288203872	0.584	0.56	1	PCT
SERPINE2	0.01019974026196	-11.1530729896465	0.233	0.204	1	PCT
PDSS1	0.0102327365119373	-0.0183823754051993	0.209	0.252	1	PCT
PIAS2	0.0102956918382065	-1.37868347329896	0.472	0.413	1	PCT
KCTD8	0.0103371942574981	-16.0761752934399	0.074	0.103	1	PCT
TSPAN9	0.0103374812255171	-10.1276559775593	0.705	0.667	1	PCT
PNPLA7	0.0103420339037778	0.0144932720331683	0.286	0.246	1	PCT
ORC2	0.0103603139882317	-0.40816046961769	0.358	0.31	1	PCT
MYO7A	0.0103644505706841	-0.00478163096877543	0.144	0.112	1	PCT
LCA5	0.0104024858259426	-2.96164517668065	0.145	0.114	1	PCT
DNAJC22	0.0104315552916878	-0.186071128346223	0.084	0.114	1	PCT
ACTR2	0.0104431200354484	0.261200649305816	0.351	0.31	1	PCT
DCBLD1	0.0104704941070686	-0.314155252422446	0.094	0.125	1	PCT
SGK1	0.0105740733452414	-6.55154657318398	0.294	0.253	1	PCT
PRKAR1B	0.0105974752264593	-0.550131480894203	0.178	0.217	1	PCT
SLC5A3	0.0106222658578101	-12.3593322581633	0.252	0.213	1	PCT
UNC13B	0.0106665806364258	3.55845161173759	0.518	0.47	1	PCT
LHFPL2	0.0107380218205366	0.393248364562031	0.211	0.175	1	PCT
ATL1	0.0107709426638433	-0.150014308834027	0.105	0.079	1	PCT
GPC5	0.0107876039987656	-210.871224851717	0.344	0.3	1	PCT
SORBS2	0.0107999041107892	1.17876006516153	0.791	0.82	1	PCT
BCAP29	0.0108049841848601	-0.215974896042988	0.11	0.143	1	PCT
AKR1C1	0.0108100657447203	-17.5500982002134	0.126	0.098	1	PCT
SIAE	0.0108439304564672	-0.0421976807737373	0.076	0.105	1	PCT
ABCC6	0.0108786019597254	-0.298366081326154	0.462	0.418	1	PCT
PNN	0.010878907049947	-0.778621249325449	0.403	0.441	1	PCT
UBA6	0.0109627974920429	-4.43001485195932	0.384	0.346	1	PCT
FNIP2	0.0109679882114113	-6.01845912769876	0.767	0.736	1	PCT
HADHB	0.0109849401725437	0.719597482385443	0.197	0.241	1	PCT
BICDL1	0.0109985761005728	17.9834681507694	0.75	0.702	1	PCT
MAFF	0.0110008392949822	-0.172311439168713	0.11	0.083	1	PCT
PTPRD	0.0110205776340773	24.2880668085306	0.865	0.825	1	PCT
RNF2	0.0110860541604476	0.487808550313665	0.143	0.112	1	PCT
PLG	0.0110911358984572	-21.9662269884664	0.429	0.474	1	PCT
SUPT16H	0.0110940036095567	-0.257944629915808	0.143	0.178	1	PCT
FAM120AOS	0.0111120774800062	0.143169395775861	0.143	0.112	1	PCT
ANO6	0.0111452487414032	14.1786260011902	0.461	0.419	1	PCT
TMEM41B	0.0111783754670529	-0.108548225600143	0.309	0.272	1	PCT
HIVEP1	0.0112015225057307	26.9788506459364	0.517	0.483	1	PCT
CASTOR2	0.0112117773953608	-0.281600084789773	0.102	0.133	1	PCT
ATXN1	0.0112564175198867	-19.3053758135258	0.699	0.66	1	PCT
APOOL	0.0112672053722752	-0.222118379423471	0.276	0.237	1	PCT
CCPG1	0.011293400968992	-1.16134042260004	0.425	0.381	1	PCT
GRB2	0.011368072106945	-1.99698054190218	0.362	0.318	1	PCT
TOX4	0.0113986708670141	0.166002661398786	0.164	0.13	1	PCT
CMBL	0.0114115049799434	-5.34230686914218	0.304	0.353	1	PCT
THRAP3	0.0114187573533053	-1.17084821489702	0.623	0.567	1	PCT
CAPZB	0.0114321529075036	0.300154935202963	0.559	0.524	1	PCT
ASB13	0.0114440185013677	-0.383452688110281	0.172	0.207	1	PCT
PCDH15	0.0114728701208329	2.64632484781788	0.545	0.497	1	PCT
AZIN1-AS1	0.0115018553576762	-1.70488889088406	0.243	0.286	1	PCT
PGM2	0.0115241620606447	-1.45600596581942	0.124	0.096	1	PCT
AC006480.2	0.0115311235376767	0.102382731404049	0.11	0.084	1	PCT
SLC35D2	0.0115421375076494	-0.994578088498331	0.403	0.365	1	PCT
MARCH8	0.0115498960248641	-2.07742124470532	0.268	0.31	1	PCT
USP28	0.0115513779929385	-0.137293667811915	0.078	0.107	1	PCT
RASAL2	0.0115775412214155	2.63438977493206	0.633	0.584	1	PCT
HOMER1	0.0116260265444378	-46.4130832390231	0.248	0.211	1	PCT
NUMA1	0.011696592404943	-0.000997077233311661	0.353	0.308	1	PCT
GLE1	0.0117145796521581	-0.105044474338395	0.079	0.109	1	PCT
ELOVL6	0.0117983540374109	-1.77523737301669	0.086	0.114	1	PCT
DGLUCY	0.0118061707800361	-2.08704323975032	0.584	0.606	1	PCT
SCYL2	0.0118244686494743	-1.79054700136974	0.482	0.439	1	PCT
RIPOR3	0.011828785288888	-10.0392819886317	0.175	0.214	1	PCT
CRLS1	0.011870366581781	-6.39845297824138	0.363	0.326	1	PCT
EIPR1	0.0118765217609372	-1.23742291826478	0.258	0.297	1	PCT
GREB1	0.0118953445577836	0.859102946505478	0.171	0.206	1	PCT
FGGY	0.0119005705102318	-79.585975835626	0.884	0.861	1	PCT
CWC25	0.011943359410811	0.111376274086894	0.227	0.188	1	PCT
SAE1	0.0119569545675568	-0.0720616050080988	0.13	0.165	1	PCT
NPEPPS	0.0119716505118504	-6.4263849103253	0.612	0.58	1	PCT
AC092683.1	0.0120223817787289	0.219660991597566	0.28	0.241	1	PCT
FRS2	0.0120465499423279	1.048873460581	0.494	0.453	1	PCT
ARL8B	0.0120648692236924	-0.608464610412739	0.356	0.318	1	PCT
SPIRE1	0.0120706409531958	-11.1075519066978	0.112	0.144	1	PCT
LINC02018	0.0120777245335603	0.0689031047797712	0.271	0.232	1	PCT
ASRGL1	0.0120971385008816	-0.5500616137944	0.301	0.344	1	PCT
RCN2	0.0121398811627997	-0.126175447049765	0.124	0.157	1	PCT
NSD2	0.012145171177471	0.169478163272931	0.309	0.355	1	PCT
LINC01322	0.012190126650692	-30.0617579214003	0.31	0.273	1	PCT
RASSF8-AS1	0.0121935666721962	-0.0988368849146903	0.439	0.398	1	PCT
CACNA1D	0.0122127254474764	-5.99899377893453	0.627	0.596	1	PCT
ARL5B	0.012239954136356	0.334511371393524	0.124	0.096	1	PCT
CTIF	0.012245598688822	-2.09121668540655	0.284	0.324	1	PCT
AK4	0.0122849646880884	-10.8327909254685	0.659	0.69	1	PCT
EXOC3L4	0.0122965787632663	0.0952619038730652	0.129	0.1	1	PCT
TNIK	0.0123459376794604	-8.8980239967794	0.611	0.584	1	PCT
RNF114	0.0124455402442292	0.201715223505345	0.284	0.242	1	PCT
AL591519.1	0.0124790331226195	-7.29258992817654	0.338	0.372	1	PCT
RNF213	0.0124834190717918	-24.7636184703619	0.746	0.781	1	PCT
FBXO34	0.0125486600631388	1.12447267288167	0.731	0.678	1	PCT
USP14	0.0125732282131689	0.765460352154031	0.343	0.299	1	PCT
DENND5A	0.0126456241672025	3.83344816294578	0.467	0.424	1	PCT
SLC35E2A	0.012681837659193	-0.110469205696974	0.083	0.112	1	PCT
TLE3	0.0126988862874251	0.0172028563976709	0.14	0.109	1	PCT
KIAA0232	0.012703882182828	4.45895867675091	0.658	0.622	1	PCT
PUS7	0.0127063310141496	-0.512376245980437	0.135	0.17	1	PCT
LAMC1	0.0127346036119317	15.7696330391077	0.369	0.336	1	PCT
TGFBR2	0.0127843514072025	8.98604169782262	0.398	0.365	1	PCT
FHIT	0.0127844372485335	-92.1253658412997	0.993	0.992	1	PCT
CSRNP3	0.0128326472932567	-3.03880036932881	0.204	0.245	1	PCT
NR3C1	0.0128621714152186	2.96717040504336	0.436	0.481	1	PCT
SLC16A1-AS1	0.012933351080974	-1.56316485793079	0.249	0.286	1	PCT
CMYA5	0.0129394476038216	-23.9490082221319	0.423	0.454	1	PCT
SRSF10	0.0129712336564304	-0.0333742629775668	0.327	0.284	1	PCT
ZNF138	0.0129715140935579	-0.187610129153918	0.113	0.146	1	PCT
PTPN11	0.0130533423075453	2.94952451641398	0.364	0.326	1	PCT
CYLD	0.0130831564242976	-1.33008711945729	0.203	0.168	1	PCT
TBC1D8	0.0131200044515559	-16.0490810438616	0.309	0.344	1	PCT
SLC25A24	0.0131351098237418	-0.907999610595354	0.24	0.279	1	PCT
SLC39A5	0.0131864367061279	0.101847279512349	0.19	0.155	1	PCT
TECPR2	0.0131971848471322	-0.58167339549549	0.245	0.281	1	PCT
MAP2K4	0.0132582725764472	0.258050234077224	0.518	0.466	1	PCT
CBFB	0.0132850547447904	-0.389465658838656	0.263	0.305	1	PCT
ING3	0.0133114437828816	0.0160275018005762	0.129	0.1	1	PCT
KLHL42	0.013335908050701	-0.0402841029019784	0.108	0.14	1	PCT
AP006621.3	0.0133409363989104	-0.151911491965655	0.126	0.16	1	PCT
ANXA5	0.0133933967600635	-6.3739943686206	0.196	0.163	1	PCT
PCDH9	0.0134474887266549	-62.9726435570906	0.083	0.112	1	PCT
YAF2	0.0134517094550981	-6.04551822951155	0.471	0.432	1	PCT
PPP1CB	0.0134657051401912	-10.9406833261	0.349	0.313	1	PCT
ATF6	0.0134662897407568	1.69497868080215	0.496	0.462	1	PCT
UGP2	0.0135615076416632	31.4025194936191	0.357	0.322	1	PCT
SLC17A5	0.0135661345619199	0.154194984985826	0.356	0.314	1	PCT
SNRNP70	0.0135671590503142	0.134464258589739	0.496	0.454	1	PCT
TENT4B	0.0135914728369995	-5.56444093505781	0.441	0.402	1	PCT
CCDC186	0.0135946446893518	-3.72726615182734	0.483	0.445	1	PCT
RPP38	0.0136170330415918	-0.129950414127576	0.14	0.176	1	PCT
CERS2	0.0136285891054143	-0.106458844847301	0.107	0.138	1	PCT
SNX1	0.0136765950536765	-0.0853236016884384	0.414	0.376	1	PCT
AC010201.3	0.0136810094587711	-0.247338724440035	0.09	0.121	1	PCT
ECI2	0.0136926735122724	0.167950358504579	0.257	0.219	1	PCT
ATXN10	0.0137682155600496	-2.49446701392305	0.477	0.517	1	PCT
FZD4-DT	0.0138006453835785	-0.200605349255546	0.09	0.12	1	PCT
PRMT7	0.0138624617554238	-0.115580571167182	0.084	0.113	1	PCT
ANGPTL4	0.0138697509530809	-2.46639259082894	0.083	0.113	1	PCT
MORF4L1	0.0138924932696986	0.276559661805288	0.366	0.321	1	PCT
SEPTIN11	0.013944083108723	-0.186968964969964	0.507	0.468	1	PCT
MYH14	0.0140172017271274	-0.490654471198666	0.14	0.175	1	PCT
PLA2R1	0.0140540968595883	-4.73159352156182	0.237	0.279	1	PCT
ACAT1	0.0141585998813241	1.16209173005502	0.429	0.379	1	PCT
WASHC1	0.0141601369093043	-0.05400396660413	0.083	0.112	1	PCT
GATD1	0.0141618278489283	-0.0731210358168157	0.097	0.128	1	PCT
PFDN1	0.0142317984815361	0.122540575468454	0.322	0.284	1	PCT
TIMM23	0.0142522420894529	0.0357900201141457	0.186	0.151	1	PCT
KMT2C	0.0142553673454928	-3.24327153043709	0.818	0.788	1	PCT
ELL	0.0142581680211049	-0.00601208038510537	0.301	0.261	1	PCT
MOB1B	0.0143488895401311	-17.4581426969608	0.466	0.438	1	PCT
STK39	0.0143560980972361	0.378386772303565	0.093	0.123	1	PCT
CAND1	0.0143774167516481	0.122809136865022	0.356	0.312	1	PCT
MPHOSPH9	0.0144392895570487	-0.302420628178979	0.261	0.302	1	PCT
CSNK1G1	0.0144787710316973	2.14046359496522	0.515	0.475	1	PCT
NUP98	0.0146977575410263	1.93466400787249	0.432	0.404	1	PCT
CLTC	0.0147275528522396	-0.0508468009142664	0.613	0.566	1	PCT
PDE4D	0.0147366533481948	21.4025987623011	0.998	0.991	1	PCT
PGK1	0.0147886204818203	1.55096469456321	0.276	0.239	1	PCT
PPID	0.0148492663740827	0.216333848334425	0.154	0.123	1	PCT
EZH1	0.0148606555397383	-1.8894355913049	0.264	0.303	1	PCT
MITD1	0.0148779758640623	-0.122083322408749	0.088	0.118	1	PCT
IMPA2	0.0149181627624049	-5.37626262649634	0.346	0.392	1	PCT
ALG8	0.0149556396064654	-0.121706358766551	0.079	0.107	1	PCT
TCTN3	0.0150372945411493	0.135225879929133	0.172	0.141	1	PCT
NLK	0.0150524440683281	-47.8427723252562	0.494	0.446	1	PCT
FDFT1	0.0150550031481544	-1.87087659034106	0.15	0.184	1	PCT
FARP1	0.0150945707424079	-33.4197348228049	0.897	0.891	1	PCT
METTL8	0.0151153802171819	-0.617327229263583	0.188	0.225	1	PCT
PTH1R	0.0151677894106251	-27.768978095161	0.835	0.857	1	PCT
MYO6	0.0152364073876404	-2.95975590325135	0.884	0.862	1	PCT
AC022784.1	0.0152417207993576	-1.35087054866514	0.172	0.14	1	PCT
MIR99AHG	0.0152616880710618	-29.0619401879366	0.72	0.699	1	PCT
NUP50-DT	0.015267274586731	-1.13840856333769	0.156	0.19	1	PCT
MLLT10	0.0152859046771004	-3.49888877831999	0.699	0.662	1	PCT
MERTK	0.015381616499503	-4.18175006259397	0.224	0.262	1	PCT
AC023282.1	0.0154463965707987	-12.4107654707057	0.197	0.162	1	PCT
TRIQK	0.0154941022115376	3.31137085772647	0.12	0.153	1	PCT
UBQLN1	0.0155001673282558	1.19908857627888	0.392	0.352	1	PCT
SHB	0.0155042091804913	0.336590547257958	0.316	0.282	1	PCT
IFNAR2	0.0155194334394868	-9.49160912629812	0.289	0.252	1	PCT
OARD1	0.0155685727400548	-0.0737075696731835	0.089	0.118	1	PCT
CCNT2	0.0155903089053229	1.05340117476155	0.418	0.371	1	PCT
POLH	0.015624095650359	-1.16576054056072	0.131	0.105	1	PCT
AC007344.1	0.0156298819884375	-2.3610641387029	0.18	0.149	1	PCT
SUB1	0.0156679444001397	0.0844899172770953	0.191	0.158	1	PCT
KBTBD2	0.0157137057091358	0.0104240715548152	0.204	0.17	1	PCT
MPV17	0.0157153020562488	-0.071829754518895	0.084	0.113	1	PCT
ISCA1	0.0157187291202967	0.261870641953714	0.136	0.108	1	PCT
PSMD13	0.0157286364506036	0.0800035087879702	0.11	0.084	1	PCT
CHD7	0.0158110199411237	-3.11776802490698	0.565	0.53	1	PCT
TLCD4	0.0158332558951579	-0.523669578804278	0.116	0.09	1	PCT
KLHL22	0.015842675001966	0.152927606533232	0.257	0.294	1	PCT
STK33	0.0158551221474076	-34.8460270079439	0.686	0.652	1	PCT
NAPEPLD	0.0158999745728513	2.20422796069592	0.348	0.309	1	PCT
MGAM	0.0160515659861551	-14.4823384091189	0.589	0.552	1	PCT
RER1	0.0160641266896426	-0.0240393463959622	0.093	0.123	1	PCT
BTBD9	0.0161764546616886	5.49820637971682	0.724	0.695	1	PCT
AL158152.1	0.0161817244621118	2.16127425405617	0.333	0.298	1	PCT
SH3GLB1	0.0162105246433091	-0.856259732403784	0.214	0.253	1	PCT
VCP	0.0162308937417948	0.310918238424946	0.261	0.224	1	PCT
SLC25A6	0.0163292930716179	-0.516059726789476	0.09	0.119	1	PCT
PTPA	0.0163328657886956	0.017494780094688	0.074	0.102	1	PCT
ANKMY1	0.0163502137063967	-0.167291498449556	0.147	0.182	1	PCT
TTC12	0.0163819718119099	-0.335939319210902	0.192	0.227	1	PCT
STX2	0.0164046063933903	-0.283580493973454	0.212	0.251	1	PCT
IDH2	0.016538905819308	0.0641583817270954	0.118	0.15	1	PCT
PARP6	0.0165483586338013	-0.328904310162651	0.191	0.227	1	PCT
GYS1	0.0166278553376639	-0.21268814736251	0.165	0.201	1	PCT
HMOX2	0.0166780473271672	-0.415700643023695	0.28	0.241	1	PCT
RHOT2	0.0166797297119754	0.121071978255736	0.121	0.094	1	PCT
LINC01277	0.0167216048811485	-10.3987661741938	0.43	0.39	1	PCT
LRRK2	0.0167301276403898	-34.590473055737	0.599	0.559	1	PCT
PLEKHH2	0.0167490426747131	-11.1593323205338	0.124	0.097	1	PCT
B4GALT4	0.0167642471086699	0.0662693024534806	0.209	0.247	1	PCT
MSANTD4	0.016804146022198	-0.170129906217612	0.104	0.135	1	PCT
RIPOR2	0.0169237191695754	-36.0599896668444	0.187	0.155	1	PCT
NDUFS5	0.0169419027793609	0.149333120176586	0.131	0.103	1	PCT
TUBA1C	0.0169607738478306	0.0148340906228146	0.139	0.112	1	PCT
FBXO36	0.0170111468437815	-0.164517292826142	0.152	0.188	1	PCT
MRPL19	0.0170298346056591	0.157717551968138	0.151	0.121	1	PCT
DOCK8	0.0170750067190656	-17.5500856400174	0.466	0.507	1	PCT
ADGRG1	0.0171059409617523	0.0609203827549045	0.534	0.494	1	PCT
HNRNPH3	0.0171972502466725	0.253325341120063	0.317	0.281	1	PCT
CPSF6	0.0172324169488275	1.32500467139059	0.389	0.355	1	PCT
B3GNT5	0.0172913488527274	0.242621003863823	0.136	0.108	1	PCT
KCNAB2	0.0173351553930929	-0.732685420421447	0.223	0.259	1	PCT
PMPCB	0.0173698067546884	-0.281502115035353	0.169	0.203	1	PCT
PDIA5	0.0174854900772495	-0.489630769872404	0.18	0.22	1	PCT
NUCKS1	0.0175111926344448	-2.0203850205841	0.352	0.394	1	PCT
RPL39	0.0175113161308419	0.00373127123916872	0.18	0.147	1	PCT
TBC1D15	0.0175562006247416	-0.146548260494115	0.371	0.331	1	PCT
RUNDC3B	0.0175626541821277	-1.13355026097913	0.26	0.3	1	PCT
ST7	0.0175784143434506	0.99932750717694	0.405	0.368	1	PCT
HSP90AB1	0.0175977595279496	-4.13067996322513	0.296	0.256	1	PCT
IFNLR1	0.0177318504744984	0.00961930708393122	0.159	0.129	1	PCT
UBE2H	0.0177318658830037	-18.9738711888983	0.717	0.687	1	PCT
YTHDC2	0.0177535572289938	1.11295870491542	0.462	0.414	1	PCT
MED24	0.0178322288898735	0.0859615306202588	0.146	0.117	1	PCT
PEMT	0.0178700481473195	-8.44321089072892	0.224	0.188	1	PCT
GCDH	0.0179356317335013	0.215508840191144	0.124	0.098	1	PCT
SENP2	0.0179385439005236	-0.0124776485251621	0.354	0.314	1	PCT
VAV3	0.0179423042382682	-29.1340520603538	0.387	0.424	1	PCT
LINC02666	0.0179796186298284	0.164278232288427	0.192	0.159	1	PCT
CRYZ	0.0180247727077398	-0.851885154859272	0.27	0.311	1	PCT
LAPTM4A	0.0180782434208296	0.582534095328856	0.28	0.247	1	PCT
TLE4	0.0180935553494566	-14.4006673517122	0.348	0.304	1	PCT
USP16	0.0181016031751129	0.213319131594451	0.243	0.206	1	PCT
PACSIN2	0.0181029002596175	-2.03571518508599	0.6	0.558	1	PCT
AC093765.3	0.0182211347412138	-1.59290075209637	0.078	0.105	1	PCT
DNMT3A	0.0182572812388048	-2.08384993229975	0.305	0.339	1	PCT
DHX34	0.0182726768933002	-0.0852889558563371	0.11	0.141	1	PCT
HLCS	0.018286267262956	-2.99444317561781	0.296	0.342	1	PCT
MAP4	0.0183032492080693	-4.48805497423285	0.739	0.711	1	PCT
ATP6V1D	0.0183092932989445	-0.0624544701516169	0.202	0.169	1	PCT
STXBP3	0.0183176053356365	0.238327270483324	0.301	0.263	1	PCT
STAT1	0.0183364807996791	-20.766462007279	0.233	0.201	1	PCT
TMEM72-AS1	0.018426038713145	-11.241271802997	0.222	0.259	1	PCT
LRIG3	0.0184337736675281	-5.34191786759261	0.3	0.337	1	PCT
NIPSNAP1	0.0185123716368978	-0.196811570304689	0.14	0.173	1	PCT
BMP2K	0.0185268584703362	-30.3507818792136	0.523	0.484	1	PCT
SLC25A42	0.0185494241114753	-4.26852138137596	0.456	0.5	1	PCT
DSEL	0.0185554034317624	-0.175011763467317	0.109	0.139	1	PCT
THOC5	0.0185564873185953	-0.110047310331021	0.074	0.1	1	PCT
MCCC1	0.0185956598983002	-0.214495195913524	0.332	0.373	1	PCT
NFYA	0.0186631235432431	-0.0278039254161168	0.115	0.089	1	PCT
OSBPL9	0.0186822159875174	1.35613373768128	0.592	0.554	1	PCT
RNF217	0.0187311421864726	-3.24183598583104	0.226	0.26	1	PCT
DGCR9	0.0187486066193768	-0.303488482619487	0.092	0.119	1	PCT
STARD13-AS	0.0187591430079819	-1.42671132439908	0.116	0.147	1	PCT
NMNAT1	0.0188306189390112	0.342910027720327	0.135	0.169	1	PCT
LANCL1	0.0188340777912725	0.14679285917286	0.13	0.162	1	PCT
HSBP1L1	0.018851200145447	-0.121447755765106	0.107	0.135	1	PCT
XPNPEP1	0.0189840835822633	1.37452994696559	0.206	0.175	1	PCT
EIF2S3	0.0190309119581383	0.0656714434058283	0.207	0.172	1	PCT
UHRF1BP1L	0.0190908451948184	-0.293387848350256	0.302	0.349	1	PCT
EIF4H	0.0191185995924567	0.355993777647461	0.15	0.122	1	PCT
CAPS2	0.0191467935800405	1.20545402963622	0.296	0.26	1	PCT
AC005261.1	0.0192323473837599	1.13654897292432	0.12	0.095	1	PCT
ZNF398	0.0192380930032195	0.0215014660921274	0.121	0.152	1	PCT
SPATA18	0.0192418184248234	0.179769909070541	0.107	0.082	1	PCT
LMO4	0.0193299559660323	-0.11699937380369	0.082	0.109	1	PCT
SUSD3	0.0193528154231947	-0.143478833244056	0.084	0.112	1	PCT
CBWD3	0.0193752880907521	0.364425586402968	0.161	0.131	1	PCT
NRDC	0.0194315709537939	0.551224731588337	0.504	0.464	1	PCT
TRHDE	0.0194339321202565	-14.573958016935	0.684	0.658	1	PCT
TNFRSF1A	0.0194572847331998	2.64418377128126	0.239	0.207	1	PCT
ACSS3	0.0194966120211302	-17.7226595376427	0.555	0.509	1	PCT
MTHFD1L	0.0195207591501796	-2.46577299097692	0.304	0.272	1	PCT
IER2	0.0195544453890739	-0.075531726796494	0.104	0.08	1	PCT
TRPS1	0.0195753154463448	-30.0313253155666	0.794	0.778	1	PCT
ARHGAP31	0.019589328690208	-1.60135049045853	0.15	0.184	1	PCT
INTS3	0.0195949372480231	-0.850009117500047	0.296	0.339	1	PCT
MRPS5	0.0196137944473301	-0.398151533161269	0.185	0.221	1	PCT
CACNA2D1	0.0196833574372579	-4.18283243645441	0.553	0.607	1	PCT
KIF1B	0.0197146245312591	-0.644905929618648	0.715	0.693	1	PCT
DEGS1	0.0197462758259964	-0.412029781544404	0.188	0.158	1	PCT
FMO1	0.019773232771583	-14.933329998775	0.39	0.43	1	PCT
LRRFIP1	0.019792322454952	-19.7190814072144	0.603	0.578	1	PCT
GUF1	0.0198751397061809	-0.160428102757841	0.107	0.135	1	PCT
DNAJC21	0.0199011907789257	-0.0575690091446825	0.173	0.209	1	PCT
LITAF	0.0199152955683255	5.25940598327067	0.195	0.165	1	PCT
GGNBP2	0.0199390769649401	-1.17910060176358	0.55	0.516	1	PCT
TRIM38	0.0199519800351124	2.92087684076756	0.496	0.469	1	PCT
EFTUD2	0.0199791566212423	-0.00603811470024496	0.176	0.143	1	PCT
MFF	0.0200579548283268	-0.488090826556873	0.197	0.235	1	PCT
LINC02615	0.0201039782054898	8.23127322990384	0.465	0.431	1	PCT
UMOD	0.0201040028028232	-34.9058175807781	0.214	0.18	1	PCT
ANXA6	0.0201150556064378	-0.528422316260089	0.099	0.128	1	PCT
LRPPRC	0.0202550383176428	-0.121050317094614	0.472	0.434	1	PCT
RAB3IP	0.0203627244159947	-8.48891747491757	0.699	0.686	1	PCT
ARHGEF11	0.0203707568123965	-2.71533368468965	0.336	0.374	1	PCT
AC027097.2	0.0204099510832305	-2.41526685564261	0.173	0.206	1	PCT
METTL7A	0.0204188282358771	-0.224161659034349	0.177	0.21	1	PCT
BCAR1	0.0204674722675194	6.67948921528053	0.273	0.236	1	PCT
IFNGR2	0.0204737178573749	-1.36862294043241	0.239	0.207	1	PCT
PRMT3	0.0205105854794841	-0.441579471701395	0.193	0.232	1	PCT
USP2	0.0205869795483382	-1.0239791485342	0.367	0.326	1	PCT
CHST12	0.0206197994105791	-0.0954498072878733	0.09	0.118	1	PCT
IKZF5	0.0208403282653373	0.168678209649428	0.169	0.138	1	PCT
DDX46	0.0208996534283045	-0.25210035029339	0.393	0.425	1	PCT
TOM1	0.0209185785108777	0.0158987394820191	0.239	0.203	1	PCT
ZNF711	0.0209319695012584	-0.5993186474611	0.112	0.086	1	PCT
AC068587.4	0.0210110916214234	0.781317013182773	0.2	0.168	1	PCT
COL27A1	0.0210226793121503	-1.68217373569676	0.715	0.74	1	PCT
CCND3	0.0210307860446131	3.28016498884759	0.176	0.211	1	PCT
IGSF11	0.0210426516128999	-4.53603600581882	0.513	0.466	1	PCT
AL392172.1	0.0210809125331642	1.18285666207896	0.214	0.182	1	PCT
LINC01622	0.0211090850674243	-5.03766227173612	0.753	0.732	1	PCT
PRKCE	0.0211668531571864	-36.7477870523714	0.673	0.64	1	PCT
ANXA11	0.0212001802809413	-2.03118273285313	0.3	0.262	1	PCT
AC090945.1	0.0212631733249893	-0.198591258664292	0.079	0.106	1	PCT
ABCC5	0.0212877784356326	-5.57126246574163	0.126	0.159	1	PCT
PAPPA2	0.0213572334313063	-222.412785162571	0.116	0.091	1	PCT
AC092944.1	0.0213874443034674	-1.7090475422913	0.134	0.167	1	PCT
MMUT	0.0214362290923257	0.0622616096069295	0.144	0.116	1	PCT
LBR	0.0214527925039602	0.240843902423998	0.29	0.322	1	PCT
BBS1	0.0216568003484071	-0.175194900065734	0.145	0.177	1	PCT
PPIA	0.0216851507325786	-0.133248040039715	0.207	0.173	1	PCT
PDK2	0.0216990090599555	0.0671459500593211	0.129	0.102	1	PCT
EGLN1	0.0217014516316495	-4.82339385223398	0.32	0.285	1	PCT
FAM160A2	0.0217510052726484	-0.15770494615188	0.104	0.132	1	PCT
NARS	0.021765132035012	0.788385999651059	0.327	0.291	1	PCT
LINC00571	0.0217785134194329	-5.91949332757641	0.513	0.473	1	PCT
PFDN2	0.021852892978251	0.216794776732542	0.115	0.091	1	PCT
EEFSEC	0.0219015442191563	-0.928813734742038	0.336	0.375	1	PCT
JUP	0.0220614252572334	-0.305427408985876	0.207	0.243	1	PCT
HNRNPA2B1	0.0220652431304795	-20.3629423187631	0.673	0.659	1	PCT
ANGEL2	0.0221337329664777	-0.0943793298942701	0.134	0.166	1	PCT
MLH3	0.0222057327074815	0.167681195235191	0.369	0.412	1	PCT
YBX1	0.0222282494985687	0.10804800616632	0.239	0.204	1	PCT
SHROOM2	0.0222538031633417	0.275424270826481	0.238	0.202	1	PCT
SRRM1	0.0223361491793675	0.123808265750782	0.445	0.408	1	PCT
SNRK	0.0223612199868859	-22.768446702357	0.337	0.305	1	PCT
MCL1	0.0224059292267908	-0.292434833291305	0.299	0.262	1	PCT
KLHDC10	0.0224736510124136	-1.43645160161063	0.372	0.417	1	PCT
OSBP	0.0224849441877297	0.32005337572111	0.269	0.237	1	PCT
GFM2	0.0225022796791167	-0.158961204759649	0.082	0.108	1	PCT
AC004889.1	0.0225782827494535	-0.312283318445593	0.191	0.226	1	PCT
SOD2	0.0226057118088191	18.3479838990972	0.41	0.389	1	PCT
MPP6	0.0226376451176904	-15.3146111101422	0.354	0.4	1	PCT
KHDRBS3	0.0226482113430735	-16.1058196483563	0.346	0.313	1	PCT
SLC39A11	0.0226567063552798	-7.30984513189984	0.77	0.735	1	PCT
DENND5B	0.0228646074105079	-5.71838356823123	0.793	0.751	1	PCT
XPNPEP2	0.022896159664024	0.443061933636649	0.237	0.201	1	PCT
FAM136A	0.022899528593511	-0.0523522238720434	0.076	0.101	1	PCT
MLF1	0.0229025510475981	1.45124128975532	0.14	0.114	1	PCT
MIPOL1	0.0229272969987445	-0.834609134718225	0.302	0.342	1	PCT
UFSP2	0.0229533373110754	0.167256730867411	0.192	0.159	1	PCT
ARL13B	0.0229588018735714	-1.59581232524847	0.221	0.186	1	PCT
ACOX2	0.0229765124170885	-0.267781734532728	0.134	0.165	1	PCT
MECP2	0.0230028544908875	0.197906651721206	0.39	0.35	1	PCT
CEP104	0.0230224759159558	0.0381013620957291	0.268	0.305	1	PCT
PEX3	0.0230472216981755	-0.0465252560406691	0.191	0.159	1	PCT
TTC3	0.0230635544302429	-2.53668806549883	0.691	0.66	1	PCT
PAK1	0.0232055860666443	2.10462670967194	0.342	0.309	1	PCT
ADORA2A-AS1	0.0233126748801631	-2.19397317729542	0.305	0.338	1	PCT
RBM19	0.023391476925371	-0.0561365957547034	0.17	0.204	1	PCT
IQCB1	0.0234530589242519	0.261616434645065	0.304	0.345	1	PCT
DFFA	0.0234955955436545	-0.220300784398398	0.112	0.14	1	PCT
VIPAS39	0.0235204688083301	-0.0704817102375231	0.079	0.106	1	PCT
TNFRSF14	0.0237183611383127	-0.134452559675846	0.29	0.253	1	PCT
LINC00665	0.0237706756423084	-0.00103805200258983	0.124	0.155	1	PCT
DEAF1	0.0237930727786051	-1.64008451786937	0.243	0.281	1	PCT
ARHGAP17	0.023922827839749	-0.253047533136908	0.357	0.321	1	PCT
GMEB2	0.0239260749971947	0.0654968476163231	0.107	0.082	1	PCT
ZC3H13	0.0239533304505306	-0.400705275743584	0.321	0.36	1	PCT
AC010789.1	0.0239651175267449	0.32717512787492	0.145	0.117	1	PCT
DYNC2H1	0.024136167343838	-9.41571771188992	0.672	0.615	1	PCT
GRHL1	0.0241570555283103	-0.0631098568784143	0.125	0.099	1	PCT
PLCD4	0.024162955680967	-20.4383146347802	0.108	0.084	1	PCT
ACSL4	0.0242045042661829	-75.2577114411459	0.325	0.291	1	PCT
FGD6	0.024268007408116	1.94457529965068	0.358	0.323	1	PCT
HDLBP	0.0242814245869833	0.416109932909506	0.437	0.401	1	PCT
GLCE	0.0244995503422009	-4.65677475995554	0.294	0.332	1	PCT
GRIA3	0.0245119809594706	0.0927251644144018	0.299	0.34	1	PCT
RPL26	0.0248089054840219	-5.61208947205997	0.255	0.218	1	PCT
PACC1	0.0248167234104939	-0.0904202300588249	0.12	0.15	1	PCT
ANXA7	0.0248204335557069	0.0502582497129638	0.311	0.275	1	PCT
ACIN1	0.0249633716816705	0.111085030923996	0.461	0.43	1	PCT
RANBP3	0.0251423444574721	-0.0341906343970638	0.097	0.125	1	PCT
TNFRSF10D	0.0251633238550704	32.5693616310731	0.165	0.137	1	PCT
LINC02275	0.0252607830743753	-2.17211424446115	0.305	0.344	1	PCT
USP12	0.0253098218715827	-3.34294782045211	0.372	0.336	1	PCT
SNX9	0.0253180199056701	-14.6647004874859	0.514	0.484	1	PCT
LDLRAD4	0.0253648408842951	5.97571242320517	0.575	0.531	1	PCT
GATAD2A	0.0253818967644152	-1.51362253981429	0.545	0.503	1	PCT
ATG16L1	0.0253998755637463	0.292921090627448	0.162	0.135	1	PCT
ZER1	0.0254005866838288	-0.132546061680425	0.311	0.347	1	PCT
LINC02220	0.025429980069701	-27.7433204414445	0.289	0.325	1	PCT
FAH	0.0254354594474126	-0.203598391744552	0.147	0.178	1	PCT
AC093607.1	0.0254501000551627	-11.6579244176976	0.147	0.119	1	PCT
DNAJC8	0.0254753457535811	0.472516332646443	0.165	0.135	1	PCT
EML1	0.0255088018833889	-4.12019060446335	0.133	0.107	1	PCT
VCAM1	0.0255181024972847	-55.5953874252745	0.203	0.173	1	PCT
MSRA	0.0255209631491403	-33.2911584219009	0.846	0.821	1	PCT
UBE3C	0.0255426983188676	-2.41697285236286	0.509	0.557	1	PCT
INO80	0.0256382784540213	0.0952361255034173	0.458	0.419	1	PCT
RAB3GAP1	0.0256550281675777	0.501606994677728	0.52	0.473	1	PCT
LAPTM4B	0.0258096853534416	0.443568775485352	0.173	0.146	1	PCT
RUFY2	0.0258534614737629	-0.479661688847845	0.31	0.343	1	PCT
PATJ	0.0258843385242315	-34.8318590374041	0.968	0.973	1	PCT
LINC01510	0.0259332725051308	1.0095018258368	0.264	0.233	1	PCT
NT5DC1	0.0259627552233315	-11.3233143081074	0.595	0.565	1	PCT
RAB11FIP3	0.025976253716063	-36.3050584722987	0.944	0.947	1	PCT
GRAMD1B	0.0259909603860986	-30.5343425653891	0.572	0.612	1	PCT
MORC2	0.0260229421325871	-0.0940867359878779	0.107	0.135	1	PCT
CDKL5	0.0260444480980746	-0.689690091154301	0.332	0.294	1	PCT
LINC01697	0.0261047489197438	3.69326782849773	0.213	0.244	1	PCT
TUBG2	0.0261503927414372	0.0134695304493386	0.119	0.093	1	PCT
HMGCR	0.0261547104322568	-0.110946147317708	0.134	0.107	1	PCT
C19orf44	0.0261989851203743	-0.0866335735765378	0.086	0.111	1	PCT
WWTR1	0.0262446096127054	-16.0364250092284	0.639	0.613	1	PCT
CEP152	0.0262760130867077	-0.824531664493271	0.238	0.273	1	PCT
AL035530.2	0.0263901523707978	0.042122247257099	0.099	0.127	1	PCT
SLC15A1	0.0264098200550495	-2.91655112318116	0.206	0.172	1	PCT
FBXW8	0.026494003218887	-0.306505312411354	0.204	0.24	1	PCT
YWHAE	0.0266337179701784	-0.165048196947993	0.602	0.558	1	PCT
NIPSNAP2	0.0267345315790561	-1.18547779401247	0.315	0.35	1	PCT
GAS2L3	0.0267680351318248	-0.596960701289667	0.245	0.283	1	PCT
LUC7L3	0.0267710321047156	-0.717604924041969	0.67	0.698	1	PCT
B3GNT2	0.0268540052473977	-0.1968771895358	0.146	0.178	1	PCT
THAP4	0.0269445125485151	-0.200152055425718	0.182	0.214	1	PCT
NSD1	0.02698365683789	-0.886356032707728	0.572	0.599	1	PCT
IST1	0.027114863845568	-0.132917112556991	0.4	0.36	1	PCT
SARAF	0.0271566274647988	1.42255597680828	0.253	0.221	1	PCT
PIGK	0.0271753104897166	-0.160955746065345	0.109	0.138	1	PCT
PDE11A	0.0272027027623679	2.43013732563515	0.107	0.137	1	PCT
OSGIN2	0.0272174861804541	-0.0676448205931225	0.173	0.144	1	PCT
IL1RAPL2	0.0272438408179992	-3.12314362461438	0.253	0.291	1	PCT
AJ009632.2	0.0272696629933175	12.0012671661997	0.143	0.116	1	PCT
MYO1B	0.0272801200710067	-22.3153495709805	0.103	0.08	1	PCT
EIF3A	0.0274874806731791	2.42255042141521	0.581	0.544	1	PCT
GRTP1	0.0275739088695618	-0.845259031856797	0.331	0.293	1	PCT
GOLGA8B	0.0276652140460424	-1.46715461373558	0.52	0.484	1	PCT
MAPRE1	0.0277656264960645	0.0232548951411193	0.129	0.103	1	PCT
TPM4	0.027927660158341	-0.0302717428419771	0.133	0.107	1	PCT
PCCA-DT	0.0279954189831064	0.0116828640054663	0.108	0.084	1	PCT
RASA2	0.0280317181026104	17.7843663459388	0.42	0.389	1	PCT
TANGO2	0.0280891932386226	-0.125876822109143	0.078	0.102	1	PCT
EIF3H	0.0281141166403669	2.09283395358192	0.294	0.258	1	PCT
SEC24A	0.0282397403808108	0.250147696961014	0.229	0.198	1	PCT
CD59	0.028300160379128	2.01998708850125	0.279	0.253	1	PCT
DGKG	0.0283570271339479	-6.84832999303164	0.336	0.368	1	PCT
FRK	0.028408456803186	0.182499820271612	0.414	0.459	1	PCT
ZNF19	0.0284409317922221	-0.40740734556747	0.149	0.181	1	PCT
USP1	0.0285020952637111	0.0363963643477501	0.103	0.079	1	PCT
PAH	0.0285661369163289	-13.5022450179642	0.882	0.85	1	PCT
RAP2C-AS1	0.0285747020289761	9.5165844507011	0.425	0.388	1	PCT
DIAPH1	0.0285927242723023	-13.2120785829174	0.6	0.573	1	PCT
CPM	0.0286749262822301	-37.6744969741729	0.734	0.673	1	PCT
GAB1	0.0286800855801083	-2.31794894226588	0.561	0.52	1	PCT
PAPLN	0.0286803226810754	-1.81716247939592	0.632	0.579	1	PCT
ZNF594	0.0286932109675845	-0.0984698691185358	0.099	0.126	1	PCT
SLC16A1	0.0287042237000315	-17.4456496055867	0.131	0.159	1	PCT
TRIM56	0.0287467156891027	-0.17594544311254	0.124	0.153	1	PCT
ZC3H4	0.0287552224326577	-0.0607660868288169	0.093	0.12	1	PCT
CDH2	0.0288432554790602	4.10897266190528	0.586	0.561	1	PCT
PECR	0.0288761919070429	-2.48378407813248	0.227	0.265	1	PCT
IQCE	0.0288835502273334	-0.138001286598504	0.154	0.186	1	PCT
PSMA5	0.0289239974503717	0.0840730319391356	0.212	0.181	1	PCT
ZMYM2	0.0290175011301194	-4.88771321211947	0.653	0.621	1	PCT
KCNIP4	0.0290375619227165	-252.709381037497	0.445	0.495	1	PCT
EFHC1	0.0290501958601581	-1.26218497955966	0.208	0.176	1	PCT
CDADC1	0.0290657936237471	-6.85904956000054	0.206	0.175	1	PCT
PTPN9	0.0291030508696096	-0.553545335014635	0.264	0.3	1	PCT
SLC9C1	0.0291980906865879	0.338219328550815	0.134	0.108	1	PCT
FOXN2	0.0292017014823194	0.310774108327746	0.125	0.156	1	PCT
GK	0.0292632813945333	-17.5595909446286	0.367	0.335	1	PCT
BFAR	0.0292880363250182	-0.402686564566668	0.207	0.24	1	PCT
CD58	0.029341966242038	-1.96057178592783	0.408	0.372	1	PCT
PAK2	0.0294172929791672	2.88966433985154	0.45	0.419	1	PCT
MARVELD3	0.0294344888167407	-0.186125093384487	0.118	0.146	1	PCT
KLHL20	0.0294347402117164	-0.354694519094059	0.504	0.549	1	PCT
IRF2	0.0294934194648343	-1.38365272647821	0.171	0.204	1	PCT
HS1BP3	0.0295642412254933	-0.366467489317467	0.177	0.209	1	PCT
ZMYM6	0.0295951300792588	-0.119176958087653	0.292	0.329	1	PCT
GMDS-DT	0.0296838896350499	-14.6075131314511	0.884	0.883	1	PCT
AC004485.1	0.0297261668492295	-24.7544366067323	0.491	0.458	1	PCT
AL050309.1	0.029770205699948	-14.3226004483559	0.691	0.675	1	PCT
SOBP	0.029823437814366	-29.069261320144	0.405	0.449	1	PCT
WDR37	0.0298358146017757	1.33520409019878	0.394	0.362	1	PCT
AC087482.1	0.0298487830679601	-7.41518293790537	0.485	0.453	1	PCT
NPAT	0.0299111705644632	-0.133947113772516	0.181	0.215	1	PCT
PIM3	0.0299406044655678	0.0821631929751514	0.159	0.131	1	PCT
USP4	0.0300121088973984	-0.077276688573839	0.27	0.308	1	PCT
AHDC1	0.0300995667431461	-0.137056534571758	0.113	0.141	1	PCT
UBN2	0.0301084298524123	-0.848589599717968	0.371	0.408	1	PCT
RNF11	0.0301230224637849	0.146032530323578	0.276	0.242	1	PCT
CLCN5	0.0301481718725696	-20.413665799672	0.518	0.476	1	PCT
STK17A	0.0301506913501329	-12.9522096791484	0.173	0.144	1	PCT
TRIM14	0.0301686772829985	-1.92852633385979	0.187	0.22	1	PCT
DGKB	0.0302195443019925	-3.50071200973247	0.366	0.329	1	PCT
SMU1	0.030273629477588	0.156099273694131	0.161	0.134	1	PCT
SYAP1	0.0303549343522445	-4.18929922845965	0.202	0.171	1	PCT
FAM171A1	0.0304503190362318	3.06485633388045	0.195	0.165	1	PCT
TTC4	0.0304618134397047	0.199239769360194	0.119	0.095	1	PCT
UHRF2	0.0304787173680046	-0.803322808276916	0.261	0.3	1	PCT
SOCS6	0.0305833813503148	0.112558801064825	0.233	0.202	1	PCT
RNF213-AS1	0.0306144217655363	-1.61797195619594	0.347	0.313	1	PCT
TUBB4B	0.0307543975272576	0.0423156520961492	0.113	0.089	1	PCT
BTBD3	0.0307584140784533	-0.707581482918975	0.089	0.114	1	PCT
S100A6	0.0308583490636019	-11.2072910025265	0.243	0.209	1	PCT
CSNK2A1	0.031032734595236	0.29319748584223	0.513	0.496	1	PCT
SCOC	0.0311910679691521	-0.0938163693887463	0.113	0.141	1	PCT
PLEKHA7	0.0312102205506833	5.96872633097774	0.819	0.789	1	PCT
ZC4H2	0.0312594533255347	-1.52854970394221	0.296	0.262	1	PCT
HDAC8	0.0312917682026956	0.830119481160521	0.636	0.585	1	PCT
PCNX2	0.0312975543828719	0.714802904113187	0.349	0.314	1	PCT
TPM1	0.031423478502755	-35.8257795146448	0.406	0.383	1	PCT
ATP9B	0.0315860616912167	-0.219795772911204	0.679	0.641	1	PCT
EPHA4	0.0315917734401045	-0.666832407897826	0.13	0.105	1	PCT
SOCS2-AS1	0.0316296457069842	-13.2708138902449	0.125	0.153	1	PCT
LPGAT1	0.0317825811582431	2.65585147603688	0.419	0.389	1	PCT
RNF170	0.031783893688724	-0.241756832820219	0.181	0.212	1	PCT
DHX30	0.0318012620762145	-0.083190178512721	0.151	0.183	1	PCT
TMEM192	0.0318364663513952	-1.78656379735699	0.244	0.278	1	PCT
PTS	0.0318757305238556	-0.483927842827397	0.204	0.175	1	PCT
MAPK10	0.0319430997850409	-31.9036578465146	0.895	0.886	1	PCT
LEMD3	0.0319660548964942	1.07717275413935	0.278	0.246	1	PCT
KLHL13	0.0319790763439506	-74.8057960060066	0.394	0.361	1	PCT
NDUFAF2	0.0320430688691112	-1.57680308322119	0.259	0.301	1	PCT
SERPINI1	0.0320881402244474	3.98119754127376	0.084	0.11	1	PCT
TMEM243	0.0321083599890577	-4.18585448309393	0.2	0.17	1	PCT
POMP	0.0321330433384299	0.152453980013267	0.113	0.089	1	PCT
PNISR	0.0321984652342802	-3.78375203155233	0.874	0.892	1	PCT
KANTR	0.032206560442955	5.95925602354212	0.553	0.516	1	PCT
MGST2	0.0322391692055418	-0.32136067138045	0.131	0.161	1	PCT
SYT6	0.0322495618561765	-0.0516936828650549	0.135	0.109	1	PCT
UBE3A	0.0323459075882464	0.4527219951801	0.622	0.59	1	PCT
CCDC47	0.0324133561984944	0.0972546546167401	0.204	0.173	1	PCT
CTDSP2	0.0324960756005854	-0.188287358280334	0.115	0.142	1	PCT
MIGA1	0.0325384103762639	-1.12216951587127	0.318	0.353	1	PCT
YIPF6	0.0325512239997692	0.161321499873178	0.154	0.126	1	PCT
NFIB	0.0325925951395889	-7.3813886153148	0.825	0.835	1	PCT
MOB3A	0.0327095491293564	-0.11313431772047	0.094	0.12	1	PCT
MNT	0.0327129206295998	0.0674722335707643	0.125	0.1	1	PCT
RIPK1	0.0327246573315921	0.510791985857097	0.343	0.312	1	PCT
CEBPD	0.032757955594127	-2.5649760773392	0.233	0.202	1	PCT
ATP2A2	0.0327895149462715	-9.16970750544897	0.456	0.428	1	PCT
MT1G	0.0327995099119837	-3.34435989693096	0.119	0.146	1	PCT
CRK	0.0328010937283774	-0.975362612854236	0.359	0.325	1	PCT
TOP1	0.0328702620736672	40.0874192943794	0.514	0.492	1	PCT
ZUP1	0.0329249316628425	0.189290102716331	0.145	0.12	1	PCT
FBXO22	0.0329376400323091	21.3234597637034	0.354	0.32	1	PCT
EIF2B3	0.0329853374908328	-1.83228235007371	0.201	0.234	1	PCT
SGSM2	0.033063429950068	0.136713122454026	0.197	0.167	1	PCT
NBDY	0.0331714380861482	-0.423596996862498	0.214	0.249	1	PCT
AC024901.1	0.0332697236698136	-8.18506354575441	0.176	0.148	1	PCT
LINC02606	0.0335350974864332	-10.1296541728359	0.1	0.079	1	PCT
NBPF1	0.0335378177595267	-0.161382263199334	0.116	0.143	1	PCT
RPN2	0.0335451217260986	0.13975981201528	0.283	0.248	1	PCT
TRIM71	0.0337453421293338	-1.09235697177736	0.157	0.19	1	PCT
MCF2L	0.0337613160918094	3.2401845224902	0.747	0.749	1	PCT
POLR2H	0.0337996431810363	0.0478412319173052	0.128	0.103	1	PCT
FAM53B	0.0338537256786271	-0.080197364677261	0.159	0.191	1	PCT
ACOT11	0.0340103238629696	-2.38176906852797	0.237	0.271	1	PCT
RBPMS	0.0340788442197256	8.38239674223153	0.853	0.838	1	PCT
MIB1	0.0340966304313058	-18.970510345809	0.357	0.393	1	PCT
PAX8-AS1	0.0341567187473643	3.65922487743356	0.253	0.219	1	PCT
FOXO3	0.0342039723154625	-50.6590046503634	0.682	0.636	1	PCT
TBC1D22B	0.034216672779169	-2.38894746909154	0.285	0.255	1	PCT
MARK3	0.0342344892097779	-5.36577102895216	0.651	0.62	1	PCT
C1RL	0.0342465037971244	-0.225273641435257	0.126	0.155	1	PCT
INTS10	0.0343133013924147	0.797647853406591	0.316	0.282	1	PCT
TRA2A	0.0344424277189888	-0.0893189750451127	0.535	0.501	1	PCT
PAFAH1B1	0.0344446576691286	-4.86911414051369	0.695	0.673	1	PCT
DNM1	0.0344614628087728	-4.93594031585586	0.424	0.389	1	PCT
POLR1A	0.0345183431153026	-0.0556656469159194	0.167	0.198	1	PCT
GARNL3	0.0345599672191113	-1.18417434340286	0.247	0.213	1	PCT
PPARA	0.034577124989643	-11.7302236012981	0.779	0.798	1	PCT
RSBN1L	0.0346114272421736	-0.298590125069377	0.234	0.267	1	PCT
HPCAL1	0.034623317960471	-2.21515003831135	0.472	0.437	1	PCT
ATP6AP2	0.0346515664003879	-0.528489724601216	0.12	0.096	1	PCT
AKAP11	0.0347565857323781	-0.411310051113138	0.322	0.355	1	PCT
WBP2	0.0347617975378645	0.0571664096822096	0.133	0.108	1	PCT
AC008443.1	0.0347768366038838	-0.137966790330961	0.1	0.126	1	PCT
CIAPIN1	0.0347811737862463	0.0125773841388967	0.143	0.116	1	PCT
TMCC3	0.0348067608527105	-1.58929037103185	0.169	0.203	1	PCT
MRPL48	0.0349053692637586	0.35991638281562	0.128	0.103	1	PCT
FLVCR1	0.0349598848678972	0.699867574576594	0.211	0.182	1	PCT
HERC2	0.0350223515139077	-2.11577169527748	0.626	0.659	1	PCT
MICAL1	0.035068025017997	0.0377559384610932	0.112	0.088	1	PCT
STYX	0.0351051039112492	-0.108450560505796	0.078	0.102	1	PCT
HADHA	0.0351959552823786	0.191707548214421	0.362	0.328	1	PCT
MMP24OS	0.0352048395076881	0.159300870318287	0.116	0.094	1	PCT
LRMDA	0.0352614152724019	-42.0660387471707	0.974	0.969	1	PCT
GTF2IRD1	0.0352762499603732	2.91497737088932	0.346	0.378	1	PCT
ERMARD	0.0354048270419117	-0.0561103829227775	0.097	0.123	1	PCT
PDGFC	0.0354274580528387	2.27691927049014	0.713	0.693	1	PCT
KANK2	0.035438083224265	-0.103865938818357	0.078	0.101	1	PCT
CHD4	0.0354599004973251	5.30071582614452	0.435	0.41	1	PCT
FOXP4	0.0355043854160291	-0.12726426147584	0.123	0.15	1	PCT
NDUFA4	0.0355755773048877	-0.0278328687718635	0.114	0.09	1	PCT
GPC4	0.0355891603590858	2.64675430171435	0.361	0.322	1	PCT
MAPK8IP3	0.0356087101380698	0.106555108214861	0.331	0.297	1	PCT
GADD45A	0.0357218251897257	0.859054199574031	0.446	0.409	1	PCT
TAPBP	0.0357704047918963	-0.00740709703188458	0.193	0.165	1	PCT
PRKN	0.0358651771073209	56.0174926588487	0.861	0.849	1	PCT
REV1	0.0359138882439088	1.1642201532305	0.515	0.474	1	PCT
DBI	0.036142592878393	0.0378008235220163	0.206	0.175	1	PCT
TDRD3	0.0361587864032085	-1.86304767242176	0.428	0.452	1	PCT
MAATS1	0.0362339796157483	0.759145225310015	0.237	0.207	1	PCT
GTDC1	0.0362979177534134	-4.08418489477915	0.333	0.299	1	PCT
ARCN1	0.0363067595432053	0.115268255049304	0.143	0.118	1	PCT
MAU2	0.0363564495094046	-0.0799200875611555	0.238	0.274	1	PCT
SLC6A6	0.0365067359915241	-4.70899075747047	0.306	0.278	1	PCT
N4BP2L2	0.0367160170377773	-3.74830259543303	0.888	0.884	1	PCT
BICRAL	0.0367291933199655	-0.68934189632141	0.268	0.304	1	PCT
CDH16	0.0367384369063679	-4.59462009125755	0.154	0.183	1	PCT
SMAD5	0.0368088004962049	-0.0948264487102615	0.292	0.261	1	PCT
SF3B1	0.0368916423504645	-1.29971108660037	0.574	0.555	1	PCT
ATP5F1C	0.0370020055948771	0.111556223013732	0.347	0.306	1	PCT
TEC	0.0370972221910644	-5.94764244429694	0.3	0.337	1	PCT
MYO7B	0.0371287763893557	-1.04606337652778	0.369	0.405	1	PCT
COG5	0.0371289274909761	2.01532889066494	0.549	0.513	1	PCT
NAP1L1	0.0371425993783933	-1.47433902702167	0.32	0.285	1	PCT
ALPK3	0.0371706771440464	-1.15442493039591	0.113	0.091	1	PCT
AC245297.3	0.0372418076648847	-1.87465970357181	0.224	0.194	1	PCT
NBPF9	0.0372441121315677	0.0294812554149304	0.135	0.11	1	PCT
GOLGB1	0.0373657168748978	-77.4492512344026	0.884	0.89	1	PCT
LINC00342	0.0374273373192207	-3.40377409837188	0.471	0.436	1	PCT
ACE2	0.0374936462884113	-1.85349723010219	0.31	0.274	1	PCT
SERP1	0.0375448603941226	-0.392430374520858	0.114	0.14	1	PCT
MYSM1	0.0375948735621071	0.0209933422370909	0.399	0.364	1	PCT
VKORC1L1	0.037665072618054	-0.50952777002499	0.264	0.296	1	PCT
FAM204A	0.037820846463789	0.175918359165431	0.245	0.213	1	PCT
MTHFS	0.0378377764685294	-1.10434791077255	0.353	0.393	1	PCT
ICE2	0.0378975050939156	-0.41032903207396	0.235	0.269	1	PCT
TACC2	0.0379614795678651	7.7503437311898	0.577	0.539	1	PCT
CCDC125	0.0380422115073816	-0.143735030086537	0.178	0.212	1	PCT
ADH6	0.038166129627157	-0.511561612258014	0.1	0.126	1	PCT
GIPC1	0.0381887140641379	-0.418280574958599	0.16	0.19	1	PCT
TIAL1	0.0382047264554208	-0.0556238384493477	0.358	0.321	1	PCT
CEP112	0.0382315426927885	-1.26326400634803	0.514	0.545	1	PCT
NUFIP1	0.0383283114768122	0.0969542997274664	0.13	0.105	1	PCT
ZNF253	0.0384036673275316	-0.0863679507318457	0.1	0.126	1	PCT
ZBTB25	0.0385036171861825	-0.100784736491483	0.084	0.108	1	PCT
LRRC27	0.0386021047815562	-0.0925338972634621	0.088	0.112	1	PCT
HOXC6	0.0386336995437558	-0.184301113335496	0.09	0.114	1	PCT
AC093525.6	0.0386357763353415	-0.0127256447549271	0.084	0.109	1	PCT
NDST1	0.0387217656291911	-0.326667995069887	0.242	0.275	1	PCT
JADE3	0.0387593929456035	-1.67817840920818	0.162	0.136	1	PCT
TBX2	0.0387681168286171	-0.0882354630367457	0.14	0.169	1	PCT
PPARGC1B	0.0388319645825977	-0.833627504869695	0.2	0.233	1	PCT
RALBP1	0.0388829907324637	-1.37963200969292	0.157	0.188	1	PCT
RTTN	0.0389131464288547	9.86110754009681	0.615	0.592	1	PCT
AL157911.1	0.0389681233906621	-0.417317442964193	0.13	0.106	1	PCT
FRMD1	0.0389865174795508	0.0527659894222083	0.172	0.145	1	PCT
SEC16B	0.039004952899653	-1.42696427807895	0.258	0.225	1	PCT
AC092153.1	0.0390860858030334	-2.23551380864088	0.136	0.111	1	PCT
EEF1AKMT2	0.0391228999971487	-0.151336890685834	0.167	0.197	1	PCT
KLF12	0.0392175372824553	-0.295237805427751	0.522	0.487	1	PCT
NAA50	0.0392419286731093	-2.70127724573745	0.312	0.277	1	PCT
ACACA	0.0392920832280749	-2.37734942083822	0.347	0.395	1	PCT
COL19A1	0.0393998786346839	-8.581546298201	0.16	0.189	1	PCT
GALNT18	0.0394009690748189	14.1528396792255	0.483	0.446	1	PCT
TMEM241	0.039433509938143	-0.730963367919444	0.228	0.262	1	PCT
SBNO1	0.0394999128192355	-0.310284550947591	0.368	0.407	1	PCT
LINC02334	0.0395056159590013	-0.175993043251775	0.207	0.237	1	PCT
ILF3	0.0397367202108321	0.310330229476151	0.393	0.359	1	PCT
TXNL4A	0.0397634549160178	0.0835492550513798	0.195	0.165	1	PCT
KIAA0895	0.0397836772524717	-0.507857822703214	0.243	0.213	1	PCT
NKIRAS1	0.039783929923683	0.130913401278091	0.114	0.092	1	PCT
CREM	0.0398902319695337	-1.28330214679722	0.253	0.226	1	PCT
INTS2	0.0400250843586954	-0.108254121528437	0.078	0.101	1	PCT
WNT2B	0.0400755310673041	-0.588462490367223	0.161	0.19	1	PCT
POU3F3	0.0400949689480221	-0.0828096932752435	0.097	0.122	1	PCT
NDRG1	0.0401981332829133	-22.3165435865351	0.625	0.591	1	PCT
HEATR1	0.0402056601928528	-0.294722136137175	0.177	0.207	1	PCT
USP42	0.0402192619815269	0.281133077003816	0.284	0.25	1	PCT
AC111000.4	0.0402720752241031	-3.29752798871516	0.188	0.217	1	PCT
FEZ2	0.0404069533280545	-0.48000693938032	0.211	0.242	1	PCT
GSK3B	0.0405035434571017	-1.95205355193009	0.636	0.617	1	PCT
LMBRD1	0.0405108985859421	-0.579791398041515	0.432	0.39	1	PCT
CPVL	0.0405144833396506	-22.8552714710819	0.124	0.152	1	PCT
HNF1A-AS1	0.0405809734460311	-6.72895237860299	0.637	0.669	1	PCT
SPSB1	0.0406332171757235	-7.47546398347543	0.325	0.292	1	PCT
XPO7	0.0406786478919603	-1.15540540051503	0.318	0.352	1	PCT
NR2F1-AS1	0.040792326541409	-2.82938601137633	0.102	0.127	1	PCT
PYGB	0.0409314558066379	-0.189019900255726	0.118	0.144	1	PCT
SCLY	0.0411206384076938	0.282286861521261	0.227	0.264	1	PCT
KCTD10	0.041249421738439	0.069747733491512	0.12	0.097	1	PCT
SOX6	0.0412706498155937	-7.45357368012265	0.779	0.763	1	PCT
HIPK1	0.0412729847199104	0.646574917066958	0.216	0.188	1	PCT
MIS18BP1	0.0413919224528008	-0.152993047130855	0.088	0.112	1	PCT
AL117382.1	0.0414066964023345	0.0789403493114755	0.1	0.079	1	PCT
YEATS2	0.0415334083963488	-0.0705091369310965	0.177	0.207	1	PCT
MAML3	0.041632303880861	-13.1995836205072	0.4	0.373	1	PCT
AC011313.1	0.041764734975775	-7.05776173201844	0.143	0.117	1	PCT
TMF1	0.0419515516998679	-0.0967219183459169	0.342	0.305	1	PCT
AGMO	0.0419571293275206	-0.263854046070747	0.415	0.457	1	PCT
CNN3	0.0419979973483362	1.16635069178438	0.463	0.43	1	PCT
AC046195.1	0.0420124255012166	-5.08073610320807	0.268	0.234	1	PCT
HNRNPLL	0.0420145860642689	0.468524667102772	0.26	0.234	1	PCT
BBOF1	0.0422439081023844	0.166770971547701	0.136	0.112	1	PCT
ATP2B1	0.0422675895441266	-16.0883207371477	0.456	0.417	1	PCT
MCCC2	0.0423558262363215	-0.342947125585906	0.234	0.202	1	PCT
USH1C	0.0424003462141957	-0.874143642548514	0.496	0.513	1	PCT
FGB	0.0424877718552496	-0.651392231486017	0.108	0.088	1	PCT
RRAS2	0.0425367269705552	15.6056615034768	0.563	0.53	1	PCT
AL359644.1	0.0425828510413543	1.51380311451217	0.093	0.117	1	PCT
[truncated: 128,283 more rows]
