# Supplementary material for: Mosaic loss of Y chromosome is associated with aging and epithelial injury in chronic kidney disease
Source: Genome Biol. 2024 Jan 29;25:36. doi: 10.1186/s13059-024-03173-2 (PMC10823641; doi:10.1186/s13059-024-03173-2)
Supplement: Supplementary file 4 — Additional file 4. Single-cell multiome age-adjusted cell-specific differentially expressed genes (DEG) for LOY vs XY. [file 13059_2024_3173_MOESM4_ESM.csv]

feature	p_val	avg_log2FC	pct.1	pct.2	p_val_adj	celltype
LINC00278	0	-182.210914606803	0.077	0.863	0	PCT
TTTY14	0	-123.06685505682	0.088	0.771	4.00359414396823e-305	PCT
USP9Y	3.0871998127246e-292	-27.9689212629807	0.052	0.726	1.12994600345533e-287	PCT
UTY	7.55644169240266e-266	-20.6516576553279	0.067	0.704	2.7657332238363e-261	PCT
NLGN4Y	2.12269489416992e-120	-10.0758477167874	0.031	0.423	7.76927558215132e-116	PCT
RPS4Y1	8.98602920536368e-93	-2.27852264681478	0.016	0.318	3.28897654945516e-88	PCT
TTTY10	2.37507752735429e-75	-6.50004249694582	0.005	0.247	8.69302125786943e-71	PCT
KDM5D	2.05010604644755e-74	-1.38146210025417	0.012	0.269	7.50359314060268e-70	PCT
DDX3Y	1.67751049126719e-55	-0.775392270790856	0.012	0.209	6.13985614908703e-51	PCT
AC012078.2	1.8236738561415e-45	-42.5188653037065	0.004	0.127	6.67482868086352e-41	PCT
ZFY	5.45689111585867e-44	-1.42490257751503	0.014	0.188	1.99727671731543e-39	PCT
TBL1Y	5.31354921330515e-33	-6.49502382120122	0.004	0.129	1.94481214756182e-28	PCT
DHRSX	1.01372445938845e-27	-12.9145863981221	0.383	0.608	3.71033289380765e-23	PCT
WWC1	9.67726126280343e-19	18.5170845116966	0.817	0.785	3.54197439479868e-14	PCT
PLEKHA1	3.34100302839213e-18	-18.9904829948376	0.686	0.65	1.2228405184218e-13	PCT
SAMD4A	1.35665298590418e-17	12.7472385513987	0.71	0.646	4.96548559370788e-13	PCT
ALPK2	6.62152539466015e-16	31.2694988912703	0.62	0.469	2.42354450969956e-11	PCT
ESYT2	9.20716700833742e-16	8.84394219937608	0.561	0.466	3.36991519672158e-11	PCT
STOX2	1.43221188890246e-15	9.86084770439306	0.529	0.385	5.24203873457188e-11	PCT
ITGB8	2.65597654739499e-15	-66.6017195631724	0.734	0.659	9.72113976112041e-11	PCT
HNRNPC	5.69964566034072e-15	8.00310044830281	0.755	0.707	2.08612730814131e-10	PCT
HIVEP2	5.9306410928443e-15	-13.8476715485214	0.563	0.472	2.17067394639194e-10	PCT
CRY1	6.40489208293585e-15	2.19722225759647	0.429	0.293	2.34425455127535e-10	PCT
VPS37B	2.55263919009814e-14	6.89713935161768	0.371	0.258	9.34291469967819e-10	PCT
CORO1C	2.57933729778674e-14	3.17754658622042	0.406	0.356	9.44063244362925e-10	PCT
RFX2	2.83458266038988e-14	9.29770507615709	0.351	0.237	1.0374855995293e-09	PCT
IQCJ-SCHIP1	3.58297343906797e-14	-2.27035354754336	0.506	0.43	1.31140410843327e-09	PCT
FNDC3B	4.63721448066599e-14	-30.3093363583076	0.739	0.721	1.69726687206856e-09	PCT
FTX	1.51364021588676e-13	-13.2202061344733	0.985	0.969	5.54007455416711e-09	PCT
HABP4	1.78630971169209e-13	4.0425962014282	0.509	0.424	6.53807217576421e-09	PCT
ITGA6	2.26060019625049e-13	-0.211727202971289	0.693	0.634	8.27402277829642e-09	PCT
VMP1	2.86473180534811e-13	-6.03076741555638	0.787	0.686	1.04852048807546e-08	PCT
NFKBIZ	2.99716394969412e-13	2.33587045484245	0.321	0.209	1.09699197722754e-08	PCT
SCMH1	3.11621337664336e-13	18.9459280771871	0.814	0.767	1.14056525798524e-08	PCT
BCL2	3.35265515875239e-13	-7.44765362443373	0.774	0.748	1.22710531465496e-08	PCT
MAGI2	3.4177693886687e-13	12.167400042951	0.804	0.763	1.25093777394663e-08	PCT
TSC22D2	3.72617071160524e-13	64.6815272282886	0.507	0.455	1.36381574215463e-08	PCT
KLF6	4.94204422536037e-13	2.07992382079839	0.646	0.52	1.80883760692415e-08	PCT
SIK2	6.05152946215083e-13	5.53303438721885	0.746	0.645	2.21492029844183e-08	PCT
RELB	7.31390102336552e-13	0.0524962434494793	0.259	0.167	2.67696091356201e-08	PCT
RAB7A	9.21579104628551e-13	-6.00089499284441	0.653	0.607	3.37307168085096e-08	PCT
RAB6A	1.34787107179189e-12	16.3132641215952	0.602	0.514	4.93334290986548e-08	PCT
SASH1	1.45765424162041e-12	-44.9625979834931	0.72	0.695	5.33516028975487e-08	PCT
AP003400.1	1.65280921846058e-12	-24.7377637910582	0.442	0.323	6.04944702048755e-08	PCT
SETX	2.16199573128274e-12	-4.5272863900559	0.752	0.687	7.91312057606795e-08	PCT
GLIS3	2.67229869238953e-12	14.1885874063141	0.823	0.784	9.78088044401491e-08	PCT
MACC1	3.09888062622884e-12	48.8138583452239	0.577	0.472	1.13422129800602e-07	PCT
RASSF6	3.28147193268687e-12	-4.32924189138474	0.437	0.384	1.20105154208272e-07	PCT
RETREG1	3.62046078855799e-12	-13.2618306296341	0.691	0.572	1.32512485322011e-07	PCT
ATP13A3	4.76017540324109e-12	-9.10779040088327	0.555	0.489	1.74227179934027e-07	PCT
HIF1A	5.58024126480575e-12	-20.0519963599937	0.595	0.577	2.04242410533155e-07	PCT
ARHGAP42	6.36838927366419e-12	13.7804958811947	0.735	0.632	2.33089415805383e-07	PCT
ACTN4	6.47298115589253e-12	-13.2168871668971	0.752	0.696	2.36917583286822e-07	PCT
UGCG	7.72545969418395e-12	1.10905475866295	0.564	0.479	2.82759550266827e-07	PCT
CNKSR3	7.83329745100286e-12	15.6319472238013	0.784	0.742	2.86706520004156e-07	PCT
RAP1B	8.37382826026046e-12	-3.12306246968659	0.572	0.49	3.06490488153793e-07	PCT
HAVCR1	1.064625234038e-11	6.43508542533899	0.274	0.219	3.8966348191025e-07	PCT
MB21D2	1.17342023258693e-11	-20.4341548013022	0.475	0.381	4.29483539329141e-07	PCT
ITGAV	1.20394222331394e-11	-260.76859183119	0.611	0.497	4.40654893155134e-07	PCT
GDA	1.2693426288374e-11	-10.7624153630795	0.818	0.767	4.64592095580776e-07	PCT
FAT1	1.45818976571977e-11	20.0107131870574	0.768	0.752	5.33712036151094e-07	PCT
RMST	1.64767648238557e-11	-58.9363041304281	0.741	0.686	6.03066069317941e-07	PCT
RBBP8	1.88826498475344e-11	-12.2305304264298	0.515	0.437	6.91123867069606e-07	PCT
TMEM178B	2.07599607745284e-11	-27.6490127806853	0.538	0.436	7.59835324308514e-07	PCT
RBPMS	2.85013040714605e-11	8.38239674223153	0.853	0.838	1.04317623031953e-06	PCT
ZNF462	3.05600559805416e-11	-5.16556344791947	0.543	0.503	1.1185286089438e-06	PCT
CREB5	3.16398028154781e-11	-27.6525262625947	0.537	0.532	1.15804842284931e-06	PCT
APBB1IP	3.48633438073875e-11	-2.59692537709421	0.19	0.097	1.27603324669419e-06	PCT
AFF4	4.24782124671066e-11	4.63920767176316	0.787	0.743	1.55474505450857e-06	PCT
YWHAZ	4.78752071154546e-11	6.56658926695669	0.513	0.461	1.75228045563275e-06	PCT
ACTR3	5.23239631237817e-11	9.10560768707711	0.429	0.365	1.91510937429354e-06	PCT
ELMSAN1	6.83387758365662e-11	-8.75598339573527	0.366	0.279	2.50126753439416e-06	PCT
LRCH1	8.02836332422661e-11	-23.3148288203872	0.584	0.56	2.93846126030018e-06	PCT
ZSWIM6	8.15110542958987e-11	-20.6407045812939	0.708	0.673	2.98338609828419e-06	PCT
EML4	8.89196190551799e-11	-0.697310564217986	0.631	0.589	3.25454697703864e-06	PCT
B4GALT5	9.32018767861618e-11	27.1440200914776	0.594	0.55	3.41128189225031e-06	PCT
PILRB	9.94001719684895e-11	1.21377792969812	0.478	0.432	3.63814569421868e-06	PCT
DENND4A	9.96211395023587e-11	37.0645355723004	0.693	0.617	3.64623332692583e-06	PCT
ZFP36	1.28121772679829e-10	2.29470742183649	0.314	0.193	4.68938500185441e-06	PCT
PTPN1	1.47617445647819e-10	17.0649035781251	0.61	0.597	5.4029461281558e-06	PCT
SPRY4-AS1	1.72382264677152e-10	-0.950349764214943	0.302	0.182	6.30936326944844e-06	PCT
EPB41L2	1.85262438192178e-10	15.4943717867272	0.244	0.181	6.7807905002719e-06	PCT
LPP	1.85750130801642e-10	-8.8939191558603	0.91	0.889	6.79864053747088e-06	PCT
MAP3K14	1.9916559135738e-10	-20.97122593808	0.429	0.358	7.28965980927147e-06	PCT
RNF19A	2.04657267894536e-10	54.2779219235	0.737	0.713	7.49066066220792e-06	PCT
CAST	2.10648260411268e-10	2.19898182158347	0.653	0.611	7.70993697931282e-06	PCT
MET	2.22276574534409e-10	-29.5201241073952	0.589	0.526	8.13554490453392e-06	PCT
PTPRK	2.27984079763614e-10	-30.7174566247289	0.773	0.728	8.34444530342803e-06	PCT
MAP2K3	2.29265410708702e-10	0.423753332846494	0.302	0.194	8.3913432973492e-06	PCT
LARP4B	2.42071069853915e-10	-1.0577034537472	0.649	0.568	8.86004322772314e-06	PCT
IQGAP1	3.04019545464449e-10	2.49071100442836	0.442	0.394	1.11274193835443e-05	PCT
AOPEP	3.16908129740004e-10	-36.833976187358	0.799	0.778	1.15991544566139e-05	PCT
UBAP1	3.22222965472845e-10	-2.51229519737807	0.62	0.576	1.17936827592716e-05	PCT
NAMPT	3.26327382757899e-10	3.81671832461478	0.349	0.248	1.19439085363218e-05	PCT
PARD3	3.3651301159043e-10	-14.6231580297739	0.914	0.905	1.23167127372213e-05	PCT
ARHGAP26	3.592482686422e-10	-19.1741720644026	0.662	0.611	1.31488458805732e-05	PCT
SMURF1	3.60285525014993e-10	3.15038540117443	0.478	0.442	1.31868105010738e-05	PCT
EPAS1	3.60667547421105e-10	-10.3256252150699	0.429	0.324	1.32007929031599e-05	PCT
LMNA	3.65241893129719e-10	-5.76850425057132	0.269	0.185	1.33682185304408e-05	PCT
SULF2	4.16931960773427e-10	-0.745346148250775	0.461	0.392	1.52601266962682e-05	PCT
MCU	5.50738215639599e-10	12.2845116580706	0.532	0.511	2.0157569430625e-05	PCT
NHS	5.60429892688638e-10	92.0947215469548	0.91	0.88	2.05122945022968e-05	PCT
RHPN2	5.68859227188293e-10	3.15983611327001	0.549	0.499	2.08208165743187e-05	PCT
PPP1R2	6.77191503331162e-10	0.599015542910674	0.193	0.139	2.47858862134239e-05	PCT
RAB10	7.11839304003025e-10	-13.0645882528176	0.706	0.677	2.60540303658147e-05	PCT
VCL	8.66822091226596e-10	-20.4354941245111	0.458	0.361	3.17265553609846e-05	PCT
TNIK	8.85148033674876e-10	-8.8980239967794	0.611	0.584	3.23973031805341e-05	PCT
EPS8	9.11431771064611e-10	0.195533227848173	0.629	0.591	3.33593142527358e-05	PCT
LPCAT3	9.54491371555767e-10	-0.266694679450742	0.462	0.39	3.49353386903126e-05	PCT
SINHCAF	1.00012451914536e-09	-3.53060846037793	0.328	0.28	3.66055575252393e-05	PCT
FRMD5	1.08128823706687e-09	-16.4873365183608	0.342	0.256	3.95762307648845e-05	PCT
PRICKLE2	1.13207940345928e-09	-2.13635340188255	0.659	0.609	4.14352382460131e-05	PCT
RNF183	1.20947728417917e-09	2.4995626301393	0.275	0.192	4.42680780782419e-05	PCT
NEDD4	1.26745246345879e-09	13.0978981800019	0.496	0.461	4.63900276150552e-05	PCT
TNPO3	1.28743924819709e-09	10.4464773797104	0.395	0.347	4.71215639232615e-05	PCT
FHL2	1.37186478578674e-09	25.5573311973942	0.169	0.098	5.02116230245804e-05	PCT
AVL9	1.46536239360257e-09	-3.49620907968194	0.546	0.536	5.36337289682477e-05	PCT
MIR22HG	1.54049184789209e-09	0.900828527172722	0.325	0.239	5.63835421246984e-05	PCT
NPC1	1.55580493621402e-09	-21.6326645296827	0.472	0.39	5.69440164703692e-05	PCT
AGFG1	1.5951725647111e-09	-0.390605845856385	0.523	0.47	5.83849110409908e-05	PCT
USP31	1.6867756801476e-09	0.110075427321313	0.379	0.31	6.17376766690822e-05	PCT
ARIH1	1.76584882465559e-09	-2.56618248790966	0.649	0.601	6.46318328312192e-05	PCT
STAT3	1.77774503921369e-09	8.96752978842157	0.623	0.548	6.50672461802601e-05	PCT
AC005062.1	1.97128569133308e-09	0.67808658669157	0.328	0.242	7.21510275884822e-05	PCT
TRIO	2.15253022064777e-09	15.6320362962328	0.8	0.774	7.87847586059292e-05	PCT
GADD45B	2.48262398275696e-09	1.05235373577614	0.242	0.141	9.08665203928875e-05	PCT
RELL1	2.48646414754372e-09	0.982282025732177	0.146	0.084	9.10070742642477e-05	PCT
TGFBR3	2.76202074924555e-09	-15.894653729182	0.553	0.49	0.000101092721443136	PCT
SIK3	2.80299363128024e-09	9.83347041290936	0.786	0.753	0.000102592369898488	PCT
CHD1	2.84921330400633e-09	-40.0166789746258	0.682	0.591	0.000104284056139936	PCT
PDE4D	3.03757175741702e-09	21.4025987623011	0.998	0.991	0.00011117816389322	PCT
ITGB3	3.04049516445218e-09	6.92194372933572	0.213	0.193	0.000111285163514114	PCT
FOXP2	3.33475159044298e-09	-0.727953948677062	0.492	0.373	0.000122055242961803	PCT
CTBP2	3.42076491575581e-09	15.2008935151399	0.611	0.573	0.000125203416681578	PCT
HKDC1	3.44136757643186e-09	28.5885878933961	0.439	0.325	0.000125957494664983	PCT
HSPB8	3.75545618575569e-09	0.834974856209693	0.224	0.139	0.000137453451854844	PCT
PICALM	4.09841583852479e-09	29.9885599184467	0.756	0.723	0.000150006118105846	PCT
ZBTB20	4.15169685184483e-09	-1.96858697749667	0.978	0.974	0.000151956256474373	PCT
GOLGB1	4.16785603414943e-09	-77.4492512344026	0.884	0.89	0.000152547698705903	PCT
LPGAT1	4.84557198742871e-09	2.65585147603688	0.419	0.389	0.000177352780311878	PCT
SLC22A2	4.94005967837674e-09	6.90528399838901	0.571	0.515	0.000180811124288267	PCT
TJP2	5.40913665515087e-09	-8.86791448334383	0.563	0.573	0.000197979810715177	PCT
JMJD1C	5.79949230307549e-09	-0.868687997060498	0.87	0.868	0.000212267217784866	PCT
SGMS2	5.94705543847293e-09	2.45231507737823	0.378	0.304	0.000217668176103548	PCT
RPS6KA3	6.25185650044363e-09	-3.03023163470997	0.487	0.423	0.000228824199772737	PCT
ZNF75D	6.42936836769922e-09	-1.93607854948111	0.648	0.596	0.000235321311626159	PCT
FRMD4B	6.4973224165566e-09	-6.00414201425793	0.779	0.752	0.000237808497768388	PCT
SPP1	6.58837141169318e-09	-6.16539832779226	0.679	0.688	0.000241140982039382	PCT
C12orf75	6.75130404498728e-09	10.9242449852724	0.447	0.42	0.00024710447935058	PCT
SMARCA1	6.97427147132538e-09	2.67056858667162	0.393	0.326	0.00025526531012198	PCT
DAP	7.27634200596068e-09	22.5433844381455	0.42	0.347	0.000266321393760167	PCT
SULT1C4	7.33211634898961e-09	8.9473777242641	0.266	0.207	0.000268362790489369	PCT
ZFAND3	8.12932199611203e-09	-8.38379790003632	0.843	0.829	0.000297541314379696	PCT
PLXDC2	9.34951832361454e-09	-20.3817562082874	0.845	0.807	0.000342201720162616	PCT
SKIL	1.08773994859789e-08	-5.55949424878412	0.545	0.471	0.000398123698586314	PCT
NRIP1	1.09966632127071e-08	-21.355418314094	0.719	0.679	0.000402488870248293	PCT
ETV6	1.30417274438023e-08	35.3384091560202	0.545	0.525	0.000477340266170608	PCT
MAST4	1.37501396238192e-08	49.0717733440644	0.916	0.902	0.000503268860371406	PCT
STK40	1.46790300489028e-08	-0.390942540210593	0.342	0.256	0.000537267178819893	PCT
SEPTIN11	1.49584767892058e-08	-0.186968964969964	0.507	0.468	0.00054749520896172	PCT
NFAT5	1.69025275557524e-08	-41.0643954023728	0.7	0.695	0.000618649411068094	PCT
MAML2	1.77532608100217e-08	-33.4197348219646	0.818	0.804	0.000649787098907602	PCT
NFIA	1.95324379643948e-08	8.83835028722282	0.763	0.748	0.000714906761934814	PCT
AL050309.1	2.31892963869365e-08	-14.3226004483559	0.691	0.675	0.000848751437058261	PCT
CUBN	2.33191944274388e-08	-11.7793092171236	0.985	0.971	0.000853505835238688	PCT
CSNK1G1	2.39467697869449e-08	2.14046359496522	0.515	0.475	0.000876475720971972	PCT
MACF1	2.42506121928892e-08	-21.2845866016299	0.922	0.892	0.000887596656871937	PCT
NR1H4	2.45436647914414e-08	8.72734751466614	0.596	0.548	0.000898322675031546	PCT
KIF21A	2.52295351335573e-08	31.4751816815344	0.684	0.639	0.000923426215423329	PCT
REPS2	2.6486255456508e-08	-3.0471891956626	0.452	0.421	0.00096942343596365	PCT
MYEF2	2.7317115703122e-08	2.31861560559429	0.387	0.336	0.000999833751849969	PCT
ARHGEF12	2.74885661763747e-08	-2.94000237235991	0.706	0.678	0.00100610901062149	PCT
DDX3X	2.99892618683795e-08	4.06335668655837	0.34	0.291	0.00109763697364456	PCT
PCBP2	3.14641417061744e-08	1.94937530927862	0.523	0.486	0.00115161905058769	PCT
AFM	3.21746337893354e-08	-48.6710319046043	0.487	0.531	0.00117762377132346	PCT
PDLIM1	3.2483543016166e-08	-8.25654911962681	0.166	0.109	0.00118893015793469	PCT
RAI14	3.30106459161198e-08	-50.7320753038573	0.71	0.662	0.0012082226511759	PCT
CSNK2A1	3.33386056855437e-08	0.29319748584223	0.513	0.496	0.00122022630669659	PCT
PITPNB	3.39395796597573e-08	1.97699463790685	0.419	0.354	0.00124222255512678	PCT
RAB3GAP2	3.49910394447849e-08	1.77570516665758	0.543	0.485	0.00128070703471857	PCT
SPRED2	3.64643295503005e-08	6.41794356366323	0.415	0.368	0.00133463092587055	PCT
ANXA2	3.69613574579564e-08	31.170454619571	0.209	0.158	0.00135282264431866	PCT
MICU1	4.26595394650806e-08	-30.3347717178869	0.7	0.619	0.00156138180396142	PCT
ADD3	4.66891440270851e-08	-10.3332562343946	0.72	0.64	0.00170886936053534	PCT
CDV3	4.82754152776037e-08	0.520456366269788	0.209	0.167	0.00176692847457557	PCT
SRSF4	4.93763763788135e-08	0.0516240423384611	0.67	0.628	0.00180722475184095	PCT
SLC47A2	5.09493458966509e-08	4.81267758909462	0.603	0.6	0.00186479700916332	PCT
ZHX2	5.23404810571341e-08	-13.3824717555272	0.636	0.6	0.00191571394717216	PCT
SOD2	5.32101435228861e-08	18.3479838990972	0.41	0.389	0.00194754446308116	PCT
MTMR2	5.35368062075321e-08	3.48954277509392	0.33	0.301	0.00195950064400188	PCT
EXPH5	6.03031749884115e-08	5.33474830720408	0.291	0.224	0.00220715650775085	PCT
ROCK2	6.25192423028851e-08	-27.8485275879719	0.745	0.671	0.0022882667875279	PCT
PXDC1	6.25194709348665e-08	-1.7458037656305	0.247	0.174	0.00228827515568705	PCT
PISD	6.35134061267007e-08	-2.89564780869672	0.377	0.329	0.00232465417764337	PCT
NFE2L2	6.46744244031228e-08	11.6381181087122	0.582	0.543	0.0023671486075787	PCT
DNAJC1	6.73508879351102e-08	-44.9005435856138	0.558	0.524	0.00246510984931297	PCT
SPTBN1	6.89334581932996e-08	-39.1888406518694	0.805	0.794	0.00252303350333296	PCT
AKAP17A	6.90387151242856e-08	-0.24132855472534	0.072	0.13	0.00252688601226398	PCT
NOCT	7.9130524460586e-08	-5.50807906210082	0.328	0.248	0.00289625632578191	PCT
PPP1R13B	8.31806298247572e-08	10.5095342479453	0.582	0.549	0.00304449423221594	PCT
TPM1	8.55557487248442e-08	-35.8257795146448	0.406	0.383	0.00313142595907802	PCT
ZC3HAV1	8.67922493689379e-08	-10.1749428479498	0.337	0.275	0.0031766831191525	PCT
RAB22A	8.81592490743425e-08	5.73108245055965	0.349	0.293	0.00322671667537001	PCT
DGKH	8.89359036503154e-08	-14.4827215280548	0.634	0.554	0.00325514300950519	PCT
RABGEF1	8.99036590808337e-08	-4.97453126966698	0.575	0.511	0.00329056382601759	PCT
RAB9A	9.21505813469989e-08	0.687684585844827	0.193	0.117	0.00337280342788151	PCT
DNAH7	9.27165029695639e-08	-11.7656124923618	0.641	0.57	0.00339351672518901	PCT
PPP2R3A	1.01115971928442e-07	-8.8664410651075	0.927	0.93	0.00370094568855289	PCT
INTS6L	1.03582201184204e-07	-5.60020068893261	0.178	0.131	0.00379121214554304	PCT
S100A10	1.04622902873991e-07	2.55986051769173	0.201	0.16	0.00382930286809093	PCT
MAP4	1.06295873665605e-07	-4.48805497423285	0.739	0.711	0.00389053527203481	PCT
GCNT2	1.10699941654979e-07	-14.5852665463306	0.653	0.6	0.00405172856451389	PCT
PPP2R2B	1.1582192824458e-07	6.35126278913965	0.586	0.522	0.00423919839567987	PCT
KMT2A	1.16004623747417e-07	-0.843664890397463	0.585	0.547	0.00424588523377921	PCT
SEC23A	1.17114722355307e-07	1.50343243877897	0.507	0.45	0.00428651595292661	PCT
ELL2	1.17548033238262e-07	-20.4052462464597	0.675	0.581	0.00430237556455363	PCT
TBL1X	1.20719488061053e-07	2.18802003131692	0.627	0.565	0.00441845398252259	PCT
IL32	1.2121687815151e-07	1.0686123428835	0.207	0.148	0.00443665895722341	PCT
PTPN14	1.21752085740986e-07	-33.0216088615062	0.506	0.474	0.00445624809020584	PCT
CYSTM1	1.22294509264187e-07	1.84165424657388	0.514	0.437	0.00447610133357852	PCT
ENO1	1.23148768870844e-07	0.0234917457488795	0.347	0.296	0.00450736808944175	PCT
RHOQ	1.26807206805623e-07	-6.74464347443229	0.408	0.348	0.00464127057629261	PCT
TSPAN18	1.3166836875114e-07	-2.10055550165763	0.428	0.371	0.00481919396466047	PCT
LHFPL3-AS2	1.31675161132087e-07	1.08284260154272	0.24	0.181	0.00481944257259553	PCT
OSBPL10	1.35251574469787e-07	6.39948632488735	0.753	0.725	0.00495034287716868	PCT
ARFGAP3	1.37437893529324e-07	0.428051283652053	0.379	0.313	0.0050303643410668	PCT
JAK1	1.39571527056605e-07	-18.4115782434798	0.779	0.745	0.00510845746179882	PCT
BTBD19	1.40218835438679e-07	0.209606825067656	0.116	0.074	0.00513214959589109	PCT
VAPA	1.40339140790016e-07	1.56366960534416	0.488	0.407	0.00513655289205539	PCT
RGN	1.42515647129837e-07	3.51001196718673	0.585	0.475	0.00521621520059917	PCT
GNA12	1.43630615856979e-07	27.1687049225903	0.476	0.426	0.00525702417098128	PCT
SLMAP	1.47688512432523e-07	-8.79510917332936	0.603	0.553	0.00540554724354276	PCT
PALLD	1.47844493030235e-07	16.8271732014461	0.475	0.402	0.00541125628939964	PCT
RNF149	1.57851748813406e-07	5.22213927045961	0.519	0.438	0.00577753185831948	PCT
AKIRIN1	1.58416346821554e-07	0.938908557528869	0.26	0.207	0.00579819671001571	PCT
ABCD4	1.64276808392887e-07	0.675968397222428	0.248	0.193	0.00601269546398804	PCT
RALGAPB	1.65822473515321e-07	1.37519314274286	0.416	0.373	0.00606926835313427	PCT
ITPKC	1.66399847181561e-07	3.92662914670855	0.206	0.155	0.0060904008066923	PCT
MAPKAPK2	1.73969759338356e-07	-0.553453837835586	0.351	0.301	0.00636746716154318	PCT
STRN3	1.7443217875519e-07	12.1084099586135	0.657	0.608	0.00638439217461872	PCT
RAB3IP	1.78148583192079e-07	-8.48891747491757	0.699	0.686	0.00652041629341329	PCT
ZFPM2-AS1	1.80102443044084e-07	38.0097678284298	0.157	0.074	0.00659192951785652	PCT
RARB	1.81705902261168e-07	3.89100719472245	0.218	0.134	0.006650617728661	PCT
FGFR1	1.83745835080205e-07	-1.61277308672573	0.368	0.303	0.00672528130977059	PCT
ZFP36L1	1.84647164214986e-07	-9.73152575048844	0.398	0.307	0.0067582708574327	PCT
ANO6	1.86485804435792e-07	14.1786260011902	0.461	0.419	0.00682556692815442	PCT
FNIP2	1.99826212797289e-07	-6.01845912769876	0.767	0.736	0.00731383921459359	PCT
CTNND1	2.06095666482748e-07	-0.236405597729103	0.784	0.755	0.00754330748893508	PCT
ABCD3	2.08529946394e-07	1.21696312122417	0.638	0.588	0.00763240456796678	PCT
NEAT1	2.16354006883022e-07	-65.1590257219863	0.999	0.998	0.00791877300592548	PCT
SORBS1	2.29794256655548e-07	-7.44965930165818	0.362	0.285	0.00841069958784973	PCT
PPP1R12B	2.3126678578573e-07	0.0419502257421769	0.584	0.541	0.0084645956265435	PCT
PAQR5	2.3562386771971e-07	2.48920560988606	0.58	0.547	0.00862406918240909	PCT
PLD1	2.36420273806525e-07	-1.06108524889529	0.425	0.378	0.00865321844159261	PCT
PPP2CA	2.60617638209058e-07	1.0620882839087	0.362	0.308	0.00953886617608973	PCT
IL18	2.62768785474502e-07	0.974602739516767	0.224	0.162	0.00961760031715226	PCT
AAK1	2.64951102415131e-07	3.71057319800915	0.788	0.755	0.0096974752994962	PCT
GOLPH3	2.686002030092e-07	2.34534467284887	0.449	0.365	0.00983103603033972	PCT
SPART-AS1	2.81159976480065e-07	1.29405392924957	0.113	0.077	0.0102907362991468	PCT
SH3D19	3.03930167543576e-07	-12.7799036363232	0.714	0.674	0.0111241480622624	PCT
MSN	3.063406218645e-07	-2.39761250120194	0.446	0.394	0.0112123731008626	PCT
RUSC2	3.1807244763477e-07	-0.879860994517198	0.462	0.409	0.0116417696558802	PCT
KLF10	3.25251137814959e-07	-1.72397346765646	0.232	0.158	0.0119045168951653	PCT
NOX4	3.45009844907034e-07	-81.8833150010408	0.88	0.872	0.0126277053334423	PCT
CDHR3	3.47334872768108e-07	3.83814002206617	0.741	0.683	0.0127128036781855	PCT
ANO10	3.54297447132689e-07	11.3012020016668	0.571	0.517	0.0129676408625036	PCT
BICDL1	3.65827695513123e-07	17.9834681507694	0.75	0.702	0.0133896594834758	PCT
UNC13B	3.69905489993684e-07	3.55845161173759	0.518	0.47	0.0135389108392588	PCT
BNC2	3.72164895250094e-07	-8.96101210104791	0.851	0.814	0.0136216073310487	PCT
WAC	3.79703803310404e-07	22.8410978733079	0.646	0.614	0.0138975389049641	PCT
KHDRBS1	3.91065425524917e-07	0.840394149625449	0.425	0.355	0.0143133856396375	PCT
PAX8	3.98735837159063e-07	-22.1931368906511	0.871	0.846	0.0145941303758589	PCT
FBXO3	4.12440322454602e-07	0.356884450270128	0.232	0.188	0.0150957282421609	PCT
EIF2AK3	4.14507584855506e-07	-4.14786260658045	0.347	0.273	0.0151713921132964	PCT
NR4A1	4.2529787229194e-07	-7.78506797372309	0.216	0.13	0.0155663274237573	PCT
CDH6	4.37649414511359e-07	29.0456770611566	0.558	0.566	0.0160184062205302	PCT
RHEB	4.41850636968449e-07	-2.20605699333328	0.369	0.325	0.0161721751636822	PCT
UBE2Q2	4.93633121783886e-07	8.29745362262382	0.218	0.2	0.018067465890412	PCT
ERBIN	5.08992187393442e-07	-26.2861672439988	0.741	0.717	0.0186296230507874	PCT
LRRFIP2	5.15597879127123e-07	0.966712191233555	0.628	0.545	0.0188713979739318	PCT
RASA2	5.16244671593077e-07	17.7843663459388	0.42	0.389	0.0188950712249782	PCT
SUGCT	5.19714187500257e-07	-3.02895520436751	0.884	0.831	0.0190220589766969	PCT
FAM107B	5.23267577568264e-07	-3.12515721844579	0.556	0.509	0.019152116606576	PCT
AC010359.3	5.25290388592208e-07	0.219213350026386	0.115	0.063	0.0192261535128634	PCT
DTNA	5.37620567025682e-07	-8.96756430113615	0.393	0.318	0.019677450373707	PCT
KALRN	5.49530733886802e-07	-5.99890898465661	0.424	0.309	0.0201133743909908	PCT
RNF212	5.61275720135733e-07	0.564544868239538	0.165	0.104	0.0205432526326879	PCT
HYDIN	5.68568187185664e-07	-6.04250657054175	0.393	0.337	0.0208101642191825	PCT
MORF4L2	5.7163143140294e-07	1.51420060521823	0.314	0.247	0.020922282020779	PCT
SOX9	5.88659203944295e-07	-0.354254189092873	0.154	0.087	0.0215455155235652	PCT
CDS1	6.12588749117029e-07	5.40941677923434	0.228	0.179	0.0224213608064324	PCT
MYO6	6.49850753111443e-07	-2.95975590325135	0.884	0.862	0.0237851874146319	PCT
KIAA1217	6.73799759705726e-07	17.9815352401566	0.719	0.695	0.0246617450049893	PCT
ZNF644	6.9159828336744e-07	14.1507093482389	0.66	0.62	0.0253131887695317	PCT
PPP4R1	7.05850227290996e-07	-0.944778789764888	0.362	0.318	0.0258348241690777	PCT
GRIP1	7.21485912485779e-07	4.92508009935535	0.354	0.331	0.026407105882892	PCT
CAB39	8.00068340480109e-07	11.3020283974757	0.52	0.463	0.0292833013299125	PCT
EXOC4	8.09853869436355e-07	-0.294675241572804	0.846	0.799	0.02964146147524	PCT
SQSTM1	8.69462618330309e-07	8.99009136391354	0.512	0.444	0.0318232012935076	PCT
PTPN11	8.79324215031889e-07	2.94952451641398	0.364	0.326	0.0321841455943822	PCT
NR6A1	9.38915559675069e-07	-1.98760975788176	0.678	0.596	0.0343652483996672	PCT
SLC41A2	9.40348685082296e-07	-4.80451573167138	0.452	0.408	0.0344177022226971	PCT
AL158152.1	9.40973885130569e-07	2.16127425405617	0.333	0.298	0.034440585169664	PCT
ZNF367	9.50779716509368e-07	-1.38517836284208	0.124	0.085	0.0347994884039594	PCT
PRUNE2	1.02169000916315e-06	-34.8635448457078	0.838	0.764	0.0373948760253804	PCT
SH3BGRL2	1.0264705407756e-06	-12.2298922073372	0.26	0.199	0.0375698482629276	PCT
CAMTA1	1.08055000224342e-06	-27.4924036678796	0.606	0.55	0.0395492106321113	PCT
ZNRF2	1.08255249926217e-06	12.7164184801621	0.431	0.392	0.0396225040254946	PCT
ENAH	1.08361557690929e-06	-5.07393995625277	0.247	0.237	0.0396614137304569	PCT
WDFY3	1.11866849102096e-06	-2.67265275849612	0.901	0.86	0.040944385439858	PCT
TNFRSF10B	1.14915772554816e-06	1.62659968738337	0.439	0.365	0.0420603219127882	PCT
IFNGR1	1.15990656949753e-06	0.785031359066176	0.18	0.13	0.0424537403501792	PCT
UGP2	1.16956593410554e-06	31.4025194936191	0.357	0.322	0.0428072827541967	PCT
ZNF804B	1.217626621335e-06	-7.00499248568485	0.715	0.682	0.0445663519674824	PCT
FAM135A	1.2571651349285e-06	-14.6646924748609	0.506	0.489	0.0460135011035179	PCT
UBA6	1.26236712578796e-06	-4.43001485195932	0.384	0.346	0.0462038991709652	PCT
GSK3B	1.28961870077597e-06	-1.95205355193009	0.636	0.617	0.0472013340671012	PCT
GRIPAP1	1.29026960944264e-06	0.311431554441065	0.183	0.134	0.0472251579752101	PCT
MITF	1.31671050001157e-06	-17.3563739897577	0.525	0.489	0.0481929210109234	PCT
CCDC91	1.32742132573958e-06	-3.99475006154806	0.576	0.563	0.0485849479433942	PCT
NFIB	1.35710241662753e-06	-7.3813886153148	0.825	0.835	0.0496713055509841	PCT
MAN1C1	1.44438714682646e-06	4.492660429159	0.415	0.365	0.0528660139609953	PCT
TRIM38	1.46021475333683e-06	2.92087684076756	0.496	0.469	0.0534453201868813	PCT
ADGRG1	1.4728132129239e-06	0.0609203827549045	0.534	0.494	0.0539064364062275	PCT
NF2	1.48444940154785e-06	4.57773483212071	0.237	0.229	0.0543323325460529	PCT
NFKB1	1.48692452832751e-06	21.8904063441249	0.358	0.322	0.0544229246613151	PCT
USP47	1.53461531740518e-06	-1.72140851490991	0.713	0.678	0.056168455232347	PCT
OPTN	1.54848026797162e-06	5.5939899720427	0.559	0.512	0.0566759262880293	PCT
CDH2	1.5864182649963e-06	4.10897266190528	0.586	0.561	0.0580644949171294	PCT
ARHGAP29	1.61000743039109e-06	-5.82674953267992	0.61	0.603	0.0589278819597441	PCT
NUP98	1.64330920802998e-06	1.93466400787249	0.432	0.404	0.0601467603231054	PCT
MAP3K5	1.68935943159537e-06	35.4687816353076	0.649	0.563	0.0618322445558222	PCT
SPART	1.69156866800792e-06	9.63205417038358	0.477	0.44	0.0619131048177579	PCT
UNC5CL	1.81690404805342e-06	0.356887802407533	0.193	0.158	0.0665005050628032	PCT
SLC35D2	1.8283136519771e-06	-0.994578088498331	0.403	0.365	0.0669181079760137	PCT
KPNA4	1.84517164427656e-06	1.38331025494227	0.487	0.455	0.0675351273521665	PCT
RBM39	1.85092941842527e-06	2.48387043846164	0.762	0.739	0.0677458676437832	PCT
RFX3	1.85567937861185e-06	-34.7921980061269	0.414	0.371	0.0679197209365724	PCT
SLC22A3	1.85789366860474e-06	0.991022692538905	0.155	0.096	0.0680007661646023	PCT
DANT2	1.87744758089034e-06	13.7789191566867	0.908	0.889	0.0687164589081674	PCT
PPP1R12A	1.91510910934331e-06	3.70494012038888	0.62	0.604	0.0700949085110746	PCT
CTTN	2.10763269036646e-06	2.18965467176746	0.466	0.443	0.0771414641001029	PCT
RRP12	2.16946356386226e-06	0.217217938294988	0.176	0.132	0.0794045359009225	PCT
RHOB	2.22207606841645e-06	-0.269142529926018	0.306	0.235	0.0813302061801106	PCT
LINC02274	2.22707370562447e-06	0.671642133116766	0.113	0.061	0.0815131246995611	PCT
PMM2	2.23946947659595e-06	1.3194320406791	0.331	0.275	0.0819668223128885	PCT
ADAMTS9-AS1	2.26585403095868e-06	-30.5244107296798	0.83	0.799	0.0829325233871187	PCT
PPP6R3	2.30463372132602e-06	26.8944269878166	0.684	0.639	0.0843518988342538	PCT
FRS2	2.30828452362011e-06	1.048873460581	0.494	0.453	0.0844855218490197	PCT
IL13RA1	2.33002683023839e-06	3.69860936392406	0.195	0.149	0.0852813120135553	PCT
LINC02615	2.3768027915367e-06	8.23127322990384	0.465	0.431	0.0869933589730347	PCT
RAP1A	2.38891761570574e-06	2.02844888380039	0.458	0.41	0.0874367736524457	PCT
KLRD1	2.40658074225649e-06	-15.2733911933752	0.23	0.172	0.0880832617473296	PCT
RUFY3	2.44025590925256e-06	-14.1600463760922	0.767	0.762	0.089315806534553	PCT
LINC01266	2.44391859112744e-06	-0.237658120749117	0.309	0.268	0.0894498643538556	PCT
ZNF608	2.51040793321946e-06	13.6386853796331	0.499	0.476	0.0918834407637655	PCT
ARID4A	2.5597884205846e-06	-1.68044392029658	0.638	0.572	0.093690815981817	PCT
WSB1	2.60132603894822e-06	-6.89976682270436	0.515	0.446	0.0952111343515439	PCT
LAMC1	2.73300711904968e-06	15.7696330391077	0.369	0.336	0.100030793564337	PCT
BAZ2B	2.74145028414073e-06	-12.5498550711341	0.841	0.822	0.100339821849835	PCT
TBC1D23	2.80321385660584e-06	0.8620341838446	0.317	0.273	0.10260043036563	PCT
VPS13A	2.80985189769841e-06	-9.99306661118842	0.887	0.855	0.10284338930766	PCT
CCNL1	2.8237954703338e-06	-4.79543376356663	0.765	0.687	0.103353738009688	PCT
CMYA5	2.87393534498376e-06	-23.9490082221319	0.423	0.454	0.105188907561751	PCT
SLCO3A1	3.01480566389389e-06	1.60420059435165	0.145	0.09	0.11034490210418	PCT
STK33	3.01759669654602e-06	-34.8460270079439	0.686	0.652	0.110447056690281	PCT
SYNE1	3.05675590152842e-06	-62.1295452358938	0.76	0.697	0.111880322751842	PCT
BTBD9	3.31309817576256e-06	5.49820637971682	0.724	0.695	0.121262706331085	PCT
SPTLC3	3.48878571388969e-06	-29.0869967878884	0.543	0.517	0.127693045914077	PCT
CRLS1	3.50685900387847e-06	-6.39845297824138	0.363	0.326	0.128354546400956	PCT
PPP3R1	3.52440093175887e-06	-3.53380685617011	0.457	0.4	0.128996598503307	PCT
RAB5A	3.70195091716886e-06	0.433418610500095	0.331	0.313	0.135495105519298	PCT
AP1G1	3.71675697776573e-06	6.12950912391906	0.586	0.535	0.136037022143203	PCT
CNOT2	3.83090300932079e-06	-0.397182515072855	0.472	0.409	0.14021488104415	PCT
MTHFD1L	3.87661777526982e-06	-2.46577299097692	0.304	0.272	0.141888087192651	PCT
TMEM65	3.87714764586798e-06	1.06839538965608	0.292	0.265	0.141907480986414	PCT
AC119673.2	3.9082929419814e-06	1.68133852897885	0.449	0.394	0.143047429969461	PCT
CLIC4	3.97983615154882e-06	-17.5480885321684	0.658	0.605	0.145665982982838	PCT
OGT	4.04223378579869e-06	-1.26597158008799	0.431	0.371	0.147949798794018	PCT
EGLN1	4.08562841896592e-06	-4.82339385223398	0.32	0.285	0.149538085762572	PCT
LINC01278	4.1653150904339e-06	-18.9381457397006	0.716	0.669	0.152454697624971	PCT
TP53BP2	4.20621231987922e-06	2.64763114544051	0.258	0.202	0.153951577119899	PCT
PCM1	4.22659395477906e-06	-5.60340846204511	0.694	0.658	0.154697565338868	PCT
PLPP4	4.25085321111766e-06	-2.64879384546198	0.217	0.139	0.155585478380117	PCT
YWHAQ	4.31733136058238e-06	-0.0137568614786989	0.332	0.287	0.158018645128676	PCT
MYO5B	4.4878717580515e-06	2.65162705653603	0.485	0.469	0.164260594216443	PCT
DLGAP1	4.56954120547592e-06	-27.4658839620527	0.394	0.43	0.167249777661624	PCT
BEND7	4.65576411366034e-06	-4.88071703633832	0.545	0.498	0.170405622324082	PCT
LAMB1	4.71016344462272e-06	-1.20580244318259	0.606	0.588	0.172396692236636	PCT
SYTL3	4.71589006681155e-06	-4.55487555204825	0.214	0.149	0.17260629233537	PCT
COG5	4.72208333062736e-06	2.01532889066494	0.549	0.513	0.172832971984292	PCT
TGFBR2	4.78246520274216e-06	8.98604169782262	0.398	0.365	0.175043008885566	PCT
EZR	4.94882649914355e-06	-15.9212411082394	0.667	0.619	0.181131998695153	PCT
C18orf25	5.09050448788876e-06	4.05177561750286	0.3	0.25	0.186317554761216	PCT
CCDC50	5.10108111145044e-06	-1.04885080266321	0.414	0.359	0.186704669760198	PCT
SPAG9	5.15754419718455e-06	-37.7472040370416	0.845	0.799	0.188771275161152	PCT
GNB1	5.22360365522081e-06	2.03960994567363	0.651	0.642	0.191189117384737	PCT
PAN3	5.27668353515285e-06	5.36341625983773	0.757	0.714	0.19313189407013	PCT
SLC39A14	5.27670056776148e-06	7.38622463365657	0.537	0.481	0.193132517480638	PCT
DIP2C	5.30112377356787e-06	0.280712793019809	0.919	0.896	0.194026431236358	PCT
ANKRD17	5.30779474413821e-06	-4.16523285243576	0.74	0.728	0.194270595430203	PCT
SPATS2L	5.32780920931923e-06	35.2129800932398	0.648	0.697	0.195003144870293	PCT
XPNPEP1	5.37484340947345e-06	1.37452994696559	0.206	0.175	0.196724643630138	PCT
AC016831.1	5.4112987933487e-06	-3.71150279460954	0.133	0.094	0.198058947135356	PCT
UBE2D3	5.43779505122899e-06	-0.1411498729813	0.543	0.483	0.199028736670032	PCT
ACTN1	5.4566441159557e-06	9.50840305564761	0.218	0.177	0.199718631288094	PCT
IQCA1	5.55306907841774e-06	-0.96713642826077	0.349	0.295	0.203247881339168	PCT
ARL8B	5.77697914223721e-06	-0.608464610412739	0.356	0.318	0.211443213585024	PCT
TMOD3	5.86089210256467e-06	0.783091179342012	0.568	0.506	0.21451451184597	PCT
SELENOI	5.97490475033863e-06	3.43445210426831	0.193	0.159	0.218687488767144	PCT
EPB41	6.00179609161628e-06	14.1724637479054	0.546	0.536	0.219671738749247	PCT
AP1AR	6.01295313392637e-06	5.08891574212606	0.279	0.235	0.220080097654839	PCT
TJP1	6.01922898270406e-06	0.664634116534106	0.575	0.548	0.220309799995951	PCT
STIMATE	6.04378947805624e-06	-0.824802881430079	0.124	0.197	0.221208738686337	PCT
ARID5B	6.07444232712122e-06	-63.7119389282936	0.674	0.626	0.222330663614964	PCT
KIF1B	6.40137344083167e-06	-0.644905929618648	0.715	0.693	0.23429666930788	PCT
PPARG	6.54854988303112e-06	15.1201328348918	0.491	0.487	0.239683474268822	PCT
NBPF12	6.66819550167613e-06	1.20468264471841	0.413	0.374	0.244062623556848	PCT
LRRFIP1	6.71988694182806e-06	-19.7190814072144	0.603	0.578	0.245954581957849	PCT
RAB20	6.75763169112401e-06	0.886599565581702	0.317	0.274	0.24733607752683	PCT
YES1	6.96074727627898e-06	-1.7250795754406	0.43	0.392	0.254770311059087	PCT
COL4A1	7.05315603923127e-06	-11.7496265513852	0.545	0.5	0.258152564191904	PCT
NDFIP2	7.05756304609079e-06	-11.4334854588496	0.503	0.435	0.258313865049969	PCT
ATP10D	7.06355567689689e-06	-39.1828032704527	0.392	0.363	0.258533201330103	PCT
PLAAT3	7.14689985997013e-06	-1.06390307183271	0.343	0.261	0.261583681774767	PCT
SESTD1	7.31536220367569e-06	-29.0819584054155	0.504	0.459	0.267749572016734	PCT
ATP6V1B2	7.3336750823774e-06	-2.77072423566854	0.424	0.372	0.268419841690095	PCT
AIFM1	7.47165074832458e-06	4.6004184003973	0.292	0.274	0.273469889039428	PCT
SRGAP1	7.49229366373258e-06	-30.4581948245364	0.558	0.535	0.274225440386276	PCT
SLC2A9	7.59099668869817e-06	-102.664864900301	0.973	0.937	0.277838069803042	PCT
MAP3K2	7.6752372723925e-06	-9.60146076101152	0.576	0.535	0.280921359406838	PCT
CCN1	7.8139992294824e-06	-1.31712171989454	0.186	0.108	0.286000185798285	PCT
RBMS1	7.93428720017169e-06	-1.77570755607997	0.507	0.551	0.290402845813484	PCT
PARL	7.97486948800132e-06	0.116138465329382	0.24	0.201	0.291888198130336	PCT
TEAD4	8.00516883789378e-06	0.280753764084637	0.16	0.122	0.29299718463575	PCT
AC104041.1	8.0238458595366e-06	1.0888917660844	0.124	0.072	0.293680782304899	PCT
MAPK8	8.07023889198616e-06	-11.7717870737967	0.796	0.768	0.295378813685585	PCT
SLC16A4	8.49571259038421e-06	-3.10976830571747	0.546	0.507	0.310951576520652	PCT
ATF3	8.71880991143214e-06	9.14368373055467	0.145	0.084	0.319117161568328	PCT
GNAQ	8.86431200670375e-06	-0.313628037371089	0.656	0.624	0.324442683757364	PCT
PER1	9.08171098626651e-06	-4.12202295628863	0.43	0.332	0.332399703808341	PCT
CAPZA2	9.16134354019729e-06	0.735909760677886	0.387	0.366	0.335314334914761	PCT
NABP1	9.30348266198901e-06	-0.387740560864128	0.467	0.421	0.34051676891146	PCT
PTK2	9.37818016176937e-06	7.26266539276261	0.787	0.769	0.343250772100921	PCT
TNRC6A	9.5530128193681e-06	-10.3330429100694	0.9	0.862	0.349649822201692	PCT
BABAM2	9.56391012518246e-06	-3.45192494775263	0.774	0.742	0.350048674491803	PCT
TBC1D2B	9.57223665533483e-06	3.05804059603482	0.207	0.182	0.35035343382191	PCT
LAPTM4A	9.67046045000521e-06	0.582534095328856	0.28	0.247	0.353948522930641	PCT
KDM6B	9.74280275730184e-06	0.706849627747137	0.266	0.208	0.356596323720005	PCT
AZIN1	9.75793959673977e-06	1.16053862040668	0.243	0.193	0.357150347180272	PCT
GNG5	9.75813290435709e-06	0.123819531111763	0.115	0.07	0.357157422432374	PCT
FAM171A1	9.83834684075707e-06	3.06485633388045	0.195	0.165	0.360093332718549	PCT
CAPZA1	9.86988889758891e-06	0.0108391481398757	0.356	0.305	0.361247803540652	PCT
USP22	9.8939667732951e-06	-0.00446079329640359	0.397	0.347	0.362129077869374	PCT
FMNL2	1.00794446551309e-05	-23.3117934650364	0.73	0.741	0.368917753822445	PCT
LITAF	1.01569836411665e-05	5.25940598327067	0.195	0.165	0.371755758250336	PCT
LCOR	1.10828202908037e-05	9.84363420874955	0.643	0.594	0.405642305463704	PCT
PRKCI	1.12008105506087e-05	5.31862053255261	0.344	0.317	0.409960866962831	PCT
SMYD2	1.12579687398732e-05	9.86043009489256	0.197	0.161	0.412052913848097	PCT
AASDHPPT	1.13428278902852e-05	0.209991282819912	0.164	0.123	0.41515884361233	PCT
RRAS2	1.14682917609879e-05	15.6056615034768	0.563	0.53	0.419750946743917	PCT
ANKS1A	1.15778077487171e-05	0.377503969352999	0.512	0.472	0.423759341410793	PCT
IL6ST	1.16204081676805e-05	-0.302353228216237	0.615	0.564	0.425318559345273	PCT
PCNX1	1.16682043403603e-05	2.20979064768948	0.599	0.574	0.427067947061528	PCT
PIP4K2A	1.20287313346768e-05	10.8433315559003	0.39	0.416	0.440263595580506	PCT
PCCA	1.22331479545911e-05	11.0457991801194	0.86	0.833	0.447745448285987	PCT
RBM27	1.25692878742705e-05	0.192866137744783	0.327	0.28	0.460048505486173	PCT
MAP7	1.27114006920528e-05	-2.94279172438194	0.657	0.674	0.465249976729826	PCT
NMT2	1.29087460660911e-05	-3.64019217120743	0.243	0.231	0.472473014765002	PCT
PAWR	1.29439510450686e-05	21.0914473545733	0.55	0.503	0.473761552200557	PCT
CRY2	1.29967809047985e-05	1.12354326819029	0.276	0.215	0.475695177896532	PCT
TCF12	1.30225762536419e-05	-9.81508373593692	0.788	0.777	0.476639313459546	PCT
C5orf15	1.31699120874687e-05	0.679418672893229	0.242	0.198	0.482031952313443	PCT
LRRK2	1.32949110616912e-05	-34.590473055737	0.599	0.559	0.486607039768959	PCT
ABHD5	1.33290214953578e-05	-5.84441076186016	0.164	0.125	0.487855515751591	PCT
TRPM3	1.33506450147606e-05	8.17324125640017	0.918	0.917	0.488646958185254	PCT
KRT8	1.35027788024924e-05	0.306773673342442	0.152	0.106	0.494215206950025	PCT
IFFO2	1.38040192860147e-05	4.03568475367106	0.2	0.142	0.505240909887424	PCT
PPA1	1.40720009999057e-05	0.619241824345831	0.421	0.327	0.515049308597548	PCT
PRAG1	1.41533523138e-05	-14.5158861805056	0.233	0.23	0.518026848037395	PCT
RIPK1	1.42349610350163e-05	0.510791985857097	0.343	0.312	0.521013808842632	PCT
SLC39A11	1.44063508607128e-05	-7.30984513189984	0.77	0.735	0.527286847852951	PCT
EIF3H	1.44849204243781e-05	2.09283395358192	0.294	0.258	0.530162572452665	PCT
NT5DC3	1.45119355913326e-05	1.40386191717511	0.136	0.103	0.531151354578365	PCT
AC092683.1	1.48155406228702e-05	0.219660991597566	0.28	0.241	0.542263602337671	PCT
LONRF1	1.4902860644321e-05	0.622347543312288	0.286	0.237	0.545459602442792	PCT
DCC	1.4933363735268e-05	35.8283121721629	0.208	0.21	0.546576046074544	PCT
SUSD6	1.50390952222334e-05	0.257101839306298	0.353	0.34	0.550445924228966	PCT
RASAL2	1.52382277418377e-05	2.63438977493206	0.633	0.584	0.557734373579	PCT
STK24	1.53346363295522e-05	-0.657717564854767	0.499	0.464	0.56126302429794	PCT
DISP1	1.53880764490567e-05	1.08894952819955	0.53	0.521	0.563218986111923	PCT
DIP2B	1.54386626266052e-05	9.6372550033833	0.651	0.658	0.565070490796376	PCT
L3HYPDH	1.58908854909696e-05	0.271822612324267	0.275	0.227	0.581622299854979	PCT
MFSD2A	1.60608051666917e-05	0.347678322766849	0.125	0.079	0.587841529906084	PCT
NOTCH2	1.61701110504344e-05	0.822179490912944	0.221	0.199	0.59184223455695	PCT
CCDC198	1.62705219935466e-05	-2.95534781528039	0.755	0.77	0.5955173754858	PCT
FOS	1.62819316768267e-05	0.697623741085283	0.187	0.11	0.595934981303534	PCT
WWTR1	1.63882273368278e-05	-16.0364250092284	0.639	0.613	0.599825508755233	PCT
TRAK1	1.64175181972123e-05	-5.92712394349317	0.57	0.552	0.600897583536166	PCT
ENOSF1	1.64523184087437e-05	-3.27804843849482	0.776	0.781	0.602171306078429	PCT
EPHA2	1.64642986516205e-05	0.211261185938417	0.113	0.067	0.602609794947964	PCT
BIRC6	1.65411806555711e-05	1.51786976362671	0.798	0.765	0.605423753174559	PCT
PLSCR1	1.66552245359205e-05	0.0721641479737745	0.201	0.167	0.609597873239225	PCT
ABCC4	1.68143786074483e-05	-33.2354548281017	0.638	0.627	0.615423071411217	PCT
AC021218.1	1.68563617626167e-05	3.39453344818457	0.104	0.047	0.616959696873534	PCT
AHI1	1.70478588989643e-05	16.8118192791358	0.553	0.503	0.623968683560991	PCT
SPTAN1	1.71055028229833e-05	-1.48335172684162	0.492	0.477	0.62607850882401	PCT
CSRNP1	1.76190025872646e-05	0.115571541363486	0.116	0.059	0.644873113696472	PCT
HADHA	1.78642449767031e-05	0.191707548214421	0.362	0.328	0.653849230392312	PCT
UBE2D2	1.80647159921066e-05	-15.1767398508108	0.632	0.639	0.661186670027095	PCT
FOSL2	1.84206677310327e-05	0.940713041708384	0.275	0.239	0.674214859623527	PCT
PAX8-AS1	1.87318956589158e-05	3.65922487743356	0.253	0.219	0.685606113011978	PCT
MASP1	1.87913378624992e-05	0.973003098496662	0.151	0.098	0.687781757105331	PCT
IFT57	1.92473892220889e-05	8.00943575098447	0.279	0.224	0.704473692917677	PCT
WDR43	1.93329344329701e-05	5.18958520936874	0.296	0.254	0.707604733181139	PCT
LINC00513	1.94265136024171e-05	-18.6361697954546	0.19	0.131	0.711029824362068	PCT
CD59	1.95422513437947e-05	2.01998708850125	0.279	0.253	0.715265941434229	PCT
NLGN1	1.96448859330476e-05	-18.6563051131182	0.861	0.867	0.719022470035476	PCT
PIP5K1A	1.96720808569838e-05	-4.13206902879822	0.568	0.536	0.720017831446463	PCT
BICC1	1.97066469804962e-05	50.2468881414209	0.929	0.943	0.721282986133141	PCT
MAPRE2	2.00527334416214e-05	-3.30629824547177	0.226	0.152	0.733950096696786	PCT
SNX3	2.03077084330259e-05	-0.678786528440786	0.29	0.248	0.743282436357182	PCT
CRK	2.05544000322892e-05	-0.975362612854236	0.359	0.325	0.752311595581817	PCT
IFRD1	2.06839933835479e-05	-0.283105882815512	0.437	0.386	0.757054841831238	PCT
MAPK10	2.11468911560006e-05	-31.9036578465146	0.895	0.886	0.773997363200779	PCT
PFKP	2.13969903748565e-05	-6.02324778023993	0.218	0.158	0.783151244710121	PCT
CFAP69	2.14626904030026e-05	3.35055502590914	0.46	0.436	0.785555931440298	PCT
SLC17A3	2.16854584203599e-05	-6.00805402901352	0.737	0.711	0.793709463643594	PCT
SMAD3	2.17831114612422e-05	-24.6227811736024	0.625	0.579	0.797283662592925	PCT
HNRNPA2B1	2.18675700377818e-05	-20.3629423187631	0.673	0.659	0.800374930952851	PCT
HNRNPF	2.21892325762076e-05	-0.329393921548377	0.286	0.258	0.812148101521774	PCT
MLLT10	2.28649873069945e-05	-3.49888877831999	0.699	0.662	0.836881400423305	PCT
SHOC2	2.29315304107959e-05	-4.1953230363665	0.53	0.477	0.839316944565541	PCT
NUP153	2.29404374262484e-05	-2.90091145980565	0.414	0.373	0.839642950238116	PCT
SEL1L3	2.30249345528159e-05	5.8992279499199	0.274	0.252	0.842735629567616	PCT
RABGAP1L	2.30420927111198e-05	-20.5475275488363	0.941	0.937	0.843363635319696	PCT
UFM1	2.31194992183109e-05	-0.00750736905688754	0.162	0.129	0.846196790889397	PCT
CPSF6	2.31648569695429e-05	1.32500467139059	0.389	0.355	0.847856929942241	PCT
CHP1	2.31795558289504e-05	8.38862752508758	0.335	0.277	0.848394922895413	PCT
LIMK2	2.3353389118572e-05	6.70863982250817	0.192	0.177	0.854757395128853	PCT
CTNNA1	2.33860486729447e-05	-2.70249432363483	0.726	0.667	0.855952767478448	PCT
ATP11A	2.37436705299362e-05	-7.89910145110876	0.698	0.639	0.869042085066194	PCT
PUM2	2.40067362743176e-05	1.33855028193154	0.636	0.628	0.8786705543763	PCT
DCP1A	2.45734022505026e-05	-1.0285027600018	0.403	0.394	0.899411095770646	PCT
HNMT	2.52277110580741e-05	-2.24271986038532	0.206	0.313	0.923359452436569	PCT
GRB2	2.53386438167212e-05	-1.99698054190218	0.362	0.318	0.927419702335814	PCT
CELF1	2.62056262151797e-05	3.08796075028127	0.636	0.621	0.959152125101792	PCT
SDCBP	2.71601694537065e-05	8.11854872520698	0.259	0.193	0.994089362175113	PCT
SPAG1	2.72091698294045e-05	0.324800488879296	0.212	0.188	0.995882824926034	PCT
DIAPH1	2.73624610296983e-05	-13.2120785829174	0.6	0.573	1	PCT
PCNX2	2.75177838229785e-05	0.714802904113187	0.349	0.314	1	PCT
RNPS1	2.76163065075887e-05	0.158801670091799	0.18	0.142	1	PCT
NINL	2.76277633233299e-05	0.102019868505948	0.669	0.683	1	PCT
GPC4	2.77020892287491e-05	2.64675430171435	0.361	0.322	1	PCT
UNC79	2.77453767516234e-05	-2.82805014046464	0.335	0.324	1	PCT
PPP2R1B	2.77561641412274e-05	1.20318406039017	0.379	0.288	1	PCT
PON2	2.89677959209225e-05	-0.0985600550148127	0.249	0.229	1	PCT
CACUL1	2.91968995841403e-05	1.47890316867631	0.363	0.316	1	PCT
AL157931.1	2.91993528639624e-05	6.69228358124492	0.118	0.08	1	PCT
NELL1	2.94354458636957e-05	-26.4416207805833	0.135	0.174	1	PCT
RAB18	2.9495986441438e-05	-0.247639661604039	0.344	0.279	1	PCT
MRRF	2.96386056262659e-05	-0.619547093316892	0.257	0.241	1	PCT
SLC43A2	2.98236290228064e-05	-8.81448921872676	0.279	0.373	1	PCT
ABLIM1	3.0542948796927e-05	28.6161507142367	0.871	0.868	1	PCT
KLF7	3.12012145017856e-05	-17.3255196600243	0.456	0.395	1	PCT
FBXO22	3.120955433817e-05	21.3234597637034	0.354	0.32	1	PCT
AGPS	3.12109998645227e-05	-4.02424822024337	0.409	0.409	1	PCT
PTCSC3	3.12839533640546e-05	-10.7820270702053	0.292	0.201	1	PCT
ZFAND6	3.13997341213596e-05	-4.10936235254262	0.56	0.542	1	PCT
AQP4-AS1	3.14518383306651e-05	-12.7740955074896	0.209	0.289	1	PCT
KMT2E	3.1765045099096e-05	-3.98078848384709	0.7	0.634	1	PCT
IGF2R	3.17920676287882e-05	-2.77767292223098	0.756	0.72	1	PCT
PTPDC1	3.24986973761272e-05	1.98092549197709	0.322	0.297	1	PCT
YBX3	3.27213150788551e-05	-0.305136646491107	0.551	0.457	1	PCT
CAMSAP1	3.2737630880748e-05	2.12490020585933	0.265	0.249	1	PCT
PAK2	3.30075189856266e-05	2.88966433985154	0.45	0.419	1	PCT
HNRNPH3	3.35837184826427e-05	0.253325341120063	0.317	0.281	1	PCT
GRAMD1B	3.43648461040123e-05	-30.5343425653891	0.572	0.612	1	PCT
LAPTM4B	3.43917358781061e-05	0.443568775485352	0.173	0.146	1	PCT
CAMKMT	3.45828088855084e-05	-20.4322052339331	0.684	0.666	1	PCT
CCT2	3.46250959728794e-05	0.358461051680708	0.219	0.182	1	PCT
HNRNPLL	3.47405636747446e-05	0.468524667102772	0.26	0.234	1	PCT
MKLN1	3.49923475806031e-05	-1.55862461691565	0.658	0.629	1	PCT
CSNK1D	3.50175876428389e-05	1.0058176748959	0.421	0.405	1	PCT
MAPK6	3.51351413553843e-05	-2.4141065089663	0.483	0.442	1	PCT
OSBP	3.58690693409635e-05	0.32005337572111	0.269	0.237	1	PCT
RTCB	3.743886945279e-05	-0.2983412242905	0.254	0.231	1	PCT
WDPCP	3.76305586997979e-05	-2.05876073590625	0.732	0.688	1	PCT
CSNK1G3	3.82902065338523e-05	3.03461988130257	0.333	0.315	1	PCT
PDGFC	3.85770660211381e-05	2.27691927049014	0.713	0.693	1	PCT
PDE10A	3.88731732233582e-05	-23.3208934694594	0.73	0.665	1	PCT
FGB	3.89310099991601e-05	-0.651392231486017	0.108	0.088	1	PCT
PAK1	3.91867655618998e-05	2.10462670967194	0.342	0.309	1	PCT
NEK11	3.99358621421741e-05	-7.26409540743818	0.323	0.324	1	PCT
CMC2	4.02255849347322e-05	0.0425987173465439	0.289	0.265	1	PCT
ADAM9	4.06856320046791e-05	-44.4179551400199	0.476	0.388	1	PCT
ABHD2	4.12711386006197e-05	-5.61661053670799	0.257	0.188	1	PCT
BTBD1	4.20356556659646e-05	4.64209749814082	0.268	0.239	1	PCT
AL392172.1	4.24392358790727e-05	1.18285666207896	0.214	0.182	1	PCT
WHAMM	4.26557137626741e-05	0.964728501122835	0.344	0.281	1	PCT
REL	4.27792207774816e-05	-0.0989287152471765	0.238	0.164	1	PCT
PACSIN2	4.29401456365005e-05	-2.03571518508599	0.6	0.558	1	PCT
PKHD1	4.32073737572795e-05	-49.1098988904838	0.988	0.989	1	PCT
CD58	4.33875769015665e-05	-1.96057178592783	0.408	0.372	1	PCT
CD99	4.36962350195763e-05	-0.383764249052759	0.095	0.172	1	PCT
EIF4G3	4.37067804537547e-05	-1.6040757840197	0.651	0.638	1	PCT
IFNAR2	4.3781452020182e-05	-9.49160912629812	0.289	0.252	1	PCT
RTN4	4.37932437664641e-05	-21.8781744952829	0.508	0.479	1	PCT
CMIP	4.37948273527203e-05	-30.9257628670062	0.807	0.717	1	PCT
CD2AP	4.38699402758889e-05	-2.44033285107425	0.694	0.69	1	PCT
FZD6	4.40096680469712e-05	0.257646487348352	0.214	0.174	1	PCT
MICAL3	4.46597095171359e-05	13.5557731520754	0.696	0.681	1	PCT
FHIT	4.51130437250733e-05	-92.1253658412997	0.993	0.992	1	PCT
RPRD2	4.61893302277329e-05	0.258065574703091	0.556	0.586	1	PCT
SNX1	4.67239623442527e-05	-0.0853236016884384	0.414	0.376	1	PCT
GNGT1	4.70268299879267e-05	-17.5214407178465	0.29	0.279	1	PCT
NUTM2A-AS1	4.74905645947004e-05	0.296671027811912	0.445	0.418	1	PCT
USP24	4.78081531897517e-05	-4.62840747327851	0.496	0.478	1	PCT
SLC19A2	4.86871907464529e-05	-4.56329434196898	0.245	0.204	1	PCT
SNRK	4.89496161558406e-05	-22.768446702357	0.337	0.305	1	PCT
CERNA2	4.90949526380723e-05	1.27589667926099	0.107	0.048	1	PCT
DYM	4.92161572484777e-05	0.213507975196512	0.656	0.597	1	PCT
SEMA5A	4.95040666000737e-05	17.51715175132	0.584	0.542	1	PCT
ADAM17	4.95717266058743e-05	8.93271194596073	0.318	0.29	1	PCT
NT5C2	4.99174979882612e-05	-8.91485569741416	0.741	0.692	1	PCT
MAPK1IP1L	4.99630534377322e-05	-0.401214251233155	0.408	0.368	1	PCT
LRPPRC	5.00984625662853e-05	-0.121050317094614	0.472	0.434	1	PCT
BTBD7	5.03389944180595e-05	-0.715321865403197	0.582	0.577	1	PCT
EIF4A1	5.05135823355261e-05	-0.0872204701879522	0.276	0.222	1	PCT
TEAD1	5.06101567653441e-05	19.7214517044725	0.809	0.771	1	PCT
LRP1B	5.07941386145048e-05	-43.335481624447	0.149	0.377	1	PCT
TUSC3	5.14625857502788e-05	-2.52766627964784	0.234	0.189	1	PCT
ERCC1	5.14644930980781e-05	0.127003286897647	0.119	0.079	1	PCT
ZNF592	5.14658173426876e-05	0.0852158063252042	0.32	0.262	1	PCT
SLC20A1	5.3191158665182e-05	-38.9946528845858	0.333	0.237	1	PCT
KHDRBS2	5.3392216386187e-05	-8.88666149369497	0.525	0.514	1	PCT
PTER	5.42154299772601e-05	-13.6470725662072	0.467	0.451	1	PCT
SMG7	5.57048532782986e-05	-0.352508755319469	0.363	0.357	1	PCT
ARL6IP6	5.69629530273371e-05	1.52121077343338	0.141	0.132	1	PCT
YWHAE	5.70308652045174e-05	-0.165048196947993	0.602	0.558	1	PCT
COL4A2	5.71405027554868e-05	7.89054943125238	0.667	0.619	1	PCT
TMEM252-DT	5.7327707937707e-05	-18.0730758672816	0.268	0.239	1	PCT
ELOVL5	5.7670051302183e-05	-21.631523286956	0.405	0.327	1	PCT
NUAK2	5.78070158237104e-05	-2.92440126826278	0.177	0.132	1	PCT
ADK	5.87979963416647e-05	-5.98171849029385	0.708	0.686	1	PCT
CTNNB1	5.89078589507353e-05	3.40465126259317	0.468	0.425	1	PCT
LINC01182	5.93117207886159e-05	89.2088597640733	0.201	0.18	1	PCT
KCMF1	5.9414615338191e-05	1.47750654458956	0.445	0.396	1	PCT
SEC23IP	6.05214104537337e-05	0.42554811806156	0.286	0.245	1	PCT
UBE2H	6.10217483928567e-05	-18.9738711888983	0.717	0.687	1	PCT
SSH2	6.17375025634683e-05	8.69172973377687	0.695	0.684	1	PCT
OSMR	6.18643849627775e-05	12.625049942886	0.212	0.245	1	PCT
MED14	6.18651154253875e-05	0.687220734107367	0.295	0.253	1	PCT
LUC7L2	6.1938815062032e-05	-1.78940718998009	0.458	0.452	1	PCT
ABCC1	6.25504548523203e-05	-0.121556122961783	0.238	0.168	1	PCT
AC073174.1	6.30245226305078e-05	2.27186190977226	0.109	0.122	1	PCT
DUSP16	6.35512881708985e-05	-0.700885889502446	0.373	0.324	1	PCT
PLEKHB2	6.37780275627905e-05	0.288819060867704	0.314	0.267	1	PCT
KHDRBS3	6.3888207406697e-05	-16.1058196483563	0.346	0.313	1	PCT
DIAPH2	6.45948467169413e-05	-1.4145891963765	0.582	0.537	1	PCT
SERPINE2	6.48506211068675e-05	-11.1530729896465	0.233	0.204	1	PCT
PCTP	6.57879774130172e-05	-2.82728252703663	0.192	0.238	1	PCT
LRMDA	6.58193874741745e-05	-42.0660387471707	0.974	0.969	1	PCT
TCF25	6.81477111406476e-05	1.31770512634017	0.571	0.497	1	PCT
LINC02336	6.81969212481831e-05	-106.993339603618	0.186	0.263	1	PCT
USP34	6.91389863984105e-05	0.294130917629641	0.798	0.792	1	PCT
MAMDC2-AS1	6.95662628148565e-05	0.466331447409482	0.165	0.125	1	PCT
PHF20	6.96497751172564e-05	0.58512729523763	0.481	0.47	1	PCT
UBR4	6.97037347404095e-05	4.82320603530651	0.686	0.647	1	PCT
AC083837.1	7.00482933111803e-05	-56.5023683265244	0.322	0.376	1	PCT
ZC4H2	7.00572112071898e-05	-1.52854970394221	0.296	0.262	1	PCT
ERC1	7.00814786216882e-05	0.510127272652692	0.765	0.747	1	PCT
PHLDB2	7.10439879336813e-05	60.355442835408	0.646	0.648	1	PCT
MLXIP	7.22649849042236e-05	4.04125884517294	0.34	0.334	1	PCT
RLF	7.26082961282421e-05	-1.15871594442602	0.409	0.364	1	PCT
SUPT3H	7.27679528848086e-05	-2.98046910419009	0.473	0.478	1	PCT
FSTL4	7.42375315664448e-05	-37.6953909208261	0.166	0.127	1	PCT
CCNC	7.45171475143431e-05	0.932390687616523	0.278	0.22	1	PCT
KRT18	7.48385033054137e-05	-0.00720550339751069	0.123	0.092	1	PCT
RASGEF1B	7.50014032432398e-05	10.5181637455802	0.394	0.35	1	PCT
ST7	7.50381559627026e-05	0.99932750717694	0.405	0.368	1	PCT
RASGRF2	7.5590770578901e-05	2.0303674944117	0.478	0.401	1	PCT
HMBOX1	7.58864194656353e-05	1.01157868698924	0.392	0.387	1	PCT
MTMR1	7.6463495961396e-05	0.206802533053256	0.295	0.253	1	PCT
HS2ST1	7.83456050244048e-05	3.67156578762827	0.452	0.421	1	PCT
MAGT1	7.95422578100805e-05	-0.0735029596878114	0.352	0.292	1	PCT
CEP170	7.97698723363111e-05	-0.0503852218300036	0.286	0.276	1	PCT
AHCYL1	7.97973353637482e-05	-1.63819140029231	0.428	0.395	1	PCT
RAB21	8.04261267320843e-05	-0.202662088895422	0.373	0.33	1	PCT
LSM14A	8.14887574479138e-05	-0.653348073750356	0.572	0.553	1	PCT
LPIN2	8.16588635250891e-05	-18.7959289902043	0.493	0.485	1	PCT
LINC00106	8.1895302870754e-05	-0.173928809452599	0.072	0.122	1	PCT
AKAP6	8.22476501771619e-05	-4.57717817310468	0.41	0.362	1	PCT
GCLC	8.26722434923452e-05	-0.925538514111128	0.299	0.253	1	PCT
RNF2	8.27458389809666e-05	0.487808550313665	0.143	0.112	1	PCT
TFG	8.27858966637525e-05	-0.847800734179363	0.325	0.305	1	PCT
NECTIN2	8.33862400653291e-05	-0.0200818891367951	0.284	0.238	1	PCT
UBR1	8.3533347037998e-05	1.68433619913271	0.389	0.379	1	PCT
MLF1	8.46174674591549e-05	1.45124128975532	0.14	0.114	1	PCT
USP9X	8.48508470960689e-05	10.7448336894001	0.628	0.59	1	PCT
ANXA4	8.54113243227091e-05	-16.0870477266053	0.546	0.54	1	PCT
KIAA0232	8.57590099954872e-05	4.45895867675091	0.658	0.622	1	PCT
ZNF438	8.57673719140535e-05	-0.899159679180015	0.378	0.333	1	PCT
SOCS6	8.64834525643593e-05	0.112558801064825	0.233	0.202	1	PCT
STXBP3	8.65528631313212e-05	0.238327270483324	0.301	0.263	1	PCT
MTMR10	8.66481622752463e-05	2.40524878638838	0.414	0.381	1	PCT
LINC02505	8.67869113212335e-05	1.3320095213685	0.185	0.123	1	PCT
PNISR	8.7456405864002e-05	-3.78375203155233	0.874	0.892	1	PCT
CCNT2	8.81738201520126e-05	1.05340117476155	0.418	0.371	1	PCT
GBF1	8.83836617596827e-05	-6.08295089027734	0.543	0.514	1	PCT
GPAT3	8.92245576908379e-05	60.3518679236828	0.522	0.461	1	PCT
PAPPA	8.96689055655315e-05	-4.80352913992065	0.447	0.46	1	PCT
GEM	9.03247817037848e-05	-3.64177837704073	0.16	0.088	1	PCT
ASXL1	9.12818856784571e-05	-2.86407286029942	0.519	0.525	1	PCT
RBKS	9.13790260952333e-05	2.63080532522106	0.338	0.297	1	PCT
EXT1	9.35720429091573e-05	28.6160835044689	0.597	0.581	1	PCT
SH3RF1	9.36521607481756e-05	-5.95662634684361	0.656	0.631	1	PCT
GPATCH2	9.37445760987934e-05	0.34578820785431	0.559	0.56	1	PCT
AKT3	9.38268671874651e-05	-3.07186614353972	0.462	0.465	1	PCT
IFT43	9.44652329418208e-05	2.10416972775168	0.418	0.397	1	PCT
GINM1	9.5326144960672e-05	0.379084836376804	0.269	0.24	1	PCT
GALNT2	9.6201531156757e-05	-7.45015808946372	0.589	0.556	1	PCT
PROS1	9.75668530683875e-05	20.7240672141412	0.3	0.29	1	PCT
TAFA1	9.79382978522428e-05	1.47145078983767	0.259	0.187	1	PCT
ZFYVE27	9.86660809231334e-05	0.116864215883255	0.155	0.113	1	PCT
SPTLC1	9.96977452560424e-05	0.243144487703844	0.354	0.297	1	PCT
DLG1	9.98109119626926e-05	-49.2192833511706	0.782	0.757	1	PCT
ALG13	0.00010042420163893	-0.141953553664531	0.353	0.289	1	PCT
IFNGR2	0.000100691071360609	-1.36862294043241	0.239	0.207	1	PCT
APTX	0.000101410423989379	-2.11015892281941	0.33	0.301	1	PCT
ZCCHC10	0.000101438646859601	1.5112193092854	0.286	0.238	1	PCT
SHB	0.000101445024590175	0.336590547257958	0.316	0.282	1	PCT
CEPT1	0.000101522997367925	0.456922519889514	0.255	0.23	1	PCT
TNFRSF10D	0.000103367906079254	32.5693616310731	0.165	0.137	1	PCT
CACNA1D	0.000103781567428664	-5.99899377893453	0.627	0.596	1	PCT
DDAH1	0.000105091458928382	-17.0363843658525	0.651	0.652	1	PCT
TBC1D22B	0.000105161684748931	-2.38894746909154	0.285	0.255	1	PCT
OR2T11	0.000105193029659278	-2.731572763398	0.162	0.173	1	PCT
TUFT1	0.000106624524908853	-3.96080596434561	0.25	0.166	1	PCT
PPP2CB	0.000109846368644415	3.00231980423144	0.525	0.522	1	PCT
ANK3	0.000110557362518137	-106.993610240972	0.939	0.948	1	PCT
SLC22A4	0.000110580620604594	-1.61920813612196	0.278	0.271	1	PCT
ATP2A2	0.000111837878743279	-9.16970750544897	0.456	0.428	1	PCT
GLYAT	0.000112643376870933	-21.6922509845373	0.663	0.745	1	PCT
ACTR2	0.000114324241083584	0.261200649305816	0.351	0.31	1	PCT
SELENOF	0.000114977584173609	0.413055067853759	0.248	0.221	1	PCT
SEMA4D	0.000115206395277036	-3.09599432102497	0.488	0.469	1	PCT
FUS	0.000115430937155131	0.333447171903057	0.452	0.396	1	PCT
PAM	0.000116571116453518	5.52263319831133	0.684	0.694	1	PCT
KYAT3	0.000118599128138096	-0.263673483840867	0.307	0.244	1	PCT
FAF2	0.000118898396464161	1.97662931542305	0.341	0.34	1	PCT
PAFAH1B1	0.00011898438121192	-4.86911414051369	0.695	0.673	1	PCT
ZDHHC9	0.000121378077359904	0.141651930277497	0.2	0.163	1	PCT
NCOA2	0.000125284241186625	3.50230098924272	0.677	0.655	1	PCT
FP671120.4	0.000126463248923623	-4.85683856682351	0.11	0.212	1	PCT
MYH9	0.000128430855988106	-14.4300857757066	0.48	0.434	1	PCT
SPATS2	0.000129032148976334	0.928190122765762	0.363	0.333	1	PCT
SLC17A5	0.000129473330021255	0.154194984985826	0.356	0.314	1	PCT
CCNK	0.000129600783072213	0.317990883690188	0.183	0.142	1	PCT
WASHC4	0.000130127280890232	-1.41679044329374	0.576	0.562	1	PCT
LINC00571	0.000130317543012576	-5.91949332757641	0.513	0.473	1	PCT
TM9SF3	0.000130392374188369	1.55352462289818	0.471	0.41	1	PCT
SLC25A3	0.000131730223767123	-1.39637780705111	0.314	0.238	1	PCT
RIC1	0.000131797965974212	5.52396342890449	0.401	0.36	1	PCT
CLASP2	0.000134483446939315	-0.973428289985666	0.594	0.524	1	PCT
ZMYM2	0.00013635254587939	-4.88771321211947	0.653	0.621	1	PCT
PTPN3	0.00013642570343218	-0.291912326313039	0.501	0.517	1	PCT
FAM189A1	0.000139119938146336	-7.13393307486156	0.522	0.458	1	PCT
MOB1B	0.000139631718773483	-17.4581426969608	0.466	0.438	1	PCT
RRAGC	0.000140455693337067	0.465753968351072	0.237	0.193	1	PCT
GTF2E2	0.000140763578585698	17.6627733127098	0.413	0.407	1	PCT
TBK1	0.000144033915895286	20.3864848301851	0.26	0.243	1	PCT
DACH1	0.000144111011807897	-43.5182876281536	0.198	0.363	1	PCT
TMEM176B	0.000146185859192371	0.368431148336983	0.367	0.322	1	PCT
EIF3A	0.000148313971042854	2.42255042141521	0.581	0.544	1	PCT
PPFIBP1	0.000148867268244432	-54.6072579101703	0.739	0.732	1	PCT
HUWE1	0.000149515127665071	4.31438451433673	0.597	0.538	1	PCT
INO80	0.000149868055541409	0.0952361255034173	0.458	0.419	1	PCT
LAMA1	0.000150534113465294	-1.86212447322263	0.182	0.149	1	PCT
UGT3A1	0.000151397476852946	-9.28561844168662	0.388	0.327	1	PCT
CPEB2	0.000153941921874456	-3.71393005899346	0.449	0.428	1	PCT
MTMR12	0.000153947308868698	-0.411858565272553	0.499	0.438	1	PCT
ZNF529	0.000154003355476288	0.159845321351028	0.166	0.143	1	PCT
LINC02471	0.000154943946070238	-5.26867431724791	0.172	0.094	1	PCT
UTP4	0.000155683142179606	0.823770361540387	0.423	0.366	1	PCT
AC092153.1	0.000157628700934911	-2.23551380864088	0.136	0.111	1	PCT
TENM3	0.000160245633986407	-11.3009811425915	0.144	0.132	1	PCT
MEF2A	0.000162043358035882	-1.54959627167905	0.623	0.595	1	PCT
ENPP1	0.000162964587780889	-17.3526326589614	0.47	0.439	1	PCT
SLC38A2	0.000163627839034134	-2.07757984934216	0.366	0.325	1	PCT
PARVA	0.000164826322163215	2.28110578803718	0.32	0.312	1	PCT
BTAF1	0.000164874539509821	1.93905610819069	0.441	0.394	1	PCT
NF1	0.000168816702471026	-7.78988557609838	0.719	0.72	1	PCT
ATXN1	0.000169342441155863	-19.3053758135258	0.699	0.66	1	PCT
CAP1	0.000170180740038376	0.139576919463455	0.214	0.178	1	PCT
TMEM51	0.000170261900047673	-4.91055775593809	0.451	0.429	1	PCT
EEA1	0.000170563584387596	-4.86656625869675	0.487	0.478	1	PCT
EPB41L3	0.000170746098717885	24.1044392872416	0.856	0.809	1	PCT
MEGF11	0.000172143581262768	-2.56059720039041	0.138	0.153	1	PCT
RASEF	0.000172463696443137	8.20111736311665	0.206	0.211	1	PCT
AKAP12	0.000172989523098254	8.23167415925475	0.463	0.484	1	PCT
NPEPPS	0.000175529716141503	-6.4263849103253	0.612	0.58	1	PCT
GPR137B	0.000176052584323098	36.7600611645479	0.482	0.412	1	PCT
PHLDB1	0.000176674004103119	-0.457909222903471	0.278	0.26	1	PCT
ILRUN	0.000177009130128817	-0.147497796590629	0.435	0.417	1	PCT
DYRK1A	0.000178171341987419	-26.1837283121146	0.625	0.588	1	PCT
ANXA7	0.000178542618401325	0.0502582497129638	0.311	0.275	1	PCT
NUDT4	0.000180456632153885	-2.73114425881206	0.307	0.266	1	PCT
CCDC146	0.000185741969272163	-4.15465663740117	0.312	0.269	1	PCT
ZNF487	0.000186689443482277	0.546401310073645	0.181	0.162	1	PCT
PREPL	0.000190510699854891	-0.248234703873857	0.389	0.328	1	PCT
RASSF8	0.000191268180733488	-18.9022594080185	0.54	0.518	1	PCT
MPP5	0.000198500415881877	0.438457692946501	0.456	0.418	1	PCT
VPS26A	0.00019959842522744	-0.0675964098113733	0.265	0.221	1	PCT
PDLIM5	0.000199617850339871	-3.12270630669143	0.638	0.627	1	PCT
ETF1	0.00020084741452154	0.524461716338913	0.307	0.288	1	PCT
MFSD14A	0.000201231529810691	1.09308747366501	0.198	0.177	1	PCT
FBXL2	0.000202088485611209	10.3824380673869	0.428	0.398	1	PCT
PRKN	0.000202791077607762	56.0174926588487	0.861	0.849	1	PCT
WTAP	0.000203170615786565	-17.6306732280868	0.364	0.318	1	PCT
ZNF274	0.000203551538614225	0.206621118580867	0.183	0.149	1	PCT
PLA2G4C	0.000203881338538553	-10.2325010150959	0.175	0.136	1	PCT
ACTR3C	0.00020442867192708	-6.66824803507965	0.393	0.384	1	PCT
RYBP	0.000205086048658608	-18.1896731114443	0.33	0.278	1	PCT
PUM1	0.000206683392080214	2.1978666326363	0.631	0.613	1	PCT
AC096577.1	0.000207419234700517	-92.5688267107483	0.913	0.877	1	PCT
PLEKHA2	0.000208235713147695	0.7015072788952	0.341	0.333	1	PCT
GLS	0.000210059089096367	-85.3567562943772	0.748	0.727	1	PCT
TMEM245	0.00021006645196068	-5.13339559575708	0.603	0.543	1	PCT
CLCF1	0.000210114242648756	2.11212770491685	0.175	0.142	1	PCT
KLF5	0.000211010231362206	-1.31888991288471	0.116	0.08	1	PCT
RTN1	0.000212653727650397	6.71819458501523	0.238	0.164	1	PCT
BRAF	0.000213476010194302	-4.41390854828297	0.656	0.638	1	PCT
ABCC2	0.00021352048801322	-33.3801193843998	0.732	0.701	1	PCT
FAM13B	0.00021552151287791	0.830076301263456	0.455	0.432	1	PCT
HERC4	0.000218103416049228	6.93846978641006	0.68	0.687	1	PCT
IPO7	0.000219277835823611	0.236155065673954	0.337	0.315	1	PCT
ARHGEF3	0.000220455452804816	2.64742442208415	0.404	0.39	1	PCT
RAB3GAP1	0.000223415647389596	0.501606994677728	0.52	0.473	1	PCT
SLC25A36	0.000224145198649309	1.62465042131256	0.437	0.427	1	PCT
TENT2	0.000235364283620472	-2.09752098237427	0.54	0.531	1	PCT
FNTA	0.000236038222184559	-0.027187205501463	0.25	0.223	1	PCT
TMEM41B	0.000236155383373085	-0.108548225600143	0.309	0.272	1	PCT
HSPE1	0.000236863270558066	5.94065897347836	0.147	0.096	1	PCT
CNTNAP3B	0.000238196004746118	8.93034100813347	0.597	0.598	1	PCT
GATAD2A	0.000239046738536158	-1.51362253981429	0.545	0.503	1	PCT
DSCAML1	0.000239652329943982	-7.14848594843764	0.428	0.375	1	PCT
SOAT1	0.000240143732319995	-0.495191634874448	0.145	0.128	1	PCT
BCAS3	0.000240419036215131	-13.2247661178186	0.805	0.775	1	PCT
AC016383.2	0.000241494200298485	27.0934575174158	0.164	0.143	1	PCT
PPP3CA	0.000243185841054074	32.9328566203074	0.542	0.522	1	PCT
LGMN	0.000244835718899726	-37.7478199452552	0.527	0.431	1	PCT
TMED5	0.000246022229763465	3.65989876181417	0.287	0.282	1	PCT
TFE3	0.000255773863690715	0.104424889334692	0.119	0.083	1	PCT
GPBP1	0.000271136000176806	-5.18061615506827	0.574	0.553	1	PCT
DHX15	0.000272963096299087	5.078731832463	0.379	0.355	1	PCT
CDC42SE2	0.000273113171714023	8.60766775391579	0.515	0.489	1	PCT
TTC21A	0.000273394700783362	0.136503781422453	0.144	0.108	1	PCT
FAM49B	0.000278094393879115	-39.1886418019961	0.411	0.36	1	PCT
BACH2	0.000281229585578808	-28.5035823153184	0.273	0.232	1	PCT
EPB41L5	0.000281347312195059	-21.8773601315903	0.758	0.74	1	PCT
OSBPL9	0.00028468862314371	1.35613373768128	0.592	0.554	1	PCT
TXNRD1	0.00028562657840824	-18.9217872093171	0.372	0.304	1	PCT
TTC4	0.000286779876253488	0.199239769360194	0.119	0.095	1	PCT
NOSTRIN	0.000287011861083176	-44.9333442489222	0.389	0.373	1	PCT
AC005261.1	0.000297790397004828	1.13654897292432	0.12	0.095	1	PCT
SMC5	0.00029801158440188	0.00166403645611135	0.462	0.431	1	PCT
CTDSPL2	0.000298141171884401	-1.46340406592403	0.393	0.366	1	PCT
RSU1	0.00029860280661187	3.14527057174229	0.488	0.44	1	PCT
NRP1	0.000299754039330802	-27.6232504971453	0.643	0.724	1	PCT
BCAR1	0.000301281237216242	6.67948921528053	0.273	0.236	1	PCT
ETS1	0.000301749040489608	-2.10101794182342	0.201	0.136	1	PCT
ANXA5	0.000302024017254992	-6.3739943686206	0.196	0.163	1	PCT
LINC00963	0.000302501392406953	0.249555123227828	0.2	0.158	1	PCT
PRKCE	0.000302558705928652	-36.7477870523714	0.673	0.64	1	PCT
AC011379.1	0.000302842823051809	0.0964950346368726	0.102	0.064	1	PCT
CDK13	0.000309592354448102	-3.34460101386488	0.672	0.602	1	PCT
FGD6	0.000310884668890814	1.94457529965068	0.358	0.323	1	PCT
TRA2A	0.000313303998767237	-0.0893189750451127	0.535	0.501	1	PCT
CCSER2	0.000314002758186685	-0.959334125530145	0.629	0.583	1	PCT
AKAP13	0.000314642669295864	-1.73573404226448	0.854	0.829	1	PCT
AFTPH	0.000316645835431033	-0.202994486766309	0.482	0.452	1	PCT
NKAIN4	0.000316705537786302	0.854901321635772	0.289	0.289	1	PCT
CALD1	0.000319432611655845	-16.756033901776	0.565	0.574	1	PCT
SNX14	0.000319791074218994	-0.463885514404032	0.663	0.641	1	PCT
FOXJ3	0.000320516187501331	-26.8097394042224	0.677	0.617	1	PCT
TMEM38B	0.000322622464749643	0.350509550355454	0.266	0.213	1	PCT
CYLD	0.000327908057233024	-1.33008711945729	0.203	0.168	1	PCT
CSNK1A1	0.000331749132660831	3.78708575746159	0.633	0.616	1	PCT
GPC6	0.000331772648106754	-8.89399490827383	0.755	0.754	1	PCT
HTT	0.000335770716800348	0.462416176276853	0.442	0.416	1	PCT
MIR31HG	0.00034148264939117	-36.2441513619751	0.173	0.079	1	PCT
GCC2	0.000344660765927976	8.54009021925597	0.736	0.709	1	PCT
CLTRN	0.000346073342244783	-4.57555067725137	0.337	0.282	1	PCT
HDLBP	0.000346515806457286	0.416109932909506	0.437	0.401	1	PCT
RALB	0.000356272577174214	0.0597039985269989	0.208	0.188	1	PCT
TRA2B	0.000356306133892586	-0.16659382871532	0.507	0.438	1	PCT
NDUFS1	0.000358253552875729	0.361732240016237	0.395	0.394	1	PCT
PIK3C2A	0.000362465303740619	-1.96167639817939	0.556	0.547	1	PCT
LRRIQ1	0.00036553038130189	-11.1615044895927	0.213	0.203	1	PCT
SMARCC1	0.000366542301706143	-7.6567998972311	0.706	0.699	1	PCT
CTSB	0.000368416182132221	-4.5625521683578	0.528	0.459	1	PCT
TM9SF2	0.00036863407772924	0.659283148800714	0.276	0.253	1	PCT
NUP54	0.000369045282954459	1.76125798741303	0.23	0.206	1	PCT
PPP2R2A	0.000369092280892275	-0.896802300849711	0.564	0.507	1	PCT
MED13	0.000370217776950322	-2.81053382748325	0.675	0.671	1	PCT
HIVEP1	0.000372109138429035	26.9788506459364	0.517	0.483	1	PCT
PDZD8	0.000376271296241596	-5.23860987720435	0.569	0.541	1	PCT
UBE3A	0.000376893113197543	0.4527219951801	0.622	0.59	1	PCT
PER2	0.000384732785856923	0.108737141498212	0.219	0.153	1	PCT
ARNT	0.000385104675472599	0.658598473068324	0.309	0.277	1	PCT
FER	0.000388541529345461	-6.00402361671377	0.535	0.528	1	PCT
PFDN2	0.000389916846220517	0.216794776732542	0.115	0.091	1	PCT
ADAMTS9	0.000390976918090037	67.1593904288208	0.487	0.475	1	PCT
ACOT9	0.000392056292887847	-0.270792529266145	0.29	0.233	1	PCT
VAC14	0.000399276560652818	0.387235277356666	0.271	0.262	1	PCT
WDR13	0.000399900812216345	0.235956709078986	0.287	0.229	1	PCT
ARCN1	0.000400242233485699	0.115268255049304	0.143	0.118	1	PCT
DHX9	0.0004002759015742	1.31604020429342	0.426	0.404	1	PCT
MTCH2	0.000402720439975608	-0.157677188005988	0.434	0.402	1	PCT
GNA13	0.000405078633665952	0.018632286147743	0.266	0.269	1	PCT
KCNT2	0.000407773897382636	3.57708988638997	0.13	0.135	1	PCT
PATJ	0.000410324195103308	-34.8318590374041	0.968	0.973	1	PCT
PLEKHA7	0.000412295374730717	5.96872633097774	0.819	0.789	1	PCT
RBMS2	0.000413189392584701	1.56482229848821	0.248	0.225	1	PCT
RHOA	0.000423239030128318	7.89223769528829	0.358	0.327	1	PCT
RAB30	0.000433314845469405	0.955942216891353	0.12	0.098	1	PCT
CHCHD3	0.000435341805975044	2.79950579765145	0.58	0.545	1	PCT
LACTB2	0.000436901443004578	-4.43561606122878	0.401	0.404	1	PCT
MTCL1	0.000436974503883579	1.19963140019847	0.289	0.296	1	PCT
MTMR3	0.000439129105020749	0.285316180848752	0.481	0.462	1	PCT
PCA3	0.000442727783951047	0.117223368405917	0.121	0.084	1	PCT
ETV5	0.000446370710184777	-1.52493813842564	0.222	0.202	1	PCT
CPEB2-DT	0.000446854319804486	-3.23495103256355	0.147	0.096	1	PCT
HNRNPD	0.000447079269369567	1.4422705561769	0.399	0.377	1	PCT
TXN	0.000452670991913075	6.1758296274347	0.226	0.182	1	PCT
RCAN1	0.000456050179174143	-1.79515477640809	0.398	0.343	1	PCT
CLTC	0.0004587892427502	-0.0508468009142664	0.613	0.566	1	PCT
KDM4C	0.000462612723081711	-12.258036974322	0.584	0.589	1	PCT
AFDN	0.000464209528776145	5.09170954954157	0.836	0.793	1	PCT
MRPL48	0.000465647179709074	0.35991638281562	0.128	0.103	1	PCT
ATP9B	0.00046838232267393	-0.219795772911204	0.679	0.641	1	PCT
ZNF697	0.000468694948588944	-0.713577028944512	0.354	0.304	1	PCT
AMACR	0.000470156947413052	-0.687158933552002	0.216	0.202	1	PCT
ATP6V0A1	0.000470979101608797	0.306301107877535	0.553	0.541	1	PCT
GABRB3	0.00047523964466177	3.09913331314849	0.316	0.288	1	PCT
TLE1	0.000475893858783831	-3.64250029420243	0.115	0.087	1	PCT
UBALD1	0.000477157675374746	0.134126127970941	0.124	0.075	1	PCT
KIF23	0.000480226396855121	-0.378937959533656	0.206	0.155	1	PCT
SPAG16	0.00048083645742458	-6.00984530778811	0.603	0.59	1	PCT
ALDH1A1	0.000481463228548174	-9.34484664658179	0.415	0.362	1	PCT
PDK3	0.000482393135063543	7.25881204647568	0.24	0.202	1	PCT
ABL1	0.000482472706263498	-8.10103245091618	0.585	0.583	1	PCT
TGIF1	0.000483927074747498	0.090157265942327	0.169	0.132	1	PCT
DHDDS	0.00048721597461446	-0.046688944438222	0.227	0.204	1	PCT
ABI1	0.000487430950056593	1.23288762781495	0.425	0.431	1	PCT
NRCAM	0.000494237774818735	4.08902127369652	0.332	0.283	1	PCT
ATG16L1	0.000508438957163346	0.292921090627448	0.162	0.135	1	PCT
ACOX1	0.000512197449406643	15.6266710591299	0.447	0.406	1	PCT
RICTOR	0.000512384492646894	-1.32021620241652	0.589	0.571	1	PCT
COBL	0.000515713084413511	-6.07793550520726	0.717	0.673	1	PCT
PSEN1	0.00051749484668188	2.23892727864359	0.439	0.435	1	PCT
CLSTN2	0.000518924677579527	-111.115947432864	0.523	0.406	1	PCT
IDS	0.000520948692700934	0.617275153609465	0.244	0.201	1	PCT
VIL1	0.000521958521759405	-0.62878408480221	0.196	0.144	1	PCT
RAB1A	0.000522444466219445	-1.10080932896617	0.686	0.625	1	PCT
BMP2K	0.000524458146303493	-30.3507818792136	0.523	0.484	1	PCT
RBM33	0.000530034578537109	3.14797121381668	0.669	0.637	1	PCT
UBE2E2	0.000531516517940514	-0.839922784649097	0.902	0.907	1	PCT
AC092422.1	0.000532728661760666	-10.2245421102861	0.114	0.059	1	PCT
TMEM67	0.000539410662463642	-0.312781283856572	0.26	0.24	1	PCT
FANK1	0.000539741941469999	1.28406064313951	0.26	0.25	1	PCT
LINC01320	0.000542031350427939	-40.6594351922325	0.814	0.826	1	PCT
EPC1	0.000542973271981251	0.255423187476854	0.517	0.497	1	PCT
TBC1D15	0.00054297333286003	-0.146548260494115	0.371	0.331	1	PCT
KIAA0556	0.000543131487197744	0.194681164980063	0.383	0.372	1	PCT
USP36	0.000544242440775738	-0.231323722055626	0.32	0.26	1	PCT
NRDC	0.000544303326740353	0.551224731588337	0.504	0.464	1	PCT
FAM222B	0.000547304582261244	-2.28362847982578	0.475	0.482	1	PCT
IL15	0.000563317233850457	-3.02982966416171	0.304	0.237	1	PCT
B4GALT1	0.000567340402832498	-7.31472004232081	0.341	0.312	1	PCT
UBAP2	0.000567405173759575	2.45466067613068	0.48	0.462	1	PCT
LEMD3	0.000568353253361226	1.07717275413935	0.278	0.246	1	PCT
GCH1	0.000572834277307676	-4.14458444387081	0.244	0.197	1	PCT
SLC6A6	0.000575863416349893	-4.70899075747047	0.306	0.278	1	PCT
TNFRSF1A	0.00057820676786439	2.64418377128126	0.239	0.207	1	PCT
UBAP2L	0.000578251906928662	-0.698660178861696	0.307	0.285	1	PCT
NSFL1C	0.000579401899512549	0.035606493041641	0.146	0.108	1	PCT
PLOD2	0.000579630545748683	15.4474404851761	0.159	0.143	1	PCT
NCS1	0.000579890848497286	1.32608666067184	0.283	0.232	1	PCT
CEMIP2	0.000582285481464415	9.86108149469788	0.543	0.498	1	PCT
TXNL4A	0.000583703390985698	0.0835492550513798	0.195	0.165	1	PCT
YTHDF1	0.000584263811528329	0.148207769147549	0.13	0.1	1	PCT
ARSG	0.000585157687283896	0.168464656473143	0.147	0.099	1	PCT
TIMP3	0.00059351227760217	-76.6270868458261	0.343	0.258	1	PCT
LINC01622	0.00059749568788869	-5.03766227173612	0.753	0.732	1	PCT
PTBP3	0.000599158545656544	0.15094595726605	0.41	0.416	1	PCT
MED13L	0.000604344466958859	-11.6738511956687	0.72	0.706	1	PCT
SYNCRIP	0.000605688834775221	0.0110131593955836	0.382	0.369	1	PCT
SNX10	0.000612498816763386	2.14127455246269	0.335	0.33	1	PCT
ARHGEF7	0.000616932187765617	-5.51676054235052	0.617	0.567	1	PCT
TMEM243	0.00061979885444674	-4.18585448309393	0.2	0.17	1	PCT
DENR	0.000619821190128268	0.0969292025259674	0.25	0.225	1	PCT
FRAS1	0.000620761523440243	-44.9354651424537	0.856	0.776	1	PCT
PLEKHG3	0.000622272779540401	-0.254643037196872	0.325	0.281	1	PCT
AC092535.4	0.000624268885064931	4.36539867981219	0.327	0.273	1	PCT
AL391840.1	0.000632916588054527	6.97446595729482	0.115	0.064	1	PCT
TCTN3	0.00063535876120283	0.135225879929133	0.172	0.141	1	PCT
AGO3	0.000643469825292992	-24.212883081588	0.597	0.568	1	PCT
CAPNS1	0.000644336528071979	0.210238087131432	0.134	0.11	1	PCT
ARHGAP6	0.000647202430224675	-70.8597087042803	0.802	0.828	1	PCT
SECISBP2	0.00064913418806585	21.1554926154068	0.463	0.427	1	PCT
SVIL	0.000649231569372645	-10.4209077576729	0.514	0.509	1	PCT
STRAP	0.000652387795857453	0.40058087929613	0.177	0.14	1	PCT
MAGI1	0.000659932770184881	-42.0763711516465	0.85	0.826	1	PCT
PEX3	0.000670779590429902	-0.0465252560406691	0.191	0.159	1	PCT
TAPBP	0.000671194480429459	-0.00740709703188458	0.193	0.165	1	PCT
SMU1	0.000675632348762555	0.156099273694131	0.161	0.134	1	PCT
MT-ND4	0.000677312111092236	-141.169921483316	0.805	0.859	1	PCT
MED24	0.000681362706317658	0.0859615306202588	0.146	0.117	1	PCT
P3H2	0.000688990207088852	-34.8624298632635	0.822	0.76	1	PCT
LINC01578	0.000689102346341901	0.944251074868518	0.367	0.344	1	PCT
MAP3K9	0.000690820009028717	0.602973783438929	0.178	0.169	1	PCT
TRMT11	0.000695940920782948	-11.7588887259803	0.771	0.733	1	PCT
ZNF544	0.000708018233686638	0.644526687833028	0.284	0.239	1	PCT
GBP1	0.000713827213167416	-6.14466156321353	0.198	0.136	1	PCT
SCN8A	0.000714277587997803	-0.756896916959567	0.33	0.264	1	PCT
FAM102A	0.000715629346842983	-0.942622561388804	0.317	0.217	1	PCT
PCAT1	0.00072159681601522	-35.8527293228187	0.706	0.678	1	PCT
AL358232.2	0.000724952579239852	-1.60583957237136	0.523	0.464	1	PCT
SF3B1	0.000726776133860279	-1.29971108660037	0.574	0.555	1	PCT
MSRA	0.00072755451898438	-33.2911584219009	0.846	0.821	1	PCT
GSPT1	0.00073156797625637	-2.68491596398541	0.357	0.331	1	PCT
VASP	0.000733166149817417	0.105185289144506	0.14	0.107	1	PCT
MYO1E	0.000737678157855373	-35.0735102106833	0.431	0.377	1	PCT
FBXO11	0.000742015324598959	1.19513992071442	0.579	0.577	1	PCT
UACA	0.000746639757629397	4.68453458729663	0.607	0.536	1	PCT
EIF4H	0.000751689372580985	0.355993777647461	0.15	0.122	1	PCT
IMMP1L	0.000759352469435453	2.00611220558134	0.349	0.332	1	PCT
SIPA1L3	0.000760075629462792	-0.34326338875227	0.714	0.697	1	PCT
SH3GL2	0.000766360922058547	-23.0003456511491	0.454	0.459	1	PCT
ATAD1	0.000766461243626384	0.470756078390173	0.289	0.284	1	PCT
FOXP1	0.000770936963328463	15.4223405191212	0.66	0.637	1	PCT
ADPRHL2	0.000774753537587178	0.0557703485327035	0.138	0.095	1	PCT
ZNF3	0.000776533404807525	0.0988297936898606	0.181	0.14	1	PCT
RESF1	0.000778220025103781	-2.89635818872424	0.238	0.297	1	PCT
GOSR1	0.000786068066598966	0.268254983071154	0.316	0.301	1	PCT
ECD	0.000790210599836436	0.303129248311253	0.235	0.19	1	PCT
SARNP	0.000792809686195259	-1.36079160553027	0.362	0.33	1	PCT
SMURF2	0.000797419371965112	2.06490073084475	0.451	0.414	1	PCT
JPT2	0.000802581143175097	-0.0640619386110686	0.19	0.168	1	PCT
MYSM1	0.000802637371032265	0.0209933422370909	0.399	0.364	1	PCT
DMXL2	0.000809606862781481	-1.16432156362898	0.753	0.702	1	PCT
RAD23B	0.000815066122196337	1.56361542015279	0.432	0.403	1	PCT
DCDC2	0.000821932135780338	-10.5198145501082	0.472	0.501	1	PCT
USP10	0.000827011632736297	0.514716265925099	0.349	0.355	1	PCT
KIAA0930	0.000830189081275426	0.227282339570492	0.112	0.093	1	PCT
MT-ND1	0.000832547412676616	-30.6044421735192	0.73	0.751	1	PCT
CHD7	0.000836145250099615	-3.11776802490698	0.565	0.53	1	PCT
VTI1A	0.000836371550382792	-4.74183948257654	0.615	0.605	1	PCT
HIPK1	0.00084040669508673	0.646574917066958	0.216	0.188	1	PCT
SRRM2	0.000842602961033164	-7.09476144899764	0.854	0.856	1	PCT
ODC1	0.000843413378728842	-0.282535618113507	0.115	0.08	1	PCT
SMG1	0.000847427043372535	-8.18793064771049	0.844	0.816	1	PCT
STX3	0.000847621636619721	-3.23822756250939	0.579	0.575	1	PCT
USP12	0.000848823239400431	-3.34294782045211	0.372	0.336	1	PCT
TMEM184A	0.000851234934837624	-0.0690048512867137	0.109	0.12	1	PCT
CLDN10	0.000856669178615096	14.1892001168396	0.742	0.71	1	PCT
NT5C3A	0.000861106955763488	-0.609736792583363	0.239	0.209	1	PCT
ZUP1	0.000864911601293268	0.189290102716331	0.145	0.12	1	PCT
HSF1	0.0008656894393054	0.203577793758732	0.228	0.172	1	PCT
LSMEM1	0.000869551550412706	0.16280936422987	0.11	0.074	1	PCT
SHLD2	0.000871461027645647	0.256940172017833	0.585	0.594	1	PCT
IL17RD	0.000872986543254257	-1.82281174564678	0.211	0.194	1	PCT
SEH1L	0.000873861998723346	0.935634662859733	0.187	0.152	1	PCT
STT3B	0.00087773272717044	1.42803544584526	0.393	0.34	1	PCT
JADE3	0.000881758767478781	-1.67817840920818	0.162	0.136	1	PCT
ARID1B	0.000884480924427136	-15.3222412086568	0.746	0.733	1	PCT
AC245297.3	0.000885517241121301	-1.87465970357181	0.224	0.194	1	PCT
ZNF708	0.000889591334098184	0.556141258643885	0.239	0.226	1	PCT
TUBA1C	0.000890008731070989	0.0148340906228146	0.139	0.112	1	PCT
PLCL2	0.00089472049211172	-6.00989089225423	0.52	0.503	1	PCT
DHTKD1	0.000901445101944971	-2.02437053837606	0.62	0.607	1	PCT
AC068587.4	0.000909891909575467	0.781317013182773	0.2	0.168	1	PCT
CDC27	0.000911191701918703	0.713057667645943	0.306	0.28	1	PCT
TLCD4	0.000914505958931793	-0.523669578804278	0.116	0.09	1	PCT
UFSP2	0.000916961410088668	0.167256730867411	0.192	0.159	1	PCT
ARID3B	0.000917022766307132	-0.527942977869094	0.197	0.159	1	PCT
UBE2D1	0.000919055675403668	-0.0357593738043072	0.115	0.082	1	PCT
SPATA6L	0.000919679840963477	0.222266852482522	0.105	0.093	1	PCT
DDX21	0.000923055512075943	2.67043844498947	0.24	0.219	1	PCT
MAN1A2	0.00092964461973115	-5.14667215404284	0.581	0.555	1	PCT
KDM6A	0.000929947290895356	-1.73760351571031	0.55	0.497	1	PCT
ZNF516	0.00093016072609827	-1.86620025663961	0.431	0.43	1	PCT
TFPI	0.000943245001562722	-5.59854372751945	0.491	0.501	1	PCT
FLVCR1	0.000944317045001873	0.699867574576594	0.211	0.182	1	PCT
RBM47	0.000944365320735619	-13.3954371980103	0.838	0.841	1	PCT
NUP58	0.000944426329065598	0.954814838392192	0.356	0.338	1	PCT
NEDD4L	0.000945298148697711	57.4336429346119	0.854	0.874	1	PCT
LNX2	0.000947051009245253	2.22064093376607	0.266	0.241	1	PCT
DEPTOR	0.00094710239173914	-37.7478182975923	0.574	0.571	1	PCT
ENPP2	0.000947704564216134	-3.19324524271586	0.399	0.35	1	PCT
SIRT1	0.000954956557571043	0.288526029323378	0.32	0.273	1	PCT
FUT8	0.00096045668499092	-30.1649349686704	0.399	0.398	1	PCT
RAD54L2	0.000967887257414337	-1.03700407982926	0.336	0.307	1	PCT
MIR3936HG	0.000968953434058758	-2.55268398770972	0.491	0.5	1	PCT
ETNK1	0.000974113836360379	-1.81156384932044	0.39	0.361	1	PCT
ACIN1	0.000977972479921731	0.111085030923996	0.461	0.43	1	PCT
TMEM165	0.000979821616248028	-2.9993990847198	0.366	0.35	1	PCT
INPP5F	0.000985288026742001	3.29813116893618	0.325	0.335	1	PCT
RALGPS2	0.000989064545840122	-11.0504584306748	0.419	0.398	1	PCT
PI4K2B	0.000998869001295015	-2.4505905753198	0.305	0.26	1	PCT
ANKRD33B	0.00100416084366201	-10.2086789538584	0.403	0.418	1	PCT
ACBD3	0.00100667417524085	-0.173739325940137	0.291	0.264	1	PCT
ISCA1	0.00100830055345534	0.261870641953714	0.136	0.108	1	PCT
TRPS1	0.0010086221044025	-30.0313253155666	0.794	0.778	1	PCT
IREB2	0.0010210306515211	0.0417795066035507	0.31	0.302	1	PCT
PRIM2	0.00102811669463001	1.05644758012056	0.218	0.195	1	PCT
CAAP1	0.00102819165866527	0.486571484829683	0.352	0.324	1	PCT
YME1L1	0.00103206825427337	0.560631695420644	0.312	0.285	1	PCT
ENTPD3-AS1	0.00103208362415517	1.36282065683286	0.165	0.153	1	PCT
MARK3	0.00103228412222711	-5.36577102895216	0.651	0.62	1	PCT
KBTBD2	0.00104296293087137	0.0104240715548152	0.204	0.17	1	PCT
LINC01510	0.0010491516471	1.0095018258368	0.264	0.233	1	PCT
AFG3L2	0.00105083438436496	-0.964133960915456	0.387	0.373	1	PCT
FAM199X	0.00105118092521095	-2.83917334235005	0.266	0.247	1	PCT
HMOX2	0.00105653741857654	-0.415700643023695	0.28	0.241	1	PCT
PHACTR4	0.00105691967579943	-6.24137026917222	0.643	0.632	1	PCT
PPIL4	0.00106038952488966	0.840097436003067	0.296	0.25	1	PCT
AC116345.3	0.00106364494828541	-6.5727199166978	0.081	0.123	1	PCT
GALNT11	0.00106371137692512	5.49035018639966	0.486	0.493	1	PCT
CNOT4	0.0010662595940799	-0.343154312845927	0.515	0.503	1	PCT
RALGAPA1	0.00106627657883577	-2.39327800025578	0.651	0.64	1	PCT
TNFRSF12A	0.00106911250713533	-0.055978441726761	0.145	0.096	1	PCT
ERMAP	0.00106959043425503	0.00712646079643359	0.124	0.085	1	PCT
MAP4K4	0.00107252909897597	2.041053770545	0.411	0.377	1	PCT
UBA6-AS1	0.00107393620916332	6.80540286413638	0.556	0.55	1	PCT
SLC20A2	0.00107650790943903	-29.090037420006	0.528	0.473	1	PCT
SWAP70	0.00108422358069445	-6.30632013137086	0.254	0.24	1	PCT
SLC35F5	0.00109644471040573	-11.5101858211888	0.492	0.488	1	PCT
CFAP70	0.0010987435142037	0.35561986554495	0.331	0.285	1	PCT
HMGN3	0.00111381846157906	-3.07645131620271	0.476	0.453	1	PCT
RTCA-AS1	0.0011147856093031	-0.15388481372054	0.129	0.154	1	PCT
ADGRG6	0.00111621852843122	2.61117831214133	0.222	0.174	1	PCT
ESRRG	0.00112634351618267	-69.4967990364796	0.893	0.884	1	PCT
TDG	0.00112930801326647	1.92579313936914	0.228	0.201	1	PCT
DDX10	0.00113040879670344	-37.7476172119935	0.498	0.499	1	PCT
COL5A2	0.00113504306098645	0.896879113213298	0.151	0.115	1	PCT
GAPVD1	0.00114147451731745	2.48983033981909	0.586	0.57	1	PCT
VPS37A	0.00114678410236836	-2.57191068383215	0.216	0.193	1	PCT
ZEB1	0.00114771733873519	-15.9229419787883	0.399	0.33	1	PCT
FHOD3	0.00115241592258486	-3.14025457682452	0.841	0.804	1	PCT
ASMTL-AS1	0.00115765603811133	-0.118112499063168	0.071	0.107	1	PCT
CNN3	0.00116451326739973	1.16635069178438	0.463	0.43	1	PCT
IPO9	0.00116683600277983	0.835502811332043	0.238	0.232	1	PCT
MRTFB	0.00117141645264843	-5.17987069174109	0.558	0.544	1	PCT
AC012494.1	0.00117499174562292	0.857861247438662	0.232	0.188	1	PCT
LINC-PINT	0.00117831718133763	-0.0673982035253968	0.183	0.164	1	PCT
BMPR2	0.00117938690375389	-7.45115755119944	0.628	0.586	1	PCT
USP54	0.00118203860038417	-0.100403953972892	0.327	0.306	1	PCT
MAOA	0.00118242182247649	-1.74898984709728	0.421	0.358	1	PCT
RPS6KA5	0.00118752249496559	-1.43576782491138	0.352	0.325	1	PCT
C11orf49	0.00118804974885752	-3.62357657566992	0.522	0.52	1	PCT
MBD2	0.00119071768959803	4.35933291627081	0.344	0.326	1	PCT
TTC39B	0.00119296708520276	12.5029870174499	0.55	0.543	1	PCT
KIAA1671	0.00119618453199012	-5.78955464775055	0.596	0.592	1	PCT
FYB2	0.00119953980052365	3.17821826556323	0.371	0.279	1	PCT
CEP95	0.00120077698799795	0.505478344053405	0.426	0.421	1	PCT
NSMCE2	0.00120278014957299	-1.7898016182048	0.664	0.646	1	PCT
KMT2C	0.00121062098167738	-3.24327153043709	0.818	0.788	1	PCT
XRN2	0.00121496238963532	-0.426091389663461	0.372	0.363	1	PCT
PRKAA2	0.00123478519751108	-4.7342084945834	0.426	0.447	1	PCT
PHC2	0.00123919232301411	-0.63558802409029	0.385	0.392	1	PCT
BLOC1S6	0.00124448655511124	0.225774885377675	0.185	0.158	1	PCT
UGGT2	0.00124642811242195	3.85440146989202	0.499	0.52	1	PCT
NAA50	0.00124676159481906	-2.70127724573745	0.312	0.277	1	PCT
YAF2	0.00124981876541754	-6.04551822951155	0.471	0.432	1	PCT
MYO10	0.00125376883728478	-2.6251544256974	0.249	0.18	1	PCT
CAPS2	0.00126253701489567	1.20545402963622	0.296	0.26	1	PCT
ATF6	0.00126303706611431	1.69497868080215	0.496	0.462	1	PCT
EVA1A	0.00126740817358609	-5.86454991062726	0.535	0.531	1	PCT
USO1	0.00126938901628748	-1.10255180990905	0.375	0.353	1	PCT
AC005699.1	0.00127165218832159	-7.44990906491982	0.201	0.227	1	PCT
CDKL5	0.00128266303188721	-0.689690091154301	0.332	0.294	1	PCT
SEMA6A	0.00129024227074783	-3.20100963264633	0.258	0.239	1	PCT
PANK2	0.00129828659058152	0.147260813791336	0.208	0.181	1	PCT
MTPN	0.00131140447945624	0.495921920858009	0.171	0.147	1	PCT
SEC24A	0.00131306924606537	0.250147696961014	0.229	0.198	1	PCT
SARAF	0.00131607512933854	1.42255597680828	0.253	0.221	1	PCT
HHLA2	0.0013216119220491	-31.417625450261	0.332	0.315	1	PCT
ARL8A	0.00133653932462341	0.126101890471111	0.143	0.119	1	PCT
DDC	0.00133833136365713	-1.00202686685635	0.151	0.194	1	PCT
ENOX2	0.00134604008382553	-0.179490745349296	0.296	0.272	1	PCT
FBXO42	0.00134779385767506	-0.217132307370152	0.39	0.365	1	PCT
CLPX	0.00134840191547749	0.560119153420424	0.232	0.217	1	PCT
STX5	0.00134998599473638	0.390854067143003	0.243	0.196	1	PCT
FRMD3	0.00135314179861394	-62.2723204542509	0.506	0.54	1	PCT
PTPRM	0.0013606386445852	-35.0315407930557	0.933	0.921	1	PCT
TNFAIP1	0.00136219695003699	0.092775557002071	0.121	0.088	1	PCT
SQOR	0.00136414424943017	0.0211874237050361	0.147	0.132	1	PCT
DAPK1	0.00136421939103179	-13.2051735404335	0.506	0.465	1	PCT
SIPA1L1	0.00136705875768743	-16.0593172154659	0.748	0.733	1	PCT
C20orf194	0.00137715581459093	-6.349474903096	0.71	0.706	1	PCT
ALPK3	0.00138567698407106	-1.15442493039591	0.113	0.091	1	PCT
ARHGAP17	0.00139491910268992	-0.253047533136908	0.357	0.321	1	PCT
MTF2	0.0013978948222361	0.0186717567288615	0.315	0.283	1	PCT
GULP1	0.00140475035940387	-27.6569849840181	0.436	0.433	1	PCT
SLC7A2	0.00140914569761556	9.85777240764448	0.159	0.135	1	PCT
GSR	0.00141859294410309	-0.202766402624004	0.327	0.313	1	PCT
ENY2	0.00142581819222966	0.0779163682222956	0.136	0.099	1	PCT
SHANK2	0.00143032802698621	-3.54027105463825	0.843	0.785	1	PCT
WASF1	0.00143763278233306	-5.26937657815623	0.294	0.293	1	PCT
LRBA	0.0014478849421264	-14.286917398356	0.846	0.851	1	PCT
CUX1	0.00145003459574035	-0.792517494717664	0.917	0.898	1	PCT
SPATA13	0.00145099890633947	1.57889424249539	0.463	0.46	1	PCT
DPF3	0.00146179329589828	-4.745416700744	0.428	0.377	1	PCT
GFPT1	0.00146290975177649	0.0298491198770505	0.185	0.167	1	PCT
NLK	0.0014685325577762	-47.8427723252562	0.494	0.446	1	PCT
DLG2	0.00147281007847411	-20.0531178678549	0.958	0.942	1	PCT
HNRNPK	0.00147386907159712	0.241130413366007	0.373	0.329	1	PCT
MXI1	0.00147922347618336	3.81221600063009	0.214	0.208	1	PCT
SLC17A1	0.00148748403693392	-60.8199461675923	0.964	0.939	1	PCT
WDR37	0.00149351588196908	1.33520409019878	0.394	0.362	1	PCT
PCYT1A	0.00150985594343246	0.132985063466929	0.275	0.26	1	PCT
SREK1	0.00151105132726052	0.486366139719158	0.579	0.562	1	PCT
RALA	0.00151483641964696	1.21368976082066	0.252	0.243	1	PCT
OSGEP	0.00151543807919644	0.0666756457689046	0.126	0.089	1	PCT
COMMD1	0.00152134714273306	-5.21480786363009	0.55	0.522	1	PCT
EPHA6	0.00152603917924395	-11.7700412814549	0.119	0.072	1	PCT
PTPN2	0.00152727367540083	-0.186045226522535	0.369	0.344	1	PCT
GARNL3	0.00152874627068147	-1.18417434340286	0.247	0.213	1	PCT
KPNB1	0.00154534770556968	0.210567553090914	0.33	0.323	1	PCT
ATG12	0.00155456417413426	0.377018930842099	0.271	0.254	1	PCT
BBS9	0.00156518513004614	-1.34693705933595	0.657	0.632	1	PCT
DOCK4	0.001570938374456	12.5729129021884	0.542	0.493	1	PCT
KLHL5	0.00157365999724504	1.05532619999892	0.323	0.319	1	PCT
HNRNPL	0.0015761229891249	0.0494344644579372	0.341	0.285	1	PCT
WAPL	0.00157807957671085	0.546585727701969	0.56	0.544	1	PCT
NCOR1	0.0015824380765715	-1.11009033521046	0.763	0.74	1	PCT
PPM1B	0.00160656407394396	-5.83053828108354	0.404	0.419	1	PCT
PDGFB	0.00161033821643181	0.332362545437682	0.1	0.072	1	PCT
CDYL	0.00161464823292036	1.15012462464935	0.358	0.338	1	PCT
AC079352.1	0.00161753285068341	-24.5804461467143	0.617	0.592	1	PCT
SCAMP1	0.00162721637238231	-1.35106652217089	0.274	0.26	1	PCT
ITGB1BP1	0.00163149651475359	0.334062014202878	0.192	0.18	1	PCT
PLS1	0.0016406499016564	21.3290300531349	0.207	0.188	1	PCT
WARS2	0.00164196274294178	0.0746083324055657	0.222	0.2	1	PCT
HAVCR2	0.00164592449739872	-10.4678326757846	0.317	0.335	1	PCT
PPP1R16B	0.00164847830093013	-21.2108681991648	0.374	0.428	1	PCT
LCA5	0.00165995889930038	-2.96164517668065	0.145	0.114	1	PCT
RASGRP3	0.00166163240533158	20.200023465406	0.195	0.148	1	PCT
FAF1	0.00167394726471312	-5.08874391533924	0.814	0.828	1	PCT
PPM1G	0.00169194607997537	0.168091857562614	0.152	0.118	1	PCT
CHD4	0.00169434492680556	5.30071582614452	0.435	0.41	1	PCT
XKR6	0.00171431620040039	2.39263345053909	0.276	0.234	1	PCT
DCAF5	0.00171719254482111	3.42939686520876	0.532	0.502	1	PCT
IGF2BP2	0.00171923295616814	-44.957206747403	0.601	0.577	1	PCT
MCM9	0.00171934312805436	-1.72831668840848	0.286	0.361	1	PCT
EIF4A2	0.00173120016963358	0.0654855565205825	0.394	0.338	1	PCT
KANSL1L	0.00173212750077118	-9.31366370014116	0.843	0.835	1	PCT
SHTN1	0.00174737765542483	-0.804124196593781	0.55	0.553	1	PCT
AL731577.2	0.00175201886965646	2.4186405174357	0.299	0.271	1	PCT
OXR1	0.00175924283007733	-7.45123339191173	0.828	0.824	1	PCT
TSPAN3	0.00176547450530038	2.22964185953692	0.302	0.288	1	PCT
CCDC186	0.0017661419829748	-3.72726615182734	0.483	0.445	1	PCT
SOX6	0.00178289280404717	-7.45357368012265	0.779	0.763	1	PCT
TTLL7	0.00178484733358269	-7.46679382428417	0.191	0.201	1	PCT
CERS6	0.00179642457969384	-2.91668417363031	0.349	0.352	1	PCT
SLC22A12	0.00180152613393178	-1.21224974526714	0.358	0.338	1	PCT
WEE1	0.00180449333486171	-4.66856763360211	0.181	0.121	1	PCT
KPNA1	0.00180909289311665	0.720408364364577	0.428	0.398	1	PCT
GOLGA2	0.00181325995018972	0.182167434505846	0.311	0.259	1	PCT
RDH10	0.00181495334262558	-2.75696143760135	0.166	0.13	1	PCT
RFX3-AS1	0.0018221138741167	-7.49396621599946	0.455	0.407	1	PCT
SAMD12	0.00182514290484854	-10.256373560953	0.68	0.665	1	PCT
TCF7L2	0.00183881371924927	-4.75974501106275	0.527	0.522	1	PCT
TAX1BP1	0.00184005636659415	1.51866959268322	0.606	0.602	1	PCT
CCPG1	0.00184374381381753	-1.16134042260004	0.425	0.381	1	PCT
SLC35B4	0.0018584679376505	0.264346763269804	0.237	0.213	1	PCT
MECP2	0.00186663055731485	0.197906651721206	0.39	0.35	1	PCT
MBD5	0.00187362469804447	0.593122260751095	0.88	0.872	1	PCT
REEP3	0.00188660955538137	0.629206711615124	0.247	0.23	1	PCT
ARIH2	0.00188967603632422	0.0314647236242775	0.382	0.331	1	PCT
PLG	0.00192949587531636	-21.9662269884664	0.429	0.474	1	PCT
TPM3	0.00193543218018671	0.803174451620175	0.216	0.223	1	PCT
ENDOD1	0.00194120792507955	-10.4486821491601	0.19	0.148	1	PCT
KPNA3	0.00194981842751956	-0.92753640588843	0.326	0.299	1	PCT
GGNBP2	0.00196694874953814	-1.17910060176358	0.55	0.516	1	PCT
CAPZB	0.00196804587631795	0.300154935202963	0.559	0.524	1	PCT
UST	0.00196932095406261	4.04771073737748	0.175	0.141	1	PCT
RALYL	0.00198245230680444	70.2663248409326	0.389	0.606	1	PCT
HBP1	0.00198685350300582	3.40380855978584	0.299	0.246	1	PCT
KIF13B	0.00198922904942097	-38.9596686567261	0.705	0.688	1	PCT
PCNP	0.00200283841460324	-0.150423947892302	0.252	0.24	1	PCT
SLCO4C1	0.00200336281297538	16.9485251506865	0.458	0.452	1	PCT
IL6R	0.00200440992998379	1.11376566081936	0.675	0.608	1	PCT
PGK1	0.00201126586724124	1.55096469456321	0.276	0.239	1	PCT
UBE2W	0.00201701544674856	0.44649881275839	0.468	0.465	1	PCT
ABCF1	0.0020319412074823	0.196315989075333	0.25	0.227	1	PCT
HES1	0.00203891530475941	-7.6025042832371	0.145	0.091	1	PCT
CCNT1	0.00203894407544299	0.367828105018463	0.27	0.227	1	PCT
GOLGA4	0.00205183412441803	-2.98973402332458	0.976	0.968	1	PCT
PHF20L1	0.00205502677301668	4.37942129182108	0.487	0.465	1	PCT
AC079781.5	0.00206253970497275	4.39635417005094	0.273	0.266	1	PCT
EFHC1	0.00206786743131344	-1.26218497955966	0.208	0.176	1	PCT
UBE2J1	0.00207626626676817	0.00595369459007461	0.116	0.101	1	PCT
KLHL28	0.00209398325358759	0.793485677892081	0.165	0.155	1	PCT
STAT1	0.00210914266797142	-20.766462007279	0.233	0.201	1	PCT
DNM1	0.00211034971908826	-4.93594031585586	0.424	0.389	1	PCT
WWOX	0.00211506298126071	-9.10652312850988	0.907	0.884	1	PCT
PIAS2	0.00212619406153591	-1.37868347329896	0.472	0.413	1	PCT
KLHL29	0.00213559795953888	-94.0129265396463	0.393	0.345	1	PCT
PSMD11	0.00214214666507705	0.014786798155128	0.309	0.283	1	PCT
CPQ	0.00214426902965499	-8.56014864993256	0.7	0.674	1	PCT
SLC36A1	0.00215325847765258	0.116347992048455	0.261	0.241	1	PCT
SH3BP4	0.00216239261733508	-0.2572749362723	0.114	0.082	1	PCT
TNFRSF21	0.00217732240410525	5.53303110205142	0.492	0.469	1	PCT
ZNF410	0.00218661199999536	5.03356784319903	0.244	0.214	1	PCT
CERK	0.00218950361554914	0.626135070782514	0.165	0.216	1	PCT
NDUFV3	0.00219221861326512	-0.277310549957213	0.243	0.286	1	PCT
RMRP	0.00220898647072352	0.0901401189624034	0.139	0.12	1	PCT
ITSN2	0.00224750666721944	5.88373885505413	0.633	0.608	1	PCT
FBXO34	0.00225765320308546	1.12447267288167	0.731	0.678	1	PCT
LRRC37A3	0.00226387043690643	-0.329424811432884	0.316	0.287	1	PCT
MPP7	0.002264937730036	-0.634764142179112	0.237	0.23	1	PCT
PSMD12	0.00226997265251789	0.115779888577486	0.242	0.216	1	PCT
GK	0.00227157378006879	-17.5595909446286	0.367	0.335	1	PCT
BHLHE40	0.0022762529551923	-0.31627352643949	0.223	0.155	1	PCT
GAREM1	0.00228171980499636	-26.1183295675176	0.61	0.597	1	PCT
TRIM55	0.0022845845120896	-18.9656876451102	0.19	0.146	1	PCT
PTPRD	0.00228951532929616	24.2880668085306	0.865	0.825	1	PCT
UBE3D	0.00231746263401121	-1.52543479662927	0.289	0.279	1	PCT
AC114763.1	0.00231897274702556	2.85746929271132	0.103	0.097	1	PCT
PDE11A	0.00232849317258991	2.43013732563515	0.107	0.137	1	PCT
SNX30	0.00233871774192114	-9.34569913580589	0.739	0.725	1	PCT
PEAK1	0.0023407258701017	-4.42490935455371	0.424	0.417	1	PCT
NAP1L1	0.00234132636292491	-1.47433902702167	0.32	0.285	1	PCT
ABHD6	0.00234759727079693	-2.39976789783849	0.306	0.372	1	PCT
UBE2I	0.00236489252946597	0.0698536543037281	0.206	0.156	1	PCT
PPIL2	0.00236540953262899	0.0228645246979389	0.278	0.246	1	PCT
ARL5B	0.00237304672891025	0.334511371393524	0.124	0.096	1	PCT
STAT6	0.00238333812202133	0.135532262903631	0.238	0.212	1	PCT
AC008554.1	0.00238431588530319	-17.6009502247307	0.487	0.508	1	PCT
HOGA1	0.00239714854446104	-2.02897228336008	0.428	0.38	1	PCT
GABARAPL1	0.00240414767440254	0.792309486178151	0.351	0.281	1	PCT
LHFPL2	0.00240425539258663	0.393248364562031	0.211	0.175	1	PCT
TPMT	0.00240510506740622	0.216295440786849	0.24	0.219	1	PCT
NAPEPLD	0.00240591772342644	2.20422796069592	0.348	0.309	1	PCT
DENND4C	0.00240762576932023	-1.46349356538902	0.576	0.55	1	PCT
PRKRA	0.0024167128283797	-0.0148203948283124	0.191	0.154	1	PCT
GTDC1	0.00241921705176579	-4.08418489477915	0.333	0.299	1	PCT
TOMM70	0.00243891966022726	0.0100696924679295	0.23	0.208	1	PCT
LANCL2	0.00245068880524446	0.370233366379339	0.208	0.201	1	PCT
LRGUK	0.0024515834814754	0.724635617347233	0.221	0.184	1	PCT
KIAA0895	0.00245357389082661	-0.507857822703214	0.243	0.213	1	PCT
TRAF4	0.00246721753338502	0.135024913277689	0.135	0.1	1	PCT
AC004053.1	0.00247908927500343	-53.6174641870961	0.644	0.611	1	PCT
EPB41L4A	0.00248035907682104	-11.7832828396972	0.741	0.706	1	PCT
DEGS1	0.00248079295764287	-0.412029781544404	0.188	0.158	1	PCT
FLCN	0.0024826191204529	1.57192306665867	0.263	0.251	1	PCT
CSAD	0.00248779315107523	0.195532074336529	0.404	0.352	1	PCT
UBE3B	0.00248855368977278	0.0680866679722738	0.17	0.155	1	PCT
COPA	0.00249156770619536	0.591277008629816	0.327	0.326	1	PCT
ERBB2	0.00249273638082318	-0.529814763151656	0.178	0.221	1	PCT
ARL13B	0.00251523290283466	-1.59581232524847	0.221	0.186	1	PCT
MORF4L1	0.00252331061889407	0.276559661805288	0.366	0.321	1	PCT
CFDP1	0.00252825516832178	0.592094594592041	0.686	0.665	1	PCT
KMT5B	0.00253985155968712	0.804295728703771	0.468	0.466	1	PCT
SH3PXD2B	0.00255416907021745	0.341509616279005	0.114	0.098	1	PCT
SLC3A1	0.00257373766159458	-2.19639759888899	0.647	0.647	1	PCT
SRP54	0.00258064746795865	0.443380357875975	0.375	0.361	1	PCT
POLR2J3	0.00258960985274725	-1.1739110842729	0.404	0.383	1	PCT
GNG12	0.00259016980892018	-5.99523416376664	0.543	0.546	1	PCT
SGSM2	0.00259193503899647	0.136713122454026	0.197	0.167	1	PCT
NFE2L1	0.00259466119066274	-2.58723665792946	0.358	0.381	1	PCT
CASK	0.0026040502419122	8.44965895988555	0.465	0.461	1	PCT
IMMP2L	0.00261661980778317	-27.5308938459342	0.854	0.847	1	PCT
CDKAL1	0.00263561909954339	-15.8923996048761	0.701	0.677	1	PCT
DPM1	0.00264813928806351	0.100246708322532	0.214	0.176	1	PCT
IST1	0.00266593015174172	-0.132917112556991	0.4	0.36	1	PCT
FSIP2-AS1	0.00267137402408835	0.249499207827605	0.234	0.182	1	PCT
CUL3	0.0026722544984469	-1.99471686579883	0.563	0.537	1	PCT
EIF5	0.00268853747324313	1.04922906033961	0.406	0.384	1	PCT
CGNL1	0.00268870531455193	-6.04473302121887	0.8	0.807	1	PCT
CDC73	0.00269674468547358	0.750125319805727	0.413	0.395	1	PCT
COQ4	0.0027179831699062	0.244287939456589	0.275	0.245	1	PCT
CLIP4	0.00271910552148253	0.309568862317644	0.321	0.301	1	PCT
FGF13	0.00272042291257167	-73.8151959672619	0.269	0.205	1	PCT
FNBP1	0.00273034807305563	-1.75950403673636	0.514	0.503	1	PCT
AC026495.1	0.00274445173614141	1.35573441677327	0.128	0.069	1	PCT
ARID3A	0.00274756140263847	-0.421183422435201	0.094	0.149	1	PCT
ZEB2	0.00275064912366381	-11.3451317659455	0.413	0.434	1	PCT
SBF2	0.00277664406525725	-8.85183120342601	0.815	0.822	1	PCT
BAHD1	0.00280329739647611	0.0639978528731123	0.113	0.092	1	PCT
KLC1	0.00280838138594713	-0.451459705807104	0.543	0.521	1	PCT
FARS2	0.00281213642245328	-7.31263105211574	0.576	0.549	1	PCT
APLP2	0.00281468974417533	0.73732257096283	0.457	0.435	1	PCT
AC087762.1	0.00282237162067322	-78.1432810368296	0.815	0.819	1	PCT
DCUN1D4	0.00282268038073241	0.888036887271209	0.451	0.429	1	PCT
RBM5	0.00284090175012604	0.754560011235732	0.414	0.4	1	PCT
TRIM37	0.0028418536601171	0.0647477944566164	0.268	0.249	1	PCT
ABTB2	0.00288888652297261	-20.4372810694769	0.618	0.541	1	PCT
IMMT	0.00289019442198964	0.325791623316763	0.315	0.286	1	PCT
ELOC	0.00289790898789403	0.578052957226997	0.115	0.109	1	PCT
DENND5A	0.00290796079888044	3.83344816294578	0.467	0.424	1	PCT
TENT4B	0.0029184541914435	-5.56444093505781	0.441	0.402	1	PCT
KIFC3	0.00292362802428996	0.805822118234055	0.724	0.709	1	PCT
ESR1	0.00294540359166605	3.8498513694335	0.364	0.335	1	PCT
PROM1	0.00295696206665856	1.27485397089004	0.204	0.137	1	PCT
KLHDC2	0.0029683368890196	-0.855681375481029	0.237	0.284	1	PCT
APIP	0.0029691377529499	-0.881850020121779	0.124	0.138	1	PCT
PIGU	0.002977476724535	0.265689855282892	0.192	0.184	1	PCT
TGIF2	0.0029920788389187	0.578070860728071	0.198	0.18	1	PCT
ZNF267	0.00299423187012215	-0.159656997982197	0.164	0.142	1	PCT
CARMIL1	0.00299460184443664	-22.7795603879649	0.445	0.437	1	PCT
ADNP	0.00299518764136801	0.292205394879725	0.496	0.476	1	PCT
NOTCH2NLC	0.00300375968960291	-0.0196286149909766	0.105	0.074	1	PCT
GPX4	0.00301017464800104	0.00173130609592448	0.14	0.101	1	PCT
UBA2	0.00304139643671807	0.128180088348105	0.296	0.261	1	PCT
FAM227A	0.0030565102013199	-0.0254853689669137	0.145	0.12	1	PCT
SLC38A4	0.00307528960408058	-13.1227618528403	0.058	0.139	1	PCT
FAM126B	0.0030950836033996	0.585948326259755	0.369	0.346	1	PCT
EMC2	0.0031169609283519	1.30123219459621	0.237	0.211	1	PCT
SMAD5	0.0031204715271128	-0.0948264487102615	0.292	0.261	1	PCT
PTPRG	0.00313220826557529	-8.89410042764874	0.893	0.876	1	PCT
PHYKPL	0.00313904028768747	0.252116529761412	0.501	0.497	1	PCT
AP2B1	0.00313951749334738	-1.58437510478087	0.454	0.422	1	PCT
FYTTD1	0.00314511685415265	-0.97334284413183	0.191	0.154	1	PCT
LINC01725	0.00315350964252777	-3.12313310450066	0.451	0.534	1	PCT
RWDD4	0.00316105784254076	0.148701414563803	0.192	0.153	1	PCT
ANKRD36C	0.00318453983747427	0.00251906084852394	0.486	0.427	1	PCT
G6PC	0.00320800428172616	-22.5652284178282	0.192	0.21	1	PCT
ILF3	0.00322087738363115	0.310330229476151	0.393	0.359	1	PCT
INO80D	0.00323566046755524	0.0769362024049913	0.418	0.413	1	PCT
LRCH3	0.00324273838875853	1.36669334857261	0.451	0.433	1	PCT
CASC2	0.00324397127458551	0.542736897423373	0.274	0.261	1	PCT
SREBF2	0.00325053373290587	-6.55589767796451	0.423	0.418	1	PCT
ZBTB7A	0.00325980822785755	0.224593051333468	0.252	0.25	1	PCT
OFD1	0.00326767595722828	-0.0230149694528996	0.406	0.357	1	PCT
OSGIN2	0.00326913987412202	-0.0676448205931225	0.173	0.144	1	PCT
UBR5	0.00327089058646979	-4.77940281363835	0.694	0.687	1	PCT
LARP4	0.00328347426691771	0.992279954091188	0.734	0.721	1	PCT
UGDH	0.00328763831973911	1.02026777970858	0.187	0.172	1	PCT
RAD50	0.0033037924458531	-0.650041509780379	0.52	0.582	1	PCT
STPG2	0.00332407232030463	0.536858612088107	0.683	0.683	1	PCT
TRNAU1AP	0.0033300042345858	-0.213794896785469	0.162	0.14	1	PCT
PRKD3	0.00333430284687159	0.335411037898936	0.261	0.244	1	PCT
SS18	0.00333803508280983	-0.247336942862102	0.363	0.356	1	PCT
FN3K	0.003356614278531	-0.501923085136779	0.347	0.369	1	PCT
KLHL13	0.00336100592587976	-74.8057960060066	0.394	0.361	1	PCT
CAND1	0.0033785941211533	0.122809136865022	0.356	0.312	1	PCT
SATB2	0.00338441688032566	-59.8603436757924	0.26	0.197	1	PCT
HELB	0.00338890205393493	1.88430772764342	0.141	0.132	1	PCT
SUPT6H	0.00339194704740031	0.766738021025845	0.311	0.302	1	PCT
TSPAN1	0.00339525099945133	0.268183023740783	0.172	0.16	1	PCT
TTC1	0.00339671516625281	-0.269935250071476	0.233	0.227	1	PCT
PI4KA	0.00341393537226684	0.685514149507489	0.506	0.491	1	PCT
SELENOO	0.00342253694463867	-0.446072154188735	0.252	0.318	1	PCT
NUP42	0.00342457212185474	0.0843496096406355	0.197	0.186	1	PCT
RAB8B	0.00343541165070038	-7.23711151637746	0.307	0.276	1	PCT
PTH1R	0.00344624679812334	-27.768978095161	0.835	0.857	1	PCT
MAP3K1	0.00344778366839327	4.7896429200019	0.344	0.341	1	PCT
NUMB	0.0034628123915717	-6.78649943944773	0.737	0.726	1	PCT
PLPP3	0.00348174340944201	-13.2220890632724	0.439	0.409	1	PCT
NARS	0.00348512047660929	0.788385999651059	0.327	0.291	1	PCT
WWC2	0.00349791072075879	-32.3706323213601	0.643	0.629	1	PCT
ANKRD12	0.00350477156770373	-6.03302568716552	0.876	0.877	1	PCT
STX12	0.00350824658879002	-0.513018348590492	0.344	0.303	1	PCT
CBL	0.00353492954769489	-0.438101891185444	0.254	0.256	1	PCT
SSX2IP	0.00354207238816327	12.73234319447	0.31	0.287	1	PCT
MT-ND5	0.00355147446624231	-70.9261599563742	0.584	0.674	1	PCT
AL139260.1	0.00356154001717246	5.57175018298032	0.32	0.343	1	PCT
LRRC8B	0.00357339055349292	-3.8638513806554	0.144	0.13	1	PCT
MTERF1	0.00359704567209819	-2.76800024061817	0.332	0.278	1	PCT
NBPF15	0.00359946553579458	0.301289903788425	0.13	0.129	1	PCT
ATXN7	0.00365305517574543	-1.66490449648577	0.388	0.366	1	PCT
DDX50	0.00367646949128917	0.429822445280397	0.287	0.271	1	PCT
CTDSPL	0.00367687951751273	-6.68696365394823	0.441	0.439	1	PCT
TRIM52	0.00368346379437464	-0.188588029117996	0.119	0.165	1	PCT
CPNE8	0.00368776458141169	-11.7625276118041	0.382	0.379	1	PCT
TPST1	0.00368819668169708	-4.45290338051079	0.297	0.277	1	PCT
TRPC1	0.00369117238499972	-4.27741138574633	0.206	0.186	1	PCT
SMARCA2	0.0036937275167027	-16.9052714480147	0.33	0.321	1	PCT
CBWD5	0.00370013576570066	0.47411331476988	0.224	0.182	1	PCT
MROH1	0.00371312603716761	0.0218228054853309	0.291	0.279	1	PCT
CERT1	0.003718869245328	-0.146892769751211	0.701	0.677	1	PCT
MALSU1	0.00373124494445475	0.104643270140551	0.105	0.085	1	PCT
NEIL1	0.00373771332078042	0.0883325860620606	0.12	0.085	1	PCT
SESN1	0.00374356732247396	-10.035672675577	0.399	0.347	1	PCT
ROR1	0.0037445704865407	-43.6872994782729	0.487	0.46	1	PCT
ALPK1	0.00374726758572209	-0.736698575546254	0.292	0.298	1	PCT
TNFRSF19	0.0037798527323226	-1.59235739158482	0.211	0.191	1	PCT
ZNF407	0.00382558234870986	-1.19033982129252	0.643	0.635	1	PCT
TIGAR	0.00383562793432015	0.247522499598211	0.14	0.129	1	PCT
IL1R1	0.00385150195923681	-14.6521853019192	0.212	0.235	1	PCT
Z83843.1	0.00386690176569556	0.124604461514361	0.209	0.185	1	PCT
BAG3	0.00386724729099853	0.348817683648027	0.28	0.275	1	PCT
DLEU2	0.00387559264714942	17.0358104188387	0.565	0.538	1	PCT
FAM3C	0.00388037701030361	0.237308251011018	0.156	0.15	1	PCT
KLHL12	0.0038849989352668	0.468010070967001	0.123	0.108	1	PCT
YBX1	0.00390424616722481	0.10804800616632	0.239	0.204	1	PCT
NOC3L	0.00391385040106559	0.14751454806577	0.151	0.132	1	PCT
KCNQ1OT1	0.0039252423576934	-55.0292553600855	0.827	0.829	1	PCT
IKZF5	0.0039309958453477	0.168678209649428	0.169	0.138	1	PCT
CENPC	0.00393174870819418	-0.857448757088974	0.42	0.37	1	PCT
RORA	0.00394104196319991	-30.6044893290898	0.921	0.886	1	PCT
BRD4	0.00396503344683097	1.4304134517657	0.54	0.528	1	PCT
YTHDC2	0.00397917526685175	1.11295870491542	0.462	0.414	1	PCT
ITIH4	0.0039856862415623	-0.0952727188442765	0.095	0.113	1	PCT
SNX9	0.00399692747518471	-14.6647004874859	0.514	0.484	1	PCT
RIPOR2	0.0039985863520878	-36.0599896668444	0.187	0.155	1	PCT
SETD5	0.0040035205124531	-3.04331733265352	0.648	0.613	1	PCT
SRSF7	0.00402630013643444	0.521269694154957	0.211	0.186	1	PCT
R3HDM2	0.0040324489482494	-1.78335665672675	0.688	0.664	1	PCT
NOTCH1	0.00403606655743117	-0.216410462213219	0.079	0.118	1	PCT
ZBTB43	0.00404759063086267	-0.259635594066919	0.214	0.184	1	PCT
ZNF827	0.00405048121114059	-8.55394099790552	0.563	0.529	1	PCT
AEBP2	0.00405049162264076	-0.461136467074446	0.703	0.677	1	PCT
ATP6V1C1	0.0040973721373167	0.945220827881395	0.452	0.452	1	PCT
TMEM164	0.00411154882333287	1.24475079142893	0.19	0.167	1	PCT
POLH	0.00411368485578845	-1.16576054056072	0.131	0.105	1	PCT
WDR26	0.00415955283842556	-3.18486636057964	0.415	0.379	1	PCT
PRKCA	0.00416338903443687	30.9096420682967	0.76	0.746	1	PCT
TNKS	0.00416759841202619	4.70137780778618	0.577	0.564	1	PCT
CCDC47	0.00418127386424948	0.0972546546167401	0.204	0.173	1	PCT
CAP2	0.00419312381074571	-6.73024919788761	0.321	0.314	1	PCT
CCDC32	0.00422150219264561	0.102214775783261	0.143	0.12	1	PCT
UBE2G1	0.00422845070601879	-0.553987577710994	0.423	0.422	1	PCT
USP14	0.00430876679365717	0.765460352154031	0.343	0.299	1	PCT
RCBTB1	0.00432420859396376	1.77353422543084	0.178	0.157	1	PCT
FBXL17	0.00433376090541365	-4.96052632099762	0.743	0.729	1	PCT
LMCD1	0.0043367911231398	-82.4713662121942	0.23	0.18	1	PCT
KDM3A	0.00434647206885463	-0.74221275298401	0.406	0.355	1	PCT
TXNIP	0.00435723995283375	-25.6866431403019	0.276	0.342	1	PCT
MME	0.00436094160147936	-54.2588562932909	0.746	0.757	1	PCT
B3GNT5	0.00436210453266002	0.242621003863823	0.136	0.108	1	PCT
MSI2	0.00436807027759384	-13.2205702592954	0.789	0.744	1	PCT
ELF3	0.00438201448633503	1.33122009379637	0.191	0.145	1	PCT
TMEM87A	0.00438317642677783	0.376378987505999	0.419	0.396	1	PCT
EXOC5	0.00439027400343361	1.06491716473715	0.323	0.303	1	PCT
CLEC16A	0.00439438162172958	-1.32434220351463	0.397	0.387	1	PCT
EBLN3P	0.00439605092608818	0.120262943702608	0.185	0.168	1	PCT
TANK	0.00442200646791808	16.0639002124613	0.352	0.357	1	PCT
VPS13B	0.00443985727185932	-4.91004458239361	0.742	0.727	1	PCT
VCP	0.00450375580307596	0.310918238424946	0.261	0.224	1	PCT
MAP2K5	0.00450384871351108	-3.62541986104113	0.48	0.448	1	PCT
LINGO2	0.00450503865847177	-26.2062542899476	0.403	0.35	1	PCT
AC010997.3	0.00450883475208547	-0.460303062539868	0.121	0.082	1	PCT
MMAA	0.00451339264129218	0.165732927502698	0.108	0.088	1	PCT
NGEF	0.00451564758857958	-0.230193807218106	0.289	0.249	1	PCT
TIA1	0.00451985213029284	0.170700839301054	0.343	0.333	1	PCT
MPDZ	0.0045677076143531	1.24181883976464	0.482	0.473	1	PCT
TERF2	0.00458138654682182	0.023493327862963	0.16	0.14	1	PCT
NDEL1	0.00460049235624808	4.64158202700679	0.406	0.354	1	PCT
SPATA18	0.00461805803127188	0.179769909070541	0.107	0.082	1	PCT
HCFC2	0.00464657301533591	0.46826636265813	0.178	0.158	1	PCT
PDHX	0.00465799699655266	3.6582531844346	0.263	0.244	1	PCT
LINC01473	0.00466708686034781	-9.74700663129762	0.753	0.712	1	PCT
TPT1-AS1	0.00467317160047563	-7.38201429850962	0.657	0.63	1	PCT
MT-ATP6	0.00467421749484279	-56.4509521903706	0.803	0.814	1	PCT
SLX4IP	0.00468245639277866	0.774897889648791	0.357	0.35	1	PCT
POT1	0.00468525101407473	0.588254886553134	0.211	0.185	1	PCT
CYP2B6	0.00469146193495482	-0.17694339047364	0.066	0.103	1	PCT
CRIM1	0.00471042679306997	-63.715846791932	0.519	0.492	1	PCT
OTULIN	0.00472794893708498	0.791641141308983	0.331	0.301	1	PCT
AC078850.2	0.00474094116043668	2.72128469595577	0.252	0.191	1	PCT
SPRED1	0.00474566058374147	-4.63507353934076	0.354	0.372	1	PCT
DUSP3	0.0047590126478165	0.119620731801035	0.248	0.225	1	PCT
SHROOM4	0.00476164101614377	0.518718416672204	0.622	0.607	1	PCT
MTCH1	0.00476455949658032	0.157368231327455	0.206	0.167	1	PCT
SEPTIN7	0.00476505717595699	0.91450073324527	0.356	0.339	1	PCT
P4HA1	0.00476774771746369	-4.56583383415946	0.487	0.431	1	PCT
KCTD9	0.00477128482766873	0.925709340882791	0.123	0.1	1	PCT
AL365259.1	0.00478562976878727	-0.0470529268881865	0.248	0.169	1	PCT
THBS1	0.00479350908110817	-12.2272432318865	0.192	0.191	1	PCT
KCTD10	0.00480428874981676	0.069747733491512	0.12	0.097	1	PCT
LAMTOR5-AS1	0.00480991192656254	0.00964870784856608	0.167	0.146	1	PCT
LYRM4	0.00483714190184447	2.16117977770023	0.333	0.309	1	PCT
LYPLAL1-AS1	0.00485692148282489	3.48095641174772	0.234	0.236	1	PCT
ZSCAN18	0.00487129749707634	0.174820036389215	0.129	0.112	1	PCT
PSMB7	0.00488540606091357	-0.174316679823642	0.29	0.265	1	PCT
RABL3	0.00489078856476445	0.107638690270403	0.12	0.116	1	PCT
SLC22A11	0.00492298803683681	0.126454485735858	0.401	0.355	1	PCT
ARHGAP32	0.00492692172249532	-3.48767918543449	0.669	0.63	1	PCT
SPEN	0.00492890193029406	-11.5409611740533	0.608	0.567	1	PCT
CCDC7	0.00494187398337807	-5.8767400382227	0.363	0.384	1	PCT
VAMP7	0.00494859112477918	0.300218048438104	0.119	0.087	1	PCT
HSPA4	0.00494886954895754	0.881625020736365	0.33	0.302	1	PCT
TBC1D22A	0.00496138046209763	-24.7580354117392	0.72	0.671	1	PCT
TMTC2	0.00496524581499698	4.01037193092055	0.455	0.437	1	PCT
AP3S1	0.00497168046324146	-2.58098649744588	0.278	0.247	1	PCT
MARCH7	0.004975059705399	-0.950053057724424	0.489	0.458	1	PCT
AFF1	0.0049852054683018	12.6178050363048	0.853	0.822	1	PCT
KIF5B	0.00502303652916794	0.40998962856054	0.388	0.373	1	PCT
YAP1	0.00502459789930503	18.3761049777324	0.513	0.502	1	PCT
EIF2S3	0.00505192298021671	0.0656714434058283	0.207	0.172	1	PCT
MAF	0.00505883854099719	-2.69610534939984	0.415	0.447	1	PCT
TULP4	0.00506573499744615	2.33577218126477	0.511	0.49	1	PCT
USP32	0.00509130082111778	-2.18220689707906	0.61	0.616	1	PCT
LEO1	0.00509236858878798	0.0596404440831331	0.124	0.092	1	PCT
XPR1	0.0051458736510225	7.24867171822165	0.647	0.667	1	PCT
LINC01239	0.00515414939115009	6.33363165824995	0.425	0.326	1	PCT
RYK	0.00516441223241019	-0.668048794891802	0.372	0.338	1	PCT
FAM120AOS	0.00516707851285218	0.143169395775861	0.143	0.112	1	PCT
STAM	0.0051710640385606	-5.67822283619894	0.2	0.176	1	PCT
ANKRD10	0.00517894422527981	-0.517233170101331	0.404	0.377	1	PCT
SRPK2	0.00521895835040104	-7.29498485923764	0.726	0.725	1	PCT
SFT2D1	0.00523311553220537	-0.0066844368279223	0.164	0.126	1	PCT
NPHP1	0.00526242142045572	-0.0319751291247899	0.198	0.179	1	PCT
HEXB	0.00526624596089293	0.0151712309944936	0.26	0.237	1	PCT
ADH5	0.00527147234120529	0.111952073827391	0.202	0.19	1	PCT
SPG7	0.00528051096835623	-0.054928009558215	0.458	0.432	1	PCT
LSM8	0.0052898006366698	-0.0165499507678956	0.14	0.117	1	PCT
ZNF37A	0.00529068515308362	-0.0185858862912021	0.387	0.438	1	PCT
MT-CYB	0.00529510014892188	-115.653351990672	0.756	0.817	1	PCT
JHY	0.00529961755800664	-1.54234688982276	0.226	0.214	1	PCT
SNX2	0.00531170576783282	-0.0396419031931168	0.3	0.272	1	PCT
REV1	0.00531451349336282	1.1642201532305	0.515	0.474	1	PCT
PPP2R5E	0.00532255105907399	-12.5665894071362	0.511	0.488	1	PCT
MAP4K3	0.00532612710566132	-37.2146441938344	0.574	0.551	1	PCT
ASCC2	0.00533055701538586	0.951889150649461	0.146	0.14	1	PCT
COPG1	0.00535376258113536	0.0731154596579698	0.116	0.097	1	PCT
KAT6B	0.00535416575098698	-2.67629452124959	0.512	0.519	1	PCT
ETS2	0.00536384287827462	-4.06296514033283	0.211	0.173	1	PCT
ERBB3	0.00536562791396151	0.262315328299589	0.408	0.376	1	PCT
APOOL	0.00536678370425528	-0.222118379423471	0.276	0.237	1	PCT
CIAPIN1	0.00538907910267363	0.0125773841388967	0.143	0.116	1	PCT
UQCRH	0.0054011424850232	-0.0451962984662554	0.219	0.191	1	PCT
LINC00871	0.00540277384734507	-44.9613569995063	0.82	0.868	1	PCT
BACH1	0.00540416830145178	1.81113201113338	0.515	0.533	1	PCT
L3MBTL4	0.00542593029362049	-8.29689051600524	0.957	0.931	1	PCT
EIF4ENIF1	0.00545807054445347	0.947386351776162	0.245	0.234	1	PCT
ABHD18	0.00546160349167942	2.86507607826808	0.424	0.41	1	PCT
PLPP1	0.00548537955836175	-38.6411038129772	0.45	0.448	1	PCT
PTPN4	0.00548906260599352	4.37120220751881	0.603	0.593	1	PCT
UBTD2	0.00554617833482333	1.53873388312271	0.33	0.341	1	PCT
APPBP2	0.00554751063728344	0.285757785760048	0.559	0.549	1	PCT
GALK2	0.00555104149335798	-1.66722325806591	0.462	0.459	1	PCT
SLC11A2	0.00555176763854309	-0.0626105763501099	0.317	0.291	1	PCT
DENND1B	0.00556262154542557	-1.66086149401297	0.371	0.353	1	PCT
NUP160	0.00557024054588175	-0.154656189513717	0.265	0.242	1	PCT
FAT4	0.00557046521748799	-0.658320295187456	0.073	0.118	1	PCT
AC002460.2	0.00561190524192552	-8.11400027250843	0.294	0.243	1	PCT
LACTB	0.00561471271479048	-0.060193101418304	0.175	0.152	1	PCT
NEMF	0.00565234218868304	1.12326226170913	0.613	0.589	1	PCT
LINC01788	0.00566514682624366	-33.4201388797725	0.306	0.406	1	PCT
RNF10	0.00568394302620242	0.765260566221449	0.33	0.31	1	PCT
CDC42BPA	0.00568462185661821	-5.81733414636824	0.742	0.756	1	PCT
RPN2	0.00570421095529007	0.13975981201528	0.283	0.248	1	PCT
RNF115	0.00570522625278244	1.54317463436991	0.403	0.404	1	PCT
CMTM4	0.00577120534363076	-9.50078166429319	0.383	0.393	1	PCT
LMBRD1	0.005778235146784	-0.579791398041515	0.432	0.39	1	PCT
CALM2	0.00578184191686339	0.813581523257443	0.227	0.223	1	PCT
TANC1	0.00580795908252213	-3.60567779591628	0.416	0.4	1	PCT
DLG5	0.00582273169509183	0.0435067810296441	0.273	0.242	1	PCT
CLSTN3	0.00583105720157779	0.178919772003104	0.229	0.205	1	PCT
UPB1	0.00583337941988797	-12.7918989897532	0.455	0.49	1	PCT
PARP4	0.00584794497249752	5.36705692241046	0.523	0.506	1	PCT
ANKS6	0.00587022312611999	0.0542757718543994	0.165	0.149	1	PCT
LINC01138	0.00595221436196092	-0.268200082392808	0.213	0.172	1	PCT
LATS2	0.00595235859611927	0.0535934802984457	0.461	0.449	1	PCT
AC006001.2	0.00596683146525692	1.85956456060855	0.264	0.261	1	PCT
TIMM23	0.00598410617706917	0.0357900201141457	0.186	0.151	1	PCT
EVI5	0.00598711115454157	2.09607476423465	0.549	0.558	1	PCT
DAB2	0.00598723558340651	-0.511874784762773	0.689	0.672	1	PCT
ATF1	0.00599486240268839	0.202192088606716	0.292	0.289	1	PCT
C16orf72	0.00601307705480728	0.17769045295378	0.213	0.195	1	PCT
SERAC1	0.00601496427392212	0.200186486762258	0.129	0.123	1	PCT
ARL15	0.00602240152436266	-26.2088774772479	0.716	0.668	1	PCT
UNK	0.00602684126936465	0.567953838615796	0.25	0.237	1	PCT
SCML1	0.00602884649892858	-0.846391259968187	0.167	0.122	1	PCT
SDC1	0.00603091868989945	-0.214102335287012	0.145	0.172	1	PCT
SNRNP70	0.00607170159921421	0.134464258589739	0.496	0.454	1	PCT
OTOGL	0.00607206716490726	2.6476203231144	0.399	0.346	1	PCT
TBL1XR1	0.0061002061858925	-5.50586621524188	0.571	0.6	1	PCT
IRS1	0.00610068599352912	-0.354535345737841	0.107	0.103	1	PCT
CLYBL	0.00610193503617008	2.34380983096612	0.568	0.561	1	PCT
CREB1	0.00612925979723825	3.544049389046	0.244	0.237	1	PCT
ATP6V1D	0.00613911520390379	-0.0624544701516169	0.202	0.169	1	PCT
TBC1D12	0.00614406994087895	-0.356304078071534	0.273	0.241	1	PCT
VEZT	0.00617738695799106	0.764959859472148	0.444	0.43	1	PCT
JUNB	0.00617774963392828	0.0801203028551658	0.113	0.068	1	PCT
SKAP2	0.00618353073093564	-3.13059314848297	0.447	0.427	1	PCT
AATF	0.00619255855455229	3.57677717783498	0.342	0.339	1	PCT
MRPS6	0.00619453625685669	-3.15040426067048	0.182	0.185	1	PCT
ACSL3	0.00619461653060386	19.3118862452421	0.24	0.224	1	PCT
CD83	0.00619616439092834	-5.59736589941694	0.183	0.148	1	PCT
RAB30-DT	0.00620053430561649	-0.859803309110511	0.333	0.329	1	PCT
GBE1	0.00621298874947909	-23.3208639319216	0.528	0.502	1	PCT
MYRIP	0.00621619591561961	11.2291325615197	0.229	0.225	1	PCT
AR	0.00621760783922611	16.2193361359065	0.31	0.292	1	PCT
FDX1	0.0062595001190607	0.00429698039747484	0.196	0.169	1	PCT
SELENOP	0.00627290770371561	-6.82246629944817	0.12	0.157	1	PCT
GART	0.00631481957388781	0.118328642716325	0.211	0.202	1	PCT
NXNL2	0.00631648458523152	-15.7915931745412	0.254	0.198	1	PCT
SLC2A13	0.0063404024564037	-4.75798271246253	0.405	0.406	1	PCT
WASF2	0.00635494820410037	1.11388716459893	0.423	0.406	1	PCT
TRIP12	0.00637950138293572	-0.970606572362591	0.652	0.638	1	PCT
POGZ	0.00639597368933067	-8.74926095340186	0.572	0.567	1	PCT
GLDC	0.00640787513235374	-11.9625874471498	0.646	0.55	1	PCT
ARF4	0.00642208239525957	0.237471247729441	0.216	0.195	1	PCT
PCMT1	0.00642654055573508	-0.366939845943116	0.213	0.196	1	PCT
YWHAG	0.00642808574285035	0.303898583066847	0.275	0.248	1	PCT
SLC15A1	0.00643009772125161	-2.91655112318116	0.206	0.172	1	PCT
NTN4	0.00643125193093265	9.86111640022943	0.405	0.41	1	PCT
PKD2	0.00645821023720508	1.211910029115	0.478	0.502	1	PCT
RBMS3	0.00647027280956072	-48.5845185877894	0.29	0.233	1	PCT
SRSF2	0.00647633811342911	0.306211800956526	0.261	0.216	1	PCT
HOOK1	0.00649394088928848	0.119949795662649	0.343	0.328	1	PCT
SORCS2	0.00649812559555141	-13.2456250869981	0.083	0.148	1	PCT
EDEM3	0.00652540583277485	0.848572182760335	0.244	0.251	1	PCT
COPS3	0.00653448481886041	0.0837683690641454	0.109	0.077	1	PCT
XPC	0.00654234702831261	0.650874653635831	0.444	0.394	1	PCT
SLC28A1	0.00655183461834115	-2.71163315691965	0.696	0.697	1	PCT
NSF	0.00657260618260152	0.232984751754382	0.171	0.15	1	PCT
RAD51B	0.00657476697847946	-4.78652256862902	0.488	0.461	1	PCT
MBNL1	0.00659022660299872	-16.1073943536549	0.719	0.715	1	PCT
ZNF207	0.00661928238560461	-8.52846984347029	0.538	0.518	1	PCT
C11orf80	0.00662040656244208	2.10518412020774	0.197	0.201	1	PCT
CPSF7	0.00662115819170353	-0.0390691828056803	0.261	0.245	1	PCT
YY1	0.00664733242523184	-0.626416786713607	0.357	0.336	1	PCT
SUCLG2-AS1	0.00671005497682211	-1.50726724706228	0.563	0.546	1	PCT
CCDC158	0.00671201458094559	0.266002922714362	0.141	0.149	1	PCT
ENTPD4	0.00672631204039635	0.0674660769193401	0.152	0.147	1	PCT
ALDOB	0.00676032605226379	-3.19407882203791	0.84	0.761	1	PCT
CRTC3	0.00676508882708768	-0.219400678354199	0.34	0.35	1	PCT
ITCH	0.0067827697410468	-0.865114173918501	0.657	0.625	1	PCT
CYP4F3	0.00678889491770508	0.586963003570093	0.582	0.421	1	PCT
TRIM44	0.00679358894661594	0.668627714438562	0.527	0.545	1	PCT
ELF1	0.00681755069004079	-14.6329420933498	0.662	0.635	1	PCT
SLC12A7	0.00683230121941453	0.282781034155664	0.356	0.336	1	PCT
SGPL1	0.00683558376558227	-0.217482945519851	0.207	0.188	1	PCT
PARN	0.00686031010093811	0.000814106960204342	0.369	0.338	1	PCT
UBP1	0.00687462133888709	-0.315344994574085	0.242	0.234	1	PCT
DNAJC5	0.00690867364506319	-0.187310865251952	0.367	0.347	1	PCT
CNIH4	0.00704705589738714	0.0792273143844454	0.157	0.142	1	PCT
RNF213	0.00704761581961897	-24.7636184703619	0.746	0.781	1	PCT
DOCK1	0.00707710093918599	-8.24914299474224	0.685	0.684	1	PCT
WASHC5	0.00707867536659297	0.206836467086965	0.275	0.267	1	PCT
SLC37A3	0.00708190598432038	0.0201078892030414	0.177	0.166	1	PCT
COMMD10	0.00710169560939853	-9.63921050443821	0.788	0.789	1	PCT
RASSF4	0.00710969600703043	-2.51844495982127	0.784	0.701	1	PCT
TRHDE	0.00711287192211915	-14.573958016935	0.684	0.658	1	PCT
HNRNPU	0.00713122373554977	-1.69549930029445	0.585	0.587	1	PCT
NREP	0.00714029927569999	1.29054399054133	0.266	0.263	1	PCT
DRAM1	0.00714495121520432	-0.310413309593849	0.273	0.256	1	PCT
SEMA4B	0.00716927042259871	-3.09084937470588	0.234	0.222	1	PCT
TMEM135	0.00717471213314493	-1.89723987808001	0.439	0.435	1	PCT
C1GALT1	0.0071932351567948	-1.83645842605574	0.488	0.491	1	PCT
TBC1D16	0.00721548671158766	2.08008659942911	0.41	0.406	1	PCT
LRRC75B	0.00723503452805776	0.0860667212544323	0.159	0.125	1	PCT
TTBK2	0.00723975624128685	1.64339586808964	0.372	0.354	1	PCT
ARMC8	0.00724929414676987	-1.19600238222677	0.392	0.381	1	PCT
FLNB	0.00725235285363175	-11.5055314943379	0.373	0.349	1	PCT
STARD3NL	0.00725810798268546	-0.0612953031637148	0.192	0.165	1	PCT
MZF1	0.00725867301801086	0.120693911538491	0.186	0.178	1	PCT
AC005208.1	0.00725956067298286	-7.2671501365642	0.445	0.381	1	PCT
LRRC7	0.00727801404081028	-2.4389549610974	0.301	0.308	1	PCT
IBTK	0.00729458308015763	-8.96645104060036	0.429	0.405	1	PCT
ATP5F1C	0.00730349483987803	0.111556223013732	0.347	0.306	1	PCT
TFB1M	0.00733286106456001	-0.0298579293729149	0.17	0.178	1	PCT
SLC25A43	0.00734672042634592	-0.786242478019658	0.213	0.208	1	PCT
EVC	0.00736169416410986	-13.739061854328	0.499	0.592	1	PCT
MEF2D	0.00742778316296568	0.119215465793263	0.152	0.129	1	PCT
RAPGEF1	0.00743050206726021	-0.349010141706737	0.523	0.518	1	PCT
MTDH	0.00745137042221544	0.14389186444566	0.45	0.438	1	PCT
MT-ND6	0.00747685860607625	-3.53430900971154	0.087	0.13	1	PCT
ATXN2	0.00748964874349849	-1.76298726522657	0.756	0.76	1	PCT
PPIA	0.00749418603671249	-0.133248040039715	0.207	0.173	1	PCT
ZCCHC7	0.00754803450979163	-6.86956360614893	0.62	0.62	1	PCT
GNB5	0.0075652780167059	0.604181445317786	0.247	0.203	1	PCT
WASL	0.00757254667751102	0.720705934112938	0.384	0.371	1	PCT
CC2D1B	0.00757395011050189	0.262015806022197	0.16	0.149	1	PCT
ZNF155	0.00759703049113563	-0.302536152591456	0.116	0.129	1	PCT
LINC02666	0.00760277579899267	0.164278232288427	0.192	0.159	1	PCT
RNF114	0.00761020342254095	0.201715223505345	0.284	0.242	1	PCT
RTTN	0.00761104088887807	9.86110754009681	0.615	0.592	1	PCT
HIST1H2AC	0.00761654791206047	-4.89339215983145	0.066	0.107	1	PCT
SIRPA	0.00763431597149606	0.0404036912743014	0.104	0.096	1	PCT
SFPQ	0.00764327003148889	4.04290311851999	0.565	0.542	1	PCT
SLC10A7	0.0076847690358516	-0.841563719392641	0.2	0.189	1	PCT
TULP3	0.0077282849910297	3.37756405764851	0.364	0.375	1	PCT
ATXN2L	0.00772910378879682	0.149210742737177	0.221	0.193	1	PCT
GDNF-AS1	0.00775387623391922	0.700866643425115	0.29	0.197	1	PCT
KCTD13	0.00780209919026028	0.0925578185936672	0.136	0.122	1	PCT
NUP155	0.00784315681103493	0.0643767122407288	0.12	0.098	1	PCT
PDCD10	0.00784566041552355	0.218028513282713	0.234	0.24	1	PCT
AC079142.1	0.00785381868216678	-1.78932803796313	0.415	0.386	1	PCT
RSPH3	0.00786438717804949	0.423463966242577	0.356	0.346	1	PCT
GNAI3	0.00787756045061772	-0.626887334496728	0.294	0.267	1	PCT
PITPNA	0.00790516387557836	-0.276288028387951	0.306	0.304	1	PCT
PCDH9	0.0079147511164798	-62.9726435570906	0.083	0.112	1	PCT
LIFR	0.00795001424381495	-15.5017381693224	0.52	0.482	1	PCT
YTHDF3	0.00798868300272315	0.380052071625934	0.292	0.274	1	PCT
DIS3L	0.00799149252194944	-0.194080109674298	0.074	0.116	1	PCT
DERA	0.00801135626887251	3.3040108052321	0.466	0.467	1	PCT
MFSD14B	0.0080154853078919	0.0259288007139055	0.214	0.19	1	PCT
SH3BP5	0.00802687545268809	-15.6653812981355	0.292	0.245	1	PCT
TOX4	0.00803485044648986	0.166002661398786	0.164	0.13	1	PCT
FTCD	0.0080641494767429	-21.8335153781497	0.646	0.571	1	PCT
SPOPL	0.00808243854215903	-1.43196890028386	0.204	0.206	1	PCT
R3HCC1L	0.00809099855791964	-0.201687292882514	0.332	0.314	1	PCT
SULT1C2	0.00809878204370816	-4.3871819956414	0.694	0.657	1	PCT
URGCP	0.00812488005501368	0.227035357346095	0.488	0.467	1	PCT
RNF11	0.00812805479476176	0.146032530323578	0.276	0.242	1	PCT
KIAA1522	0.00815560807357155	0.249007076124329	0.239	0.227	1	PCT
CACNA2D1	0.0081629766426083	-4.18283243645441	0.553	0.607	1	PCT
MT-ND2	0.00818088903018885	-127.194915741117	0.599	0.702	1	PCT
B3GALNT2	0.00821495961165467	0.891025334639464	0.191	0.161	1	PCT
AC007364.1	0.00823231194900311	-16.4600765665213	0.779	0.721	1	PCT
NEK6	0.00823888888078392	-2.8425544721735	0.321	0.295	1	PCT
ZCCHC14	0.00825346458699226	-5.4567438855733	0.467	0.466	1	PCT
COP1	0.00825492520158025	0.364935370600314	0.631	0.608	1	PCT
LONRF3	0.0082683199719268	-7.22695747399442	0.283	0.215	1	PCT
FERMT2	0.00827768692105965	-3.03503941539417	0.6	0.512	1	PCT
SUB1	0.0082869573122085	0.0844899172770953	0.191	0.158	1	PCT
MIER1	0.00828916533105242	-1.73608203162099	0.321	0.328	1	PCT
RIPOR1	0.00829238990088738	-2.2122124557325	0.261	0.205	1	PCT
PDCD6IP	0.00833377367142138	-1.57032270915761	0.451	0.42	1	PCT
EGR1	0.00833684694950221	-1.18312489758466	0.159	0.087	1	PCT
C5AR1	0.0083636575401989	-0.225037552344148	0.157	0.16	1	PCT
CRYAB	0.00837012627592602	-3.96975618690451	0.235	0.193	1	PCT
ATP2B1	0.00837162424133948	-16.0883207371477	0.456	0.417	1	PCT
MAATS1	0.0083753205915833	0.759145225310015	0.237	0.207	1	PCT
CASP4	0.0083834450139842	-5.09947119414477	0.13	0.113	1	PCT
GLRX3	0.00841376601527015	0.977537511628656	0.222	0.216	1	PCT
N4BP2L2	0.00841631736928504	-3.74830259543303	0.888	0.884	1	PCT
LRP2	0.00841734981980854	-51.1839541603208	0.973	0.971	1	PCT
PLPPR1	0.0084563713522148	-72.372491904803	0.599	0.512	1	PCT
UBXN2B	0.00846407150300955	1.275486295544	0.248	0.263	1	PCT
PTPN12	0.00846600412332466	7.28236844902256	0.377	0.396	1	PCT
UBQLN1	0.00847581586296269	1.19908857627888	0.392	0.352	1	PCT
KPNA5	0.00849644768445406	-0.264139329477331	0.258	0.255	1	PCT
OGA	0.00851111406500918	-10.6221877913212	0.691	0.668	1	PCT
NBR1	0.00853265463115955	-0.714362252905042	0.237	0.288	1	PCT
LINC02027	0.00858929577507836	-16.2427933325797	0.528	0.541	1	PCT
DDX58	0.00859283266313737	4.1798337143386	0.233	0.235	1	PCT
FOXN3	0.00860162865391877	-1.14248913793094	0.498	0.467	1	PCT
TRIM33	0.00863554723151011	-2.34165645495355	0.54	0.516	1	PCT
CHM	0.00864256633114818	-0.845982670327204	0.343	0.294	1	PCT
PER3	0.00866890233324241	1.69694114155683	0.397	0.376	1	PCT
MLLT3	0.00868343881173694	-8.89146528974544	0.295	0.268	1	PCT
DCDC1	0.00871628863834124	-18.3827686147032	0.346	0.311	1	PCT
ELF2	0.00872003652758674	-0.0170868489526601	0.538	0.53	1	PCT
TASP1	0.00872543062730288	0.519181193266529	0.504	0.514	1	PCT
TENM2	0.00878516354327504	-37.3743252992642	0.271	0.26	1	PCT
CTSH	0.0087946856162943	-21.6489002398849	0.4	0.404	1	PCT
ORC5	0.0088001916195144	3.55288806263779	0.176	0.166	1	PCT
ACO2	0.00883963243937445	-1.69308265123906	0.506	0.498	1	PCT
CGN	0.00889199912271422	0.41928686935517	0.181	0.159	1	PCT
STK38L	0.00893796784900619	-14.6634725170708	0.311	0.266	1	PCT
KLF12	0.00896967820475916	-0.295237805427751	0.522	0.487	1	PCT
GLUD1	0.00898381618602906	9.84403083080332	0.373	0.364	1	PCT
HIP1	0.00900082857238668	-1.52412593964784	0.385	0.365	1	PCT
USP16	0.00905864977148018	0.213319131594451	0.243	0.206	1	PCT
CMTM7	0.0090885895636417	-9.7462072455971	0.16	0.137	1	PCT
AC118549.1	0.00909747681234063	-2.38995755719554	0.579	0.566	1	PCT
CNTN3	0.00909753062745315	-2.51934825254291	0.527	0.51	1	PCT
AC006480.2	0.00922356328896243	0.102382731404049	0.11	0.084	1	PCT
PFDN1	0.00922477618104315	0.122540575468454	0.322	0.284	1	PCT
TWSG1	0.00922767787395367	1.70027973747898	0.206	0.2	1	PCT
DARS	0.00924020848319441	0.665550035125681	0.34	0.316	1	PCT
SLC25A16	0.00924676588169037	-0.027955766952461	0.6	0.59	1	PCT
LINC00671	0.00928077910165089	-8.69322708804988	0.596	0.607	1	PCT
QKI	0.00929915920435127	0.10793929599831	0.638	0.612	1	PCT
NQO2	0.00930223952747231	-4.13227780222454	0.641	0.624	1	PCT
CAMSAP2	0.0093108383414105	-0.503524707486009	0.342	0.367	1	PCT
MAPK8IP3	0.0093355604124923	0.106555108214861	0.331	0.297	1	PCT
AC027117.2	0.00933976418423499	0.15641377718184	0.118	0.087	1	PCT
SENP2	0.00936327331940368	-0.0124776485251621	0.354	0.314	1	PCT
UMAD1	0.00936872699058973	-7.05174886747818	0.414	0.412	1	PCT
ARMH4	0.00941133139331957	1.42368586477259	0.234	0.224	1	PCT
CFAP299	0.00943756116006678	1.18638471631223	0.216	0.23	1	PCT
WBP2	0.00944611530903024	0.0571664096822096	0.133	0.108	1	PCT
DYNC2H1	0.00947063153052316	-9.41571771188992	0.672	0.615	1	PCT
MAPRE1	0.00948528667905643	0.0232548951411193	0.129	0.103	1	PCT
PSME4	0.00949422716239081	-6.13557395847554	0.425	0.396	1	PCT
SACM1L	0.00950565255231199	-0.0957648999553244	0.279	0.254	1	PCT
RRN3	0.00953222937872852	0.249957625752044	0.173	0.174	1	PCT
HMGN1	0.00954031181767242	0.185711535222633	0.145	0.138	1	PCT
GTPBP6	0.0096112662331667	-0.128850690619579	0.078	0.11	1	PCT
ERGIC3	0.00965415116253383	0.0555358555579989	0.147	0.126	1	PCT
NUTM2B-AS1	0.00969475485460039	-1.95828618150694	0.408	0.44	1	PCT
MEG3	0.00973183222085134	-0.452440774368704	0.057	0.227	1	PCT
CTR9	0.00973971691251896	0.107092071868684	0.139	0.116	1	PCT
RRAGB	0.00977677852008811	0.448697447550173	0.317	0.272	1	PCT
UBR2	0.00977722154664332	3.91040116603334	0.559	0.542	1	PCT
NSRP1	0.00977987740285965	1.01110241285663	0.432	0.436	1	PCT
TAB2	0.00978116088606563	5.96791738230215	0.432	0.423	1	PCT
CCNH	0.00982774818671237	-3.99669782509895	0.425	0.398	1	PCT
PBRM1	0.00990806524187096	-0.258038518125612	0.625	0.619	1	PCT
NPIPB15	0.00992159483007093	-0.411445638512257	0.235	0.211	1	PCT
HSDL2	0.00992701644626636	-3.36447042495052	0.493	0.483	1	PCT
SEMA3B	0.00994741820890249	0.851197249533918	0.223	0.182	1	PCT
ZNF440	0.0100280015191742	0.199028129163912	0.182	0.16	1	PCT
METAP1	0.0100602568287482	-0.945425909118611	0.178	0.166	1	PCT
AC098656.1	0.0101053815234381	-2.54193982285947	0.338	0.291	1	PCT
SDHB	0.0101410769911306	-0.0695435992163997	0.275	0.27	1	PCT
TRIB1	0.0101578529694377	-1.92420537319528	0.138	0.107	1	PCT
LPXN	0.010158499272381	0.0726185573006368	0.214	0.202	1	PCT
STAG1	0.0101977200637707	8.37408467685755	0.684	0.689	1	PCT
MVP	0.0102152759150682	-0.672277763926646	0.398	0.397	1	PCT
ARHGEF28	0.0102539535503416	-14.5272328581941	0.765	0.768	1	PCT
SLC22A18	0.0103711924879974	0.09207723231412	0.143	0.119	1	PCT
NOVA1	0.0104005684871242	-0.880036241542302	0.226	0.241	1	PCT
ORC2	0.0104190108524829	-0.40816046961769	0.358	0.31	1	PCT
PPARGC1A	0.010432345135765	-79.5839222748528	0.659	0.663	1	PCT
RIPK2	0.0104797835956679	-1.15486983023489	0.133	0.103	1	PCT
FAM160A1	0.0105145647629292	5.44815268386162	0.621	0.629	1	PCT
DAB1	0.0105618247829375	-5.51851326165666	0.299	0.272	1	PCT
TARS	0.0105743014181349	0.0473456902798349	0.16	0.125	1	PCT
RARS2	0.0105896231603933	-0.0689732717506348	0.295	0.273	1	PCT
UBE2K	0.0106009645881566	8.07264244240454	0.569	0.571	1	PCT
ZNF655	0.0106025319869639	-0.223438652862002	0.425	0.427	1	PCT
OGDH	0.0106366008280281	5.02451930056315	0.575	0.598	1	PCT
ZNF330	0.0106427526830447	0.0354447372844746	0.143	0.109	1	PCT
NCBP3	0.0106555373586782	0.414502907980312	0.261	0.242	1	PCT
SLC39A5	0.0106605913283013	0.101847279512349	0.19	0.155	1	PCT
B2M	0.0106998828726758	-7.95960555515969	0.374	0.31	1	PCT
POMP	0.0107035779530209	0.152453980013267	0.113	0.089	1	PCT
AFG1L	0.0107068720118367	2.30806573032197	0.351	0.337	1	PCT
PPP4R2	0.0107137326975516	0.134630917304497	0.359	0.348	1	PCT
WDR36	0.0107190287340632	0.405281838473417	0.146	0.15	1	PCT
MED15	0.0107304395777318	1.27910486904713	0.353	0.339	1	PCT
CFAP221	0.0107310643336053	1.27221667234823	0.213	0.2	1	PCT
CREM	0.0108077183480003	-1.28330214679722	0.253	0.226	1	PCT
EFR3A	0.0108115868301685	35.8296235827205	0.559	0.532	1	PCT
GPCPD1	0.0108445255987846	-28.3843762453881	0.309	0.275	1	PCT
CDH9	0.0108593310319357	-1.86358476609145	0.649	0.619	1	PCT
MAP3K4	0.0108624006172319	-0.158411754366783	0.323	0.292	1	PCT
ATP11B	0.0108767057425898	1.28391696189076	0.436	0.437	1	PCT
DENND11	0.0108775414238682	-0.00438781450701775	0.227	0.207	1	PCT
LINC00907	0.0108947926892418	-38.6865948006313	0.499	0.463	1	PCT
TAF2	0.0109038719169356	-0.466800632786486	0.4	0.377	1	PCT
NKIRAS1	0.0109061434380885	0.130913401278091	0.114	0.092	1	PCT
UEVLD	0.010916216491621	-0.851917224309709	0.195	0.198	1	PCT
NFX1	0.0109688040770408	-0.555547094861032	0.501	0.482	1	PCT
POT1-AS1	0.0109691833247823	-2.34892979795445	0.213	0.231	1	PCT
CFLAR	0.0109820482388316	-11.0571939832933	0.731	0.728	1	PCT
AC008014.1	0.0110076338579917	23.2733170293505	0.761	0.744	1	PCT
SNX4	0.0110108978563151	-1.56160042033782	0.431	0.419	1	PCT
KDM1B	0.0110508169673248	-10.2189773737058	0.147	0.145	1	PCT
VWA8	0.011087454291667	5.31391976651386	0.773	0.774	1	PCT
AZI2	0.0110970709826639	0.82707737770294	0.196	0.171	1	PCT
TBRG1	0.0111096641612848	3.7609051656003	0.242	0.224	1	PCT
EGOT	0.0111375757265196	-4.01803576039015	0.222	0.155	1	PCT
CLCN5	0.0111410590434257	-20.413665799672	0.518	0.476	1	PCT
PSMD5	0.0111740554740375	0.0858614405797405	0.118	0.106	1	PCT
FOCAD	0.0112177894777994	-2.21689984219606	0.338	0.331	1	PCT
HIRA	0.0112222024441094	0.0417446947037253	0.162	0.127	1	PCT
AFF2	0.0112449071937265	-8.18039353383546	0.2	0.158	1	PCT
FAM110C	0.0112865824262069	-4.72325704761359	0.129	0.128	1	PCT
ARG2	0.01128812373583	-1.68015792802502	0.175	0.125	1	PCT
PSMA3	0.011328348092599	5.48248015471041	0.169	0.153	1	PCT
PKP4	0.0114010716432213	-166.147678195446	0.856	0.823	1	PCT
SNTB2	0.0114089732942772	-11.1471194114333	0.4	0.436	1	PCT
LINC01135	0.0114283298025924	4.41249895304884	0.124	0.12	1	PCT
SPATA5	0.0114727421722432	-3.61453543356793	0.364	0.352	1	PCT
C6orf62	0.0115097746672233	0.0586105168060345	0.327	0.324	1	PCT
ANXA11	0.0115259047718898	-2.03118273285313	0.3	0.262	1	PCT
BCO2	0.0115273476590639	-11.0807784739844	0.124	0.08	1	PCT
CYB5B	0.0115291789557272	5.26612060811956	0.197	0.194	1	PCT
ZNF76	0.0115296257779769	0.0430208743104959	0.156	0.146	1	PCT
NPIPB11	0.0115522564213594	0.0712948395544942	0.133	0.095	1	PCT
MEG8	0.0115973327772832	-79.4941182228938	0.048	0.192	1	PCT
GCDH	0.0116230663794309	0.215508840191144	0.124	0.098	1	PCT
SRSF10	0.0116386735643198	-0.0333742629775668	0.327	0.284	1	PCT
RBM23	0.011648911297143	0.254413096845673	0.186	0.17	1	PCT
CAPN7	0.0116884184684608	0.359140072566662	0.482	0.452	1	PCT
NCR3LG1	0.0117071900834036	0.0942162434818263	0.18	0.156	1	PCT
SNX16	0.0117348036915255	-0.115451895480234	0.149	0.124	1	PCT
IL10RB	0.0118582299340006	0.0230161515932319	0.105	0.093	1	PCT
WIPF2	0.0118717962626305	2.24443271322185	0.387	0.381	1	PCT
AL033504.1	0.011924698034736	15.1607246253114	0.631	0.641	1	PCT
RELCH	0.0119573768584946	0.0857309170878695	0.347	0.354	1	PCT
TNPO1	0.011969208571943	-1.95978280694058	0.451	0.421	1	PCT
NIPA1	0.0119801842499379	0.03876968222459	0.16	0.16	1	PCT
N4BP1	0.0119937335389693	0.535305757596605	0.435	0.437	1	PCT
THRAP3	0.0120208687419394	-1.17084821489702	0.623	0.567	1	PCT
AKR1A1	0.012041268181295	-0.0979982084179729	0.333	0.306	1	PCT
ANKRD18A	0.0120481517605256	-0.222781411979191	0.16	0.221	1	PCT
ADNP2	0.012133425676987	-0.382299494065519	0.266	0.246	1	PCT
POLR2H	0.0121661278022559	0.0478412319173052	0.128	0.103	1	PCT
BSDC1	0.0122161555525314	-0.0762204624461695	0.332	0.301	1	PCT
LARP1B	0.0122187739456696	-3.70741659823235	0.582	0.575	1	PCT
UBE2R2	0.012220458969732	4.05815183936659	0.579	0.598	1	PCT
EFCAB6	0.0123295959063804	0.838267161382643	0.444	0.414	1	PCT
RUBCN	0.0123440648546252	-4.32033383135127	0.212	0.187	1	PCT
NPLOC4	0.0123582523879556	-1.77670584381561	0.594	0.558	1	PCT
IYD	0.0123905291544089	-23.5291039593733	0.295	0.296	1	PCT
FAM168B	0.012394397475439	0.213726258918368	0.305	0.285	1	PCT
NAB1	0.0124060744985049	-1.30529621042395	0.172	0.151	1	PCT
GTF2H2C	0.0124117579071033	0.0198691332659038	0.14	0.109	1	PCT
GNAS	0.0124143302517391	-3.49973237033566	0.356	0.303	1	PCT
TMEM63A	0.0124389830348378	-0.902254159119312	0.468	0.407	1	PCT
MRPL19	0.0124548090384063	0.157717551968138	0.151	0.121	1	PCT
PTS	0.0125065953947926	-0.483927842827397	0.204	0.175	1	PCT
CRYM	0.0125071150321343	-3.72952677188087	0.214	0.19	1	PCT
H6PD	0.0125183280944133	-0.00902534782507214	0.173	0.161	1	PCT
[truncated: 128,283 more rows]
