# Supplementary material for: Mosaic loss of Y chromosome is associated with aging and epithelial injury in chronic kidney disease
Source: Genome Biol. 2024 Jan 29;25:36. doi: 10.1186/s13059-024-03173-2 (PMC10823641; doi:10.1186/s13059-024-03173-2)
Supplement: Supplementary file 5 — Additional file 5. Single-cell multiome cell-specific differentially accessible regions (DAR) for LOY vs XY. [file 13059_2024_3173_MOESM5_ESM.csv]

feature	p_val	avg_log2FC	pct.1	pct.2	p_val_adj	gene_name	distance	celltype
chrY-2935494-2936238	7.8850739767388e-32	-0.403689156394492	0.001	0.152	1.43118035214798e-26	ZFY	0	PCT
chrY-19566849-19567688	2.04638473611583e-31	-0.400439686418636	0	0.148	3.71429061528704e-26	AC009977.1	8320	PCT
chrY-20575220-20576138	2.23189206452317e-27	-0.38313368693876	0	0.13	4.05099569171279e-22	EIF1AY	0	PCT
chrY-6995698-6996596	2.44009862633713e-25	-0.421585399690907	0	0.121	4.4289010117332e-20	TBL1Y	0	PCT
chrX-1452679-1453606	3.80857673143251e-25	-0.169204809626833	0.326	0.499	6.91275719638657e-20	ASMTL	0	PCT
chrY-12661803-12662653	4.70466909897537e-23	-0.364782382846499	0.001	0.112	8.53920964809525e-18	USP9Y	38577	PCT
chrY-19075633-19076491	8.91891592343779e-23	-0.351678989042691	0.001	0.111	1.61882783468358e-17	HSFY2	246970	PCT
chrY-19077171-19077943	4.15938740188281e-22	-0.355938191905933	0	0.106	7.5494961037874e-17	HSFY2	248508	PCT
chrY-13479650-13480486	2.37221481976238e-21	-0.330173445326469	0.002	0.107	4.30568850860971e-16	UTY	0	PCT
chrY-13282307-13283240	3.84853384723322e-20	-0.363132797926912	0.002	0.101	6.98528135942066e-15	UTY	0	PCT
chr13-18211622-18212519	5.87020187101808e-17	-0.256374630513717	0.031	0.133	1.06547099059914e-11	AL356585.1	4152	PCT
chrX-1391817-1392667	1.60672569183689e-16	-0.160678514962779	0.243	0.389	2.91628746696855e-11	SLC25A6	0	PCT
chrX-1591127-1592005	1.45858802861255e-13	-0.173675998649099	0.099	0.208	2.6474102013332e-08	AKAP17A	0	PCT
chrX-318568-319357	1.5548898521124e-13	-0.138650027613394	0.273	0.402	2.82220282607661e-08	GTPBP6	0	PCT
chr7-155951363-155952266	9.15141224188358e-13	0.179564998146191	0.183	0.098	1.66102707896308e-07	SHH	139089	PCT
chrX-386769-387630	9.94298556800671e-13	-0.138449317233639	0.232	0.359	1.80470159552106e-07	PPP2R3B	0	PCT
chrX-2690744-2691588	2.95381786730988e-12	-0.169431022866453	0.191	0.307	5.36132712006079e-07	CD99	0	PCT
chrX-317649-318440	8.7724408109996e-12	-0.162872756505366	0.134	0.24	1.59224186940048e-06	GTPBP6	0	PCT
chrX-2608802-2609676	4.94965161937347e-11	-0.163545361477199	0.18	0.285	8.98386517174381e-06	CD99	81502	PCT
chr3-48663571-48664435	4.73141407910632e-10	0.141040239126266	0.161	0.091	8.58775312428193e-05	CELSR3	655	PCT
chr3-127001862-127002774	2.13067112838358e-09	0.123439219513753	0.102	0.049	0.000386727463157261	PLXNA1	0	PCT
chr8-127853952-127854868	5.37110406196979e-09	0.141455633787172	0.196	0.122	0.000974882242767827	MYC	112517	PCT
chr12-77664-78569	6.68144464986266e-09	0.177816257318015	0.123	0.066	0.00121271561117332	IQSEC3	0	PCT
chr13-22883486-22884295	1.65938339750094e-08	0.181114821980756	0.126	0.07	0.00301186383563408	AL354828.1	203833	PCT
chr1-629574-630408	2.99222720469877e-08	-0.11655482390146	0.15	0.235	0.0054310419878885	OR4F16	55307	PCT
chr7-114085658-114086497	4.2623145122804e-08	0.147408981418716	0.223	0.145	0.00773631395551454	FOXP2	0	PCT
chr2-9390170-9391044	6.96854500183868e-08	0.170168047993228	0.152	0.09	0.0126482576055873	ASAP2	0	PCT
chr4-183755471-183756333	1.51474508045763e-07	0.166133101227788	0.151	0.092	0.0274933805828463	STOX2	41688	PCT
chrX-31266478-31267276	1.88310148601448e-07	0.133982046764445	0.105	0.057	0.0341792335219058	DMD	0	PCT
chr17-57366761-57367556	3.11973063030331e-07	0.137962375192943	0.134	0.079	0.0566246708053203	MSI2	0	PCT
chr18-58579429-58580217	3.20580352301733e-07	0.156775677835279	0.128	0.075	0.058186936844526	ALPK2	0	PCT
chr10-24383394-24384278	3.21390356133391e-07	0.0904093495866602	0.104	0.057	0.0583339565899912	KIAA1217	0	PCT
chr13-110546657-110547558	3.25369334782094e-07	0.133218519731885	0.103	0.056	0.059056161109624	RAB20	0	PCT
chr5-151029643-151030723	3.29774242780797e-07	-0.147008722020817	0.198	0.279	0.0598556739359285	TNIP1	0	PCT
chr4-183796882-183797718	5.43807144297634e-07	0.132130991421444	0.156	0.098	0.098703715725742	STOX2	303	PCT
chr1-225890504-225891095	5.62570173830569e-07	0.15979513813959	0.212	0.143	0.102109299401117	LEFTY1	0	PCT
chr3-195716636-195717315	6.06624120907745e-07	0.153367539080848	0.138	0.084	0.11010531106536	MUC20	3566	PCT
chr22-40651581-40652518	6.10818863543189e-07	0.10190679024531	0.284	0.205	0.110866677827407	MKL1	14878	PCT
chr9-124281378-124282214	6.12340998538509e-07	0.157512435900404	0.171	0.11	0.111142952939732	NEK6	0	PCT
chr16-16009148-16010022	9.09130441122791e-07	0.145006314005127	0.102	0.056	0.165011720715992	ABCC1	0	PCT
chr18-76130513-76131424	9.82915993388916e-07	0.157132338815856	0.109	0.062	0.178404167380055	ZNF516	226765	PCT
chr8-94241854-94242740	1.20349793053947e-06	0.143060153668636	0.156	0.098	0.218440891882567	GEM	6512	PCT
chr16-1935050-1935961	1.59013005644935e-06	0.158479626603766	0.105	0.061	0.28861655589584	MSRB1	2248	PCT
chr1-633457-634948	1.66509403889947e-06	-0.0958940553648263	0.504	0.552	0.302222893530448	OR4F16	50767	PCT
chr10-122307717-122308632	1.88137669811191e-06	0.11738741307016	0.104	0.059	0.341479277590802	BTBD16	0	PCT
chr19-2478599-2479533	1.97477106511523e-06	0.128169089563853	0.238	0.175	0.35843082217374	GADD45B	339	PCT
chr17-72422542-72423437	2.30616841122695e-06	0.129036690851744	0.129	0.079	0.418581097479747	SLC39A11	222511	PCT
chr16-4212583-4213281	2.5415551667611e-06	0.147995513284347	0.144	0.092	0.461304970542974	SRL	0	PCT
chr3-150254045-150254847	2.57828363559161e-06	0.13666797840819	0.109	0.064	0.467971371278055	TSC22D2	153487	PCT
chr10-3095271-3096175	2.76182337452081e-06	0.120043401325584	0.116	0.07	0.501284751592399	PFKP	0	PCT
chr10-71920209-71920956	3.43933015935601e-06	0.150038066454376	0.165	0.108	0.624255620573912	CHST3	43408	PCT
chr3-129413444-129414286	3.62708795718903e-06	0.146619434264148	0.136	0.085	0.658334599669595	EFCAB12	0	PCT
chr9-39809336-39810265	3.75786354419769e-06	-0.131946896978178	0.056	0.107	0.682071022589602	ANKRD20A2	413019	PCT
chr2-127080570-127081478	3.76566899811776e-06	0.133794942857451	0.281	0.21	0.683487751503365	BIN1	0	PCT
chr1-19744039-19744836	3.88026066715453e-06	0.146593023633693	0.123	0.075	0.704286712391883	TMCO4	0	PCT
chr13-22889177-22890034	4.33710984506036e-06	0.157885747943421	0.107	0.063	0.787207122427681	AL354828.1	209524	PCT
chr10-84171509-84172351	4.34531613997324e-06	0.14626553782384	0.116	0.07	0.788696605985844	C10orf99	1386	PCT
chr1-116376058-116376953	4.61400156677524e-06	0.120205877821485	0.207	0.143	0.837464354377539	ATP1A1	0	PCT
chr7-20219542-20220474	4.80835789464195e-06	0.127166074626255	0.107	0.063	0.872740999666988	MACC1	2137	PCT
chr11-6556218-6557140	5.35609099436926e-06	-0.142890188314141	0.063	0.117	0.972157295932993	DNHD1	0	PCT
chrX-69295810-69296724	5.48914615309994e-06	0.156328052043629	0.105	0.063	0.996307472518405	PJA1	130016	PCT
chr19-19120001-19120902	5.9848877842312e-06	-0.136166130938088	0.218	0.289	1	TMEM161A	0	PCT
chr7-128031887-128032725	7.03641162797965e-06	0.120441719669775	0.147	0.096	1	SND1	0	PCT
chr19-41353529-41354443	7.21114972158874e-06	0.116897806241494	0.208	0.147	1	B9D2	0	PCT
chrX-120244728-120245566	7.92943726326188e-06	0.112139963105793	0.12	0.074	1	ZBTB33	5185	PCT
chr13-98541491-98542392	9.63689246343181e-06	0.132485637726226	0.105	0.063	1	STK24	0	PCT
chr1-111738171-111738862	9.67147152398003e-06	0.131286522097276	0.211	0.15	1	FAM212B	0	PCT
chr19-6056915-6057789	1.00924271428203e-05	0.122623443944224	0.12	0.075	1	RFX2	0	PCT
chr1-628805-629456	1.02761299428347e-05	0.0986393354514759	0.188	0.13	1	OR4F16	56259	PCT
chrX-2174387-2175299	1.10433676969901e-05	-0.123237084358268	0.103	0.161	1	DHRSX	44216	PCT
chr7-66654074-66654953	1.12422588224419e-05	0.0926256806994107	0.336	0.264	1	KCTD7	0	PCT
chr9-129315055-129315876	1.24372540297431e-05	0.127715552591852	0.112	0.068	1	IER5L	136792	PCT
chr4-183797858-183798708	1.32923772453214e-05	0.121765852595515	0.15	0.101	1	STOX2	0	PCT
chr14-26841827-26842650	1.37255871420983e-05	0.117832065918305	0.112	0.068	1	NOVA1	244072	PCT
chrX-2500240-2501136	1.38763187892571e-05	-0.126585225411447	0.095	0.151	1	ZBED1	0	PCT
chr17-11853214-11854015	1.41496098529465e-05	0.138236749891314	0.109	0.066	1	DNAH9	0	PCT
chr13-95193220-95194110	1.46570624722318e-05	0.129800633381863	0.129	0.083	1	ABCC4	0	PCT
chr9-125537740-125538625	1.81199798764455e-05	0.117472948272093	0.118	0.073	1	MAPKAP1	0	PCT
chr19-39403510-39404381	1.83849822089254e-05	0.0943541470729564	0.271	0.206	1	ZFP36	2431	PCT
chr21-45363814-45364668	2.15431199208106e-05	0.0899090104740634	0.118	0.074	1	COL18A1	40468	PCT
chr16-81660781-81661674	2.30674435539267e-05	0.131812074779581	0.133	0.087	1	CMIP	0	PCT
chr5-96718394-96719313	2.39967168608927e-05	0.123244573831552	0.103	0.063	1	CAST	0	PCT
chr17-28480072-28480862	2.48374689633481e-05	0.140157008517405	0.154	0.103	1	RP11-192H23.4	0	PCT
chr7-155961559-155962399	2.54024965797434e-05	0.116709406928022	0.115	0.073	1	SHH	149285	PCT
chr17-22520953-22521850	2.54108784573372e-05	-0.0773086881469216	0.404	0.466	1	MTRNR2L1	1260	PCT
chr1-42368138-42368973	2.63319867646876e-05	0.119612130193724	0.128	0.082	1	RIMKLA	11821	PCT
chr18-837650-838525	2.67909769279454e-05	0.126403261137167	0.126	0.081	1	YES1	25103	PCT
chr7-155918887-155919734	2.96470149294838e-05	0.110141196720168	0.134	0.087	1	SHH	106613	PCT
chr1-185349736-185350569	2.97789365978372e-05	0.134233433325713	0.118	0.074	1	IVNS1ABP	32406	PCT
chr16-50547896-50548814	3.01261588569666e-05	0.1086481973789	0.105	0.065	1	NKD1	0	PCT
chr2-30957182-30958056	3.13319682697137e-05	0.135207596719576	0.187	0.133	1	GALNT14	0	PCT
chr15-74870425-74871097	3.30399513420499e-05	0.133017729719799	0.118	0.075	1	SCAMP2	0	PCT
chr10-119271294-119272010	3.35382829330169e-05	0.126611873012918	0.116	0.074	1	GRK5	0	PCT
chrX-2318774-2319666	3.40465602813024e-05	-0.139979218165336	0.063	0.11	1	DHRSX	0	PCT
chr1-1032716-1033605	3.56672967196454e-05	-0.107146170533377	0.069	0.118	1	AGRN	0	PCT
chr17-50148529-50149431	3.74450882207467e-05	0.0997184207629056	0.287	0.22	1	PPP1R9B	0	PCT
chr1-151311159-151312115	4.07922867660107e-05	0.122171688869571	0.161	0.11	1	PI4KB	0	PCT
chr11-64044678-64045598	4.09675794853823e-05	0.115031389220846	0.139	0.092	1	MACROD1	0	PCT
chr9-74496770-74497661	4.10863541611199e-05	0.12060308132229	0.139	0.093	1	RORB	0	PCT
chr8-84184311-84185150	4.21108738577962e-05	-0.144125983736717	0.086	0.136	1	RALYL	0	PCT
chr12-117155042-117155929	4.40133549639786e-05	-0.120212774719722	0.149	0.21	1	FBXO21	0	PCT
chr7-99375101-99375860	4.40612262415416e-05	0.111439994078804	0.187	0.135	1	ARPC1A	0	PCT
chr8-27361666-27362585	4.44197621684737e-05	0.119346594550023	0.134	0.088	1	PTK2B	0	PCT
chr15-84823920-84824828	4.45522931686156e-05	0.129650139642997	0.209	0.153	1	ALPK3	0	PCT
chr16-85975126-85976046	4.57097377225931e-05	-0.130580029302169	0.097	0.149	1	IRF8	52516	PCT
chr19-6066463-6067343	4.77145796627454e-05	0.107015477340163	0.143	0.095	1	RFX2	0	PCT
chr15-91853114-91853764	4.80179044853705e-05	0.0888690375708716	0.116	0.074	1	SLCO3A1	0	PCT
chr12-119176035-119176950	5.30122025652911e-05	0.108051626465919	0.12	0.078	1	HSPB8	1691	PCT
chr2-20577551-20578409	5.38804229940722e-05	0.097277430049858	0.136	0.091	1	HS1BP3	0	PCT
chr9-124282587-124283462	5.42607186604599e-05	0.128469622303486	0.134	0.09	1	NEK6	0	PCT
chr18-31739745-31740557	5.48714120856695e-05	0.135097913830977	0.167	0.117	1	SLC25A52	19004	PCT
chr7-75920205-75921098	5.89779578120457e-05	0.13073437599869	0.192	0.137	1	POR	0	PCT
chr20-63520330-63521315	6.58742038109608e-05	0.0860763525113121	0.297	0.238	1	PPDPF	0	PCT
chr7-6636902-6637746	6.72746015890822e-05	0.10163885406123	0.206	0.151	1	ZNF316	0	PCT
chr11-119375657-119376029	6.89768490611206e-05	0.128855145830219	0.18	0.129	1	USP2	0	PCT
chr19-40256746-40257640	6.92842676279426e-05	0.103203924973861	0.192	0.139	1	AKT2	0	PCT
chr9-14345890-14346720	7.10787689823938e-05	0.105101192923653	0.11	0.069	1	NFIB	0	PCT
chr21-42473893-42474771	7.45888719066765e-05	0.101210776170934	0.136	0.093	1	RSPH1	0	PCT
chr16-4944517-4945426	7.49025176464932e-05	0.0910566766914417	0.195	0.143	1	PPL	0	PCT
chr8-47627391-47628314	7.51653705685717e-05	0.0873733496426839	0.18	0.127	1	SPIDR	0	PCT
chr15-26615199-26616090	8.30055879262963e-05	0.137707728145031	0.126	0.084	1	GABRB3	0	PCT
chr3-172257476-172258327	8.35374064029849e-05	0.111202643067473	0.139	0.093	1	FNDC3B	0	PCT
chr11-128240472-128241345	8.36763589418595e-05	0.128010616138077	0.134	0.09	1	ETS1	217415	PCT
chr1-91736279-91736691	8.57078899459906e-05	0.113966284885172	0.144	0.097	1	TGFBR3	0	PCT
chr19-12440658-12441550	8.973500755749e-05	-0.0848943046672803	0.214	0.278	1	CTD-3105H18.18	0	PCT
chr11-9739944-9740858	9.29383900506844e-05	0.128688515281156	0.107	0.068	1	SWAP70	0	PCT
chr8-1828948-1829795	9.57172534646994e-05	0.119895729424289	0.136	0.093	1	RP11-439C15.6	0	PCT
chrX-2498163-2498909	9.96423674424461e-05	-0.117058994753234	0.118	0.173	1	ZBED1	0	PCT
chr22-29073825-29074560	0.000100711642605778	0.105568470128981	0.145	0.1	1	KREMEN1	0	PCT
chr13-51764091-51764941	0.000106129236219395	0.107505444929996	0.116	0.077	1	WDFY2	0	PCT
chr18-23618970-23619879	0.000107475498649682	0.108110962083283	0.15	0.103	1	ANKRD29	0	PCT
chr18-48975537-48976459	0.000107749169329595	0.088942720398958	0.196	0.144	1	SMAD7	24825	PCT
chr3-125595095-125595983	0.000110668384252026	-0.0897504002429247	0.232	0.29	1	OSBPL11	4	PCT
chr9-106860001-106860715	0.000116193697130014	0.103760931556906	0.109	0.07	1	ZNF462	2381	PCT
chr10-110356268-110357180	0.000119184697563097	0.0974224113842124	0.196	0.142	1	SMNDC1	51316	PCT
chr1-21251756-21252639	0.00011984878952772	0.0905096421416012	0.129	0.086	1	ECE1	0	PCT
chr2-33041960-33042874	0.000121800705697727	0.131965367578997	0.16	0.113	1	LTBP1	0	PCT
chr13-30880381-30881246	0.000121857279914619	0.119809598472158	0.161	0.114	1	MEDAG	24944	PCT
chr5-73183232-73184102	0.000124144321565635	-0.12290989879399	0.121	0.174	1	TMEM174	8088	PCT
chr7-90595761-90596697	0.000125239976669701	0.0950200468412384	0.297	0.236	1	CDK14	0	PCT
chr18-35343824-35344714	0.000127053196532616	-0.0888681140978718	0.19	0.247	1	ZNF24	0	PCT
chr19-13031725-13032566	0.000127725363194196	0.110810461754132	0.115	0.074	1	NFIX	0	PCT
chr2-9386508-9387424	0.000129650575905864	0.0903950293132774	0.206	0.151	1	ASAP2	0	PCT
chr19-52962504-52963411	0.000133873564774602	-0.0848966580674285	0.123	0.175	1	ZNF816	0	PCT
chr6-33839903-33840823	0.000134057518937318	0.120143020767517	0.145	0.101	1	MLN	35891	PCT
chr1-94974137-94974980	0.000138474843854745	0.115838587772575	0.105	0.068	1	ALG14	0	PCT
chrX-70479572-70480484	0.000145460616920595	0.108402898744214	0.105	0.067	1	DLG3	0	PCT
chrX-40735397-40736267	0.000145773736208448	0.0840554069355242	0.213	0.158	1	MED14	0	PCT
chr16-4679281-4679837	0.000146208956820319	0.110688703423833	0.129	0.086	1	MGRN1	0	PCT
chr10-15370758-15371606	0.000146843545258039	0.0934066571829952	0.172	0.126	1	FAM171A1	0	PCT
chr14-73786764-73787659	0.000149512342023849	0.0919322247478127	0.19	0.138	1	ELMSAN1	0	PCT
chr13-43686374-43687251	0.000149585556218539	0.127395728272737	0.13	0.088	1	ENOX1	0	PCT
chr6-31870407-31871283	0.000149975161011371	0.115740984618289	0.15	0.104	1	SLC44A4	0	PCT
chr12-100437075-100437992	0.000153666673095056	0.126537456548864	0.118	0.079	1	SLC17A8	15015	PCT
chr11-68275575-68276463	0.000166872974465276	0.126127111411188	0.112	0.074	1	C11orf24	3573	PCT
chr19-29098825-29099724	0.00016844421005932	0.0950683724298152	0.201	0.149	1	UQCRFS1	105596	PCT
chr6-12576144-12576958	0.000174388777235941	0.128108897873892	0.102	0.065	1	PHACTR1	139846	PCT
chr2-190343459-190344233	0.00017478540731362	0.0892908862335356	0.18	0.131	1	HIBCH	0	PCT
chr19-52897271-52898097	0.000178099625893614	-0.0888881398816749	0.072	0.115	1	CTD-2331H12.8	0	PCT
chr17-50101925-50102754	0.000182365896871387	-0.0960086199292871	0.206	0.267	1	PDK2	0	PCT
chr8-13132955-13133865	0.000184043580291262	-0.0775111155521384	0.24	0.302	1	DLC1	0	PCT
chr17-77392179-77393096	0.000184364273978667	-0.105361122701024	0.147	0.202	1	SEPT9	0	PCT
chr7-2168560-2169442	0.000185591807612389	0.0950670081909291	0.125	0.086	1	MAD1L1	0	PCT
chr19-50724518-50725422	0.000188453131149189	0.0613243396522675	0.147	0.102	1	CLEC11A	0	PCT
chr12-122866250-122866884	0.000191630409271418	0.113425898038342	0.167	0.12	1	VPS37B	0	PCT
chr22-32574187-32575083	0.000193192145292349	0.125492079252967	0.123	0.084	1	SYN3	0	PCT
chr4-25862552-25863417	0.000194901980883121	0.0941782726617097	0.203	0.15	1	SEL1L3	0	PCT
chr17-59842544-59843450	0.000198075407944873	0.0964550255661868	0.271	0.214	1	VMP1	288	PCT
chr15-64732318-64733134	0.000198326463667181	0.12092575315808	0.124	0.084	1	RBPMS2	6757	PCT
chr16-21150296-21151208	0.000200787193928906	-0.106212230463759	0.121	0.174	1	DNAH3	0	PCT
chr6-56482288-56483154	0.000201626697799335	0.123582746915434	0.11	0.073	1	DST	0	PCT
chr10-132921648-132922533	0.000202262203987389	0.114899633985026	0.156	0.109	1	CFAP46	0	PCT
chr4-53377226-53378079	0.000203458369876759	0.083792858506248	0.264	0.204	1	FIP1L1	0	PCT
chr5-74875974-74876946	0.00020446573807937	-0.126196828873475	0.088	0.133	1	FAM169A	9022	PCT
chr9-137027816-137028671	0.0002045483623319	0.0793466944641181	0.141	0.097	1	ABCA2	0	PCT
chr12-108691300-108692216	0.000205400976765493	0.101662590546817	0.207	0.156	1	CORO1C	0	PCT
chr13-95271011-95271961	0.000210379427398045	0.109214954110924	0.195	0.144	1	ABCC4	0	PCT
chr9-34992253-34993028	0.000215791872158775	0.111592684551006	0.165	0.119	1	DNAJB5	0	PCT
chr16-29899844-29900755	0.000217752105070211	0.0931928186728013	0.255	0.198	1	ASPHD1	0	PCT
chr16-53090591-53091429	0.000221062435060554	0.0716602051588071	0.1	0.064	1	CHD9	0	PCT
chr1-4654214-4654933	0.000231760833011399	0.109188943902433	0.129	0.089	1	AJAP1	0	PCT
chr7-30135749-30136477	0.000237924373947534	0.0872060212965216	0.121	0.082	1	MTURN	0	PCT
chr1-156141136-156142027	0.000240000865590856	0.0871327070369167	0.263	0.201	1	LMNA	1046	PCT
chr6-131062887-131063788	0.000246022759991372	0.0862121885886444	0.309	0.246	1	EPB41L2	0	PCT
chr14-54696974-54697887	0.000246884785069874	0.112435482500841	0.1	0.065	1	SAMD4A	0	PCT
chr14-74298850-74299723	0.000247106093132949	0.117144719618263	0.125	0.085	1	ABCD4	0	PCT
chr2-159185150-159186020	0.000250690427838829	0.107216295602884	0.108	0.071	1	TANC1	0	PCT
chr11-13668080-13668965	0.000258868556904023	0.0678644669685625	0.401	0.329	1	FAR1	0	PCT
chr18-31738515-31739361	0.000269009149651352	0.119901053463472	0.212	0.16	1	SLC25A52	20200	PCT
chr2-65545539-65546440	0.000276528234864488	0.110955718941057	0.113	0.076	1	SPRED2	112901	PCT
chr11-20363459-20364325	0.000282867572761514	0.0892204426061518	0.157	0.113	1	HTATIP2	0	PCT
KI270713.1-21466-22372	0.000284355583832918	-0.0818211603739932	0.121	0.172	1	NA	NA	PCT
chr1-184156502-184157391	0.000288222582217636	0.0962707181841412	0.115	0.077	1	TSEN15	82289	PCT
chr1-153506585-153507490	0.000294354488687142	0.102979865096756	0.152	0.108	1	S100A6	27108	PCT
chr4-15526981-15527885	0.000305089297915892	-0.11744150349804	0.133	0.183	1	CC2D2A	0	PCT
chrX-2171459-2172179	0.00030636437174063	-0.123995343165851	0.081	0.123	1	DHRSX	47336	PCT
chr14-70934537-70935460	0.000318272458215629	0.11374620627333	0.171	0.125	1	PCNX1	0	PCT
chr13-22926084-22926968	0.000319985897087982	-0.106132884893791	0.133	0.182	1	AL354828.1	246431	PCT
chr19-33054337-33055239	0.000331317967001089	0.09963423868964	0.159	0.114	1	RHPN2	0	PCT
chr11-65491527-65492359	0.00033329188981725	0.0944371204716171	0.123	0.084	1	AP000769.1	9674	PCT
chr9-77462583-77463457	0.000335192579161256	0.113736075809396	0.164	0.118	1	GNA14	0	PCT
chr6-167930111-167931023	0.000338608478314637	0.106607163629602	0.12	0.082	1	AFDN	0	PCT
chr3-119702532-119703446	0.000341213729917829	0.0834626976251813	0.264	0.208	1	MAATS1	0	PCT
chr3-38029292-38030151	0.000343767564888556	0.0801525141984663	0.25	0.193	1	PLCD1	0	PCT
chr11-2521184-2522080	0.0003492790627033	-0.108000724750293	0.102	0.148	1	KCNQ1	0	PCT
chr11-45857863-45858784	0.000359842355997844	0.0864756186435416	0.196	0.146	1	CRY2	0	PCT
chr6-151067752-151068613	0.00036025274134454	0.105656177740689	0.165	0.119	1	MTHFD1L	0	PCT
chr13-33279396-33280200	0.000366889095001653	0.113728878505036	0.165	0.119	1	STARD13	0	PCT
chr19-3343589-3344572	0.000368549161669245	-0.0986298196882675	0.13	0.179	1	NFIC	14990	PCT
chr16-16021771-16022684	0.000374568675761889	0.0845562466917362	0.135	0.095	1	ABCC1	0	PCT
chr1-206055519-206056289	0.000383013597301699	0.12564322075741	0.149	0.106	1	C1orf186	0	PCT
chr14-93008120-93008991	0.000384176922072149	0.117584912680795	0.13	0.091	1	ITPK1	0	PCT
chr10-4947463-4948360	0.000385699894613257	0.102246658766558	0.201	0.152	1	AKR1C1	14892	PCT
chr11-61974873-61975785	0.000385852716846395	0.0993641390235452	0.178	0.131	1	FTH1	7212	PCT
chr3-194296505-194297376	0.000395909656806661	0.0880864928331972	0.285	0.225	1	CPN2	42388	PCT
chr2-64750797-64751711	0.000396348836460346	-0.0544755693349012	0.498	0.539	1	SERTAD2	0	PCT
chr1-208153790-208154667	0.000396866873831937	0.119844276341891	0.109	0.073	1	PLXNA2	0	PCT
chr2-216535195-216536088	0.000397900452198953	0.104180448292327	0.147	0.106	1	RPL37A	0	PCT
chr2-199455508-199456395	0.000403637029460883	0.0970570411767214	0.118	0.08	1	SATB2	0	PCT
chr2-166375598-166376513	0.000406245435444956	-0.0931864800936872	0.17	0.224	1	SCN9A	0	PCT
chr12-52948544-52949422	0.000410915972352918	0.0787871009656866	0.258	0.198	1	KRT8	0	PCT
chr19-12995213-12996066	0.000411509850241321	0.0958877018772279	0.162	0.119	1	NFIX	0	PCT
chr11-110354881-110355727	0.00041346449906416	0.104344933627087	0.108	0.071	1	RDX	58158	PCT
chr2-20757409-20758290	0.000421772514103674	-0.118144075091636	0.089	0.132	1	LDAH	0	PCT
chr2-186569680-186570433	0.000426513655031273	0.107968733432538	0.167	0.124	1	ITGAV	19631	PCT
chr9-86406835-86407669	0.00044033666648866	0.106769577997286	0.144	0.102	1	ZCCHC6	52380	PCT
chr7-83468021-83468934	0.000443706915024368	0.0904268100536408	0.102	0.067	1	SEMA3E	0	PCT
chr6-80622492-80623382	0.000452042026855073	0.100723843388676	0.131	0.091	1	BCKDHB	276221	PCT
chr4-78325498-78326405	0.000459602620845813	0.115370253562553	0.161	0.117	1	FRAS1	0	PCT
chr1-18148753-18149720	0.000467540734465937	-0.109828679701957	0.092	0.135	1	IGSF21	0	PCT
chr18-31716122-31717038	0.000475968360320903	0.117813993638548	0.104	0.07	1	B4GALT6	30285	PCT
chrX-1454143-1454803	0.000478367250886971	-0.0892248699072469	0.067	0.106	1	ASMTL	380	PCT
chr9-101639045-101639944	0.000498181390982028	0.117588668794927	0.109	0.074	1	GRIN3A	0	PCT
chr1-156193486-156194409	0.000513944651604282	0.0736590415820761	0.315	0.254	1	SLC25A44	0	PCT
chr7-16501833-16502737	0.000517573113053718	0.127162285115421	0.1	0.067	1	SOSTDC1	0	PCT
chr3-159765020-159765772	0.000519520398892642	0.0926488837077754	0.177	0.132	1	IQCJ-SCHIP1	0	PCT
chr4-155376385-155377296	0.000525424243087552	-0.0845451898323168	0.151	0.202	1	MAP9	0	PCT
chr18-3595318-3596190	0.000529114556552765	0.0856317855452385	0.12	0.084	1	DLGAP1	0	PCT
chr17-38729855-38730646	0.000529583831646872	0.0726678991742472	0.335	0.27	1	CISD3	0	PCT
chr19-33514932-33515838	0.000532732745854175	-0.114954719878836	0.081	0.122	1	PEPD	0	PCT
chr15-67120828-67121726	0.000532888420819586	0.0756700234232877	0.108	0.073	1	SMAD3	0	PCT
chr14-99945546-99946434	0.000535596210549114	0.105913820696804	0.131	0.092	1	EML1	3485	PCT
chr6-37779017-37779927	0.000547840260725759	0.0721449942972857	0.1	0.066	1	ZFAND3	39571	PCT
chr8-102767726-102768616	0.000555847356373154	0.0894881244287868	0.103	0.069	1	AZIN1	57740	PCT
chr1-19814846-19815623	0.000557685172057113	-0.0932282477475816	0.183	0.237	1	RNF186	0	PCT
chr14-95230586-95231450	0.000559376962283026	0.0922658739320426	0.116	0.079	1	CLMN	0	PCT
chrX-282991-283888	0.000571658827619397	-0.0858610889288877	0.084	0.127	1	PLCXD1	0	PCT
chr6-24668284-24669102	0.000573372387209185	0.105553193169047	0.105	0.07	1	ACOT13	0	PCT
chr2-26562250-26563005	0.000576905482829582	0.0928382145704434	0.139	0.099	1	C2orf70	0	PCT
chr10-29761658-29762507	0.000591231645216171	0.113297618289804	0.115	0.079	1	SVIL	24876	PCT
chr10-67818195-67819087	0.000622912274769428	0.110002752196888	0.177	0.132	1	DNAJC12	0	PCT
chr14-104085101-104085982	0.000624695276728867	-0.103578893754234	0.084	0.127	1	ASPG	0	PCT
chr12-49741029-49741883	0.000632119368494505	-0.0723666370902951	0.271	0.324	1	TMBIM6	0	PCT
chr1-72282415-72283220	0.000635765771922285	-0.0960933432204612	0.102	0.146	1	NEGR1	0	PCT
chrX-43882025-43882759	0.00064012515752055	0.0980711989002597	0.169	0.124	1	MAOB	0	PCT
chr11-94602549-94603447	0.000660108737073039	0.100013777532484	0.213	0.166	1	PIWIL4	0	PCT
chr8-22389195-22389951	0.000662301251009762	0.116415825676589	0.138	0.1	1	SLC39A14	0	PCT
chr3-136861748-136862606	0.000663551355615478	0.0770016509078782	0.335	0.279	1	NCK1	0	PCT
chr18-75226158-75227048	0.000665919114064024	-0.109405204253211	0.074	0.112	1	TSHZ1	0	PCT
chr17-64920448-64921309	0.000671018512377597	-0.0911179841708073	0.249	0.303	1	LRRC37A3	967	PCT
chr6-42113681-42114587	0.000681487501239638	0.109652669439893	0.115	0.079	1	C6orf132	0	PCT
chrX-48736913-48737792	0.000686126934164977	0.0856414583479478	0.176	0.131	1	GLOD5	23957	PCT
chr15-55318699-55319570	0.000691667135089994	0.0915306179305991	0.172	0.129	1	RAB27A	0	PCT
chr2-20091195-20092117	0.000696051989974309	0.100592909895024	0.134	0.095	1	LAPTM4A	39166	PCT
chr18-70288780-70289531	0.000720353086907545	0.0852082653926523	0.253	0.202	1	SOCS6	0	PCT
chr13-40235957-40236870	0.000726404306949138	0.116007327639937	0.154	0.113	1	FOXO1	233082	PCT
chr4-23888326-23889036	0.000728937197652591	0.0886271925120994	0.119	0.082	1	PPARGC1A	0	PCT
chr14-22849021-22849920	0.000729723378059135	0.11397067129957	0.128	0.091	1	MMP14	0	PCT
chr7-14888712-14889618	0.000732843571663032	0.114070478558961	0.103	0.07	1	DGKB	0	PCT
chr17-61334905-61335744	0.000747372337740749	0.113432254584127	0.129	0.092	1	BCAS3	0	PCT
chr12-107027322-107028187	0.000748344645013425	0.0951126109552491	0.121	0.086	1	CRY1	0	PCT
chr10-71773161-71774061	0.000758038588082688	0.0869148441204732	0.183	0.138	1	CDH23	0	PCT
chrX-135520158-135520962	0.000758460453799046	0.084385239142848	0.171	0.126	1	INTS6L	0	PCT
chr10-13526715-13527593	0.000768152259938933	0.10504354474481	0.133	0.095	1	BEND7	0	PCT
chr16-13957228-13958105	0.000776560847499699	0.0953193376669293	0.114	0.079	1	ERCC4	4882	PCT
chr1-61446224-61447152	0.000779221275806959	0.108618976402298	0.139	0.1	1	NFIA	0	PCT
chr17-61076420-61077334	0.000784735642566554	0.117466694113547	0.126	0.09	1	BCAS3	0	PCT
chr11-3020829-3021707	0.000789163959243293	0.100712574294935	0.152	0.112	1	CARS	0	PCT
chr17-66303221-66303969	0.000802214327185342	0.0972936616845944	0.156	0.116	1	PRKCA	0	PCT
chr10-130362069-130362961	0.000805791052008955	-0.108948913576678	0.104	0.146	1	GLRX3	177547	PCT
chr19-43668213-43669150	0.000818211006288272	-0.0734059563600734	0.2	0.251	1	PLAUR	0	PCT
chrX-133985277-133986203	0.000820491353806026	0.0894382699176235	0.155	0.113	1	GPC3	0	PCT
chr5-179818781-179819709	0.000837351611197648	0.0672016666853057	0.351	0.291	1	SQSTM1	0	PCT
chr9-4334208-4335135	0.000862566406448938	0.0781605761194145	0.248	0.197	1	GLIS3	0	PCT
chr9-87711573-87712462	0.000866325876048344	0.102558597957197	0.102	0.069	1	DAPK1	2939	PCT
chr4-182144086-182145018	0.000877173426933744	0.0940128479497054	0.115	0.08	1	TENM3	0	PCT
chr4-107931078-107931977	0.000877489233492366	0.0842649800482935	0.232	0.184	1	CYP2U1	0	PCT
chr2-241508270-241509155	0.000877693544543169	0.0688658349994125	0.397	0.337	1	STK25	0	PCT
chr3-139934621-139935452	0.000879118744063282	0.0904693023860936	0.224	0.173	1	CLSTN2	0	PCT
chr4-113335411-113336276	0.000880103279024611	-0.11593174385854	0.081	0.119	1	ANK2	0	PCT
chr19-45772049-45772866	0.000880266074839726	0.105310464477045	0.193	0.149	1	DMPK	0	PCT
chr22-31983848-31984674	0.000891586953937354	0.112258613851444	0.123	0.086	1	YWHAH	26244	PCT
chr1-109619321-109620185	0.000893656226606723	0.0936228157621351	0.131	0.095	1	GNAT2	0	PCT
chr6-54262804-54263633	0.000906837658251459	0.112041882597324	0.135	0.097	1	MLIP	0	PCT
chr12-65937048-65937956	0.000913487631646908	0.107835835918244	0.14	0.101	1	HMGA2	0	PCT
chr3-139935946-139936731	0.0009244355429706	0.104206695190488	0.109	0.075	1	CLSTN2	0	PCT
chr2-113157001-113157841	0.000924492044959573	0.0725522557933533	0.113	0.078	1	PSD4	0	PCT
chr2-205685219-205686062	0.000929506162875882	0.0708276367576145	0.1	0.067	1	NRP2	0	PCT
chr7-116671721-116672652	0.000930669080268871	0.0660727097077344	0.368	0.303	1	MET	0	PCT
chrX-118727088-118727953	0.000932375508898215	0.078765616933473	0.226	0.176	1	IL13RA1	0	PCT
chr11-134412094-134412939	0.000934514784543221	0.0934921014233673	0.112	0.077	1	B3GAT1	175	PCT
chr2-107529025-107529872	0.000945984015206787	0.10117633679466	0.119	0.084	1	RGPD4	297064	PCT
chr12-124545364-124546223	0.000951141829034554	0.0904619307990198	0.139	0.1	1	NCOR2	0	PCT
chr9-90642484-90643388	0.000959998613899975	-0.0870113220608281	0.143	0.188	1	DIRAS2	0	PCT
chr11-47847983-47848916	0.000966372281056352	0.0771742224095921	0.217	0.169	1	NUP160	0	PCT
chr2-27071288-27072201	0.000974179600905676	-0.0713765757920928	0.209	0.259	1	OST4	0	PCT
chr22-37378335-37379162	0.000980528315048211	-0.100131429084128	0.161	0.213	1	ELFN2	0	PCT
chr2-43758872-43759750	0.000980668501751213	0.0993083538673986	0.118	0.082	1	PLEKHH2	0	PCT
chr1-16889039-16889894	0.000984004393535344	-0.096370069574874	0.116	0.157	1	CROCC	0	PCT
chr14-21071140-21072056	0.00100391918897849	0.0708645017158819	0.104	0.071	1	ARHGEF40	0	PCT
chr20-25057915-25058505	0.00101662695126309	0.0889356639207069	0.185	0.142	1	ACSS1	0	PCT
chr4-73274824-73275677	0.0010176486212211	0.104161075471348	0.216	0.168	1	ANKRD17	16025	PCT
chr10-110497370-110498256	0.00101957791997326	0.0670307666897999	0.203	0.156	1	DUSP5	0	PCT
chrX-49155870-49156719	0.00102251323236313	0.07916618391401	0.173	0.129	1	AC231657.1	0	PCT
chr19-7844150-7845050	0.00102592829841561	-0.116520025507772	0.084	0.124	1	EVI5L	0	PCT
chr22-29031310-29031790	0.00102705250304323	0.0723629138595211	0.15	0.109	1	ZNRF3	0	PCT
chr3-195721904-195723364	0.00102753353916745	0.104384495507401	0.105	0.073	1	MUC20	0	PCT
chr6-1313369-1314230	0.00104160223008664	0.0846583844251356	0.176	0.133	1	FOXQ1	0	PCT
chr8-47524633-47525323	0.0010431231811384	0.0856050565383235	0.245	0.196	1	SPIDR	0	PCT
chr10-12072150-12073003	0.00105205884006525	0.101509763998992	0.157	0.115	1	DHTKD1	0	PCT
chr20-45921058-45921933	0.00105298104139279	0.100294941550607	0.118	0.082	1	PLTP	8902	PCT
chr1-156572211-156573067	0.00105341551118495	0.0926875610946247	0.141	0.103	1	IQGAP3	0	PCT
chr19-3397196-3397957	0.00105350140733356	0.0947886472696284	0.125	0.089	1	NFIC	0	PCT
chr4-98929815-98930461	0.00105396607543126	0.0914911951080348	0.12	0.086	1	EIF4E	0	PCT
chr20-10863367-10864076	0.00106073399673749	0.103823715353265	0.11	0.077	1	JAG1	189259	PCT
chr5-95899912-95900593	0.00108368502773144	-0.115386496567187	0.086	0.123	1	ELL2	0	PCT
chr7-135208072-135208897	0.00110335690167501	0.0789627962845617	0.19	0.143	1	WDR91	0	PCT
chr14-64707904-64708811	0.0011171172046421	0.0761675666473798	0.109	0.076	1	PLEKHG3	0	PCT
chr6-6780965-6781846	0.00112135656127657	0.0914294704240584	0.107	0.073	1	LY86	125981	PCT
chr1-31573586-31574499	0.00112665947824752	0.0807427507657374	0.169	0.126	1	TINAGL1	1985	PCT
chr10-26555752-26556588	0.00114042981463325	0.107195179817245	0.141	0.103	1	APBB1IP	0	PCT
chr14-24171400-24172328	0.00114751367318582	-0.0926051089955677	0.103	0.143	1	REC8	0	PCT
chr22-33866921-33867822	0.0011512137789448	0.102345161982282	0.102	0.069	1	LARGE1	0	PCT
chr3-149970026-149970557	0.00119592052398409	0.076919783017678	0.165	0.122	1	PFN2	0	PCT
chr8-133489256-133490092	0.00119653393597096	0.105608339411156	0.209	0.164	1	ST3GAL1	0	PCT
chr9-77839452-77840323	0.001200829488418	0.0955797709417467	0.116	0.082	1	GNAQ	0	PCT
chr4-186685572-186686406	0.00121341238076167	0.0963472611605281	0.118	0.083	1	FAT1	0	PCT
chr11-133052398-133053258	0.00122577753504597	0.0960849116084006	0.129	0.092	1	OPCML	0	PCT
chr16-327052-327978	0.00123134911232321	0.0830655594063244	0.12	0.086	1	AXIN1	0	PCT
chr16-69526619-69527523	0.00124167510679926	0.0851700834343442	0.103	0.07	1	NFAT5	37570	PCT
chr9-27379629-27380497	0.00124206974056032	0.0922322727271535	0.12	0.085	1	MOB3B	0	PCT
chr8-143553230-143554161	0.00124248601603451	0.0721494288542202	0.312	0.252	1	GSDMD	0	PCT
chr13-71866879-71867731	0.00125414915966084	-0.0908904214747386	0.074	0.112	1	DACH1	0	PCT
chr19-1812190-1813262	0.00125981633127713	-0.0713858607668838	0.155	0.203	1	ATP8B3	0	PCT
chr11-130449745-130450655	0.00127227747420574	0.0824858344209966	0.14	0.102	1	ADAMTS15	0	PCT
chr6-142947201-142948033	0.00127680280211462	0.0712878551608669	0.25	0.198	1	HIVEP2	1999	PCT
chr16-29961541-29962458	0.00128372488679928	0.0725962158404381	0.257	0.205	1	TMEM219	0	PCT
chr1-41241301-41241775	0.00128650840365343	0.089220543892759	0.193	0.149	1	SCMH1	0	PCT
chr1-237012625-237013523	0.00129519502181159	0.104237080215578	0.141	0.104	1	MT1HL1	8206	PCT
chr9-17578698-17579539	0.00130425317590621	-0.084058581448405	0.151	0.198	1	SH3GL2	0	PCT
chr7-75968458-75969063	0.00130798931356682	0.0977512995640042	0.227	0.178	1	POR	0	PCT
chr9-86434052-86434915	0.00131599296285832	0.110395938386949	0.14	0.103	1	ZCCHC6	79597	PCT
chr3-124298711-124299620	0.00133670670615365	0.0937884552331233	0.129	0.093	1	KALRN	0	PCT
chr16-84832221-84833107	0.00134116775637683	0.103262678839709	0.139	0.101	1	CRISPLD2	0	PCT
chr3-31908469-31909345	0.00134596094087081	0.0929839644731499	0.134	0.096	1	OSBPL10	0	PCT
chr14-68140021-68140907	0.00135385321978548	0.0887047805330195	0.134	0.097	1	RAD51B	0	PCT
chr1-26805532-26806435	0.00135641195888166	-0.104309469696161	0.064	0.1	1	PIGV	7133	PCT
chr1-204637179-204638033	0.00135740687316895	-0.0961282285654568	0.156	0.202	1	LRRN2	0	PCT
chr9-110029225-110030118	0.00136741703797287	0.0929361102899559	0.11	0.077	1	PALM2-AKAP2	0	PCT
chr12-121712273-121713136	0.0013675733899038	0.0720597575922176	0.279	0.226	1	TMEM120B	0	PCT
chr18-80009952-80010867	0.00137598739125869	0.0988832680635254	0.203	0.159	1	TXNL4A	0	PCT
chr2-8685535-8686120	0.00138128833269429	0.0748079652924256	0.198	0.151	1	ID2	1081	PCT
chr10-89392099-89392976	0.00142363006410376	0.0832885653395301	0.139	0.102	1	LIPA	0	PCT
chr13-79405794-79406644	0.00143277806566844	0.0824049078699954	0.237	0.191	1	RBM26	0	PCT
chr2-102227544-102228375	0.00143662355408293	0.0681501972810729	0.136	0.099	1	IL1RL2	0	PCT
chrX-53320945-53321787	0.0014397522001203	0.0927676152888903	0.1	0.069	1	IQSEC2	0	PCT
chr16-64417681-64418593	0.0014429158749811	0.106535009631918	0.121	0.086	1	CDH11	525159	PCT
chr7-134355650-134356517	0.00145788332590767	0.0813951878765187	0.252	0.205	1	SLC35B4	38598	PCT
chr18-23593469-23594364	0.00145788560570758	0.0975076337080133	0.114	0.08	1	ANKRD29	4561	PCT
chr1-32741384-32742173	0.00146893334815552	0.0833055258911638	0.23	0.182	1	KIAA1522	0	PCT
chr19-48738498-48739400	0.00147265958495638	-0.0682941916475893	0.135	0.181	1	RASIP1	0	PCT
chr14-90545843-90546753	0.00147370089660504	0.0903673339531623	0.123	0.088	1	TTC7B	0	PCT
chr7-24572895-24573731	0.00147554852672758	0.0828975225158362	0.309	0.261	1	MPP6	0	PCT
chr20-49771993-49772902	0.00148117338972054	0.0937691453600662	0.115	0.082	1	SLC9A8	39810	PCT
chr11-36500146-36501055	0.00149704158509778	0.101853974103928	0.112	0.079	1	TRAF6	0	PCT
chr4-113979224-113980058	0.00150290171965635	0.0871068790381617	0.16	0.121	1	ARSJ	0	PCT
chr22-43131760-43132688	0.00151436963239878	0.0958640361913157	0.1	0.069	1	MCAT	0	PCT
chr5-61916921-61917840	0.00152525465613626	-0.0991695153540972	0.089	0.127	1	ZSWIM6	370750	PCT
chr10-91162416-91163332	0.00156862468915925	0.0719807764185351	0.325	0.271	1	PCGF5	0	PCT
chr6-11794529-11795451	0.00156955240724279	0.0914730923871527	0.12	0.086	1	ADTRP	0	PCT
chr15-51737186-51738023	0.00157056201955135	0.0774624425823255	0.155	0.115	1	LYSMD2	0	PCT
chr22-32801195-32802097	0.0015742180294072	0.0782090857816702	0.192	0.149	1	SYN3	0	PCT
chr2-105398565-105399410	0.00158802035046789	0.0801680623025442	0.181	0.138	1	FHL2	0	PCT
chr8-42542911-42543772	0.00159027035976053	0.0768895784963485	0.166	0.124	1	SMIM19	0	PCT
chr3-4986559-4987460	0.00159371367090669	0.0668791248150205	0.242	0.194	1	BHLHE40	1235	PCT
chr10-113073477-113074400	0.00159604286682694	0.0773825239532763	0.178	0.136	1	TCF7L2	0	PCT
chrX-47077911-47078777	0.00163104754619786	0.091226294227724	0.162	0.12	1	RGN	0	PCT
chr4-10123290-10124212	0.00164303915104394	0.0931290401976538	0.115	0.082	1	WDR1	6340	PCT
chr6-160696439-160697317	0.00166471586684917	0.106824210787168	0.121	0.087	1	PLG	4920	PCT
chr8-106269750-106270672	0.00167056657757228	-0.0688274585777026	0.166	0.213	1	OXR1	88803	PCT
chr4-1248264-1249345	0.00167580015190605	0.0592298694987908	0.43	0.375	1	CTBP1	0	PCT
chr14-69651585-69652314	0.00170747275704248	0.0988497773619412	0.129	0.093	1	SUSD6	0	PCT
chr3-195715793-195716517	0.00170959723984293	0.0856527892018938	0.102	0.071	1	MUC20	4364	PCT
chr11-16844000-16844909	0.00171681108347879	0.106841494801107	0.172	0.133	1	PLEKHA7	0	PCT
chr10-32980269-32981173	0.00172516962894925	0.0781878773293274	0.167	0.126	1	ITGB1	0	PCT
chr5-80257259-80258080	0.00172742533803965	0.0716398725095347	0.107	0.074	1	SERINC5	1179	PCT
chr17-47837261-47838166	0.00174037052570243	-0.0988765217387784	0.084	0.122	1	LRRC46	0	PCT
chr20-46923308-46924192	0.00175321678718902	0.10044496909967	0.102	0.07	1	EYA2	0	PCT
chr17-80070913-80071802	0.00176861355914258	0.0898682307796161	0.125	0.091	1	CCDC40	0	PCT
chr14-21097974-21098881	0.0017760515181559	0.0752201480641679	0.177	0.135	1	ZNF219	0	PCT
chr10-22822809-22823720	0.00178162202195392	0.103334073377531	0.115	0.082	1	ARMC3	104303	PCT
chr5-168312372-168313267	0.00178251461350621	0.0957316767704507	0.192	0.149	1	WWC1	0	PCT
chr7-143285317-143285874	0.0017836975461087	-0.0983252601608403	0.11	0.151	1	TMEM139	0	PCT
chr1-24102806-24103768	0.0017846747042375	0.0940769408689626	0.157	0.118	1	MYOM3	0	PCT
chr13-110350154-110351058	0.00179646851336959	0.105358655248768	0.13	0.096	1	COL4A2	0	PCT
chr20-34703958-34704917	0.0017973742572613	0.0641952992195122	0.347	0.296	1	NCOA6	0	PCT
chr4-1043381-1044292	0.0018089280311988	0.077937705147435	0.104	0.072	1	RNF212	11957	PCT
chr3-43176791-43177694	0.00181447932936605	0.0927132546907876	0.198	0.154	1	POMGNT2	70714	PCT
chr10-117775271-117776169	0.00182483679005422	0.091869031049866	0.149	0.11	1	EMX2	225724	PCT
chr10-46539613-46540516	0.0018502975886997	0.0850734797958787	0.118	0.083	1	ANXA8L1	1748	PCT
chr5-145729890-145730769	0.00185619304320591	0.115111663106328	0.124	0.091	1	PRELID2	0	PCT
chr6-36242364-36243269	0.00185961012774215	-0.0993347115370021	0.141	0.185	1	PNPLA1	0	PCT
chr15-41661497-41662353	0.00187334277164568	0.090530333375739	0.171	0.131	1	MGA	0	PCT
chr11-64126670-64127563	0.00187360749046609	0.103520821879055	0.152	0.115	1	MACROD1	0	PCT
chr11-67443129-67444046	0.00187870138307409	0.0726395482267622	0.23	0.184	1	CORO1B	0	PCT
chr11-15635310-15636172	0.00188254849622774	-0.101555568119643	0.072	0.107	1	SOX6	330276	PCT
chr1-204422500-204423398	0.00188597584856348	0.107639263425607	0.105	0.074	1	PIK3C2B	0	PCT
chr5-14148629-14149534	0.00188781793468473	0.095619364394023	0.108	0.075	1	TRIO	0	PCT
chr13-22846316-22847229	0.00189066781504378	0.105621671631637	0.115	0.082	1	AL354828.1	166663	PCT
chr1-44213027-44213927	0.00189772536104791	-0.0761830844464895	0.09	0.128	1	DMAP1	0	PCT
chr9-136546936-136547651	0.00190131843935581	0.0891602310209431	0.154	0.117	1	NOTCH1	1073	PCT
chr6-36224954-36225705	0.0019031385316839	0.105326565797787	0.164	0.124	1	BRPF3	0	PCT
chr16-31484233-31485143	0.00193305888256967	-0.0802734144302635	0.198	0.248	1	SLC5A2	0	PCT
chr9-125513414-125514274	0.00193931745474965	0.0912985968217093	0.109	0.077	1	MAPKAP1	0	PCT
chr22-17369058-17369931	0.00194260152543651	0.0637848675996681	0.115	0.081	1	CECR2	0	PCT
chr3-69787071-69787995	0.00195438765284718	0.0935119245728236	0.1	0.07	1	MITF	0	PCT
chr1-19643835-19644719	0.00195751642968318	0.0773513324314017	0.188	0.144	1	MINOS1-NBL1	0	PCT
chr5-136628969-136629867	0.00196369445819694	0.0863656631468328	0.281	0.228	1	TRPC7	263431	PCT
chr4-183722557-183723419	0.00196385464271979	0.0809451069259657	0.114	0.081	1	TRAPPC11	8962	PCT
chr2-233265588-233266504	0.00196569688276974	0.0996310274526886	0.124	0.089	1	ATG16L1	0	PCT
chr1-16948102-16948965	0.00196893013449266	-0.0965956777032902	0.084	0.12	1	CROCC	0	PCT
chr1-112674753-112675422	0.00196986117101875	0.0809682669808314	0.169	0.13	1	MOV10	0	PCT
chr5-172414485-172415443	0.00197851338013778	0.101576342839815	0.13	0.095	1	SH3PXD2B	0	PCT
chr4-7034354-7035287	0.0019893961215019	0.0994490287627726	0.112	0.079	1	TBC1D14	1235	PCT
chr14-55411402-55412297	0.00201770951941411	0.0815787683698351	0.196	0.154	1	ATG14	0	PCT
chr3-4720428-4721276	0.00202361951638276	0.0793293245048892	0.159	0.12	1	ITPR1	0	PCT
chr6-89161658-89162505	0.0020494193743649	0.103290801398626	0.108	0.076	1	PM20D2	0	PCT
chr1-18482396-18483319	0.00205983175861397	0.0886742842397157	0.185	0.143	1	KLHDC7A	0	PCT
chr14-24366642-24367579	0.0020676922894066	-0.0691082325409551	0.119	0.16	1	NFATC4	0	PCT
chr3-114758721-114759617	0.00207377153806484	0.0937119692481191	0.161	0.121	1	ZBTB20	0	PCT
chr15-74206515-74207442	0.0021012211302464	-0.0976129400434258	0.129	0.172	1	STRA6	0	PCT
chr11-64101145-64102016	0.00210975053236039	0.0855785348153319	0.107	0.075	1	MACROD1	0	PCT
chr8-58145361-58146233	0.00211526811319569	0.0818652803624835	0.118	0.084	1	FAM110B	0	PCT
chr1-23576859-23577744	0.00216233273532096	0.0968360391001351	0.11	0.079	1	MDS2	3750	PCT
chr7-135317540-135318453	0.00222768916577014	0.0935216713391814	0.25	0.205	1	CNOT4	43341	PCT
chr1-16155664-16156564	0.00223122202341118	0.0725397583934002	0.187	0.145	1	EPHA2	0	PCT
chr10-60680887-60681747	0.00224466014062569	0.100346794684478	0.138	0.101	1	ANK3	0	PCT
chr7-130913000-130913919	0.00224486337258598	0.0702241703427021	0.16	0.12	1	KLF14	178938	PCT
chr4-76488637-76489531	0.00226079751913748	0.0950291101875047	0.11	0.078	1	SHROOM3	0	PCT
chr4-83535666-83536553	0.00226224496188674	0.064087834226854	0.314	0.261	1	GPAT3	0	PCT
chr16-70773941-70774866	0.00226932676212336	0.105778887762557	0.126	0.093	1	VAC14	0	PCT
chr2-126996680-126997598	0.00227790733962177	-0.0868617502615267	0.196	0.242	1	BIN1	50428	PCT
chr15-60916772-60917542	0.0022907963277938	0.0870628479967491	0.133	0.097	1	RORA	0	PCT
chr8-1823354-1824213	0.00229808198282798	0.0743488276156455	0.263	0.216	1	RP11-439C15.6	0	PCT
chr20-46651014-46651908	0.00230141939119355	0.093893636933798	0.228	0.182	1	SLC13A3	0	PCT
chr20-58890801-58891671	0.0023121473895635	0.0689724166800179	0.2	0.157	1	GNAS	0	PCT
chr17-38969882-38970770	0.0023193887708733	-0.0920070458523013	0.092	0.129	1	FBXO47	2479	PCT
chr2-180061246-180062121	0.00232587785114134	-0.108757027117877	0.069	0.103	1	CWC22	54132	PCT
chr10-112951270-112951999	0.00233341578043253	0.0807031411182926	0.14	0.104	1	TCF7L2	0	PCT
chr2-191244970-191245811	0.00233614751597606	0.0683178251754469	0.146	0.109	1	MYO1B	0	PCT
chr9-87337451-87338056	0.00234000169067333	0.0875299566761611	0.156	0.117	1	DAPK1	159171	PCT
chr7-99616390-99617317	0.00234213443514502	-0.075526576376559	0.145	0.19	1	ZSCAN25	0	PCT
chr9-111627271-111628059	0.00234502552540629	0.0898618689182971	0.136	0.1	1	DNAJC25	3292	PCT
chr14-52729661-52730526	0.00234694220625254	-0.0597884150961934	0.247	0.296	1	STYX	0	PCT
chr2-160269817-160270672	0.00235776398830042	0.0731652146300775	0.33	0.281	1	ITGB6	0	PCT
chr14-103109713-103110543	0.00236291012583273	0.0774132784347826	0.103	0.072	1	EXOC3L4	0	PCT
chr1-119647862-119648761	0.00236843540069191	-0.0675396451365126	0.271	0.321	1	ZNF697	88	PCT
chr15-87477523-87478429	0.00237417198578242	0.0718679025966858	0.128	0.093	1	NTRK3	381321	PCT
chrX-153462635-153463514	0.00238240292003592	0.105680078261686	0.17	0.132	1	HAUS7	0	PCT
chr11-66958116-66959021	0.00239395753139229	-0.0625868385918106	0.358	0.393	1	PC	0	PCT
chr1-6600830-6601708	0.00240046817022888	0.0749970814633373	0.198	0.156	1	KLHL21	0	PCT
chr13-100523677-100524556	0.00241554003685152	0.0926331670954921	0.254	0.206	1	PCCA	0	PCT
chr11-95790317-95790601	0.00242514544587397	0.0716328393767824	0.202	0.16	1	FAM76B	0	PCT
chr18-9417016-9417883	0.00243137335387878	-0.0775425212264511	0.144	0.188	1	TWSG1	14595	PCT
chr17-79993388-79994279	0.00244778472659477	-0.094572187991654	0.143	0.184	1	TBC1D16	0	PCT
chrX-65034531-65035312	0.00245040441985722	0.0830730629956911	0.139	0.103	1	ZC4H2	0	PCT
chr17-46193749-46194319	0.00245203521118967	-0.0742500184096733	0.229	0.276	1	KANSL1	0	PCT
chr3-197520549-197521476	0.00246027656999826	-0.086790453718223	0.172	0.216	1	BDH1	0	PCT
chr9-114176400-114177278	0.00246279395828534	0.089982048290736	0.197	0.153	1	COL27A1	0	PCT
chr6-133951615-133952380	0.00246549774137522	0.0825896138988407	0.147	0.11	1	TBPL1	0	PCT
chr13-114132165-114133061	0.0024931130665821	0.0669670277581117	0.105	0.074	1	RASA3	0	PCT
chr12-47705527-47706409	0.0025158499369163	0.0698490596592577	0.229	0.185	1	RPAP3	0	PCT
chr10-18658921-18659800	0.00257735414975674	0.0695875111702882	0.318	0.268	1	NSUN6	0	PCT
chr7-64313545-64314421	0.00258007741985606	0.0747013763401526	0.18	0.14	1	ZNF736	0	PCT
chr6-24283276-24284041	0.0025903376457707	-0.0749324767294699	0.1	0.139	1	DCDC2	0	PCT
chr19-55166277-55167140	0.00261044394547249	0.0768309977059959	0.2	0.16	1	DNAAF3	0	PCT
chr8-22982445-22983320	0.00261958435880368	0.0954868553520288	0.125	0.092	1	PEBP4	0	PCT
chr8-115774450-115775317	0.00262398448530495	0.0950661011553798	0.176	0.135	1	TRPS1	0	PCT
chr9-121369875-121370743	0.00262974055759981	0.0583219858847489	0.352	0.293	1	STOM	0	PCT
chr20-17959415-17960271	0.00263166086878952	-0.092450907530407	0.126	0.167	1	SNX5	0	PCT
chr16-70714927-70715755	0.0026439799669854	0.0760500702992168	0.295	0.242	1	VAC14	0	PCT
chr7-326603-327510	0.0026590368716456	-0.0759882846089469	0.089	0.126	1	FAM20C	65857	PCT
chr8-29116420-29117328	0.00267159337479736	-0.0984043280935024	0.103	0.14	1	KIF13B	0	PCT
chr15-69465729-69466622	0.0026725383879367	-0.0804565606826855	0.1	0.137	1	RPLP1	9534	PCT
chr12-118016218-118017116	0.00267833063818184	-0.0714815550689523	0.157	0.199	1	RFC5	0	PCT
chr7-51316455-51317374	0.00269281406261478	0.0768606265087749	0.307	0.26	1	COBL	0	PCT
chr6-41786142-41786937	0.00270096119347595	-0.0735210931818442	0.128	0.169	1	FRS3	0	PCT
chr1-91815700-91816587	0.00270849209817374	0.098558381040407	0.109	0.078	1	TGFBR3	0	PCT
chr2-3524752-3525630	0.00271836508934264	0.0960831818820573	0.173	0.135	1	ADI1	5015	PCT
chr10-71899323-71900211	0.00275804928254736	0.098147910538858	0.114	0.081	1	PSAP	47947	PCT
chr4-156946478-156947418	0.00277765674152603	0.0953606975976445	0.109	0.079	1	PDGFC	0	PCT
chr15-41256299-41257188	0.00277823367377514	0.0872340382816582	0.176	0.136	1	CHP1	0	PCT
chr12-111807038-111807917	0.00278735966147861	0.103493289448296	0.133	0.098	1	ALDH2	0	PCT
chr2-177618373-177619300	0.00278850536965252	0.0713440464551689	0.195	0.152	1	TTC30A	0	PCT
chr11-15649836-15650708	0.00279108882111991	-0.0675772715704138	0.116	0.156	1	SOX6	315740	PCT
chr11-62841345-62842265	0.00280299646987475	-0.0624836949492562	0.185	0.232	1	WDR74	0	PCT
chr16-71230253-71231131	0.00282318167109936	0.0814553671222632	0.103	0.073	1	HYDIN	0	PCT
chr9-133135019-133135919	0.00284103017535758	0.0842913326510967	0.108	0.077	1	RALGDS	0	PCT
chr15-74889616-74890485	0.00285792715314764	-0.0857480378243688	0.081	0.114	1	MPI	0	PCT
chr3-15292670-15293607	0.00285836701362235	0.0893529670684601	0.201	0.16	1	SH3BP5	0	PCT
chr18-834762-835668	0.0028656171024763	0.0947815650156353	0.16	0.122	1	YES1	22215	PCT
chr4-39976140-39976958	0.0028724235742297	-0.0797726701308146	0.076	0.11	1	PDS5A	0	PCT
chr7-100177072-100177968	0.00288076183092391	-0.0765309198075519	0.076	0.11	1	GPC2	0	PCT
chr9-121367062-121367876	0.00288652880393415	0.086750669937471	0.1	0.07	1	STOM	0	PCT
chr15-80403746-80404587	0.00289471677355659	0.0669781293236711	0.135	0.1	1	ARNT2	0	PCT
chr1-156150472-156151298	0.00292856219264736	0.0981198487936901	0.149	0.113	1	SEMA4A	0	PCT
chr1-44336430-44337320	0.0029322392643682	-0.102701962747823	0.079	0.115	1	ERI3	0	PCT
chr6-3751634-3752532	0.00293393658064394	0.0691885299597343	0.315	0.268	1	PXDC1	0	PCT
chr7-220252-221105	0.00293558631223194	-0.0890066556559145	0.089	0.125	1	FAM20C	0	PCT
chr6-73537380-73538299	0.0029377733709687	0.0955349290339434	0.139	0.103	1	EEF1A1	13582	PCT
chrX-118495292-118496143	0.00294854578617398	0.088069291489924	0.169	0.132	1	DOCK11	0	PCT
chr9-125532353-125533282	0.0029554455881829	0.090684949539761	0.108	0.077	1	MAPKAP1	0	PCT
chr20-18984075-18984995	0.00296120907500842	0.0946092265459058	0.145	0.11	1	SCP2D1	169682	PCT
chr1-236146864-236147724	0.00297162626869877	0.0949900760911243	0.123	0.089	1	GPR137B	0	PCT
chrX-107731730-107732656	0.00297469009197319	0.0750711248700821	0.209	0.168	1	TSC22D3	0	PCT
chrX-154443732-154444613	0.00297848911279296	0.0798763276026981	0.128	0.095	1	FAM50A	0	PCT
chr22-50275890-50276794	0.00298481795066932	-0.0856781963730285	0.082	0.117	1	PLXNB2	0	PCT
chr2-234951456-234952350	0.00298814885883086	0.0631214882661306	0.229	0.184	1	SH3BP4	0	PCT
chr10-73792828-73793727	0.00298852063091822	0.0929394339641758	0.134	0.099	1	ZSWIM8	0	PCT
chr17-82496870-82497764	0.00299001693815653	-0.073474594995778	0.147	0.19	1	NARF	6332	PCT
chr19-19464198-19464992	0.00300254605313744	0.0788974967735909	0.109	0.078	1	GATAD2A	0	PCT
chr20-47333854-47334736	0.00300300750696752	0.098149941108448	0.112	0.081	1	ZMYND8	0	PCT
chr1-155003563-155004439	0.00300881720483902	0.0813128369009034	0.222	0.179	1	ZBTB7B	0	PCT
chr1-204417178-204418001	0.00302310172558802	0.069643567573959	0.249	0.201	1	PIK3C2B	4626	PCT
chr21-33947603-33948489	0.00302916774133974	0.0544365507271903	0.108	0.077	1	AP000304.12	15995	PCT
chr1-6579451-6580361	0.00303786281615828	0.063586325997944	0.342	0.288	1	TAS1R1	0	PCT
chr4-183807874-183808754	0.00304317650290787	0.0876052073196112	0.166	0.128	1	STOX2	0	PCT
chr19-2944643-2945540	0.0030460174883166	0.0598868480830587	0.326	0.271	1	ZNF77	0	PCT
chr14-32201036-32201822	0.00305273130224278	-0.0753433659939891	0.177	0.222	1	ARHGAP5	41307	PCT
chr11-11465102-11466004	0.00306261083321303	0.0891021524627635	0.102	0.072	1	GALNT18	0	PCT
chr10-338146-339076	0.00306643506621667	0.0830241144958128	0.177	0.139	1	DIP2C	0	PCT
chr2-64831152-64832003	0.00307152446869439	0.0753398392730545	0.104	0.074	1	SERTAD2	80146	PCT
chr10-110282896-110283811	0.00307584876639926	0.0918878712681611	0.136	0.101	1	MXI1	0	PCT
chr10-18340364-18341209	0.00307985124417459	0.0907329942992605	0.109	0.078	1	CACNB2	0	PCT
chr15-20325742-20326663	0.00308854904244644	0.0968013712884299	0.103	0.074	1	GOLGA6L6	205192	PCT
chr11-73916053-73916977	0.00308924660552129	0.0967666685143186	0.135	0.101	1	PAAF1	0	PCT
chr20-10671406-10672092	0.00311216774770338	0.0817784854884142	0.118	0.087	1	JAG1	0	PCT
chr9-35489472-35490384	0.00311872194382956	0.0684917863591743	0.337	0.288	1	RUSC2	0	PCT
chr2-159615198-159616061	0.00317780714873425	0.0631473101910192	0.23	0.181	1	BAZ2B	0	PCT
chr21-38140049-38140976	0.00318045089595393	0.0847500586286765	0.139	0.102	1	DSCR8	0	PCT
chr11-119376122-119376613	0.00318993323096817	0.0905906842386873	0.187	0.146	1	USP2	0	PCT
chr16-57816067-57816980	0.00319477051371862	0.0751231114825552	0.177	0.138	1	KIFC3	0	PCT
chr2-227430315-227431199	0.00320127519343878	0.0999930194412691	0.116	0.083	1	AGFG1	40952	PCT
chr1-115659458-115660350	0.00320397164065618	0.100888078417129	0.114	0.083	1	VANGL1	0	PCT
chr9-111894835-111895619	0.003211274041601	0.0757560623936059	0.139	0.102	1	UGCG	1146	PCT
chr17-29155079-29155968	0.00322095940522723	0.0814868600751205	0.141	0.106	1	MYO18A	0	PCT
chrX-40176427-40177295	0.00323294225220357	0.0713071663885571	0.139	0.103	1	BCOR	0	PCT
chr10-22052764-22053670	0.0032330083789823	0.0889931430136426	0.171	0.131	1	DNAJC1	48994	PCT
chr11-63613282-63613964	0.00325121092944595	0.0835015210770486	0.207	0.164	1	PLA2G16	0	PCT
chr7-29412814-29413598	0.00325983441169095	0.0957968354223302	0.151	0.115	1	CHN2	0	PCT
chr13-21151855-21152760	0.00326299524667459	0.0900269779398095	0.152	0.114	1	SKA3	834	PCT
chr3-127628754-127629654	0.00327702641704123	0.0740268996406204	0.126	0.094	1	PODXL2	0	PCT
chr18-11980690-11981632	0.0032884498522875	-0.0514123742797198	0.509	0.537	1	IMPA2	0	PCT
chr12-52050812-52051683	0.00328953753720793	0.0505455238046815	0.348	0.288	1	NR4A1	0	PCT
chr6-167007757-167008638	0.00329047406678773	-0.0928768691133242	0.078	0.113	1	FGFR1OP	0	PCT
chr15-57422105-57422929	0.00330405387771658	0.0951303445702775	0.128	0.095	1	CGNL1	0	PCT
chr18-76487942-76488798	0.00332085560314512	0.0935513920430044	0.107	0.076	1	ZNF516	0	PCT
chr10-91163639-91164492	0.00332980093396519	0.0705429731350462	0.209	0.166	1	PCGF5	0	PCT
chr20-62804426-62805258	0.00334965013395272	0.0710887697822008	0.115	0.084	1	OGFR	0	PCT
chr19-13022636-13023563	0.00336720325946616	0.0858706781198744	0.181	0.14	1	NFIX	0	PCT
chr6-30845006-30845861	0.00337737730691776	0.0929763837574304	0.118	0.086	1	DDR1	30559	PCT
chr2-224078387-224079282	0.00339180203157455	0.0942402103913207	0.134	0.098	1	SERPINE2	39067	PCT
chr6-129350051-129350961	0.00340757300321977	0.0959633571270597	0.156	0.12	1	LAMA2	0	PCT
chr21-33403078-33403858	0.00341567087982951	0.0709993698142256	0.167	0.129	1	IFNGR2	0	PCT
chrX-106932354-106933170	0.00344789695373319	0.100677801663784	0.116	0.085	1	MORC4	0	PCT
chr3-194134522-194135248	0.00348249699296305	0.06030677722426	0.302	0.253	1	HES1	896	PCT
chr6-165987789-165988683	0.00349883884705958	0.0797055314911257	0.128	0.095	1	PDE10A	1185	PCT
chr6-148559652-148560569	0.00352777831273614	0.0653793034160985	0.167	0.128	1	SASH1	7601	PCT
chr16-8788281-8789156	0.00354271048377479	0.0923893230476444	0.173	0.134	1	TMEM186	0	PCT
chr5-134904480-134905299	0.00357410244085717	-0.0617842894890053	0.266	0.314	1	PCBD2	0	PCT
chr15-84886382-84886973	0.00358805673894568	0.08605523188651	0.138	0.102	1	SLC28A1	0	PCT
chr1-26695241-26696094	0.00359967951561939	-0.0571974164802458	0.301	0.352	1	ARID1A	0	PCT
chr1-40160969-40161818	0.00359985506519116	0.0639325761104397	0.295	0.244	1	RLF	0	PCT
chr18-9824145-9824899	0.0036085241779143	0.0876870807476595	0.118	0.086	1	RAB31	0	PCT
chr16-3400667-3401592	0.0036188609866467	0.0590866975042196	0.347	0.297	1	LA16c-306E5.2	0	PCT
chr16-15154435-15155354	0.00363129813613364	-0.0682999507041891	0.186	0.228	1	PDXDC1	15095	PCT
chr7-77316028-77316896	0.00365946213984754	0.0990920425211687	0.123	0.09	1	CCDC146	0	PCT
chr18-11857091-11858016	0.00366217353761138	0.0827804820244858	0.229	0.185	1	GNAL	0	PCT
chr17-7014385-7015283	0.0036776076532744	-0.0536686114222041	0.362	0.412	1	RNASEK	0	PCT
chr9-71795099-71795976	0.00367878040496627	-0.104356369795974	0.069	0.1	1	TMEM2	0	PCT
chr5-139747673-139748425	0.00368927557867234	0.0711300063785985	0.114	0.082	1	PSD2	47395	PCT
chr11-28107832-28108712	0.00371902987540342	-0.0624108495499051	0.25	0.294	1	KIF18A	0	PCT
chr2-7819567-7820458	0.00372300294619018	0.0945121340280479	0.113	0.082	1	RNF144A	751280	PCT
chr18-54090714-54091612	0.00373062750852738	0.0940709765580463	0.136	0.102	1	MBD2	59988	PCT
chr16-16148240-16149131	0.0037324569074715	0.0850338819163505	0.196	0.155	1	ABCC6	0	PCT
chr14-60247647-60248348	0.00373555347814723	0.0766769612878727	0.166	0.129	1	PPM1A	0	PCT
chr2-188478495-188479394	0.00373880224787054	0.0888093209523545	0.103	0.073	1	GULP1	0	PCT
chr1-160342855-160343754	0.00374543983697675	0.075374424919937	0.185	0.146	1	COPA	0	PCT
chr15-88638419-88639286	0.00375239737124101	0.0752480299742768	0.196	0.157	1	ISG20	0	PCT
chr1-19045588-19046507	0.00376026332334843	0.0835248301652351	0.172	0.134	1	UBR4	27998	PCT
chr12-49707138-49708017	0.00376951072571989	0.0655759434231162	0.259	0.217	1	FMNL3	0	PCT
chr6-42733854-42734732	0.00377275079242084	0.0918975066256987	0.145	0.111	1	TBCC	9748	PCT
chr18-37548979-37549760	0.00380087765520695	0.101134749193533	0.16	0.124	1	CELF4	0	PCT
chr4-8158494-8159390	0.00380971607326669	-0.0616734042839261	0.266	0.303	1	ABLIM2	0	PCT
chr12-50102358-50103167	0.00380982119496357	0.0929918645068029	0.162	0.125	1	GPD1	651	PCT
chrX-21940328-21941127	0.00381258628738923	0.0689425682610008	0.167	0.129	1	SMS	0	PCT
chr20-35284306-35285189	0.00384700335660903	0.0669388586995288	0.235	0.19	1	EIF6	0	PCT
chr2-240568083-240569013	0.00386160544230783	0.0678974578354807	0.25	0.205	1	ANKMY1	0	PCT
chr6-166342210-166343106	0.00386445592537072	0.0683862120288951	0.164	0.126	1	SFT2D1	0	PCT
chr14-64721184-64722062	0.00386469590096497	0.0742550134022678	0.11	0.08	1	PLEKHG3	0	PCT
chr3-57078902-57079628	0.00394677788437511	0.07445213950287	0.15	0.116	1	ARHGEF3	0	PCT
chr17-7551242-7552139	0.00395919241114777	-0.0908837691826326	0.071	0.103	1	TNFSF12	0	PCT
chr11-116193422-116194239	0.00396015964066587	0.0734732092500745	0.118	0.087	1	BUD13	553930	PCT
chr2-11344375-11345208	0.0039713813533825	0.0658373021973359	0.311	0.262	1	ROCK2	0	PCT
chr1-31508969-31509859	0.00397332674705847	0.0877304481426401	0.105	0.076	1	TINAGL1	66625	PCT
chr2-10584570-10585439	0.00397347873412459	0.0854291287882251	0.119	0.087	1	NOL10	0	PCT
chr17-83080786-83081687	0.00397439712457666	0.0835529280713787	0.224	0.185	1	METRNL	0	PCT
chr14-77097648-77098562	0.00398050995319437	-0.0544266333270222	0.351	0.394	1	CIPC	0	PCT
chr2-168802093-168802981	0.0039816767372903	0.0904771537910913	0.161	0.125	1	NOSTRIN	0	PCT
chr13-110319830-110320720	0.00398697579716491	0.0772582664405094	0.17	0.134	1	COL4A2	0	PCT
chr17-42894003-42894896	0.00399374403471782	-0.0815530784945167	0.126	0.163	1	G6PC	5900	PCT
chr10-47380589-47381488	0.00400043753972007	0.0876529487994596	0.114	0.082	1	ZNF488	0	PCT
chr17-37759006-37759910	0.00400553202567025	-0.0789617371867022	0.203	0.248	1	HNF1B	13758	PCT
chr3-194070483-194071489	0.00400741400150608	0.0496664925537313	0.258	0.21	1	HES1	64655	PCT
chr9-129432440-129433333	0.00402696609823064	-0.0682967418853555	0.235	0.275	1	NTMT1	175550	PCT
chr2-19762767-19763679	0.00403885847668841	0.102702809638244	0.103	0.075	1	TTC32	132963	PCT
chr1-16717326-16718229	0.00404808645681958	-0.075238712296402	0.102	0.136	1	FAM231C	15721	PCT
chr5-72434451-72435340	0.0040511567589194	-0.0921158492641792	0.077	0.109	1	ZNF366	7311	PCT
chr11-94767899-94768727	0.00405692751086112	-0.0718298028313752	0.087	0.121	1	AMOTL1	0	PCT
chr10-117737732-117738444	0.00405707637317807	0.0875080620588948	0.113	0.082	1	EMX2	188185	PCT
chr1-43276399-43277282	0.00406021262373606	-0.0920515657932606	0.103	0.139	1	TMEM125	2396	PCT
chr3-88149422-88150350	0.00408482282552814	0.0634392156513055	0.261	0.215	1	CGGBP1	0	PCT
chr21-42973990-42974846	0.00408590988046259	-0.0493349227827959	0.429	0.48	1	PKNOX1	0	PCT
chr10-5582534-5583215	0.00409115460632002	0.0905631781867416	0.116	0.086	1	ASB13	55651	PCT
chr4-76213409-76214314	0.00410457737906678	0.0605556692650429	0.372	0.319	1	SCARB2	0	PCT
GL000205.2-140303-141098	0.00410640377287155	-0.0846634901474648	0.155	0.197	1	NA	NA	PCT
chr2-110955329-110956253	0.00412849952721947	0.0845403686802171	0.151	0.115	1	ACOXL	0	PCT
chr19-36915802-36916736	0.00413353526047455	-0.0755205563204785	0.124	0.162	1	ZNF568	0	PCT
chr14-71395979-71396825	0.00415050639263897	0.0976486624135879	0.112	0.081	1	SIPA1L1	0	PCT
chr22-20020556-20021461	0.00417092085217632	-0.0608829250187941	0.197	0.244	1	TANGO2	0	PCT
chr2-232633044-232633949	0.00417257909209223	0.0685034640672721	0.28	0.232	1	EFHD1	0	PCT
chr10-102460904-102461805	0.00420627328097399	-0.0703833775229602	0.151	0.189	1	MFSD13A	0	PCT
chr2-240435048-240435938	0.00421719246159289	-0.0590169419625436	0.147	0.188	1	GPC1	0	PCT
chr1-29471677-29472580	0.00421814160001542	-0.0905884697872905	0.079	0.112	1	PTPRU	144863	PCT
chr18-50878677-50879559	0.00422422918087966	-0.0612782426543903	0.223	0.27	1	ME2	0	PCT
chr2-45330534-45331473	0.00422520437878913	0.0815064762626725	0.128	0.095	1	SRBD1	57206	PCT
chr11-77602134-77603038	0.00425532574798856	0.0943037134227371	0.146	0.111	1	CLNS1A	0	PCT
chr5-169012124-169012996	0.00426592917086238	-0.0977361173746174	0.082	0.115	1	SLIT3	0	PCT
chr1-9588315-9589185	0.00427224803672975	0.0625460709573694	0.351	0.303	1	TMEM201	0	PCT
chr7-65872687-65873569	0.00428663285365089	-0.0561700145435505	0.281	0.323	1	VKORC1L1	0	PCT
chr10-114719017-114719921	0.00431212176591349	0.0948270264635691	0.134	0.101	1	ABLIM1	34013	PCT
chr6-31400471-31401080	0.00432882606858551	-0.0806762288779363	0.083	0.116	1	MICA	0	PCT
chr2-88599818-88600710	0.00435099374523789	0.0761919221243849	0.11	0.08	1	EIF2AK3	0	PCT
chr19-45810002-45810799	0.00435333197706684	0.0946924736451142	0.175	0.138	1	RSPH6A	0	PCT
chr19-53103074-53103961	0.00436025251479166	-0.0612270575771451	0.167	0.21	1	ZNF160	0	PCT
chr15-40568919-40569777	0.00437358490892976	0.0693492121267851	0.18	0.141	1	RPUSD2	0	PCT
chr8-23421061-23421941	0.00437527056157273	0.0797734191655322	0.125	0.093	1	LOXL2	0	PCT
chr2-169733551-169734432	0.00438617687042876	0.0793405474579599	0.204	0.163	1	KLHL23	0	PCT
chr11-36257078-36257905	0.00439988319765715	0.0855304064512769	0.11	0.08	1	COMMD9	11378	PCT
chr11-130166180-130167096	0.00443866775810425	0.0770549105172737	0.237	0.191	1	ST14	0	PCT
chr3-173690361-173691281	0.00445361150506623	0.0751122472167746	0.118	0.086	1	NLGN1	0	PCT
chr2-127407771-127408645	0.00445896921426896	0.0636502091827214	0.332	0.286	1	PROC	9781	PCT
chr3-194129395-194130224	0.00446161641500646	0.0799944261367882	0.105	0.076	1	HES1	5920	PCT
chr16-85321644-85322536	0.00446387109143415	0.0742091311197712	0.248	0.204	1	GSE1	0	PCT
chr1-151510950-151511812	0.00446637669678106	-0.0697069891142882	0.248	0.29	1	CGN	0	PCT
chr2-119756589-119757501	0.00446716102898926	0.0825059480356096	0.155	0.12	1	PTPN4	2129	PCT
chr7-141701715-141702536	0.00446726462487936	0.0690967691056011	0.234	0.19	1	KIAA1147	0	PCT
chr19-1415069-1415945	0.00447889138571354	0.0703844790086888	0.144	0.111	1	DAZAP1	0	PCT
chr1-31417081-31417837	0.00450153600540056	0.0874118787066633	0.109	0.079	1	SERINC2	0	PCT
chr6-7216805-7217701	0.00450324592332216	-0.0816100262577612	0.116	0.153	1	RREB1	0	PCT
chr22-39468628-39469474	0.00450499345283481	-0.0960614554258261	0.094	0.129	1	MGAT3	0	PCT
chr1-12601761-12602634	0.00451485303943703	0.086031364422414	0.138	0.105	1	DHRS3	0	PCT
chr6-32970507-32971078	0.0045389697762875	0.0715305901715577	0.24	0.198	1	BRD2	0	PCT
chr13-48154241-48155179	0.00454074090421437	-0.0937036581054957	0.1	0.135	1	MED4	59109	PCT
chr9-89384712-89385618	0.00454085739920552	-0.0867889011993078	0.071	0.102	1	SEMA4D	0	PCT
chr2-127400681-127401561	0.00454520678347807	0.0913286254194007	0.185	0.148	1	MAP3K2	12215	PCT
chr14-68704495-68705358	0.00455907256231075	0.0834969115668084	0.11	0.08	1	RAD51B	0	PCT
chr2-201123707-201124616	0.00460534401145784	0.0750112859446266	0.123	0.091	1	CFLAR	0	PCT
chr10-104937436-104938332	0.00460931893284713	0.0778969278748849	0.125	0.093	1	SORCS3	0	PCT
chr3-185585756-185586645	0.00463091458182865	-0.058473572587484	0.28	0.324	1	SENP2	0	PCT
chr1-46247038-46247943	0.00466166719919442	-0.0549095574619728	0.228	0.276	1	RAD54L	0	PCT
chr20-31869980-31870820	0.0046683717356274	0.0666029502227153	0.249	0.204	1	DUSP15	0	PCT
chr15-90871204-90871933	0.00468575628332241	-0.0839959210615493	0.077	0.108	1	FURIN	0	PCT
chr6-36834582-36835492	0.00470543201200915	0.0834661958741352	0.103	0.074	1	CPNE5	0	PCT
chr4-73069314-73070196	0.00471979453997674	-0.0545258924450731	0.299	0.344	1	COX18	0	PCT
chr7-51009870-51010783	0.00472931601802958	0.0869473816350096	0.116	0.085	1	COBL	5428	PCT
chr10-372918-373789	0.00476437834056601	0.0816137997710374	0.265	0.219	1	DIP2C	0	PCT
chr12-49873093-49873937	0.00477219106985577	-0.0859827701564715	0.076	0.108	1	FAIM2	0	PCT
chr14-54567741-54568656	0.00477719520473799	0.0844652767872916	0.12	0.091	1	SAMD4A	0	PCT
chr1-17565312-17566150	0.00478378317553206	-0.0780058268558406	0.077	0.11	1	ARHGEF10L	0	PCT
chr7-116992382-116993263	0.00478402442835895	0.0893978001069663	0.175	0.136	1	ST7	0	PCT
chr18-79156459-79157346	0.00478535414817676	0.0935428704959361	0.126	0.095	1	ATP9B	0	PCT
chr14-104725010-104725726	0.00479895974629263	0.0850140224081326	0.138	0.105	1	ADSSL1	0	PCT
chr17-38428034-38428798	0.00481163058653283	0.0686610724903065	0.11	0.08	1	ARHGAP23	0	PCT
chr6-10529341-10530167	0.00481219141473132	0.0756137781317817	0.12	0.089	1	GCNT2	0	PCT
chr17-1730857-1731368	0.00482415842004749	0.0937938987554021	0.143	0.109	1	WDR81	0	PCT
chr19-49639937-49640857	0.0048445418023848	-0.0451844332217741	0.367	0.413	1	RRAS	0	PCT
chr2-20443172-20444094	0.00484843011941408	0.0736529163412925	0.268	0.223	1	RHOB	2979	PCT
chr9-37602598-37603513	0.00485220659020035	0.0827114718777135	0.196	0.153	1	RP11-613M10.9	0	PCT
chr1-211648205-211648989	0.00485356385449165	0.0881524217391298	0.105	0.076	1	NEK2	9667	PCT
chr10-119411930-119412827	0.00486295644009412	0.0845280411504349	0.162	0.126	1	GRK5	0	PCT
chr6-158730342-158731107	0.00490145912684038	0.0973323614162827	0.1	0.072	1	SYTL3	0	PCT
chr12-74212941-74213851	0.00491353956813862	-0.0948578621867067	0.071	0.102	1	ATXN7L3B	323975	PCT
chr14-92121396-92122319	0.00491861881820761	0.0672290079812934	0.229	0.187	1	NDUFB1	0	PCT
chr12-50117060-50117964	0.00493366601953606	-0.0877448737729888	0.072	0.104	1	COX14	0	PCT
chr12-109093067-109093967	0.00494949871033314	-0.0745780324524034	0.105	0.14	1	ALKBH2	0	PCT
chr17-7479163-7480019	0.00494952669983441	0.0725407498149045	0.175	0.139	1	ZBTB4	0	PCT
chr6-37239804-37240717	0.00495296018499498	0.0791732281573092	0.152	0.118	1	TMEM217	0	PCT
chr18-48926172-48927076	0.00495376331973998	0.0823643151520941	0.172	0.134	1	SMAD7	0	PCT
chr22-35313219-35314079	0.00495699178392889	0.0635896809520126	0.165	0.128	1	TOM1	0	PCT
chr11-65551882-65552719	0.00495820526063705	-0.0783487338123087	0.069	0.101	1	LTBP3	0	PCT
chr15-67110516-67111180	0.0049603520123959	0.0823605513389005	0.104	0.076	1	SMAD3	0	PCT
chr17-77088242-77089141	0.00496148118384928	0.0708506494915458	0.152	0.117	1	SEC14L1	0	PCT
chr1-15154470-15155316	0.00496576216101605	0.0701215373977639	0.14	0.106	1	TMEM51	0	PCT
chr1-632166-633193	0.00498118443313164	0.0667375654103677	0.108	0.078	1	OR4F16	52522	PCT
chr7-100119090-100119991	0.00500826730670854	-0.0630293886828959	0.16	0.202	1	TAF6	0	PCT
chr14-95183459-95184375	0.00501383887386091	0.0805675898010903	0.11	0.08	1	CLMN	0	PCT
chr5-139373448-139374323	0.00503462269694175	0.0841901652277951	0.149	0.114	1	SLC23A1	0	PCT
chr12-128823553-128824408	0.00503829810840501	0.0604077356415437	0.28	0.233	1	SLC15A4	0	PCT
chr1-94541422-94542312	0.00504129206637614	0.0718003694143228	0.245	0.205	1	F3	0	PCT
chr9-72527077-72527944	0.00505813383321567	0.068368990528254	0.115	0.085	1	TMC1	0	PCT
chr13-26019728-26020615	0.00506081850974548	0.0859144087096601	0.118	0.088	1	ATP8A2	0	PCT
chr12-110249541-110250448	0.00506232306950631	-0.0850569090972852	0.15	0.187	1	ATP2A2	30307	PCT
chrX-43655847-43656659	0.00506803365444204	0.0808562362382392	0.167	0.129	1	MAOA	0	PCT
chr2-238169464-238170371	0.00509153736300296	0.0693632985119852	0.11	0.08	1	ILKAP	29	PCT
chr2-232927936-232928608	0.00513242423744825	0.0892724705515726	0.1	0.073	1	NGEF	0	PCT
chr8-94474645-94475558	0.0051473342020689	0.0707035682670455	0.154	0.118	1	RAD54B	0	PCT
chr18-61896520-61897425	0.00518141126288082	0.0799817398127623	0.134	0.102	1	RNF152	2272	PCT
chr15-63379458-63380292	0.00519687491310734	0.0701729058085194	0.181	0.142	1	CA12	0	PCT
chr9-111558874-111559799	0.00520452327059309	-0.0925492299451499	0.088	0.121	1	ZNF483	0	PCT
chr4-38132030-38132737	0.00523194868734312	0.0803572899282964	0.104	0.075	1	TBC1D1	0	PCT
chrX-153465708-153466596	0.00523431061257873	0.100965225630369	0.11	0.081	1	HAUS7	0	PCT
chr3-50605613-50606405	0.00524369002404922	0.0782821364807298	0.3	0.254	1	CISH	84	PCT
chr10-73252201-73253129	0.00524949486548223	0.0647502748160359	0.239	0.196	1	MRPS16	0	PCT
chr10-86953745-86954625	0.00526116064302563	0.0815869548776033	0.201	0.166	1	MMRN2	0	PCT
chr4-185809176-185810062	0.00526775449753602	0.0913812787394996	0.103	0.075	1	SORBS2	0	PCT
chr3-40583432-40584258	0.00528395231377129	-0.0939907241540071	0.077	0.108	1	ZNF621	8746	PCT
chr6-127342979-127343891	0.00530857102158595	0.0750956117353895	0.178	0.141	1	ECHDC1	0	PCT
chrX-150693147-150694051	0.00532454630178436	0.0734443192450834	0.113	0.083	1	MTMR1	0	PCT
chr19-45524644-45525413	0.00534096955975156	0.0918491749943662	0.109	0.08	1	VASP	0	PCT
chr22-42994771-42995653	0.00535510398578624	0.0700957696482641	0.123	0.091	1	PACSIN2	0	PCT
chr2-54532345-54533082	0.0053562560046528	0.0715207962817101	0.156	0.12	1	SPTBN1	0	PCT
chr19-8444496-8445340	0.00535774012360184	0.0587480686081536	0.299	0.249	1	HNRNPM	0	PCT
chr2-218405994-218406916	0.00536721503176102	-0.054805673026498	0.316	0.36	1	CTDSP1	52	PCT
chr10-63236148-63237061	0.00536856374254466	0.072166542669702	0.119	0.088	1	JMJD1C	0	PCT
chr10-683302-684218	0.0053730776434189	0.0749605202479879	0.108	0.079	1	DIP2C	0	PCT
chr3-9249203-9250117	0.00538760167978064	0.0669519774820888	0.123	0.091	1	SRGAP3	0	PCT
chr10-95445133-95445802	0.0054125656373444	0.0804864581233015	0.12	0.09	1	SORBS1	0	PCT
chr3-33440146-33441189	0.00541374030494064	-0.049296827163805	0.45	0.492	1	UBP1	0	PCT
chr2-219060576-219061490	0.00541746920660002	0.0814669336133397	0.217	0.175	1	IHH	108	PCT
chr11-71448021-71448921	0.00544274448849506	0.0573775932467264	0.326	0.274	1	DHCR7	0	PCT
chr10-117551912-117552732	0.00544325387171585	0.0778082012213712	0.15	0.116	1	EMX2	2365	PCT
chr11-68314797-68315652	0.00544361624913213	0.0762605715146326	0.219	0.176	1	LRP5	0	PCT
chr10-62804245-62805187	0.0054515343022273	0.0655779296816927	0.281	0.237	1	ADO	0	PCT
chr3-157136789-157137511	0.00545258383674686	0.0777351665510745	0.203	0.162	1	CCNL1	8996	PCT
chr17-45584490-45585296	0.00545926763650748	-0.0630800829921055	0.095	0.13	1	CRHR1	35047	PCT
chr5-96721169-96722072	0.00546368296981908	0.0817925507281759	0.107	0.078	1	CAST	0	PCT
chr14-106844407-106845167	0.00547999938977086	0.0708633822662135	0.18	0.142	1	TMEM121	1314204	PCT
chr1-205317260-205318166	0.00549718984469739	0.0758010146786163	0.204	0.166	1	NUAK2	0	PCT
chr2-214809488-214810392	0.0055010709913913	-0.0497117367071812	0.326	0.369	1	BARD1	0	PCT
chr10-87533749-87534575	0.00550366755436494	0.0902672289026261	0.116	0.086	1	MINPP1	0	PCT
chr22-36419784-36420601	0.00552339259357715	0.0842532396260782	0.161	0.125	1	MYH9	31765	PCT
chr1-46603857-46604733	0.00552626488135356	-0.0688392796484441	0.173	0.21	1	MKNK1	0	PCT
chr1-234817045-234817929	0.00553521607726729	-0.0731463181988807	0.116	0.152	1	AL360294.1	56988	PCT
chr4-146945457-146946358	0.00555217142080713	0.0731710402105712	0.166	0.13	1	TTC29	0	PCT
chr12-44445102-44445967	0.00556833757542172	0.0897978600735469	0.102	0.074	1	TMEM117	55339	PCT
chr21-36966172-36967062	0.00557360268090431	0.0600491234682718	0.237	0.192	1	HLCS	0	PCT
chr15-78859946-78860866	0.00557605192742581	-0.0802055214524119	0.094	0.127	1	MORF4L1	0	PCT
chr3-12405481-12406397	0.0055995341325107	0.0836173078285843	0.139	0.106	1	PPARG	0	PCT
chr15-92795102-92795992	0.00563393524924772	-0.0923176962003619	0.083	0.115	1	FAM174B	0	PCT
chr5-31027474-31028373	0.00563878613876747	0.0872183076509907	0.131	0.099	1	CDH6	165376	PCT
chr7-155644074-155644991	0.00564718715586437	0.0710037173286456	0.258	0.218	1	RBM33	0	PCT
chr7-47461159-47462107	0.00564797428071368	0.0849256785402931	0.11	0.081	1	TNS3	0	PCT
chr7-135509709-135510612	0.0056885430096584	-0.0576270051890619	0.26	0.306	1	CNOT4	0	PCT
chr1-21439663-21440559	0.00571583594756244	-0.0694862770771768	0.126	0.163	1	NBPF3	0	PCT
chr1-116642514-116643414	0.00572574714911065	-0.0863786716375166	0.076	0.107	1	IGSF3	0	PCT
chr9-38620322-38621221	0.00573518660365804	-0.0663458537109256	0.191	0.231	1	ANKRD18A	0	PCT
chr8-141282197-141283131	0.0057353719756218	-0.0843900100243236	0.073	0.104	1	SLC45A4	0	PCT
chr1-236794811-236795662	0.00573853105988679	-0.0520806848146277	0.257	0.3	1	MTR	0	PCT
chr9-78383808-78384724	0.00575793859973157	0.0978103161600684	0.112	0.082	1	PSAT1	53714	PCT
chr15-28021390-28022293	0.00577071276773	-0.0866533025905139	0.13	0.166	1	OCA2	0	PCT
chr2-98623428-98624336	0.00577891761720553	-0.0925920843202838	0.071	0.101	1	MGAT4A	0	PCT
chr1-47161339-47162118	0.00578999536254065	0.0868633359561008	0.164	0.127	1	CYP4A22	11597	PCT
chr8-93698406-93699176	0.0058068484571137	0.0765223087606729	0.176	0.138	1	FAM92A1	0	PCT
chr2-160062212-160063097	0.00581711715037429	0.0687863006351946	0.12	0.089	1	PLA2R1	0	PCT
chr1-43978877-43979647	0.00582112508259393	0.0736340447602072	0.145	0.112	1	B4GALT2	0	PCT
chr9-37903754-37904643	0.00583748962335786	0.0590125518385259	0.289	0.244	1	RP11-613M10.9	0	PCT
chr9-89999634-90000442	0.00588342023184892	0.0688528458335924	0.2	0.158	1	GADD45G	393078	PCT
chr2-20611065-20611962	0.00589563220057672	0.0794442532336128	0.133	0.101	1	HS1BP3	0	PCT
chr12-50104735-50105549	0.0059105006536038	0.0872888321031278	0.214	0.174	1	GPD1	0	PCT
chr15-98724071-98724937	0.00597234195315558	0.0849769925193162	0.102	0.074	1	IGF1R	0	PCT
chr6-130365195-130365831	0.00603738837741589	0.0844404446733802	0.143	0.109	1	SAMD3	0	PCT
chr6-16292694-16293587	0.00604596393747389	0.087055267648309	0.1	0.072	1	GMPR	0	PCT
chr10-103077670-103078550	0.00605309969467512	0.0722753469499078	0.105	0.077	1	CNNM2	0	PCT
chr20-37276514-37277450	0.00606083666907154	0.0833385125977688	0.12	0.089	1	MANBAL	12187	PCT
chr7-139777647-139778574	0.00609466776117371	0.0642149946251878	0.233	0.191	1	HIPK2	0	PCT
chr9-136410142-136411018	0.00610770255876879	0.0658836475340797	0.187	0.149	1	SDCCAG3	0	PCT
chr16-4375923-4376779	0.00612814126719049	0.0706329156672167	0.176	0.14	1	CORO7-PAM16	0	PCT
chr1-171313528-171314417	0.00613733194652088	-0.065709608231718	0.249	0.287	1	FMO4	0	PCT
chr12-57127721-57128462	0.00614545612603234	0.0677729383190045	0.235	0.194	1	STAT6	0	PCT
chr1-170074232-170075135	0.00616158013592915	-0.063044816713909	0.197	0.239	1	KIFAP3	0	PCT
chr15-75347100-75347975	0.00616519762821779	-0.0708053597425474	0.088	0.121	1	NEIL1	0	PCT
chr2-132631992-132632833	0.00618363672924051	0.077617897464419	0.176	0.138	1	GPR39	0	PCT
chr8-127737322-127738245	0.00618773244052375	0.072821494804357	0.1	0.073	1	MYC	0	PCT
chr16-31180570-31180932	0.00619550277453778	0.0624184729060743	0.149	0.114	1	FUS	0	PCT
chr1-48062095-48062999	0.00620712882306373	-0.0692124278760539	0.134	0.174	1	AL356289.1	39068	PCT
chr12-80702637-80703497	0.00620959047219128	0.0867611172482654	0.143	0.11	1	MYF6	4000	PCT
chr15-70099240-70100092	0.00622223848111313	0.0523220405562265	0.359	0.309	1	TLE3	1063	PCT
chr17-32876789-32877615	0.00622474231746887	-0.0589175818858562	0.196	0.234	1	MYO1D	0	PCT
chr2-9393133-9393953	0.00623193462429919	0.075657695340947	0.11	0.081	1	ASAP2	0	PCT
chr2-219058669-219059548	0.00624041778421009	0.0750385166783207	0.266	0.225	1	IHH	0	PCT
chr16-81473630-81474510	0.00624841019540679	0.0872029236656859	0.131	0.099	1	CMIP	0	PCT
chr20-23637488-23638277	0.00625403441602783	0.0734887969634006	0.209	0.17	1	CST3	0	PCT
chr7-112449996-112450697	0.00625850757084765	0.0591394945240358	0.392	0.345	1	IFRD1	0	PCT
chr16-2340421-2341303	0.00625916392647088	-0.059276781700738	0.257	0.295	1	ABCA3	0	PCT
chr16-30874905-30875763	0.00626562620538257	-0.0663250549246366	0.169	0.208	1	BCL7C	0	PCT
chr16-87966452-87967357	0.006266680642942	0.0753223954335018	0.107	0.078	1	BANP	0	PCT
chr5-174173540-174174446	0.00627249646648995	0.087021004673858	0.12	0.09	1	HMP19	0	PCT
chr17-68456333-68457016	0.00629776483000362	-0.0861712693428969	0.114	0.149	1	WIPI1	0	PCT
chr10-25830871-25831764	0.00630839553777932	-0.0906349318805826	0.103	0.138	1	MYO3A	102502	PCT
chr7-77798197-77799098	0.00632262024868493	0.048273216708785	0.461	0.403	1	TMEM60	0	PCT
chr3-124592398-124593299	0.00633111203062916	0.0685844736637773	0.107	0.078	1	KALRN	0	PCT
chr19-45103471-45104306	0.00636785740945934	0.0786542197331389	0.263	0.218	1	PPP1R37	0	PCT
chr20-17965408-17966306	0.00637376484702078	0.0764665583307537	0.167	0.13	1	SNX5	0	PCT
chr8-12194018-12194883	0.00638088890325959	-0.0573819049611363	0.219	0.259	1	FAM86B1	0	PCT
chr16-12228505-12229399	0.00639932157650309	0.0812482825117365	0.226	0.185	1	SNX29	0	PCT
chr7-95440747-95441601	0.00640084268668321	-0.0800143604222359	0.073	0.104	1	PON2	5417	PCT
chr14-52935545-52936448	0.00642905840958597	0.0888132210023859	0.143	0.109	1	FERMT2	0	PCT
chr22-46537152-46538028	0.00643397228890301	0.0699670246563934	0.335	0.291	1	CELSR1	0	PCT
chr7-101816397-101817103	0.00643874172559869	0.064832872740737	0.154	0.118	1	CUX1	0	PCT
chr10-13364920-13365833	0.00644166321681173	-0.0957197065888297	0.081	0.111	1	SEPHS1	16621	PCT
chr17-46929145-46929966	0.00649742686139465	0.0894384429135616	0.105	0.077	1	GOSR2	0	PCT
chr19-48660698-48661560	0.00651300797757507	0.0635854993171739	0.1	0.073	1	NTN5	0	PCT
chr3-54046642-54047558	0.00652250651056959	0.0728490175181182	0.128	0.096	1	CACNA2D3	74988	PCT
chr10-72170980-72171802	0.00653910071976515	0.0777023724520677	0.103	0.075	1	ASCC1	0	PCT
chr5-35598775-35599687	0.00656921812105885	-0.0833979678121889	0.069	0.1	1	SPEF2	18156	PCT
chr1-146036690-146037483	0.00657522054850433	-0.0707723911187495	0.099	0.133	1	HFE2	0	PCT
chr6-37556524-37557405	0.00657952154850159	0.0809968923621754	0.11	0.08	1	CCDC167	56601	PCT
chr17-40121576-40122446	0.00662333133752823	0.0663990224040034	0.228	0.187	1	MSL1	0	PCT
chr12-111405270-111406202	0.00663741249292745	0.0539402661295368	0.342	0.295	1	SH2B3	0	PCT
chr20-63830855-63831689	0.00664228185227983	0.0683728665289466	0.227	0.189	1	ZBTB46	0	PCT
chr6-24521966-24522903	0.00665283649096205	-0.0836325465592801	0.113	0.148	1	ALDH5A1	0	PCT
chr6-79630747-79631624	0.00667171002768511	0.0752577873794458	0.284	0.24	1	SH3BGRL2	0	PCT
chr7-70595757-70596670	0.00667284964810169	-0.0775459202229746	0.078	0.11	1	AUTS2	0	PCT
chr12-2884891-2885915	0.00667955448220921	-0.0747907278399588	0.119	0.156	1	RHNO1	0	PCT
chr5-138032647-138033506	0.00667981485145419	0.0588107871625326	0.273	0.226	1	FAM13B	0	PCT
chr2-74447280-74448200	0.00668590531215481	-0.0868944977147297	0.155	0.193	1	RTKN	4857	PCT
chr8-38996272-38997180	0.00669875220378146	-0.0482468335127328	0.413	0.458	1	TM2D2	0	PCT
chrX-63350930-63351783	0.00670454868520008	0.0763059623869677	0.126	0.096	1	SPIN4	0	PCT
chr2-230864418-230865337	0.00672959256798854	0.0611468277879173	0.118	0.087	1	ITM2C	0	PCT
chr11-77154129-77155040	0.00673699806313257	0.0783231205653848	0.104	0.076	1	MYO7A	0	PCT
chr14-66496027-66496680	0.00673893875607031	-0.0896475261200548	0.094	0.128	1	LINC00238	0	PCT
chr6-157763083-157763904	0.00674448675350488	0.0631438642661206	0.121	0.092	1	SNX9	0	PCT
chr5-154778957-154779816	0.00675964849847874	0.0984693740787932	0.108	0.08	1	LARP1	0	PCT
chr14-21055386-21056253	0.00679760653833325	-0.0879329263728246	0.076	0.106	1	NDRG2	0	PCT
chr22-50529704-50530577	0.00681283599870591	0.0632858242297355	0.159	0.124	1	TYMP	0	PCT
chr13-50909585-50910392	0.00684013748031679	0.0690429044220898	0.17	0.135	1	RNASEH2B	0	PCT
chr16-3064887-3065783	0.00685948665226655	0.0734162476816482	0.276	0.233	1	IL32	0	PCT
chr19-44748295-44749102	0.00685996128076669	0.06027146738837	0.212	0.171	1	BCL3	0	PCT
chr11-74948729-74949633	0.00687960618622865	0.0618017385160141	0.24	0.198	1	XRRA1	0	PCT
chr11-69131277-69132188	0.00689123163130179	-0.0712113584007057	0.072	0.102	1	TPCN2	0	PCT
chrX-9464658-9465554	0.0070002549522299	0.0715997214231392	0.143	0.11	1	TBL1X	0	PCT
chr11-3049543-3050439	0.0070056245194628	0.0787704942506386	0.162	0.128	1	CARS	0	PCT
chr17-76666750-76667611	0.00701291302289409	-0.0882230741921949	0.097	0.129	1	MXRA7	4939	PCT
chr17-64506203-64507144	0.00702178077327279	-0.0495268947971597	0.344	0.387	1	DDX5	0	PCT
chr4-3708804-3709490	0.00702316740186903	0.0919783101811051	0.114	0.085	1	ADRA2C	56857	PCT
chr10-103766845-103767759	0.00702352783179866	-0.0846974702442852	0.094	0.128	1	SH3PXD2A	0	PCT
chr11-12693667-12694436	0.0070469706772616	0.0685576260627344	0.104	0.076	1	TEAD1	0	PCT
chr9-76372875-76373776	0.0070544964743443	0.083469086856051	0.15	0.117	1	PCSK5	10535	PCT
chr15-96064045-96064944	0.00709362717058891	-0.0985747501730441	0.083	0.113	1	NR2F2	260993	PCT
chr4-36244035-36244867	0.00709557000069026	0.0713647070117895	0.252	0.212	1	ARAP2	0	PCT
chr1-31483054-31483912	0.00711746335089038	0.0723132122434312	0.1	0.074	1	SERINC2	48373	PCT
chrX-118976076-118976946	0.00713819045115477	0.0751679840267795	0.2	0.162	1	LONRF3	0	PCT
chr8-80240323-80241225	0.00715745887856134	-0.0774492492006568	0.109	0.143	1	TPD52	9090	PCT
chr11-8093836-8094573	0.00716086241056023	-0.0883133897686972	0.076	0.106	1	TUB	0	PCT
chr1-9561208-9562113	0.00720046389984078	0.0717159131189549	0.141	0.109	1	SLC25A33	0	PCT
chr17-80920800-80921645	0.00723039028217891	0.0881286572748909	0.147	0.114	1	RPTOR	0	PCT
chr19-3762459-3763374	0.00723834827459193	-0.0576639308790651	0.23	0.269	1	MRPL54	0	PCT
chr8-100465384-100466280	0.00724511778079669	0.0828357698166396	0.128	0.096	1	ANKRD46	43471	PCT
chr19-42283624-42284596	0.00726568706770803	0.0499673016910412	0.456	0.405	1	CIC	0	PCT
chr6-107489614-107490531	0.00726619698229541	0.073012025253942	0.238	0.196	1	SOBP	0	PCT
chr4-168318147-168319058	0.00726799435051367	-0.0664529753075428	0.102	0.136	1	DDX60	0	PCT
chr9-129139847-129140531	0.00727750707649015	0.0653466514671551	0.123	0.093	1	PTPA	0	PCT
chr5-31076028-31076737	0.0072843826109496	0.084441825407325	0.12	0.09	1	CDH6	117012	PCT
chr1-159924386-159925011	0.0073446274346525	0.0629548574597583	0.145	0.112	1	TAGLN2	0	PCT
chrX-48957907-48958720	0.00736261348441483	0.0551124936421867	0.279	0.231	1	OTUD5	0	PCT
chr22-31943954-31944882	0.00736768046646854	-0.0516494647207482	0.309	0.354	1	YWHAH	0	PCT
chr1-206723543-206724447	0.0073784667867431	0.0725504640874743	0.176	0.139	1	MAPKAPK2	0	PCT
chr17-48799003-48799874	0.00738317011575641	0.0758055654499328	0.232	0.188	1	TTLL6	0	PCT
chr5-1129315-1130207	0.00739639654217452	0.0783849352716245	0.107	0.079	1	SLC12A7	17279	PCT
chr15-89857373-89858250	0.00741187949492284	0.0820372322955273	0.165	0.131	1	AP3S2	0	PCT
chr9-130128878-130129769	0.00742467241805174	0.087320995807786	0.157	0.123	1	GPR107	0	PCT
chr8-6465207-6466106	0.00743856442523427	0.0712996044043653	0.116	0.087	1	MCPH1	0	PCT
chr1-778306-779209	0.00749020003479444	-0.057558692980872	0.185	0.226	1	OR4F16	91651	PCT
chr9-127986900-127987801	0.00749777997130659	0.0687040009496384	0.172	0.136	1	FAM102A	6386	PCT
chr11-61919895-61920771	0.00750729452544575	-0.0855743756942499	0.124	0.16	1	RAB3IL1	0	PCT
chr2-98806019-98806901	0.00751784664140076	0.077536624113549	0.1	0.073	1	KIAA1211L	0	PCT
chr12-109832585-109833065	0.00752956018373097	0.0863952266678612	0.162	0.128	1	TRPV4	0	PCT
chr9-121649985-121650906	0.00753730174914866	0.0797609354117836	0.146	0.113	1	DAB2IP	0	PCT
chr12-109822800-109823832	0.00754368958074322	0.0719429861383511	0.128	0.096	1	TRPV4	0	PCT
chr20-6703888-6704761	0.00756500264248552	0.0822381101972515	0.143	0.111	1	BMP2	62902	PCT
chr4-6986689-6987564	0.00756684331947093	0.0513755447351186	0.295	0.249	1	TBC1D14	0	PCT
chr1-204378785-204379263	0.00758269906474132	0.083059777354252	0.196	0.158	1	PLEKHA6	1119	PCT
chr7-116812627-116813545	0.00760522036528734	0.0737994127762839	0.188	0.152	1	CAPZA2	0	PCT
chr3-12967358-12968244	0.00765089457463259	0.0575440846313685	0.328	0.278	1	IQSEC1	0	PCT
chr21-39183171-39184055	0.00766742853743279	-0.046420193420138	0.331	0.383	1	PSMG1	0	PCT
chr5-59429800-59430692	0.00767695089262015	0.0883833054862251	0.147	0.115	1	PDE4D	0	PCT
chr13-52011766-52012607	0.00768909109052246	0.052472691161132	0.338	0.287	1	ATP7B	0	PCT
chr2-108315166-108316041	0.00770927587391608	-0.0720879744420968	0.073	0.103	1	SULT1C2	5250	PCT
chr17-2392373-2393287	0.00771526786147203	0.0510766575406114	0.374	0.326	1	MNT	0	PCT
chr16-81568034-81568948	0.00775049854343634	0.0706147965596653	0.108	0.079	1	CMIP	0	PCT
chr20-50675726-50676603	0.00778510316805646	0.0793467718471103	0.11	0.082	1	FAM65C	0	PCT
chr11-72434128-72435014	0.00779349552547271	-0.0608239015279198	0.219	0.256	1	CLPB	0	PCT
chr7-30771074-30771922	0.00779988888624394	0.0604994700687149	0.224	0.184	1	INMT-FAM188B	0	PCT
chr22-24630998-24631931	0.00780450499733133	-0.0803198201391508	0.086	0.117	1	GGT1	1992	PCT
chr5-55534552-55535399	0.0078157774539877	-0.052469245978156	0.326	0.369	1	PLPP1	0	PCT
chr19-3544864-3545786	0.0078313079341097	0.0751608923254514	0.103	0.076	1	MFSD12	0	PCT
chr14-91060402-91061283	0.00784172891103085	0.0463984476158639	0.458	0.408	1	RPS6KA5	0	PCT
chr18-76822354-76823076	0.00784610937116296	0.0530901309338521	0.286	0.24	1	ZNF236	0	PCT
chr3-138434098-138434979	0.00784698493025565	-0.0650358016268497	0.149	0.187	1	ESYT3	0	PCT
chr6-31862496-31863390	0.00784959953907753	0.0539736757187864	0.331	0.281	1	NEU1	0	PCT
chr3-108090629-108091546	0.0078615786480951	0.0580999492224495	0.232	0.19	1	CD47	0	PCT
chr10-50417862-50418733	0.00787015159028985	0.0569274554496676	0.151	0.116	1	SGMS1	0	PCT
chr6-30060835-30061717	0.00788287091658012	-0.0644946093445541	0.169	0.206	1	ZNRD1	0	PCT
chr3-56556759-56557597	0.00790630110590606	0.066793309429754	0.17	0.136	1	CCDC66	0	PCT
chr8-62248831-62249696	0.00790962140290071	-0.0799829594407235	0.072	0.102	1	NKAIN3	0	PCT
chr16-57622332-57623209	0.00792392660632295	0.0678446387865262	0.323	0.275	1	ADGRG1	0	PCT
chr2-71276171-71277041	0.00792611397189747	0.071244265690611	0.143	0.111	1	ZNF638	0	PCT
chr3-171676356-171677190	0.00792925918765829	0.083594936111171	0.212	0.173	1	PLD1	0	PCT
chr6-12289901-12290748	0.00794911145202919	-0.0727579050242038	0.126	0.163	1	EDN1	0	PCT
chr2-101854621-101855521	0.00796138286443288	0.0886732680049926	0.169	0.134	1	MAP4K4	0	PCT
chr2-168849317-168850239	0.00796909544815305	-0.0827746452080481	0.129	0.165	1	NOSTRIN	0	PCT
chr19-38335396-38336153	0.00797945958143927	-0.0495439993217505	0.208	0.255	1	CATSPERG	0	PCT
chr4-158826707-158827583	0.00800969725496966	0.06936958350389	0.135	0.104	1	FNIP2	0	PCT
chr7-76302059-76302919	0.00801918973291672	0.057886801106863	0.3	0.254	1	HSPB1	0	PCT
chr6-79789621-79790492	0.00802346355385781	-0.0864516876677589	0.078	0.108	1	SH3BGRL2	85961	PCT
chr14-94388290-94389161	0.00803909915839681	0.0876452025046782	0.164	0.131	1	SERPINA1	0	PCT
chr19-12365257-12366153	0.00804840548294906	-0.0588547561315479	0.196	0.235	1	ZNF442	0	PCT
chr8-144522102-144522942	0.00805945771603591	0.0698104587536562	0.195	0.16	1	LRRC14	0	PCT
chr6-99425038-99425933	0.00806865099928083	-0.0618470613045146	0.226	0.266	1	PNISR	0	PCT
chr10-35641844-35642722	0.00807204036055113	0.055973231853128	0.359	0.31	1	FZD8	0	PCT
chr8-2127064-2127914	0.00808097593823736	0.0678712371308565	0.115	0.086	1	MYOM2	0	PCT
chr3-159804932-159805790	0.00813830059342814	-0.0718392763547459	0.073	0.103	1	IQCJ-SCHIP1	0	PCT
chr17-76384136-76384987	0.00814880657396046	0.0674617032772208	0.141	0.109	1	PRPSAP1	0	PCT
chr4-102344120-102344915	0.00816616233760914	0.0672241180040469	0.135	0.103	1	SLC39A8	0	PCT
chr8-66126522-66127404	0.00817741527417176	0.0777274712540005	0.151	0.119	1	TRIM55	0	PCT
chr3-149970694-149971592	0.00822471756293908	0.058930180133393	0.257	0.212	1	PFN2	0	PCT
chr21-39313368-39314171	0.0082340493992811	0.0586581776216143	0.261	0.217	1	BRWD1	0	PCT
chr17-81683427-81684341	0.00823854475962471	0.0558987594944717	0.318	0.272	1	ARL16	0	PCT
chr3-197749433-197750297	0.00824350333383134	0.0611594635567274	0.281	0.238	1	RUBCN	0	PCT
chr5-134114207-134115108	0.00828355693727078	0.0638682697433354	0.208	0.17	1	TCF7	0	PCT
chr14-52068779-52069656	0.00829464600734464	-0.0743214793881622	0.095	0.128	1	NID2	0	PCT
chr9-36500696-36501473	0.00829934790519423	0.0795190907828452	0.11	0.081	1	RNF38	13147	PCT
chr19-1020969-1021814	0.00831198928138283	-0.0488998141907233	0.266	0.309	1	TMEM259	0	PCT
chr11-78139241-78140148	0.00831752220110803	0.0675007009897526	0.173	0.138	1	ALG8	0	PCT
chr3-124838752-124839618	0.00832934764031603	0.0710745077359551	0.128	0.097	1	ITGB5	0	PCT
chr2-46315059-46315966	0.00835167506705443	0.0662342376612102	0.309	0.265	1	EPAS1	0	PCT
chr2-109185331-109186281	0.00836204796413171	0.0696169490134983	0.195	0.155	1	SH3RF3	0	PCT
chr10-29470246-29470894	0.00837716723404773	0.0749696046960867	0.105	0.077	1	SVIL	0	PCT
chr2-233481557-233482390	0.00839252887349704	0.0883688982582334	0.135	0.104	1	USP40	0	PCT
chr3-39809050-39809960	0.00841177387042674	0.0643077561952296	0.284	0.239	1	MYRIP	0	PCT
chr13-24075795-24076635	0.00841181120649958	-0.0800240385102933	0.104	0.137	1	RP11-307N16.6	0	PCT
chr7-70621919-70622788	0.00842232722071988	-0.0944410598572889	0.074	0.103	1	AUTS2	0	PCT
chr4-151760628-151761541	0.00843953431742877	-0.0585699242808914	0.169	0.207	1	GATB	0	PCT
chr11-86115989-86116917	0.00844308979660585	0.0809870926197815	0.12	0.091	1	PICALM	46106	PCT
chr1-202018486-202019356	0.00845527755537934	0.0599004603117841	0.146	0.113	1	ELF3	1297	PCT
chr10-75233901-75234801	0.00845979109723479	-0.061027281884089	0.136	0.17	1	COMTD1	0	PCT
chr1-165597839-165598727	0.00850024819266922	0.0658599641567195	0.242	0.205	1	MGST3	32133	PCT
chr13-50365610-50366491	0.00850696505930395	0.0677169438235561	0.119	0.088	1	DLEU1	0	PCT
chr16-81405482-81406386	0.00850836929025344	0.0771739682425228	0.223	0.184	1	GAN	14597	PCT
chr8-1631265-1632108	0.00850926327546701	0.0813824656713185	0.139	0.107	1	DLGAP2	0	PCT
chr16-57513070-57513965	0.00851164906884372	-0.0754249688326885	0.072	0.101	1	CCDC102A	0	PCT
chr10-117898940-117899837	0.00851422604257999	0.0875707010592409	0.114	0.085	1	RAB11FIP2	105078	PCT
chr9-134024830-134025744	0.00854080576911083	-0.0517742715689554	0.332	0.372	1	LINC00094	0	PCT
chr20-41308059-41308946	0.00857315418302029	0.0823690693515181	0.133	0.102	1	ZHX3	0	PCT
chr22-39289320-39290106	0.00857500261772477	-0.0786746466930867	0.133	0.169	1	RPL3	22775	PCT
chr2-186485831-186486817	0.0085980857855889	0.055759346685599	0.338	0.293	1	ZC3H15	0	PCT
chr1-162213229-162214113	0.00861755942083374	0.0707675127151833	0.165	0.13	1	NOS1AP	0	PCT
chr6-79544783-79545661	0.00862850613858751	0.0780397168457124	0.162	0.128	1	LCA5	7324	PCT
chr22-23402240-23403158	0.00866658065934154	-0.0658453628304109	0.105	0.139	1	BCR	84202	PCT
chr13-46639038-46639935	0.00867337189375061	0.0796167517058616	0.125	0.096	1	LRCH1	0	PCT
chr1-151972683-151973600	0.00867832779959398	0.0652650776415025	0.104	0.076	1	S100A10	9314	PCT
chr2-96760404-96761296	0.00869210833129229	-0.0598883640095033	0.27	0.309	1	CNNM4	0	PCT
chr20-49825416-49826322	0.0087358468547981	0.0776106622160329	0.115	0.086	1	SLC9A8	0	PCT
chr3-126475524-126476431	0.00874573679933343	-0.0492241703076999	0.342	0.384	1	ZXDC	0	PCT
chr12-107759142-107759933	0.00877539186667433	0.0640355593235657	0.102	0.074	1	PRDM4	0	PCT
chr19-3554058-3554892	0.00881857126542712	0.0780324822827055	0.204	0.166	1	MFSD12	0	PCT
chr17-17077986-17078880	0.00882415397393661	0.0817638611549904	0.177	0.143	1	MPRIP	0	PCT
chr22-46116170-46117049	0.00883903224524992	-0.06364273701877	0.18	0.22	1	PPARA	33471	PCT
chr1-26849073-26849967	0.00884219975094123	0.0788409103318967	0.208	0.171	1	ZDHHC18	0	PCT
chr17-4899006-4899925	0.00887116180059484	0.06353663121416	0.152	0.119	1	CHRNE	0	PCT
chr13-97288194-97289093	0.00888370825389857	0.0884779611261451	0.11	0.082	1	MBNL2	0	PCT
chr12-104622460-104623378	0.00889616522589871	0.0859782824847519	0.104	0.077	1	CHST11	0	PCT
chr15-73796257-73797132	0.0089386397751404	-0.0845913706007188	0.089	0.121	1	C15orf59	43509	PCT
chr19-29115034-29115899	0.00894019791401888	0.0832326396064874	0.182	0.145	1	UQCRFS1	89421	PCT
chr10-43420317-43421143	0.00895081653087732	0.071610521893821	0.266	0.229	1	HNRNPF	11150	PCT
chr12-118052196-118053101	0.00898421770442919	0.0766964887663213	0.167	0.135	1	WSB2	0	PCT
chr6-44475465-44476340	0.00900159547451376	-0.0728566168848692	0.107	0.139	1	CDC5L	25038	PCT
chr5-65035216-65036086	0.00900640354982323	0.0617285619386974	0.2	0.161	1	CWC27	16452	PCT
chr12-45256667-45257509	0.00903125600496227	0.0866492593475607	0.105	0.079	1	ANO6	0	PCT
chr15-101613216-101614101	0.00903840766902808	-0.0778894062151492	0.088	0.118	1	TM2D3	7342	PCT
chr10-125146789-125147647	0.009085872172333	0.0726576018242905	0.161	0.127	1	CTBP2	0	PCT
chr1-67947924-67948768	0.00913720326847078	0.083346851395923	0.14	0.108	1	DIRAS3	97193	PCT
chr16-10923506-10924423	0.00916001387431576	0.077792338891755	0.228	0.187	1	CIITA	0	PCT
chr12-123160666-123161577	0.00917190948562429	-0.0761330348109714	0.077	0.106	1	MPHOSPH9	0	PCT
chr1-43172043-43172933	0.00918294909990895	-0.0592614951574643	0.164	0.203	1	EBNA1BP2	0	PCT
chr9-114348667-114349575	0.00918386515476781	0.0668998031227958	0.118	0.089	1	AKNA	0	PCT
chr19-7151311-7152151	0.0092079045467133	0.0795335131463665	0.129	0.098	1	INSR	0	PCT
chr17-17280559-17281443	0.00921937438408378	0.0508366673807411	0.332	0.282	1	COPS3	0	PCT
chr17-1617508-1618402	0.00922089415377832	-0.0825566344912491	0.09	0.121	1	SLC43A2	0	PCT
chr16-29824344-29825234	0.00925998151548224	0.0886582915164009	0.118	0.09	1	CTD-2574D22.6	0	PCT
chr1-17437489-17438256	0.00928580129947024	0.0661205513838692	0.159	0.124	1	RCC2	0	PCT
chr22-37512136-37513012	0.00928883608016794	-0.0669543011371021	0.098	0.13	1	CARD10	0	PCT
chr19-8525400-8526230	0.00930213326973572	0.0522568254778421	0.321	0.273	1	MYO1F	0	PCT
chr5-32630858-32631641	0.00930567094452691	0.0801612242650921	0.107	0.079	1	SUB1	26778	PCT
chr11-80144815-80145629	0.00931046590696462	0.0859892541584542	0.13	0.1	1	TENM4	703866	PCT
chr9-133714598-133715472	0.00932573800931467	0.0834452276517336	0.128	0.097	1	SARDH	0	PCT
chr15-55996539-55997427	0.00933097084696591	0.087775747569577	0.112	0.084	1	NEDD4	2792	PCT
chr6-161442166-161443055	0.00933354306372377	0.086268495821321	0.133	0.102	1	PARK2	0	PCT
chr4-680988-681943	0.00935435632216115	0.0765735415297915	0.102	0.076	1	MYL5	0	PCT
chr7-44633763-44634377	0.009358398919124	0.0730134836781663	0.133	0.102	1	OGDH	0	PCT
chr17-41894585-41895462	0.00937309200640448	0.0839054823492675	0.175	0.142	1	ACLY	0	PCT
chr4-146095850-146096756	0.00939985399282784	0.0785243967099951	0.139	0.107	1	LSM6	78928	PCT
chr1-44807055-44808045	0.00943112119188179	0.053605626009443	0.289	0.245	1	TCTEX1D4	379	PCT
chr22-40636379-40637280	0.00947603787681719	-0.0463778502752714	0.316	0.365	1	MKL1	0	PCT
chr2-216011882-216012753	0.00948852964362963	0.0800954936188448	0.155	0.123	1	MREG	0	PCT
chr11-64150381-64151284	0.00950081235631618	0.0741141148177919	0.113	0.085	1	MACROD1	0	PCT
chr3-172595288-172595900	0.00950132313033715	0.0768689549971435	0.141	0.11	1	NCEH1	34348	PCT
chr22-37579606-37580509	0.0095205478717939	-0.0711958591100279	0.159	0.198	1	LGALS2	0	PCT
chr4-2241772-2242652	0.00954176879128525	-0.0533748230129413	0.249	0.29	1	POLN	0	PCT
chr8-27584419-27585220	0.00954742704994214	-0.0818737696163037	0.139	0.173	1	CLU	11696	PCT
chr2-217898106-217898928	0.00958977446521763	-0.0684019651870792	0.104	0.138	1	TNS1	0	PCT
chr16-10921965-10922835	0.00960038076285894	0.0835266599150576	0.167	0.134	1	CIITA	0	PCT
chr3-131386212-131387107	0.00960452908109282	-0.0812006847347542	0.139	0.173	1	NUDT16	0	PCT
chr2-45938515-45939424	0.00961072999053002	0.0661298281265099	0.198	0.161	1	PRKCE	0	PCT
chr2-235512602-235513346	0.00962110896322003	0.0822783226862508	0.131	0.101	1	AGAP1	0	PCT
chr10-78973456-78974296	0.00962623546898177	0.061650556574834	0.24	0.202	1	ZMIZ1	94738	PCT
chr1-42456018-42456889	0.00965072460041013	0.0623356791924279	0.268	0.226	1	ZMYND12	0	PCT
chr7-141662932-141663824	0.0096774423098182	0.0769621847747162	0.112	0.084	1	KIAA1147	0	PCT
chr1-151687191-151688113	0.00970752679015725	-0.0714828132140689	0.201	0.242	1	SNX27	0	PCT
chr5-56951728-56952618	0.00971615504723147	0.0640112864520241	0.23	0.192	1	MIER3	0	PCT
chr17-40283478-40284316	0.00972468602148009	0.0742979243214075	0.155	0.122	1	WIPF2	0	PCT
chr19-5837554-5838421	0.00972783148570736	-0.0797885671778807	0.149	0.186	1	FUT6	0	PCT
chr17-7844525-7845384	0.0097534048220595	-0.0587990677781489	0.159	0.196	1	KDM6B	0	PCT
chr1-85201430-85202001	0.00975674890448836	0.0621677434652055	0.237	0.196	1	SYDE2	383	PCT
chr8-2001572-2002222	0.00980846586717245	0.069862323054285	0.212	0.173	1	KBTBD11	0	PCT
chr20-10434890-10435542	0.00981556700516256	-0.0644322609817621	0.18	0.217	1	SLX4IP	0	PCT
chr1-205505630-205506463	0.00983623803677082	0.0762915463676995	0.134	0.104	1	CDK18	0	PCT
chr3-35800723-35801626	0.00984027831716872	0.0935889687404452	0.116	0.088	1	ARPP21	6226	PCT
chr18-26655806-26656552	0.00984495588417423	-0.07172913379314	0.089	0.119	1	KCTD1	0	PCT
chr19-48807720-48808353	0.00984859333314593	-0.0879389431955638	0.102	0.133	1	BCAT2	0	PCT
chrX-9785932-9786765	0.0098521910854349	0.0679927802303182	0.154	0.12	1	SHROOM2	0	PCT
chr6-36196862-36197489	0.00985501569699437	0.0557829823559774	0.302	0.259	1	BRPF3	0	PCT
chr6-131366961-131367841	0.00987339986103202	0.0858633849223989	0.134	0.103	1	AKAP7	83425	PCT
chr10-35336104-35336952	0.00989108237098385	0.0643565392152877	0.269	0.228	1	CCNY	0	PCT
chr6-7107208-7107945	0.00989329843919682	0.0665830378436921	0.14	0.109	1	RREB1	0	PCT
chr9-20683790-20684657	0.00995092938237753	0.0484712947842011	0.33	0.279	1	FOCAD	0	PCT
chr16-75516952-75517810	0.00995301640876268	0.0597182292512482	0.33	0.289	1	RP11-77K12.7	10721	PCT
chr1-112714964-112715839	0.00995822857717838	0.0520842770761781	0.377	0.325	1	PPM1J	0	PCT
chr12-64181229-64182026	0.00997787406149889	0.0631183352249954	0.123	0.093	1	C12orf66	4289	PCT
chr14-49770194-49771042	0.00998723818219999	-0.0699611120099842	0.191	0.229	1	KLHDC2	0	PCT
chr16-21512392-21513163	0.0100025085132035	0.0668828067903107	0.12	0.091	1	NPIPB3	63824	PCT
chr22-21698437-21699298	0.0100098913398039	-0.0823383186484423	0.105	0.137	1	PPIL2	0	PCT
chr18-74255094-74255988	0.0100522208591386	-0.0804295248185239	0.09	0.122	1	CYB5A	0	PCT
chr11-108222421-108223337	0.0100528482337547	-0.0494667277262371	0.356	0.392	1	NPAT	0	PCT
chr2-47272030-47272946	0.010099420201469	-0.0700845140652368	0.094	0.125	1	EPCAM	72211	PCT
chr14-104815583-104816472	0.0101133883681709	0.0489114022755343	0.273	0.226	1	ZBTB42	10870	PCT
chr20-61899864-61900725	0.0101374955145688	-0.0734943777605241	0.151	0.189	1	CDH4	0	PCT
chr17-38749360-38750244	0.01014918293713	-0.0622985628013308	0.17	0.209	1	PCGF2	0	PCT
chr20-63215826-63216743	0.0101575948548651	0.0551822287226774	0.323	0.28	1	YTHDF1	0	PCT
chr5-124743264-124744122	0.0101585885503423	0.0646707324725371	0.226	0.186	1	ZNF608	0	PCT
chr12-130838830-130839718	0.0102045653076894	0.0614522333777839	0.29	0.248	1	STX2	0	PCT
chr16-4679952-4680564	0.0102127438840471	0.0729006113031452	0.102	0.075	1	MGRN1	0	PCT
chr20-18466718-18467611	0.0102194804965183	0.0581252713999824	0.304	0.261	1	DZANK1	0	PCT
chr20-45344130-45344637	0.010222880989062	0.069046932645436	0.125	0.097	1	SDC4	0	PCT
chr19-49150098-49150936	0.0102487185798326	0.0593388518453219	0.177	0.142	1	PPFIA3	0	PCT
chr12-71061174-71062067	0.0102777172867847	-0.0734977198514262	0.092	0.123	1	TSPAN8	63017	PCT
chr20-10857153-10858043	0.0103293286415165	0.0781406298006223	0.2	0.165	1	JAG1	183045	PCT
chr14-61568290-61569174	0.0103530623281202	0.0691895052819945	0.178	0.145	1	RP11-47I22.4	0	PCT
chr16-89171128-89172033	0.0103602751480866	-0.0598596255382592	0.133	0.168	1	CDH15	0	PCT
chr1-25239497-25240433	0.0103628563902069	-0.0637185381422709	0.139	0.173	1	RSRP1	1803	PCT
chr12-132534712-132535628	0.0103976990900468	0.0749549656284387	0.103	0.077	1	FBRSL1	0	PCT
chr9-116975063-116975983	0.0104221170149513	0.0775576090404543	0.103	0.075	1	ASTN2	0	PCT
chr10-30845821-30846712	0.0104676185428003	0.0865643867181583	0.171	0.136	1	ZNF438	0	PCT
chrX-41923191-41924060	0.0104729651388575	0.0558553955210188	0.248	0.207	1	CASK	0	PCT
chr19-45444081-45444887	0.0104731779109019	0.0649981734049983	0.167	0.134	1	ERCC1	0	PCT
chr12-62533400-62534250	0.0104740840770247	0.0811447180118869	0.15	0.118	1	MON2	0	PCT
chr14-103628761-103629593	0.0104794372123406	0.0587521495459172	0.252	0.209	1	KLC1	0	PCT
chrX-120629653-120630559	0.0104975410884701	0.0643537992859997	0.245	0.205	1	C1GALT1C1	0	PCT
chr9-34611709-34612605	0.0105390084235559	0.0616141161352216	0.227	0.187	1	RPP25L	0	PCT
chr13-44109942-44110846	0.0105697658814382	0.0768335924380878	0.197	0.159	1	SMIM2	32696	PCT
chr8-66219633-66220372	0.010577654642283	0.0749259330963305	0.116	0.088	1	CRH	40907	PCT
chr3-114892951-114893816	0.0106055857935643	0.0985234479073063	0.103	0.077	1	ZBTB20	0	PCT
chr6-3377631-3378560	0.0106135193214253	0.0886961975778239	0.173	0.138	1	SLC22A23	0	PCT
chr3-173395158-173396039	0.0106375010439549	0.0648849883003362	0.212	0.173	1	NLGN1	244	PCT
chr15-57376055-57376929	0.0106572259219416	0.0666582884373033	0.217	0.18	1	CGNL1	0	PCT
chrX-150568190-150569160	0.010667768686016	0.0566999444320954	0.333	0.289	1	MTM1	0	PCT
chr12-46473346-46474247	0.0106712887215716	0.0738431662456407	0.103	0.077	1	SLC38A2	100478	PCT
chr5-149798898-149799762	0.0106810717097766	0.0774849015239494	0.129	0.098	1	PPARGC1B	0	PCT
chr5-172958913-172959647	0.010722197771825	0.059416122942528	0.186	0.151	1	RPL26L1	0	PCT
chr14-105480655-105481564	0.010756980059667	0.056781541691895	0.264	0.22	1	CRIP2	484	PCT
chr9-125492298-125493110	0.0107634864389685	0.0804738863335395	0.126	0.096	1	MAPKAP1	0	PCT
chr7-726289-727127	0.0108124819175149	0.0582216479473651	0.181	0.146	1	PRKAR1B	0	PCT
chr22-37519168-37519996	0.0108149083282556	-0.0610011274124009	0.114	0.148	1	CARD10	0	PCT
chr3-185402360-185403277	0.010864275596983	0.0853161010993985	0.1	0.075	1	MAP3K13	0	PCT
chr13-34990576-34991461	0.0108736281703935	-0.0832902385666136	0.076	0.104	1	NBEA	0	PCT
chr18-58393031-58393792	0.0109221020946519	0.074135972531599	0.103	0.076	1	NEDD4L	0	PCT
chr22-45671622-45672492	0.0109413707223412	0.0669184023727148	0.167	0.135	1	ATXN10	0	PCT
chr17-59370502-59371327	0.0110027154302352	-0.0730115242158251	0.138	0.173	1	YPEL2	0	PCT
chrX-9604166-9604942	0.011023187638827	0.0654613050302912	0.173	0.139	1	TBL1X	0	PCT
chr2-233705817-233706674	0.0110276434513095	-0.0815570174971219	0.102	0.133	1	UGT1A8	0	PCT
chr18-26656684-26657465	0.0110393110648251	-0.0720755015378999	0.143	0.175	1	KCTD1	0	PCT
chr10-110395449-110396367	0.0110595630342048	0.0632295823936788	0.143	0.111	1	SMNDC1	90497	PCT
chr19-44207065-44207949	0.0110925328967906	0.0640925444213414	0.103	0.077	1	ZNF227	0	PCT
chr17-72444987-72445821	0.0111068188963315	0.0798935091964708	0.169	0.135	1	SLC39A11	200127	PCT
chr22-42887256-42888175	0.011158786987005	0.076629636768171	0.193	0.158	1	PACSIN2	0	PCT
chr1-248782411-248783240	0.0111718239658176	0.0794851327892131	0.114	0.087	1	LYPD8	26671	PCT
chr9-12814060-12814958	0.0112190705503291	0.0592818390005842	0.109	0.081	1	LURAP1L	0	PCT
chr11-69642977-69643673	0.0112192683987692	0.0625276678802213	0.182	0.146	1	CCND1	0	PCT
chr7-37942747-37943646	0.0112429453045385	0.0808526918962784	0.156	0.124	1	EPDR1	0	PCT
chr6-53792998-53793860	0.0112648255628227	0.0726575726688271	0.136	0.107	1	LRRC1	636	PCT
chr9-35071814-35072246	0.0112872416116048	0.0616028111962589	0.183	0.149	1	VCP	0	PCT
chr7-102005741-102006653	0.0112925554078427	0.080898745465471	0.126	0.097	1	CUX1	0	PCT
chr9-134409914-134410824	0.0113012608016552	0.0861839529590505	0.164	0.131	1	RXRA	0	PCT
chr14-50000987-50001796	0.011332520370868	-0.0687031290220133	0.134	0.167	1	ARF6	103932	PCT
chr11-61693645-61694517	0.0113633926359527	0.068823513406504	0.146	0.114	1	DAGLA	0	PCT
chr7-30412779-30413688	0.0113721202595076	0.073199365808425	0.121	0.093	1	GS1-114I9.3	276	PCT
chr7-116776351-116777248	0.0113727940297348	0.0685757218749685	0.134	0.105	1	MET	0	PCT
chr10-81428408-81429292	0.0113741152874583	0.0813358882533489	0.113	0.085	1	NRG3	446021	PCT
chr11-57657154-57658071	0.0113995714954128	-0.0567236556412924	0.247	0.284	1	CLP1	0	PCT
chr3-194031941-194032782	0.011405098168595	0.0731038034663042	0.125	0.096	1	HES1	103362	PCT
chr14-75806293-75807054	0.0114326550507996	0.0865259226226908	0.121	0.093	1	TTLL5	0	PCT
chrX-46545017-46545914	0.0114486969425855	0.065477358198963	0.131	0.103	1	ZNF674	0	PCT
chr4-103099481-103100365	0.0114545422910162	-0.0622699537247357	0.072	0.101	1	BDH2	0	PCT
chr19-36772519-36773441	0.0115003368907072	0.0648744310493223	0.204	0.169	1	ZNF850	0	PCT
chr1-236142040-236142913	0.0115514068564342	0.0719291161451176	0.255	0.213	1	GPR137B	0	PCT
chr4-153110452-153111369	0.0115546783631741	0.0755633412208184	0.114	0.087	1	TRIM2	40972	PCT
chr7-128030956-128031688	0.0115560447151872	0.0683220526091814	0.112	0.084	1	SND1	0	PCT
chr19-13155377-13156251	0.0115704374543345	0.0669826255965037	0.134	0.106	1	IER2	468	PCT
chr2-208253804-208254623	0.0115753903201236	-0.0693538130977578	0.124	0.157	1	IDH1	0	PCT
chr8-28351332-28352219	0.0115878197870082	0.0706065436991393	0.33	0.285	1	ZNF395	0	PCT
chr14-105474008-105474876	0.0115950685198115	0.0649567138798772	0.235	0.201	1	CRIP2	0	PCT
chr12-117011937-117012817	0.011605561623865	0.0868093457930611	0.109	0.084	1	FBXW8	0	PCT
chr6-34639163-34640031	0.0116221505134735	0.0849821195451916	0.166	0.133	1	C6orf106	0	PCT
chr16-22374278-22375163	0.0116632856613357	0.0562244041199425	0.305	0.261	1	CDR2	0	PCT
chrX-97389556-97390488	0.0116732714315885	0.0800402644462423	0.11	0.083	1	DIAPH2	0	PCT
chr19-55683496-55684421	0.0116832879611293	-0.0653954252449887	0.1	0.132	1	EPN1	0	PCT
chr3-195270832-195271762	0.0116949939893889	-0.052139790894749	0.249	0.29	1	XXYLT1	0	PCT
chr10-114571207-114572112	0.0117106407818591	0.0699317445439472	0.154	0.122	1	ABLIM1	0	PCT
chr16-54928753-54929607	0.011723114720218	0.0543161494401885	0.18	0.145	1	IRX5	1254	PCT
chr5-524091-524986	0.011738515181216	0.0735775887489222	0.134	0.103	1	SLC9A3	0	PCT
chrX-49043170-49044109	0.0117636578378599	0.0580660307330435	0.349	0.306	1	TFE3	0	PCT
chr1-234998338-234999063	0.0117757062543373	0.0802903925643673	0.113	0.086	1	TOMM20	110272	PCT
chrX-55142262-55143164	0.011777371798958	0.0855125257192001	0.123	0.094	1	FAM104B	0	PCT
chr15-72230979-72231804	0.0117782069084531	-0.0573867916424695	0.239	0.278	1	PKM	0	PCT
chr8-38900959-38901747	0.0117782955812502	0.0697400692706307	0.276	0.238	1	PLEKHA2	0	PCT
chr17-7857062-7858091	0.0118265158050425	-0.0489479336535337	0.343	0.383	1	NAA38	0	PCT
chr12-132286175-132287287	0.0118421570669837	-0.0579937981999738	0.099	0.131	1	GALNT9	0	PCT
chr8-101126271-101127163	0.0118791837472318	0.0585265167714191	0.1	0.075	1	ZNF706	50714	PCT
chr12-53267835-53268763	0.0119215205379498	0.0645108255155056	0.12	0.092	1	ESPL1	0	PCT
chr2-1234448-1235349	0.0119281525988149	0.0779478026103079	0.18	0.144	1	SNTG2	0	PCT
chr2-97663675-97664559	0.011943985131019	0.0472000596752242	0.368	0.322	1	ACTR1B	0	PCT
chr12-29783596-29784502	0.0119865282268163	0.0692724450164373	0.159	0.126	1	TMTC1	0	PCT
chr3-8646936-8647842	0.0119910401760449	-0.0919525555041377	0.1	0.13	1	SSUH2	0	PCT
chr2-104842602-104843534	0.0120228753939015	0.0603489645190409	0.181	0.147	1	POU3F3	11976	PCT
chr8-49842076-49842992	0.01202695966157	-0.0742235839649215	0.13	0.165	1	SNTG1	66796	PCT
chr15-20353429-20354248	0.0120610529813538	0.0830248785463767	0.11	0.084	1	GOLGA6L6	177607	PCT
chr16-28924637-28925487	0.0120660621614691	-0.0473860803418361	0.274	0.317	1	RABEP2	0	PCT
chr19-45681268-45682168	0.0120880038879959	-0.0579759327031386	0.072	0.1	1	GIPR	0	PCT
chr10-119743102-119744006	0.0121031266180581	0.0812739363728288	0.201	0.166	1	INPP5F	0	PCT
chr17-42276073-42276837	0.0121189727550054	0.0626798476133604	0.218	0.183	1	STAT5B	0	PCT
chr21-38958756-38959665	0.0121472390791873	0.0631150620218704	0.203	0.166	1	ETS2	133800	PCT
chrX-24464713-24465620	0.0121473234733304	0.0620031466879742	0.222	0.184	1	PDK3	0	PCT
chr3-51941669-51942559	0.012149706881015	-0.0480376527334201	0.315	0.357	1	RRP9	0	PCT
chr10-89431651-89432535	0.0121683319264749	-0.0800431940681234	0.098	0.129	1	SLC16A12	0	PCT
chr20-52231014-52231897	0.0121991163579504	0.0778290631748101	0.116	0.089	1	ZFP64	26705	PCT
chr1-179586024-179586943	0.0122143934154067	-0.0704561412645372	0.086	0.114	1	TDRD5	4669	PCT
chr1-71047381-71048254	0.0122254426505666	-0.0600239745188294	0.103	0.134	1	PTGER3	0	PCT
chr7-131688377-131689073	0.0122424279773609	0.0766704433808098	0.196	0.16	1	PODXL	130159	PCT
chrX-39613241-39614114	0.0122546753486168	0.0753316196428503	0.123	0.095	1	BCOR	435700	PCT
chr2-120527897-120528816	0.0122715109170734	0.0878061116381499	0.102	0.076	1	INHBB	176088	PCT
chr3-46943163-46944077	0.0122797961797094	-0.0600742803436287	0.089	0.119	1	CCDC12	0	PCT
chr18-267613-268517	0.0122830451761568	0.0641580554198826	0.218	0.181	1	THOC1	0	PCT
chr20-58388726-58389582	0.0123173254289099	-0.0563184779010206	0.24	0.278	1	VAPB	0	PCT
chr7-116772304-116773172	0.0123420008898424	0.0684041653101441	0.105	0.078	1	MET	0	PCT
chr7-27172922-27173417	0.0123533804934363	-0.0710358695639024	0.073	0.101	1	HOXA9	0	PCT
chr15-63367184-63368077	0.0123701456199508	0.0697483498325515	0.123	0.094	1	CA12	0	PCT
chr6-53361273-53362182	0.0123811303301439	0.0841198203992367	0.108	0.082	1	ELOVL5	12093	PCT
chr8-9247993-9248880	0.0123916006060775	0.0846676103708932	0.104	0.078	1	PPP1R3B	96418	PCT
chr5-133285391-133286306	0.0123968710868527	0.0749187860242986	0.208	0.172	1	FSTL4	0	PCT
chr18-9117004-9117811	0.0123992548266109	0.0644036408767232	0.131	0.102	1	NDUFV2	0	PCT
chr10-46022975-46023880	0.0124127469987733	0.0533540719593893	0.323	0.276	1	NCOA4	0	PCT
chr11-64245421-64246167	0.0124608574894941	0.0630988833173072	0.12	0.092	1	PPP1R14B	0	PCT
chr17-50638960-50639829	0.0125400868552879	0.0673759246444669	0.162	0.131	1	ABCC3	0	PCT
chr16-12058960-12059802	0.012540120365082	-0.0735572023594157	0.14	0.174	1	SNX29	0	PCT
chr2-158120443-158121309	0.0125643052803155	0.082031267122276	0.114	0.088	1	UPP2	0	PCT
chr8-133350151-133351008	0.0125870687220016	-0.0674709823478015	0.212	0.25	1	NDRG1	48128	PCT
chr11-36215455-36216264	0.012602110284483	0.0759105190318551	0.169	0.133	1	LDLRAD3	0	PCT
chr22-46007652-46008453	0.0126123465061118	0.069988759663816	0.126	0.098	1	WNT7B	30522	PCT
chr4-24912302-24913218	0.0126298918497598	-0.063641734141222	0.129	0.161	1	CCDC149	0	PCT
chr1-151254272-151255195	0.0126497723827099	-0.0582679818657539	0.166	0.203	1	PSMD4	0	PCT
chr11-96341299-96342161	0.0126813728316945	0.0658047645195194	0.14	0.11	1	MAML2	0	PCT
chrX-71365686-71366567	0.0126873753528794	0.0608719956937215	0.201	0.164	1	TAF1	0	PCT
chr4-99723348-99724219	0.0127103554803791	0.0680670974974508	0.119	0.09	1	RP11-766F14.2	68699	PCT
chr2-73234159-73234905	0.0127130403659502	0.0563428347716596	0.216	0.176	1	CCT7	0	PCT
chr17-50482216-50483094	0.012725204457018	0.0633155461064749	0.176	0.142	1	RSAD1	0	PCT
chr9-6703745-6704652	0.012749259877683	0.0573515157575117	0.185	0.149	1	RP11-146B14.1	16210	PCT
chr14-102509448-102510298	0.0127631202500544	0.0478457249899365	0.332	0.288	1	ANKRD9	0	PCT
chr10-125123447-125124360	0.0128359078661262	0.0634431096744513	0.173	0.14	1	CTBP2	0	PCT
chr16-81403343-81404211	0.0128665310534958	0.0643639144606476	0.115	0.088	1	GAN	12458	PCT
chr1-94819884-94820783	0.0128711226708609	0.0636754052371499	0.252	0.211	1	SLC44A3	0	PCT
chr6-38264292-38265204	0.0128948925851468	0.0806291064338523	0.133	0.103	1	BTBD9	0	PCT
chr1-225746508-225747403	0.0129374070406792	-0.0711702823287876	0.113	0.144	1	SRP9	30409	PCT
chr5-59543475-59544203	0.0129385872648414	0.0681534113464325	0.237	0.198	1	PDE4D	0	PCT
chr5-43105365-43106245	0.0129389363962951	-0.0651236545473729	0.088	0.118	1	ZNF131	0	PCT
chr6-7200793-7201648	0.0129787171035337	0.0717217921609966	0.155	0.123	1	RREB1	0	PCT
chr1-1940940-1941825	0.0130218898538733	-0.0863550588010079	0.119	0.151	1	CFAP74	0	PCT
chr1-15684039-15684786	0.0130412752589332	0.06425271496018	0.1	0.075	1	PLEKHM2	0	PCT
chr3-185943160-185944047	0.0130919849992004	-0.0727027129207632	0.088	0.117	1	TRA2B	5023	PCT
chr2-112150211-112151103	0.0131045034178706	0.0761616920600128	0.103	0.077	1	FBLN7	0	PCT
chr12-152901-153765	0.0131218932458723	-0.0786283619634517	0.088	0.118	1	IQSEC3	0	PCT
chr15-52540164-52541061	0.0131352363737066	-0.0837903616871019	0.084	0.112	1	ARPP19	5983	PCT
chr16-29925822-29926710	0.0131619057421635	0.0537887920509976	0.232	0.193	1	KCTD13	0	PCT
chr17-48791758-48792651	0.0131634673377561	0.0659927828861022	0.129	0.099	1	TTLL6	0	PCT
chr11-65890208-65891071	0.0131729241737761	0.0546876558806086	0.209	0.172	1	CCDC85B	0	PCT
chr12-51047683-51048588	0.0131829139278736	-0.0566912748943272	0.23	0.267	1	LETMD1	0	PCT
chr18-46103966-46104815	0.013216483225719	-0.0609219166005376	0.121	0.155	1	ATP5A1	0	PCT
chrX-15737671-15738573	0.0132307273111816	0.0524447096676914	0.224	0.186	1	CA5B	0	PCT
chr1-3624448-3625338	0.0132385599246597	0.0507471595341323	0.341	0.296	1	TPRG1L	0	PCT
chr16-74991470-74992344	0.0132503213556565	0.0747736729419586	0.147	0.117	1	WDR59	0	PCT
chr5-133267383-133268261	0.0132514929765928	-0.082180873647979	0.094	0.124	1	FSTL4	0	PCT
chr2-217916250-217917161	0.0132758202281711	-0.073453494825428	0.177	0.215	1	TNS1	0	PCT
chr1-27934655-27935538	0.0132838317485289	-0.0762092159991276	0.104	0.133	1	SMPDL3B	0	PCT
chr17-45092845-45093582	0.0133337456204005	0.0740689697137228	0.109	0.084	1	NMT1	0	PCT
chr6-21044911-21045713	0.0133632884857771	0.0763006561547399	0.155	0.125	1	CDKAL1	0	PCT
chr1-26826225-26827146	0.0133673995827092	0.05910313170564	0.226	0.187	1	ZDHHC18	0	PCT
chr1-33902964-33903841	0.0133819683137808	-0.0654851018128065	0.077	0.105	1	CSMD2	0	PCT
chr14-90355477-90356373	0.0133910824653025	0.0721704181455559	0.11	0.082	1	NRDE2	23339	PCT
chr14-71143323-71144240	0.0134085137266826	0.0697235857248231	0.104	0.078	1	PCNX1	27940	PCT
chr12-113259296-113260194	0.0134100120623504	-0.0707384786791343	0.18	0.215	1	TPCN1	0	PCT
chr1-31099399-31100268	0.0134410483618054	-0.0739488448405156	0.108	0.139	1	PUM1	33407	PCT
chr6-139029355-139029817	0.0134444381864932	0.0760216052371824	0.109	0.083	1	ABRACL	0	PCT
chr17-63826937-63827845	0.0134641861513308	-0.0559614474476618	0.243	0.281	1	FTSJ3	0	PCT
chr17-81255765-81256550	0.0134748045444579	0.0715643531150499	0.169	0.136	1	SLC38A10	0	PCT
chr6-34392310-34393168	0.0134868275545806	-0.0550408934950178	0.245	0.282	1	NUDT3	0	PCT
chr1-208047585-208048316	0.0135163417229022	-0.0785975760963292	0.098	0.129	1	PLXNA2	0	PCT
chr17-63621718-63622613	0.0135757329172031	-0.0474240361769652	0.393	0.434	1	MAP3K3	0	PCT
chr13-31161717-31162630	0.0135809064614406	0.0494208463141333	0.387	0.341	1	HSPH1	0	PCT
chr3-50607179-50607977	0.0135862733190712	-0.0760193979479192	0.082	0.11	1	CISH	0	PCT
chr19-55333607-55334515	0.0136030899673461	0.0768691523359422	0.193	0.159	1	TMEM150B	0	PCT
chr1-148522153-148523042	0.0136329449904488	-0.0553299007488456	0.076	0.103	1	NBPF14	8342	PCT
chr4-18020450-18021060	0.0136580702353538	0.0667222072940868	0.102	0.076	1	LCORL	0	PCT
chr5-96934704-96935501	0.0137073032932828	-0.0559042926016605	0.278	0.317	1	LNPEP	0	PCT
chr4-183332263-183333123	0.0137306843053692	-0.0785525854657091	0.12	0.153	1	CLDN24	9836	PCT
chr10-3102736-3103638	0.0137421933805714	0.0722143125790907	0.2	0.164	1	PFKP	0	PCT
chr3-54891248-54892164	0.0137656277959893	0.06767763649445	0.108	0.081	1	CACNA2D3	0	PCT
chr17-45192978-45193864	0.0138213193796576	-0.0731682345388749	0.073	0.1	1	HEXIM2	22937	PCT
chr11-8682246-8683169	0.0138256184660666	0.055862827596895	0.261	0.221	1	RPL27A	0	PCT
chr20-33666372-33667295	0.0138319831843828	-0.0610164256711265	0.208	0.244	1	NECAB3	0	PCT
chr2-202238087-202238928	0.0138891689365969	-0.0632186703281011	0.108	0.139	1	SUMO1	0	PCT
chr15-55993156-55994038	0.0139219233855394	0.0616651772169387	0.281	0.241	1	NEDD4	0	PCT
chr21-31657754-31658548	0.0139244374018469	0.0860596438000753	0.128	0.1	1	SOD1	1073	PCT
chr17-42873124-42874018	0.0139598074279264	-0.0717742305060254	0.089	0.119	1	AOC3	14993	PCT
chr14-92748218-92749109	0.0139627113113906	0.0626430547231155	0.239	0.202	1	LGMN	0	PCT
chr6-33200258-33201080	0.0139724663229487	0.0531075445756446	0.33	0.287	1	RXRB	0	PCT
chrX-136880317-136881169	0.0139920409697899	0.0656863102870557	0.145	0.115	1	RBMX	0	PCT
chr6-96521414-96522266	0.0140150033038471	0.0621836184739331	0.261	0.224	1	UFL1	0	PCT
chr1-178724695-178725603	0.0140286391482408	0.0682716597511948	0.209	0.175	1	RALGPS2	0	PCT
chr20-49915205-49916112	0.0140369893287432	0.0546022794872867	0.283	0.243	1	SPATA2	0	PCT
chr17-75588852-75589768	0.0140467233185197	-0.0554335537494224	0.217	0.256	1	MYO15B	0	PCT
chr3-23805596-23806426	0.0140536944179855	0.0659354765028344	0.131	0.102	1	UBE2E1	0	PCT
chr22-32618181-32619085	0.0140547879119349	-0.0775842468822563	0.116	0.147	1	SYN3	0	PCT
chr20-31822347-31823246	0.0140575684473452	-0.0680893557220429	0.124	0.156	1	MYLK2	0	PCT
chr4-110610881-110611812	0.0140634420309216	-0.0816126596676917	0.086	0.113	1	PITX2	5610	PCT
chr6-1746903-1747715	0.0140704364433305	-0.0732274189464539	0.081	0.109	1	GMDS	0	PCT
chr13-100662190-100663042	0.0140992684515599	-0.0857352551177314	0.079	0.106	1	TMTC4	0	PCT
chr17-81865532-81866433	0.0141318299369983	0.0646949445464279	0.269	0.225	1	ARHGDIA	1287	PCT
chr6-15526020-15526942	0.0141624340589195	-0.0631126945485097	0.186	0.221	1	DTNBP1	0	PCT
chr10-14878288-14879175	0.0141687129887783	0.04899068554567	0.384	0.34	1	SUV39H2	0	PCT
chr1-23919725-23920627	0.0142077778898814	0.0694027243613762	0.121	0.094	1	CNR2	6362	PCT
chr6-36997740-36998696	0.0142226941295605	0.0699530837567124	0.249	0.208	1	FGD2	6949	PCT
chr2-72182532-72183455	0.0142239929392931	0.0770495975763649	0.109	0.082	1	EXOC6B	0	PCT
chr16-30113170-30113909	0.0142259639023289	-0.070489849480674	0.09	0.12	1	GDPD3	0	PCT
chr2-234981012-234981914	0.0142322637154509	0.0540433307890802	0.102	0.076	1	SH3BP4	0	PCT
chr9-99821266-99822178	0.0142503288472296	0.0543528229047828	0.249	0.211	1	NR4A3	0	PCT
chr14-100324947-100325816	0.0142556548631283	0.0728800353802336	0.228	0.189	1	SLC25A47	0	PCT
chr3-56468061-56468965	0.0142761243980314	0.0680586589692042	0.16	0.129	1	ERC2	0	PCT
chr19-11324051-11324940	0.0142998294851159	-0.0701350375456768	0.09	0.12	1	RAB3D	0	PCT
chr7-73612611-73613534	0.0143405087903649	0.0792266275679865	0.133	0.104	1	MLXIPL	0	PCT
chr3-61616777-61617657	0.0143432059784056	0.0705759336285371	0.161	0.132	1	PTPRG	0	PCT
chr19-38683384-38684232	0.0143693599111264	0.0481643854039918	0.321	0.273	1	ACTN4	0	PCT
chr17-35578167-35579072	0.0143773129583483	0.0522861490554535	0.204	0.167	1	PEX12	0	PCT
chr19-13091150-13092014	0.0143876080093622	0.0776348840476835	0.209	0.173	1	NFIX	0	PCT
chr11-86173959-86174792	0.0144321168838116	0.0663715012747585	0.145	0.114	1	EED	69751	PCT
chr7-51356695-51357601	0.0145158663313833	-0.0581219927353931	0.086	0.115	1	COBL	39876	PCT
chr22-50206285-50207091	0.0145451778045864	-0.0774674444931913	0.079	0.107	1	SELO	0	PCT
chr8-91219499-91220390	0.0145687862857697	0.0684052701599634	0.155	0.123	1	SLC26A7	0	PCT
chr16-4090238-4091002	0.0146572227992662	0.0697701609056435	0.103	0.077	1	ADCY9	0	PCT
chr14-21069825-21070744	0.0146716046314397	0.0601719842598902	0.131	0.103	1	NDRG2	0	PCT
chr12-121296366-121297249	0.0146875532678327	-0.0555237094023857	0.252	0.287	1	CAMKK2	0	PCT
chr11-65613808-65614575	0.0147214414277061	0.0552871347714864	0.295	0.254	1	MAP3K11	0	PCT
chr17-79988044-79988914	0.0147497840141319	0.0740119566449706	0.207	0.172	1	TBC1D16	0	PCT
chr17-38914649-38915553	0.0147632793902251	0.078185837822655	0.12	0.093	1	LASP1	0	PCT
chr19-50330479-50331338	0.0147747042864162	-0.068448376288907	0.2	0.235	1	NR1H2	0	PCT
chr8-143281279-143282186	0.0148278142853618	-0.061040759262899	0.099	0.129	1	GLI4	4347	PCT
chr7-4744719-4745622	0.0148915209688038	0.0606400394537456	0.214	0.18	1	FOXK1	0	PCT
chr1-42529401-42530307	0.0148946155374744	0.070140097288579	0.1	0.075	1	CCDC30	0	PCT
chr10-34641280-34642200	0.0148968372577383	-0.0815316745552571	0.086	0.113	1	PARD3	0	PCT
chr1-32179390-32180303	0.0149141141667462	0.0545374029866952	0.3	0.261	1	TXLNA	0	PCT
chr12-52903250-52904178	0.0149268086579824	0.062060854978933	0.217	0.181	1	KRT8	0	PCT
chr6-7241523-7242388	0.0149395426149801	-0.0732228566873834	0.11	0.141	1	RREB1	0	PCT
chr12-93784098-93784931	0.0149400727862405	-0.0799136459509158	0.126	0.158	1	CRADD	0	PCT
chr15-73636013-73637015	0.014941540389643	-0.0649782502419372	0.086	0.114	1	NPTN	1878	PCT
chr16-1193047-1193834	0.0149633074152511	0.0610452337158603	0.12	0.092	1	CACNA1H	0	PCT
chr22-36065582-36066496	0.0149904664101451	-0.0578621931363421	0.112	0.144	1	RBFOX2	37156	PCT
chr1-230066613-230067534	0.0150093449947425	0.0528157236394275	0.399	0.357	1	GALNT2	0	PCT
chr14-75276717-75277639	0.0150123548768522	0.053323377217344	0.195	0.16	1	FOS	1134	PCT
chr6-89829304-89830215	0.0150680973586321	-0.0563464209044597	0.233	0.266	1	CASP8AP2	0	PCT
chr19-55586948-55587865	0.0151327397203456	-0.0613034701080053	0.18	0.214	1	FIZ1	3505	PCT
chr11-66510213-66511095	0.0151806314219202	-0.0690383669724398	0.092	0.12	1	CTD-3074O7.11	0	PCT
chr3-197297767-197298531	0.0152077631630545	0.0514187378267487	0.302	0.261	1	DLG1	0	PCT
chr1-159444280-159445192	0.0152121251861328	-0.0772927268095759	0.097	0.125	1	OR10J1	3468	PCT
chr20-54121720-54122550	0.0152163483349024	0.0656650349829014	0.211	0.174	1	CYP24A1	30898	PCT
chrX-154486326-154487223	0.0152291389026447	0.0626684652469248	0.154	0.123	1	UBL4A	0	PCT
chr18-79750761-79751677	0.015236745948984	-0.0699762961917528	0.145	0.179	1	CTDP1	0	PCT
chr4-145179250-145179843	0.015244438859187	0.0554242583849578	0.128	0.099	1	OTUD4	0	PCT
chr10-125150299-125151167	0.0152590105836099	0.0653643624485331	0.121	0.093	1	CTBP2	0	PCT
chr2-63716426-63717258	0.0152748096056427	0.0788339256599676	0.104	0.079	1	WDPCP	0	PCT
chr12-11500302-11501201	0.0153132198810698	-0.058937261531607	0.086	0.114	1	PRB2	0	PCT
chr5-136132458-136133313	0.0153222266261607	0.0531906964146499	0.261	0.219	1	SMAD5	0	PCT
chr6-93586017-93586908	0.0153329153525208	0.0758770975776248	0.171	0.138	1	EPHA7	166469	PCT
chr10-24901774-24902670	0.0153353210574227	0.0690514349323219	0.136	0.108	1	PRTFDC1	0	PCT
chr5-115544367-115545238	0.0153549323582791	-0.0464047436626817	0.335	0.367	1	FEM1C	0	PCT
chr5-135603056-135603778	0.0153652562749662	-0.0807205757925815	0.098	0.128	1	CXCL14	23776	PCT
chr5-68215143-68216019	0.0153746415965829	-0.0511269503034326	0.326	0.359	1	PIK3R1	0	PCT
chr16-21506741-21507604	0.0153819153943355	-0.0602433965066936	0.082	0.11	1	NPIPB3	58173	PCT
chr20-58570203-58570559	0.015391695777125	0.0786550041461829	0.102	0.077	1	APCDD1L	55071	PCT
chr17-81977175-81978071	0.0154004904360431	0.0469592633016713	0.336	0.29	1	ASPSCR1	0	PCT
chr2-98685920-98686742	0.0154025181324126	-0.0664347735174466	0.155	0.189	1	MGAT4A	0	PCT
chr16-89507887-89508806	0.0154333551695883	0.0494347102268658	0.278	0.235	1	SPG7	0	PCT
chr2-10069503-10070398	0.0154776317510895	0.0769693688974173	0.104	0.079	1	CYS1	0	PCT
chr2-207734261-207735135	0.0155183792602619	0.0750143790629358	0.134	0.105	1	CCNYL1	0	PCT
chr9-136902158-136903013	0.0155402102766613	0.0507075371308713	0.1	0.075	1	TRAF2	0	PCT
chr4-158768506-158769382	0.0155438622753881	0.0523772633755429	0.337	0.292	1	FNIP2	0	PCT
chr20-555653-556561	0.0156035822186378	0.0835040893752551	0.107	0.082	1	CSNK2A1	11831	PCT
chr12-52927098-52927985	0.0156062580350851	0.0629187508064101	0.263	0.221	1	KRT8	0	PCT
chr18-50559562-50560462	0.0156440434204485	0.0615046781807833	0.145	0.115	1	MAPK4	0	PCT
chr14-61525153-61526056	0.0156600647844297	0.0606084533543463	0.138	0.108	1	PRKCH	0	PCT
chr8-143635575-143636503	0.0157228786111652	0.0593604414523802	0.19	0.155	1	ZNF623	0	PCT
chr16-57633862-57634693	0.0157775410978498	0.0714626036559706	0.12	0.093	1	ADGRG1	0	PCT
chr5-80654447-80655277	0.0157891682408988	-0.051962550467605	0.258	0.297	1	DHFR	0	PCT
chr11-63566880-63567799	0.0158092136802079	0.06185744393784	0.212	0.175	1	HRASLS2	3496	PCT
chr12-120446025-120446949	0.0158232435606023	0.0522147680265236	0.212	0.174	1	AL021546.6	0	PCT
chr1-21550701-21551599	0.0158295307334969	-0.0800422649527088	0.083	0.111	1	ALPL	0	PCT
chr13-110306763-110307662	0.015830334703093	0.0608026998474719	0.214	0.178	1	COL4A1	0	PCT
chr17-47956960-47957530	0.0158323372212166	-0.0730449773932437	0.114	0.145	1	PRR15L	0	PCT
chr7-75993197-75994004	0.0158407068862182	0.0726772536805529	0.316	0.277	1	TMEM120A	0	PCT
chr11-108474701-108475638	0.015842138082252	-0.0613251455796693	0.14	0.177	1	KDELC2	0	PCT
chrX-123824666-123825547	0.0158572436822289	0.0743894583329858	0.134	0.105	1	XIAP	34176	PCT
chr5-74948817-74949686	0.0158698503562579	-0.0625755893624041	0.074	0.102	1	GCNT4	75659	PCT
chr10-121524935-121525829	0.01588309450585	-0.0653052299215782	0.086	0.114	1	FGFR2	0	PCT
chr3-186616787-186617683	0.0158917076583839	-0.0651123233126213	0.081	0.107	1	AHSG	0	PCT
chr12-124567293-124568180	0.0159410749809396	0.0523464866370563	0.223	0.184	1	NCOR2	0	PCT
chrX-44542536-44543434	0.0159857852759043	-0.060233261277552	0.084	0.111	1	FUNDC1	0	PCT
chr3-4752102-4752832	0.0159868040887336	-0.0662077768547522	0.156	0.192	1	ITPR1	0	PCT
chr1-50747203-50748109	0.0159950895485324	0.0748474233041108	0.113	0.086	1	FAF1	0	PCT
chr6-43174173-43175057	0.015996985534844	0.0508566351670754	0.307	0.262	1	SRF	0	PCT
chr17-17445865-17446774	0.0160137146866006	0.053717645779771	0.157	0.126	1	MED9	30211	PCT
chr1-7265646-7266571	0.0160188998000011	0.0602306960428357	0.306	0.262	1	CAMTA1	0	PCT
chr1-205631424-205632349	0.0160209717289482	0.048577762987099	0.385	0.341	1	ELK4	0	PCT
chr7-17298274-17299069	0.0160224639379421	-0.0559020771629367	0.18	0.215	1	AHR	0	PCT
chr1-16913607-16914449	0.0160283498309851	-0.0383611249346113	0.372	0.415	1	CROCC	0	PCT
chr11-68838927-68839843	0.0160348018908497	0.0515174086624846	0.325	0.282	1	CPT1A	0	PCT
chr9-136492673-136493569	0.0160575376185886	0.076100540868257	0.152	0.122	1	NOTCH1	874	PCT
chr19-15123568-15124415	0.0160895455798949	0.0789721326985847	0.187	0.153	1	ILVBL	0	PCT
chr18-74500755-74501347	0.0160933758106328	0.0642082292999225	0.157	0.126	1	CNDP2	0	PCT
chr19-53431436-53432347	0.0161179735364404	-0.0535871926485691	0.166	0.2	1	ZNF761	0	PCT
chr11-72752076-72752994	0.0161391685527811	0.0581383327497813	0.18	0.146	1	ARAP1	0	PCT
chr10-114696915-114697795	0.0161442855146663	0.0741026092677413	0.143	0.113	1	ABLIM1	11911	PCT
chr1-248873489-248874462	0.0161517814579025	-0.0598965164920202	0.23	0.265	1	ZNF692	14344	PCT
chr12-59452021-59452894	0.016190784632844	0.0592857530670599	0.108	0.082	1	SLC16A7	143172	PCT
chr12-117518633-117519545	0.0162064936070038	0.0809134558594746	0.14	0.11	1	KSR2	0	PCT
chr4-39044368-39045225	0.0162279254774863	0.0559306658997603	0.306	0.273	1	KLHL5	0	PCT
chr2-29114998-29115883	0.0162355450379097	0.0635562318910434	0.196	0.163	1	CLIP4	0	PCT
chr5-140261124-140262057	0.0162594099698784	0.0566692039927972	0.103	0.078	1	CYSTM1	0	PCT
chr17-75784410-75785361	0.016274758768934	-0.0450241665804886	0.32	0.357	1	H3F3B	0	PCT
chr15-40440540-40441413	0.0162807221327479	0.0519759705131841	0.332	0.291	1	BAHD1	0	PCT
chrX-153333697-153334573	0.0163029959491523	0.0609463647515268	0.16	0.129	1	ZNF275	0	PCT
chr10-47553019-47553854	0.0163165487633221	0.0566575807262248	0.121	0.093	1	AGAP9	29380	PCT
chr14-72715146-72716061	0.0163603048083412	-0.0651545891321532	0.089	0.118	1	DPF3	0	PCT
chr15-78243373-78244281	0.0163692463306538	-0.0724954021673451	0.136	0.168	1	ACSBG1	0	PCT
chr17-59829003-59829921	0.0163719798234933	0.065561240280148	0.183	0.149	1	VMP1	0	PCT
chr1-221620442-221621351	0.0163897089212069	-0.081581999634254	0.123	0.154	1	DUSP10	80072	PCT
chr16-19523482-19524343	0.0164529131044778	-0.0557501822897737	0.113	0.144	1	CCP110	0	PCT
chr16-10942037-10942945	0.0164547352075218	0.0531220668685796	0.321	0.283	1	DEXI	0	PCT
chr8-63085604-63086504	0.016461172285167	-0.0641226988495315	0.1	0.131	1	TTPA	0	PCT
chr15-96416699-96417479	0.0164772503727337	0.0734530551940253	0.113	0.086	1	NR2F2	76435	PCT
chr16-46873205-46874052	0.0165286190868263	0.0826972938804283	0.124	0.097	1	GPT2	10325	PCT
chr13-114234559-114235441	0.0165613428061389	0.0540380836293687	0.226	0.189	1	CDC16	0	PCT
chr12-120095550-120096435	0.0165714019589766	0.0731832657239323	0.102	0.077	1	RAB35	0	PCT
chr4-186936763-186937637	0.0165737909511128	0.0742915144626276	0.135	0.106	1	FAT1	210040	PCT
chr17-37789831-37790740	0.0166070630757778	0.0561639396852556	0.136	0.108	1	HNF1B	44583	PCT
chr17-18363150-18363985	0.0166251861771174	-0.0523692867032332	0.255	0.293	1	SHMT1	0	PCT
chr22-24593737-24594531	0.0166429506771325	-0.0740788075958523	0.166	0.199	1	SNRPD3	0	PCT
chr2-223449982-223450820	0.0166563478255576	-0.0785532388663875	0.087	0.114	1	SCG2	146119	PCT
chr17-81681339-81682230	0.0166736146445048	-0.0779665374985042	0.09	0.12	1	ARL16	0	PCT
chr8-37762168-37763021	0.0166843810687129	0.0558918853036958	0.255	0.219	1	PROSC	0	PCT
chr10-86399808-86400705	0.0166965056376103	-0.0545549772333835	0.327	0.361	1	GRID1	33314	PCT
chr1-10796193-10797064	0.0167034927135401	-0.0605306007839195	0.094	0.122	1	CASZ1	0	PCT
chr3-64627550-64628462	0.0167083906488474	0.068517546054755	0.119	0.092	1	ADAMTS9	0	PCT
chr17-75539743-75540636	0.0167260960788497	-0.0804713215234976	0.134	0.164	1	LLGL2	0	PCT
chr17-75089607-75090401	0.0167330003051715	0.0687669584113905	0.1	0.076	1	SLC16A5	0	PCT
chr6-142374987-142375893	0.0167528297067854	0.0691285302132581	0.131	0.102	1	ADGRG6	0	PCT
chr18-21111457-21112343	0.0168341965262339	-0.0486410666617663	0.32	0.354	1	ROCK1	0	PCT
chr11-843889-844443	0.0168343757097045	-0.0587772214070562	0.147	0.183	1	TSPAN4	0	PCT
chr7-13991009-13991901	0.0168372189322849	-0.0518321741850032	0.195	0.233	1	ETV1	0	PCT
chr19-2236096-2236997	0.0168596865848347	0.0425195409694095	0.385	0.336	1	SF3A2	0	PCT
chr2-30232299-30233079	0.0168839523203321	0.0653486427268031	0.119	0.092	1	LBH	0	PCT
chr5-134581128-134582017	0.0169082779135021	0.0795874100585157	0.126	0.099	1	JADE2	0	PCT
chr6-158817854-158818748	0.0169170949025233	0.0578534572784163	0.266	0.229	1	EZR	0	PCT
chr2-8656041-8656950	0.016926706378819	0.0738596555200031	0.129	0.101	1	ID2	21894	PCT
chr8-141127963-141128831	0.0169579330130624	0.0475401941520275	0.395	0.349	1	DENND3	0	PCT
chr1-1406895-1407779	0.0170539765130364	0.0543202793245482	0.2	0.164	1	MRPL20	0	PCT
chr8-28384923-28385695	0.0170703586093443	0.0644261619591842	0.178	0.147	1	ZNF395	0	PCT
chr1-198156850-198157358	0.0171062703607142	-0.0592587609948241	0.159	0.193	1	NEK7	0	PCT
chr2-46499855-46500710	0.0171230989515044	0.0702804770193728	0.13	0.104	1	ATP6V1E2	0	PCT
chr11-70212123-70213027	0.0171480323211832	0.0760688918490495	0.109	0.084	1	FADD	4732	PCT
chr1-179293291-179294211	0.0171792950730373	-0.0494040551813918	0.219	0.257	1	SOAT1	0	PCT
chr8-17336236-17337130	0.0171839303492478	-0.0667759443039483	0.093	0.12	1	MTMR7	0	PCT
chr17-81222695-81223613	0.0172055553137897	-0.046759508382432	0.245	0.282	1	CEP131	0	PCT
chr12-27456405-27457293	0.0172260262876804	-0.0838104212807246	0.086	0.111	1	SMCO2	9516	PCT
chr13-45340937-45341807	0.0172302690736527	-0.036109530051572	0.431	0.476	1	TPT1	0	PCT
chr16-81447249-81447887	0.0172359912504265	0.0634073232876536	0.11	0.084	1	CMIP	0	PCT
chrX-48003626-48004501	0.0172610198289763	0.0599692479143518	0.14	0.11	1	SPACA5	0	PCT
chr16-1342722-1343644	0.0172636242866346	-0.0487313475968887	0.274	0.309	1	BAIAP3	0	PCT
chr8-22103446-22104298	0.0172889747164251	0.0760241137771389	0.134	0.106	1	FAM160B2	0	PCT
chr16-47460758-47461669	0.0173040976498808	0.0566112407130598	0.245	0.21	1	ITFG1	0	PCT
chr16-21520017-21520891	0.0173110377082117	0.0485644405482731	0.367	0.323	1	NPIPB3	71449	PCT
chr18-9913440-9914348	0.0173234173948131	-0.0421005417403857	0.33	0.371	1	VAPA	0	PCT
chr8-22244697-22245613	0.0173323143283954	0.0464208894673215	0.346	0.299	1	POLR3D	0	PCT
chrX-119418864-119419772	0.0173733489805125	0.076172425077479	0.123	0.096	1	SLC25A43	0	PCT
chr1-94854315-94855227	0.0173773406150189	0.0570376444171835	0.217	0.181	1	SLC44A3	0	PCT
chr11-9568774-9569697	0.0173795281483205	0.0588018132774568	0.198	0.164	1	WEE1	3983	PCT
GL000195.1-30346-31233	0.0173991801198591	0.0551988029450512	0.235	0.198	1	NA	NA	PCT
chr18-34978823-34979732	0.0174201796664676	0.0621914180232535	0.105	0.08	1	MAPRE2	0	PCT
chr8-102808285-102809009	0.0174314035277834	-0.0671955378826822	0.118	0.149	1	AZIN1	17347	PCT
chr1-147927978-147928860	0.0174352727217591	-0.066407078162562	0.113	0.142	1	GPR89B	0	PCT
chr1-18866122-18867000	0.0175348048616597	-0.0798441214265964	0.074	0.1	1	RP13-279N23.2	0	PCT
chr12-122062775-122063614	0.0175393525540758	0.0641308936952094	0.125	0.098	1	BCL7A	730	PCT
chr16-558382-559268	0.0176152072737037	-0.0744513085631339	0.079	0.105	1	PRR35	1153	PCT
chr7-43904877-43905717	0.0176169862646861	0.0619732828653298	0.286	0.241	1	URGCP-MRPS24	0	PCT
chr2-218356419-218357286	0.0176461203938879	0.0599778846325181	0.187	0.152	1	CATIP	0	PCT
chr18-58567223-58568121	0.0176501103342746	0.0703165097468603	0.157	0.128	1	ALPK2	0	PCT
chr13-99498237-99499143	0.0176715053321917	-0.0521153205377591	0.254	0.291	1	TM9SF2	2273	PCT
chr18-79252780-79253697	0.0177080857833656	0.0696425123646019	0.105	0.079	1	ATP9B	0	PCT
chr9-111961369-111962255	0.0177218201879502	0.0603530559308121	0.1	0.076	1	UGCG	25999	PCT
chr6-62285790-62286694	0.0177431745336656	-0.0663141606566162	0.193	0.228	1	KHDRBS2	0	PCT
chr7-5554728-5555600	0.0177660863178833	0.0636689739492469	0.196	0.162	1	ACTB	0	PCT
chr4-48978825-48979735	0.0178173211893805	-0.0704013157356148	0.094	0.125	1	CWH43	6511	PCT
chr11-73142056-73142989	0.0178453381397797	0.047624632646048	0.321	0.28	1	FCHSD2	0	PCT
chr9-136693666-136694497	0.0178792756726789	-0.0541067249377123	0.083	0.111	1	AGPAT2	6242	PCT
chr5-35195152-35195933	0.0178864765818299	-0.0707077275963934	0.159	0.193	1	PRLR	0	PCT
chr2-111123107-111123482	0.0179289350887297	0.0575033610833536	0.121	0.094	1	BCL2L11	0	PCT
chr3-59049633-59050530	0.0179382627065272	-0.0597698123422112	0.136	0.167	1	C3orf67	0	PCT
chr2-9951120-9952030	0.0179846280380998	0.0503574133066146	0.377	0.331	1	GRHL1	0	PCT
chr10-73743839-73744757	0.0179847098206349	0.0563990520325769	0.273	0.238	1	SEC24C	0	PCT
chr1-166947261-166948151	0.018017862236184	0.0711607787956424	0.115	0.09	1	ILDR2	0	PCT
chr20-49008913-49009807	0.0180552600129901	0.0684685808659157	0.135	0.107	1	ARFGEF2	0	PCT
chr7-516729-517567	0.0180578453975534	0.0676807820758157	0.156	0.126	1	PDGFA	0	PCT
chr5-135191079-135191967	0.0180656814552292	-0.0647263585198559	0.107	0.137	1	H2AFY	141932	PCT
chr3-126295368-126296171	0.0181097217897835	-0.077757780022527	0.152	0.186	1	KLF15	46463	PCT
chr6-130365954-130366816	0.0181147441675848	0.0733833956275761	0.228	0.192	1	TMEM200A	0	PCT
chr14-69637351-69638222	0.0181309214513499	0.0674062385622292	0.242	0.204	1	SUSD6	0	PCT
chr5-140113701-140114496	0.0181644266779009	0.0509310660861457	0.242	0.202	1	PURA	0	PCT
chr4-40055635-40056404	0.0181825614623945	-0.0715772968875923	0.113	0.142	1	N4BP2	421	PCT
chr7-133591516-133592412	0.0182028476410646	0.0786854700385873	0.114	0.088	1	EXOC4	0	PCT
chr9-6640164-6641045	0.0182144942750253	0.0691260383672271	0.18	0.148	1	GLDC	0	PCT
chr17-65334317-65335202	0.0182689910074324	0.0795383109418798	0.128	0.1	1	RGS9	106613	PCT
chr1-35807702-35808482	0.0182777131875758	0.0610422762531303	0.113	0.087	1	AGO4	0	PCT
chr4-82746855-82747708	0.0183185110352696	0.0734112546262277	0.149	0.119	1	SCD5	0	PCT
chr11-65662649-65663545	0.0183343570316463	0.0481005006953967	0.299	0.257	1	RELA	0	PCT
chrX-49102130-49102860	0.0183757690116886	0.0711016010864454	0.128	0.099	1	WDR45	959	PCT
chr19-13850186-13850933	0.0183951890579574	0.047457592620873	0.134	0.105	1	NANOS3	11129	PCT
chr12-9447749-9448648	0.0183987879404374	-0.0547927070164097	0.088	0.117	1	KLRB1	145902	PCT
chr19-13012990-13013857	0.018420043738906	0.0684071569153787	0.108	0.082	1	NFIX	0	PCT
chr6-56437291-56438182	0.0184376853206272	0.0743878882524251	0.103	0.078	1	DST	19804	PCT
chr5-172006385-172007238	0.0184677544080726	0.0514013627934608	0.341	0.301	1	FBXW11	0	PCT
chr9-27529292-27530144	0.0184771909457616	0.0588961389472658	0.17	0.139	1	MOB3B	0	PCT
chr10-124461466-124462393	0.018501667624397	0.0616859317041739	0.252	0.216	1	LHPP	0	PCT
chrX-154546749-154547691	0.0185426448953738	0.0484413235644719	0.281	0.238	1	IKBKG	0	PCT
chr17-67528705-67529604	0.0185535867542621	0.0532932485949845	0.128	0.099	1	PITPNC1	0	PCT
chr5-151028477-151029312	0.0185582306963375	-0.0688528679436328	0.263	0.299	1	GPX3	0	PCT
chr11-64271238-64272030	0.0185868234981073	-0.0618966246140553	0.093	0.121	1	BAD	0	PCT
chr9-110256224-110257131	0.01858786458615	0.053204240636693	0.336	0.298	1	TXN	0	PCT
chr9-6006626-6007412	0.0186113585091953	0.0653651041612306	0.136	0.109	1	KIAA2026	0	PCT
chr19-3725656-3726566	0.018659999267626	-0.0556556990927632	0.078	0.104	1	TJP3	0	PCT
chr18-67516467-67517326	0.0186618543219144	-0.0450379175926362	0.302	0.342	1	DSEL	0	PCT
chr16-84648167-84649097	0.0186760657386233	0.0539557144267357	0.209	0.174	1	KLHL36	0	PCT
chr1-77683105-77683720	0.0187028948075981	-0.0525119145688133	0.193	0.229	1	ZZZ3	0	PCT
chr15-26081987-26082870	0.018732569520905	-0.0538174689853459	0.208	0.245	1	ATP10A	216814	PCT
chr16-1688932-1689817	0.0187413616926472	0.0710133153740267	0.113	0.088	1	HN1L	0	PCT
chr1-230868148-230869085	0.0187474473947692	0.0541865681607242	0.198	0.164	1	C1orf198	0	PCT
chr16-1772866-1773780	0.0187706414864401	-0.0579721656613968	0.207	0.241	1	MRPS34	0	PCT
chr7-1536889-1537784	0.0188560151760024	0.0355492887685458	0.214	0.175	1	MAFK	0	PCT
chr9-114174779-114175520	0.0188935728013838	0.0764942935181374	0.159	0.13	1	COL27A1	0	PCT
chr14-102034017-102034916	0.0188935754925364	0.0787495648052992	0.133	0.105	1	DYNC1H1	0	PCT
chr5-513605-514390	0.0189153552302984	0.0737326839601295	0.129	0.101	1	SLC9A3	0	PCT
chr10-102853941-102854841	0.018916708594614	0.0572310479358297	0.229	0.191	1	BORCS7	0	PCT
chr15-40793341-40794253	0.0189306568347202	0.0723789078763311	0.224	0.187	1	DNAJC17	0	PCT
chrX-41332901-41333657	0.0189313745745958	0.0516991657635848	0.164	0.132	1	DDX3X	0	PCT
chr1-8525581-8526433	0.0189483890715724	0.0600408583708847	0.165	0.132	1	RERE	0	PCT
chr11-64234126-64234907	0.01895116396374	0.0575858435101687	0.275	0.237	1	DNAJC4	0	PCT
chr11-61961352-61962235	0.0189613647893394	-0.0758006857377953	0.082	0.109	1	BEST1	0	PCT
chr1-109041679-109042557	0.0190104102902605	-0.0520293601456978	0.224	0.263	1	WDR47	0	PCT
chr19-47743048-47743967	0.0190225574892963	0.0537117778706708	0.247	0.212	1	EHD2	0	PCT
chrX-119467884-119468720	0.0190302324087391	0.0590941967980534	0.227	0.19	1	SLC25A5	0	PCT
chr7-128017550-128018439	0.0190445460029514	0.0652672105512405	0.103	0.079	1	SND1	0	PCT
chr3-65356227-65357210	0.0190507904823769	0.0798944110620704	0.103	0.079	1	MAGI1	0	PCT
chr20-4686050-4686784	0.0191061710709476	0.0583865833672858	0.252	0.213	1	PRNP	0	PCT
chr20-50172052-50172980	0.0191690610351386	0.0606430480977701	0.187	0.154	1	CEBPB	17753	PCT
chr19-19405115-19406043	0.0192019089408602	0.0517975681286288	0.368	0.333	1	GATAD2A	0	PCT
chr20-25600370-25601283	0.0192044850443837	-0.0795826219792389	0.123	0.152	1	NANP	11651	PCT
chr1-89524412-89525307	0.0192092614806043	0.0510031045434365	0.26	0.223	1	LRRC8B	0	PCT
chr4-19853488-19854390	0.0192197999008874	0.0828157453319796	0.112	0.086	1	SLIT2	398869	PCT
chr4-149493297-149494196	0.0192272201438259	0.0747303272517997	0.1	0.077	1	RP11-526A4.1	0	PCT
chrX-68995710-68996624	0.0192939863933871	0.070218090912653	0.166	0.134	1	EFNB1	153562	PCT
chr2-86048558-86049469	0.0192969684902118	0.0664347227893454	0.104	0.079	1	POLR1A	0	PCT
chr8-119207907-119208759	0.0193022582287756	0.0591983978426719	0.145	0.117	1	MAL2	0	PCT
chr12-401104-402009	0.0193197852541864	0.0591661544464059	0.208	0.175	1	CCDC77	0	PCT
chr2-73999860-74000757	0.0193647936222827	-0.0697234562999541	0.13	0.161	1	TET3	0	PCT
chr5-32302522-32303441	0.0193682463752406	0.0738097469543775	0.166	0.135	1	MTMR12	0	PCT
chr7-17486919-17487740	0.0193976470308946	0.0766107234278292	0.108	0.082	1	RP11-507K12.1	19684	PCT
chr7-77415999-77416782	0.0194271824439015	0.0574100778611812	0.269	0.233	1	GSAP	0	PCT
chr1-157138043-157138967	0.0194755405800996	0.0561047220557346	0.245	0.21	1	ETV3	0	PCT
chr2-172555544-172556415	0.0194888166409674	-0.0509635564640556	0.218	0.253	1	PDK1	0	PCT
chr10-117631438-117632347	0.0194930563053734	0.08090013259999	0.134	0.106	1	EMX2	81891	PCT
chr2-105454891-105455657	0.019513442720677	0.0692143053500945	0.169	0.137	1	FHL2	16377	PCT
chr10-72260422-72261341	0.019524451800249	0.0558935668845272	0.192	0.159	1	DDIT4	12578	PCT
chr3-25782963-25783910	0.019561425026621	-0.0553419794064795	0.244	0.277	1	NGLY1	0	PCT
chr3-33114033-33114750	0.0195628175044825	-0.0549430841963948	0.23	0.27	1	CRTAP	0	PCT
chr15-74995088-74995928	0.0195998445769331	-0.0580261987334941	0.155	0.185	1	SCAMP5	0	PCT
chr2-202634379-202635237	0.0196498761509145	-0.0493114099746445	0.226	0.261	1	FAM117B	0	PCT
chr1-50977611-50978517	0.0196538978520514	0.0584411510932154	0.206	0.17	1	CDKN2C	2977	PCT
chr22-46078329-46079221	0.0197142828087442	0.0606931034749597	0.154	0.123	1	PRR34	24184	PCT
chr19-55600043-55600751	0.0197163729297604	0.04893152376139	0.263	0.221	1	ZNF524	0	PCT
chr20-34955314-34956159	0.0197407278962209	0.0490327944533966	0.372	0.325	1	GSS	0	PCT
chr2-60881024-60881905	0.0197430839304058	0.0470041580792448	0.349	0.31	1	REL	0	PCT
chr2-119678737-119679643	0.0197938821686353	0.0576939423420059	0.24	0.203	1	TMEM177	0	PCT
chr9-113519667-113520439	0.0198385590000857	0.0653536950361122	0.198	0.165	1	RGS3	0	PCT
chr5-115601876-115602687	0.0198622402062617	0.0606989326702159	0.11	0.085	1	TMED7-TICAM2	0	PCT
chr14-24072130-24073030	0.0198713208347039	0.0771796272499733	0.107	0.082	1	CPNE6	0	PCT
chr15-84747991-84748912	0.0198716080955297	0.0423369524820953	0.444	0.394	1	ZNF592	0	PCT
chr1-203026004-203026901	0.0198730500487868	-0.0556464186608769	0.139	0.17	1	PPFIA4	0	PCT
chr12-6867116-6867930	0.0198895984458548	0.0566492724646617	0.24	0.206	1	TPI1	0	PCT
chr22-30250430-30251326	0.0199343609952029	0.0614090183350046	0.136	0.109	1	LIF	3578	PCT
chr4-143558848-143559704	0.0199391503916419	0.0645897852550534	0.143	0.114	1	SMARCA5	1361	PCT
chr1-46325352-46326219	0.0199402394202832	0.0805454299803146	0.108	0.083	1	UQCRH	8575	PCT
chr20-62355245-62356105	0.019965334864471	0.0618200942959363	0.134	0.106	1	LAMA5	0	PCT
chr5-64768248-64769188	0.0199838178412164	-0.0551235953604725	0.145	0.178	1	SREK1IP1	0	PCT
chr7-101099881-101100788	0.0200156676727992	0.0625756129111275	0.11	0.085	1	TRIM56	1913	PCT
chr17-38896859-38897726	0.0200215181239864	-0.0824569411178114	0.11	0.137	1	LASP1	0	PCT
chr3-51982919-51983725	0.0200879609388878	-0.0541673027437625	0.291	0.325	1	ABHD14B	0	PCT
chr18-36349365-36349875	0.0201203299467753	0.0605480633293961	0.201	0.166	1	FHOD3	0	PCT
chr5-154698451-154699347	0.02014174809071	0.070038482460513	0.113	0.086	1	LARP1	13554	PCT
chr5-271028-271935	0.0201896695200742	-0.0437127054197389	0.311	0.346	1	PDCD6	0	PCT
chr8-38734343-38735236	0.02019774679781	0.0497663680302124	0.318	0.281	1	TACC1	0	PCT
chr6-111610353-111611284	0.0202320222448147	0.0715205097064939	0.119	0.092	1	TRAF3IP2	4074	PCT
chr12-2266781-2267619	0.0202475605611172	0.0763411519593772	0.154	0.124	1	CACNA1C	0	PCT
chr10-6163327-6164224	0.020284599952901	0.0498755596380113	0.271	0.232	1	PFKFB3	0	PCT
chr1-116484989-116485841	0.0202905772275846	-0.0596937466419046	0.114	0.145	1	CD58	28693	PCT
chr12-94262084-94262955	0.0203289546112592	0.0610138024709103	0.177	0.145	1	PLXNC1	0	PCT
chr1-85581252-85581864	0.0203482165023979	-0.0679421944957172	0.097	0.124	1	CYR61	0	PCT
chrX-40164732-40165661	0.0204242583025303	0.0782100735097672	0.125	0.098	1	BCOR	0	PCT
chr21-16388979-16389887	0.020428434705719	0.0708314754750192	0.136	0.108	1	USP25	508909	PCT
chr22-49950921-49951801	0.0204712419569984	0.046262673667954	0.135	0.108	1	PIM3	8711	PCT
chr6-134707194-134708068	0.0204775609091281	0.068548532206138	0.221	0.185	1	ALDH8A1	209321	PCT
chr7-108057895-108058795	0.0204776034527299	0.0804906878139455	0.129	0.103	1	LAMB4	0	PCT
chr6-137866699-137867611	0.0204951792681647	0.041829706855282	0.358	0.313	1	TNFAIP3	0	PCT
chr6-10838055-10838943	0.0205204052290142	0.0533379985890848	0.201	0.167	1	TMEM14B	0	PCT
chr2-208212835-208213712	0.0205566702148939	0.0737077704832628	0.102	0.077	1	IDH1	22514	PCT
chr16-52611780-52612676	0.0205631231632931	0.061132179180714	0.147	0.118	1	TOX3	63977	PCT
chr5-150506857-150507760	0.0205721115091575	-0.0716924380393062	0.09	0.117	1	NDST1	0	PCT
chr19-19026243-19026988	0.0205884744859547	-0.0708889423517702	0.12	0.15	1	SUGP2	0	PCT
chr10-131905024-131905908	0.0205977677959266	-0.0711294581993698	0.139	0.171	1	PPP2R2D	0	PCT
chr1-151281774-151282516	0.0206032007719932	0.0451595022037568	0.413	0.366	1	ZNF687	0	PCT
chr17-37815254-37816018	0.0206102462995086	0.0727803163773802	0.116	0.091	1	HNF1B	70006	PCT
chr8-35615794-35616689	0.0206315509967481	-0.0827112302381912	0.089	0.116	1	UNC5D	0	PCT
chr5-150904550-150905478	0.0206821008628403	-0.0585380650347159	0.107	0.136	1	ZNF300	0	PCT
chrX-135031851-135032729	0.0206904073011307	0.0554575201942593	0.147	0.118	1	FAM127A	0	PCT
chr1-67749672-67750494	0.0207223933663628	0.0610314801390311	0.105	0.081	1	GNG12	0	PCT
chr6-5003419-5004291	0.0207252795598287	-0.0464835056585484	0.232	0.27	1	RPP40	0	PCT
chr18-9707765-9708656	0.0207401376618364	0.0584061291231306	0.165	0.134	1	RAB31	0	PCT
chr3-194003001-194003755	0.020753450857427	0.0516821558948178	0.149	0.12	1	HES1	132389	PCT
chr21-45430336-45431147	0.0207780373732108	0.0574451245385107	0.104	0.079	1	COL18A1	0	PCT
chr19-58002342-58003251	0.0208078453041905	0.0549206270321683	0.195	0.16	1	ZNF606	0	PCT
chr7-5529554-5530281	0.0208092348792878	-0.0524985314017241	0.263	0.293	1	ACTB	0	PCT
chr4-88062599-88063445	0.020858971136539	0.0788989618318292	0.149	0.12	1	PKD2	0	PCT
chr14-70809220-70810119	0.0208643004701209	0.0475415150587885	0.418	0.373	1	MAP3K9	0	PCT
chr18-9136339-9137096	0.0209368938057611	0.0431235727803136	0.399	0.357	1	ANKRD12	0	PCT
chr8-143518951-143519848	0.0209382622676317	0.0687145575226064	0.253	0.216	1	ZC3H3	0	PCT
chr1-93613677-93614579	0.0209548354857735	0.0655775345681467	0.107	0.082	1	BCAR3	0	PCT
chrX-104166001-104166893	0.0209615971499834	0.0523926180649257	0.204	0.169	1	FAM199X	0	PCT
chr8-30722563-30723482	0.0209713204722384	0.0623124392209055	0.173	0.141	1	GSR	0	PCT
chr20-1920100-1920820	0.0210002480441769	0.0694893721711439	0.171	0.141	1	SIRPA	0	PCT
chr3-111812350-111813264	0.0210223251851717	0.0660632553492609	0.134	0.106	1	PLCXD2	0	PCT
chr5-68319973-68320711	0.0210316993000478	0.0787575923270446	0.128	0.101	1	PIK3R1	18151	PCT
chr19-37468798-37469731	0.0210318742725157	0.0565957449227341	0.226	0.191	1	ZNF570	0	PCT
chr17-63497569-63498436	0.0210895672354499	0.0656813416615172	0.1	0.076	1	ACE	0	PCT
chr5-139696702-139697461	0.0211310348574909	0.0478294730698539	0.121	0.095	1	CXXC5	12819	PCT
chr19-4390673-4391488	0.0211432992737541	0.0704133076242295	0.188	0.154	1	SH3GL1	0	PCT
chr20-45924280-45925184	0.0211941647730765	-0.0729216636719606	0.107	0.134	1	PCIF1	9443	PCT
chr2-70248245-70249176	0.0211999498049749	0.0437734885365544	0.274	0.233	1	C2orf42	0	PCT
chr15-67106715-67107594	0.0212084214476811	0.060338658857428	0.166	0.136	1	SMAD3	0	PCT
chr14-68191521-68192434	0.021214384617943	0.0640380066963476	0.202	0.169	1	RAD51B	0	PCT
chrX-107676528-107677452	0.0212228810882436	0.0607872302829756	0.185	0.152	1	PRPS1	25501	PCT
chr2-235936964-235937830	0.0212393446010355	-0.0780670043744328	0.118	0.148	1	AGAP1	0	PCT
chr19-10928283-10929173	0.0212558717871067	-0.0550433078534088	0.217	0.25	1	C19orf52	0	PCT
chr12-53675692-53676616	0.0212585371038274	-0.0478085252744028	0.278	0.315	1	ATP5G2	0	PCT
chr2-135985007-135986009	0.0212718473837254	0.0530271802519426	0.318	0.281	1	DARS	0	PCT
chr14-22815109-22816042	0.0212725765809689	-0.0736143230766111	0.185	0.216	1	SLC7A7	0	PCT
chrX-9851627-9852544	0.0212730528831284	0.0633331519662981	0.136	0.107	1	SHROOM2	0	PCT
chr18-31723875-31724796	0.0212743595072221	0.0709790543422096	0.154	0.123	1	SLC25A52	34765	PCT
chr4-3613820-3614726	0.0212851388851083	0.0686030746531357	0.17	0.138	1	AL590235.1	75401	PCT
chr10-122062916-122063815	0.021285661188178	0.0679520351894602	0.154	0.126	1	TACC2	0	PCT
chr6-149922740-149923661	0.0213034028787506	0.0582636294678947	0.172	0.14	1	RAET1G	0	PCT
chr15-100721691-100722706	0.0213161338403299	0.0630353009983552	0.287	0.248	1	AC087762.1	60763	PCT
chr2-20666505-20667421	0.0213476342490687	0.0561321618726797	0.304	0.261	1	GDF7	0	PCT
chr5-150589396-150590271	0.0213665554080817	0.0759040126141214	0.118	0.092	1	SYNPO	10808	PCT
chr1-234969527-234970383	0.021384768834569	0.0607372242473969	0.125	0.098	1	TOMM20	138952	PCT
chr9-97382047-97382928	0.0213853921371923	0.0694502386547525	0.15	0.121	1	CCDC180	3522	PCT
chr1-205591622-205592535	0.0213898743599152	-0.0596999676045197	0.126	0.157	1	MFSD4A	0	PCT
chr8-22088864-22089698	0.0213962519345744	0.065565806587126	0.155	0.127	1	FAM160B2	0	PCT
chr12-100251639-100252524	0.021397651772191	-0.0628898046150036	0.09	0.118	1	DEPDC4	0	PCT
chr17-1031613-1033201	0.0214001091451948	0.0665848877042511	0.207	0.173	1	ABR	0	PCT
chr16-2267800-2268697	0.0214101624393348	0.0476323092678831	0.366	0.323	1	RNPS1	0	PCT
chr2-187541405-187542298	0.0214149572664002	0.0712950023037941	0.13	0.102	1	TFPI	0	PCT
chr17-70168989-70169897	0.0214546714262071	-0.057351099156562	0.161	0.194	1	KCNJ2	0	PCT
chr18-37565753-37566632	0.0214749055336304	0.0740909036007659	0.155	0.126	1	CELF4	0	PCT
chr14-65346497-65347357	0.0214885089409374	0.0709663861086617	0.196	0.163	1	FUT8	63234	PCT
chr11-18321881-18322790	0.0215058846079376	0.0463799234870201	0.326	0.279	1	HPS5	0	PCT
chr16-12437626-12438546	0.0215180924808012	0.0714079223570808	0.182	0.15	1	SNX29	0	PCT
chr17-43483393-43484305	0.0215394475623463	-0.0501501817531059	0.263	0.299	1	DHX8	0	PCT
chr19-51367335-51368171	0.0215494690121647	-0.0517255653215036	0.292	0.326	1	CLDND2	0	PCT
chr7-20217160-20218071	0.0215570059590851	0.0529668564673613	0.154	0.124	1	MACC1	0	PCT
chr3-127786899-127787782	0.0215606084959184	0.0707845568872647	0.147	0.118	1	MGLL	0	PCT
chrX-47658539-47659451	0.0215743813003632	0.060427056919679	0.254	0.22	1	UXT	0	PCT
chr6-6721325-6722229	0.021582709748605	-0.0627395711498593	0.087	0.113	1	LY86	66341	PCT
chr11-110026726-110027634	0.021639685923775	0.0665962738996609	0.166	0.135	1	ZC3H12C	65726	PCT
chr9-104991319-104992145	0.0216535653364237	-0.0530122534858143	0.164	0.198	1	ABCA1	63081	PCT
chr1-2227389-2228293	0.0216737689762188	0.0417033518777942	0.44	0.39	1	SKI	401	PCT
chr3-12994665-12995495	0.021707024127117	0.0606385112590849	0.178	0.149	1	IQSEC1	0	PCT
chr11-20112168-20113043	0.0217083676864206	0.0546678590127246	0.13	0.103	1	NAV2	0	PCT
chr18-2939042-2939942	0.0217118746519519	0.0619965301352369	0.181	0.148	1	LPIN2	0	PCT
chr3-178856487-178857399	0.0217133902134766	-0.0818029184336637	0.078	0.103	1	KCNMB2	12057	PCT
chr7-123348516-123349411	0.0217140810256056	0.0727715680486203	0.172	0.141	1	IQUB	102988	PCT
chr15-78077181-78078022	0.0217175160162918	0.0596723494775344	0.203	0.17	1	TBC1D2B	0	PCT
chr4-151324559-151325158	0.0217266407537179	0.0656573070062003	0.2	0.168	1	SH3D19	0	PCT
chr9-33024814-33025625	0.021733053684814	0.0431382924298021	0.33	0.285	1	APTX	0	PCT
chr6-131894706-131895591	0.0217400282832249	0.0741903721016548	0.195	0.162	1	ENPP1	0	PCT
chr3-183244892-183245780	0.0217474614946955	-0.0715175607311833	0.116	0.146	1	MCF2L2	0	PCT
chr6-43990710-43991534	0.0217658793695456	-0.0733176578499363	0.116	0.144	1	C6orf223	9045	PCT
chr16-21202943-21203868	0.0217812178597597	0.0788080298792234	0.178	0.146	1	ZP2	0	PCT
chr9-9774001-9774906	0.0218173636944691	0.0781254565246835	0.114	0.088	1	PTPRD	0	PCT
chr15-31376428-31377343	0.0218281267972055	-0.0749962822312309	0.141	0.171	1	KLF13	0	PCT
chr2-46848892-46849647	0.0218417474982212	0.0746042203188749	0.102	0.078	1	MCFD2	52222	PCT
chr5-103602315-103603118	0.021871005746571	-0.0807194450559623	0.081	0.106	1	NUDT12	39521	PCT
chr16-56643088-56643955	0.0218798399208498	0.0641091976727485	0.197	0.166	1	MT1A	3000	PCT
chr17-16653287-16654174	0.0219758839563713	-0.0494173622304169	0.253	0.289	1	ZNF624	0	PCT
chr19-18518367-18519213	0.0219813457803816	0.0757207054344198	0.116	0.092	1	ELL	0	PCT
chrX-45769789-45770664	0.0220241583186533	0.055088553731394	0.105	0.081	1	CXorf36	568887	PCT
chr12-109880121-109881032	0.0220454528276178	-0.04801691676073	0.183	0.219	1	GLTP	0	PCT
chr2-113245125-113245974	0.0220476247911211	0.0670311291451992	0.198	0.165	1	PAX8	0	PCT
chr1-220046103-220046984	0.0220760025040521	-0.0569961667922187	0.185	0.215	1	EPRS	0	PCT
chr14-68232302-68233219	0.0221106666282944	0.0530235611111621	0.219	0.184	1	RAD51B	0	PCT
chr12-52945519-52946382	0.0221111565734357	0.0657778558958155	0.147	0.118	1	KRT8	0	PCT
chr17-19525848-19526771	0.0221427172811584	-0.0689723960766135	0.083	0.111	1	SLC47A1	0	PCT
chr22-37817402-37818283	0.0221521575738761	-0.0594112860289704	0.076	0.1	1	GCAT	225	PCT
chr2-217929682-217930641	0.0221713016863051	0.0705836053947054	0.16	0.13	1	TNS1	0	PCT
chr3-138329448-138330234	0.0222578662705581	0.0616497103869414	0.143	0.115	1	NME9	0	PCT
chr7-140727351-140728224	0.0223108427944736	0.0715937446490977	0.146	0.117	1	BRAF	0	PCT
chr16-79765225-79766101	0.0223440794234819	-0.0748245043855598	0.102	0.129	1	MAF	164510	PCT
chr2-128593717-128594641	0.02236786094061	-0.0534600449587123	0.074	0.1	1	HS6ST1	275139	PCT
chr4-113547399-113548229	0.0223924098402913	-0.0612873427668349	0.094	0.122	1	CAMK2D	0	PCT
chr19-1252850-1253793	0.0224869692124075	-0.043261548999706	0.207	0.246	1	MIDN	0	PCT
chr4-101347278-101348154	0.0225115809295696	-0.0443815749695303	0.343	0.378	1	PPP3CA	0	PCT
chr1-227734921-227735836	0.0225400044530118	0.0541286018730302	0.247	0.211	1	SNAP47	0	PCT
chr10-117360944-117361845	0.0225598772907106	0.0693799787812638	0.172	0.141	1	PDZD8	0	PCT
chr15-40593681-40594534	0.0225763888212505	-0.0514286513747557	0.185	0.221	1	KNL1	0	PCT
chr3-15331479-15332075	0.0225832874310921	0.0690921160653555	0.126	0.1	1	SH3BP5	0	PCT
chr20-44394444-44395297	0.0226123894634304	-0.0759589692309205	0.123	0.152	1	HNF4A	0	PCT
chr2-188293596-188294271	0.0226131681815197	0.0607808530313656	0.103	0.079	1	GULP1	0	PCT
chr5-173412334-173413235	0.0226308454021821	0.0656194804733876	0.11	0.085	1	STC2	82830	PCT
chr1-164630407-164631320	0.0226878880008375	0.0714948975178547	0.104	0.079	1	PBX1	0	PCT
chr19-52690137-52691013	0.0227403890395394	0.0555775904637695	0.222	0.187	1	ZNF83	0	PCT
chr13-75549137-75550017	0.0227411596593752	-0.0530986398090593	0.273	0.304	1	COMMD6	0	PCT
chr10-78029101-78029970	0.0227447145927769	0.0579751368572803	0.223	0.191	1	POLR3A	0	PCT
chr8-139910420-139911314	0.0227608510848875	-0.0739972684588595	0.112	0.14	1	TRAPPC9	0	PCT
chr20-36541031-36541906	0.0227727590986766	0.057375017429958	0.103	0.079	1	MYL9	0	PCT
chr1-18885889-18886754	0.0227743220134982	0.0715816325195461	0.223	0.187	1	RP13-279N23.2	0	PCT
chr10-3887864-3888671	0.0227744947382074	0.077280750644399	0.19	0.158	1	KLF6	102582	PCT
chr19-8250758-8251664	0.0227850998887504	0.0656689389736008	0.185	0.15	1	CERS4	0	PCT
chr1-231192429-231193319	0.0227854490978954	-0.0615646154195721	0.183	0.217	1	TRIM67	0	PCT
chr1-39106156-39106992	0.0228087707975662	0.0621640471695191	0.136	0.109	1	MACF1	0	PCT
chr14-51138890-51139786	0.0228254696682355	-0.068907905088707	0.104	0.135	1	TRIM9	42828	PCT
chr1-15741078-15741900	0.0228316366727621	-0.061407311978563	0.076	0.101	1	SLC25A34	0	PCT
chr2-158125527-158126429	0.0228463916933237	0.0746491446044196	0.166	0.137	1	UPP2	0	PCT
chr17-50147535-50148202	0.0228986310974741	0.0732630160976052	0.223	0.19	1	PPP1R9B	0	PCT
chr20-8834512-8835420	0.0228986685550582	0.0748136148837653	0.185	0.151	1	PLCB1	0	PCT
chr1-78223141-78224034	0.0229029114085592	0.0659288389728385	0.13	0.102	1	PTGFR	79849	PCT
chr7-135211166-135212070	0.0229039707115316	-0.0467093463504515	0.32	0.354	1	WDR91	0	PCT
chr2-62485585-62486472	0.0229386143646082	-0.0675909212792677	0.156	0.189	1	TMEM17	13748	PCT
chr20-62628036-62629042	0.0229534611064333	0.0627986638981993	0.182	0.152	1	SLCO4A1	13402	PCT
chr8-97775406-97776263	0.0229777469420397	0.0567683181770215	0.204	0.173	1	LAPTM4B	0	PCT
chr17-72931362-72932233	0.0229924713257262	0.0715326594024607	0.176	0.144	1	SLC39A11	0	PCT
chr2-201406063-201406969	0.0230136611692165	0.0642141826847284	0.116	0.091	1	TRAK2	0	PCT
chr19-35647822-35648702	0.0230155061312936	-0.0630601344146799	0.146	0.175	1	COX6B1	0	PCT
chr12-109154222-109155080	0.0230351260346603	-0.0491840723292247	0.141	0.175	1	ACACB	0	PCT
chr4-44448474-44449321	0.0230486202279182	-0.0652853695567163	0.113	0.14	1	KCTD8	0	PCT
chr1-52803871-52804772	0.023067120400474	-0.0789881878199942	0.095	0.121	1	ZYG11B	0	PCT
chr12-122888230-122889060	0.023130355069434	0.0548643101622069	0.167	0.136	1	VPS37B	0	PCT
chr21-29300107-29300880	0.023137045733257	0.0659030817704485	0.114	0.089	1	BACH1	0	PCT
chr10-3860824-3861654	0.0231428947106788	0.067752688533949	0.213	0.177	1	KLF6	75542	PCT
chr2-96485763-96486648	0.023213759020322	0.0571992967838362	0.107	0.082	1	NEURL3	10994	PCT
chr20-57718197-57719093	0.0232264743342393	0.0552960089649279	0.169	0.138	1	PMEPA1	6660	PCT
chr14-100285063-100285960	0.0232270084035179	0.0496051661897814	0.224	0.186	1	YY1	2270	PCT
chr14-22657041-22657967	0.0232294660142139	0.0672478086633017	0.212	0.179	1	AC243945.1	18567	PCT
chr15-72203191-72204070	0.0232530985515356	-0.0563796483002081	0.105	0.135	1	PKM	0	PCT
chr2-151289137-151290057	0.0232610776646735	0.0554834830737467	0.152	0.122	1	NMI	0	PCT
chr7-73738525-73739437	0.0232896951365943	-0.0399564015440515	0.369	0.405	1	ABHD11	0	PCT
chr18-3816626-3817525	0.0232920177770668	0.0690771095197614	0.164	0.135	1	DLGAP1	0	PCT
chr1-236126738-236127651	0.0233013755220214	0.0741806127606125	0.128	0.101	1	GPR137B	14853	PCT
chrX-15854482-15855397	0.0233138450490628	0.0448292880746495	0.223	0.187	1	AP1S2	0	PCT
chr17-36934429-36935277	0.0233262289447274	0.0559804092800253	0.157	0.127	1	LHX1	1507	PCT
chr2-100780059-100781098	0.0233268308029702	0.0649183911681364	0.222	0.186	1	NPAS2	39053	PCT
chr12-109830120-109830998	0.0233285463001332	0.0780728105042861	0.165	0.136	1	TRPV4	0	PCT
chr15-51908037-51908833	0.0233431602018254	0.0703163198779151	0.109	0.084	1	TMOD3	0	PCT
chr7-26343256-26344150	0.0233457698690682	0.0684800612760371	0.18	0.15	1	SNX10	0	PCT
chr17-21286050-21286861	0.0233754334549107	0.0591620473440703	0.182	0.152	1	MAP2K3	0	PCT
chr4-184546904-184547811	0.0234905960784906	0.0768601834143995	0.1	0.077	1	IRF2	72323	PCT
chr18-9825349-9826187	0.0234994822874116	0.0666023808558418	0.109	0.085	1	RAB31	0	PCT
chr8-66522144-66522930	0.023531850918779	0.0512453712313773	0.113	0.088	1	C8orf46	3619	PCT
chr22-33467050-33467948	0.0235410266526416	0.0791188399824901	0.109	0.085	1	LARGE1	0	PCT
chr17-42112246-42113095	0.0235462060851642	-0.0603480743755866	0.123	0.153	1	DHX58	0	PCT
chr19-34364727-34365564	0.0235596874829878	0.0587246040670477	0.182	0.151	1	GPI	0	PCT
chr4-39970515-39971395	0.0235635104242364	0.0741683486795402	0.135	0.108	1	PDS5A	0	PCT
chr3-129278426-129279314	0.0235672479046791	0.0479180835507895	0.266	0.229	1	HMCES	0	PCT
chr3-32872649-32873559	0.0236314942662192	-0.0609013615552376	0.176	0.209	1	TRIM71	0	PCT
chr1-6614576-6615238	0.0236955167719704	0.0613033884661611	0.129	0.103	1	KLHL21	0	PCT
chr6-158641907-158642818	0.0236996188766027	0.0574947262258945	0.27	0.231	1	DYNLT1	0	PCT
chr6-63571814-63572786	0.023704242253079	0.0431848410623326	0.389	0.354	1	PTP4A1	0	PCT
chr1-15370605-15371499	0.0237130478792096	0.0778113736518196	0.102	0.078	1	FHAD1	0	PCT
chr6-26521613-26522408	0.0237181227066375	0.0581568767138797	0.2	0.168	1	BTN1A1	11190	PCT
chr2-105409468-105410371	0.0237300940153288	0.0636559988234403	0.149	0.119	1	FHL2	0	PCT
chr3-74824379-74825225	0.0237647682687303	0.0815917208107044	0.151	0.122	1	CNTN3	303238	PCT
chr19-3557284-3558139	0.023767553900837	0.0521915161615707	0.281	0.246	1	MFSD12	0	PCT
chr22-19174255-19175180	0.0237792099030171	0.0705688686901591	0.114	0.089	1	SLC25A1	394	PCT
chr5-139642752-139643659	0.0237982020246246	0.0620502515636824	0.274	0.238	1	CXXC5	3639	PCT
chr7-100158260-100159143	0.0238016266470081	0.0515138668640355	0.145	0.116	1	C7orf43	0	PCT
chr2-112644052-112644780	0.0238047960320039	0.0651454075333704	0.124	0.099	1	SLC20A1	1076	PCT
chr18-75216578-75217460	0.0238285829172579	0.0658874745794575	0.113	0.087	1	TSHZ1	0	PCT
chr17-75822249-75823150	0.0238695472023676	0.0661119253853255	0.109	0.084	1	UNK	0	PCT
chr11-1305290-1306151	0.0238913653507481	-0.0730486089341704	0.12	0.149	1	TOLLIP	0	PCT
chr10-29480056-29480936	0.0239006228474705	0.0674109568567955	0.134	0.107	1	SVIL	0	PCT
chr7-108456069-108456856	0.0239176085338826	0.052183015026224	0.128	0.1	1	NRCAM	0	PCT
chr16-53773069-53773963	0.0239253688810587	0.0612764017809789	0.156	0.128	1	FTO	0	PCT
chr1-235328053-235329060	0.0239527220323566	0.0380869001919099	0.437	0.389	1	ARID4B	0	PCT
chr1-15834269-15835150	0.0240211992852258	0.0492621446045722	0.299	0.26	1	SPEN	12713	PCT
chr3-120558691-120559549	0.024030412355722	0.0540594764549772	0.14	0.111	1	NDUFB4	36759	PCT
chr19-33376358-33377191	0.0240513571460642	0.068064984693527	0.104	0.08	1	CEBPG	0	PCT
chr14-69673495-69674383	0.0240944860067346	0.0668570620982192	0.12	0.094	1	SUSD6	0	PCT
chr17-39621620-39622487	0.0241089102207867	-0.063084299522908	0.086	0.111	1	PPP1R1B	4252	PCT
chr19-2475609-2476480	0.0241155281628519	0.0564264828855165	0.32	0.286	1	GADD45B	0	PCT
chr13-111228452-111229345	0.0241402297314667	0.0570715774952111	0.304	0.259	1	ARHGEF7	0	PCT
chr18-44852643-44853531	0.0241426487339487	0.0669621439844935	0.176	0.144	1	SETBP1	0	PCT
chr19-17511447-17512132	0.0241427927399456	0.0496165831388682	0.287	0.252	1	PGLS	0	PCT
chr6-53347624-53348386	0.0241450759974291	0.0611646174317104	0.124	0.098	1	ELOVL5	0	PCT
chr21-45420323-45421211	0.0241485866831266	-0.0538521896088427	0.312	0.343	1	COL18A1	0	PCT
chr8-130358185-130359080	0.0241754480524377	0.0472236071440204	0.28	0.239	1	ASAP1	0	PCT
chr17-58351881-58352792	0.0241766607730304	0.0473144332788669	0.278	0.237	1	SUPT4H1	0	PCT
chr14-69086832-69087737	0.0241816102522769	0.0569084822625367	0.108	0.083	1	DCAF5	0	PCT
chr6-43477118-43478002	0.0242449684658083	0.0569329377689915	0.17	0.139	1	TJAP1	0	PCT
chr17-80586509-80587387	0.0243557130670367	0.0808524435569828	0.128	0.101	1	RPTOR	0	PCT
chr17-75610126-75611045	0.0243819109187531	0.0607205892178272	0.291	0.251	1	MYO15B	0	PCT
chr1-15975585-15976425	0.0244149706344556	0.056292328648523	0.198	0.167	1	ZBTB17	0	PCT
chr8-13566337-13567229	0.0244230515096202	-0.0633283868158366	0.083	0.11	1	DLC1	0	PCT
chr10-34732738-34733618	0.0244459103144985	0.0760680023963083	0.112	0.087	1	PARD3	0	PCT
chr16-1705651-1706558	0.0245055638351658	0.0406031667762278	0.284	0.242	1	MAPK8IP3	0	PCT
chr17-8173193-8174133	0.024527366466834	-0.0577777394235163	0.115	0.143	1	TMEM107	0	PCT
chr14-54565580-54566299	0.0245469003203847	-0.0520733776065384	0.263	0.298	1	SAMD4A	797	PCT
chr1-85464583-85465432	0.0245638811510121	0.0487244973762139	0.326	0.284	1	DDAH1	0	PCT
chr1-2091913-2092689	0.0245966639135949	0.0732155123043182	0.123	0.097	1	PRKCZ	0	PCT
chr13-41310917-41311719	0.0245975059652195	0.0513185964161396	0.224	0.19	1	NAA16	0	PCT
chr3-72821996-72822878	0.0246176022674074	0.0675692836228525	0.141	0.114	1	SHQ1	0	PCT
chr2-110212011-110212922	0.0246280117270774	0.0578505541507272	0.126	0.1	1	LINC00116	0	PCT
chr8-129689667-129690517	0.0246418360005615	0.0809859631194249	0.125	0.099	1	GSDMC	57678	PCT
chr9-113275116-113276011	0.0246910276511909	0.0476273391825615	0.316	0.276	1	CDC26	0	PCT
chr18-24397470-24398317	0.0246965063179636	0.0559518721993532	0.248	0.212	1	OSBPL1A	0	PCT
chr2-169074193-169075084	0.0246970247161684	0.0610522515385053	0.159	0.127	1	DHRS9	0	PCT
chr3-146511195-146512088	0.0247334577528313	0.0551662632914988	0.11	0.085	1	PLSCR1	3091	PCT
chr4-173334091-173334994	0.024748780463982	-0.0449646201970806	0.378	0.413	1	HMGB2	0	PCT
chr10-3852064-3852949	0.0247810612213893	0.0575165325557079	0.238	0.205	1	KLF6	66782	PCT
chr9-120712148-120712907	0.024781388952155	0.0730143924915719	0.108	0.084	1	MEGF9	0	PCT
chr15-64763642-64764548	0.0248139729419988	0.0725401620694611	0.126	0.099	1	RBPMS2	0	PCT
chr16-15093876-15094797	0.0248327581751916	-0.0574688233401368	0.138	0.169	1	PDXDC1	0	PCT
chr10-62154001-62154878	0.0248490523329738	0.0742724324046024	0.12	0.094	1	RTKN2	28156	PCT
chr12-53452469-53452923	0.0249271491891018	0.059184185967475	0.188	0.158	1	PCBP2	0	PCT
chr11-124746552-124747439	0.0249860348119115	-0.0551722798992739	0.178	0.212	1	NRGN	0	PCT
chr1-11736965-11737863	0.0249926875566504	0.0628646438948125	0.116	0.091	1	AGTRAP	0	PCT
chr4-153564271-153565147	0.024999897988118	-0.0737288630862575	0.078	0.103	1	KIAA0922	0	PCT
chr19-5904037-5904974	0.0250066456739287	-0.0364250532206734	0.501	0.537	1	VMAC	0	PCT
chr11-65027121-65028057	0.0250194401642175	-0.0525545370869752	0.204	0.238	1	ARL2-SNX15	0	PCT
chr11-34438473-34439489	0.0250656664594045	-0.0422550395795904	0.294	0.331	1	CAT	0	PCT
chr12-56190104-56190713	0.0250768128262252	-0.0573796133008138	0.103	0.131	1	SMARCC2	536	PCT
chr8-28365655-28366494	0.0251228110901895	0.0655436978280999	0.133	0.106	1	ZNF395	0	PCT
chr1-230104406-230105280	0.0251387082162895	0.0537008481995901	0.136	0.11	1	GALNT2	0	PCT
chr10-79070693-79071571	0.025162924750145	-0.0500945895460154	0.218	0.255	1	ZMIZ1	0	PCT
chr22-38681482-38682401	0.0251778484411851	0.0547443574462778	0.186	0.154	1	TOMM22	0	PCT
chrX-135421434-135422314	0.0251812190621463	0.0542491371203707	0.253	0.216	1	SMIM10L2A	0	PCT
chr19-45038699-45039550	0.0252441390051558	-0.0450905291569537	0.126	0.159	1	CLASRP	0	PCT
chr2-10405165-10406067	0.0252571686899868	0.0664210856725117	0.217	0.188	1	HPCAL1	0	PCT
chr6-43629836-43630532	0.0252681585627242	-0.0496122227600287	0.188	0.22	1	MAD2L1BP	0	PCT
chr12-121858703-121859667	0.025294401603112	0.0601173970421086	0.273	0.237	1	HPD	0	PCT
chr12-42483548-42484578	0.0252954302650743	0.0624983071053054	0.235	0.203	1	PRICKLE1	0	PCT
chr6-110875894-110876715	0.0253035378474031	0.0583746513781079	0.19	0.158	1	AMD1	0	PCT
chr2-120286955-120287832	0.0253316806588873	0.0649852174023974	0.138	0.111	1	RALB	0	PCT
chr15-96183945-96184667	0.0253360462204239	0.0683864819314785	0.149	0.121	1	NR2F2	141270	PCT
chr16-75423883-75424789	0.025353604482961	0.0701905933621916	0.172	0.144	1	CFDP1	0	PCT
chr8-144465351-144466164	0.0253826329960213	-0.0505035292585255	0.279	0.31	1	CYHR1	0	PCT
chr5-442681-443597	0.0253836021942152	0.0492605859708814	0.145	0.116	1	EXOC3	0	PCT
chr7-55078731-55079651	0.0254264797538727	0.0724289922817971	0.104	0.082	1	EGFR	0	PCT
chr17-6443708-6444694	0.0254353844952941	-0.0534050507417756	0.108	0.136	1	FAM64A	0	PCT
chr12-124940595-124941321	0.0254393134091696	0.0599799453468687	0.151	0.123	1	DHX37	5503	PCT
chr1-146037632-146038488	0.0254746616567441	-0.0525441308671469	0.162	0.194	1	HFE2	885	PCT
chr10-132546585-132547483	0.0254751666960625	0.0622455446566847	0.223	0.19	1	INPP5A	0	PCT
chr11-58900515-58901420	0.0255132993460081	-0.0741410442233304	0.086	0.111	1	GLYATL2	0	PCT
chr19-38300366-38301288	0.0255144309468474	0.0597263088011505	0.207	0.174	1	CTB-102L5.4	0	PCT
chr22-46563251-46564101	0.0255274976243194	-0.0617222151514459	0.094	0.121	1	GRAMD4	11910	PCT
chr15-52100353-52101228	0.0255309605640926	0.0619544672798871	0.125	0.099	1	BCL2L10	8034	PCT
chrX-17597723-17598622	0.0255807793746037	0.059939983467568	0.113	0.088	1	NHS	0	PCT
chr2-199977765-199978659	0.0255829514419603	0.0740437148899277	0.135	0.109	1	C2orf47	0	PCT
chr6-150177581-150178493	0.0256208267038197	-0.0678003248706807	0.11	0.139	1	PPP1R14C	0	PCT
chr12-67090963-67091862	0.0256440780926426	-0.0752028067559103	0.078	0.102	1	CAND1	177418	PCT
chr18-3593687-3594628	0.025654159301206	0.0474222216831291	0.223	0.188	1	DLGAP1	0	PCT
chr8-122617285-122618179	0.025690381809035	0.0733876835501054	0.136	0.11	1	ZHX2	163214	PCT
chr5-93677044-93677947	0.0256926437030227	-0.0655232484902236	0.083	0.109	1	FAM172A	0	PCT
chr7-73855277-73856178	0.0257144669647832	0.0613892995369773	0.119	0.095	1	WBSCR28	4980	PCT
chr19-7068981-7069860	0.0257284348193939	-0.0482967759632731	0.216	0.248	1	ZNF557	0	PCT
chr10-126041593-126042497	0.0257674471930351	0.0517420719005133	0.166	0.136	1	ADAM12	0	PCT
chr16-22188264-22189129	0.0257722611881359	-0.0591569510772473	0.09	0.118	1	SDR42E2	0	PCT
chr17-50132730-50133639	0.0258007482780808	0.0627393806127917	0.123	0.098	1	PPP1R9B	95	PCT
chr13-34748047-34748921	0.025839835131744	-0.0615603440246176	0.118	0.148	1	NBEA	193365	PCT
chr20-33810795-33811702	0.0258754530596371	-0.0436729787607585	0.26	0.295	1	CHMP4B	0	PCT
chr4-6715777-6716635	0.0258795096419657	-0.0563248765973182	0.135	0.165	1	BLOC1S4	0	PCT
chr17-74442662-74443573	0.0258815502460497	-0.0518127034816978	0.259	0.299	1	GPRC5C	0	PCT
chr15-57418395-57419307	0.0258883881268525	0.0680637684174277	0.135	0.109	1	CGNL1	0	PCT
chr20-50666656-50667434	0.025949573660042	-0.0693683224845841	0.104	0.131	1	FAM65C	0	PCT
chrX-130902789-130903661	0.026005170840272	0.0544483645880066	0.214	0.181	1	ENOX2	0	PCT
chr1-110393744-110394651	0.0260333334860133	0.0614022011428138	0.274	0.238	1	SLC16A4	2661	PCT
chr11-10317630-10318530	0.0260581712039147	0.0660445346091413	0.11	0.086	1	AMPD3	0	PCT
chr6-26196816-26197749	0.0260664988212523	0.0589142680496429	0.157	0.128	1	RP1-34B20.21	0	PCT
chr6-8078929-8079781	0.0261197987198934	0.070175999362541	0.116	0.093	1	EEF1E1-BLOC1S5	0	PCT
chr13-112843135-112843900	0.0261231278327644	0.0633176958440174	0.139	0.111	1	ATP11A	0	PCT
chr1-225880227-225881025	0.0261243412008658	0.0693374850829637	0.173	0.144	1	TMEM63A	0	PCT
chrX-2314630-2315533	0.0261511676228637	-0.0676244618902797	0.086	0.112	1	DHRSX	0	PCT
chr11-126162830-126163762	0.0262006721702864	0.0661528189157606	0.162	0.133	1	RPUSD4	38331	PCT
chr16-1826498-1827416	0.026206944864445	0.0472345152929474	0.374	0.334	1	HAGH	0	PCT
chr7-138963299-138963834	0.0262357423878038	0.074165996189274	0.11	0.086	1	KIAA1549	0	PCT
chr8-51973104-51974033	0.026241912772296	-0.0629639586911298	0.146	0.175	1	PCMTD1	73917	PCT
chr14-68887890-68888802	0.0262603228054282	0.0700675582536353	0.191	0.159	1	ACTN1	0	PCT
chr11-7554793-7555695	0.0262638997734468	0.0612629480320618	0.121	0.095	1	PPFIBP2	0	PCT
chr5-134554165-134555038	0.0262848123113849	0.0608444302279006	0.171	0.14	1	JADE2	0	PCT
chr22-21628943-21629567	0.0263430347602902	-0.062583088182908	0.099	0.125	1	YDJC	0	PCT
chr14-91508791-91509512	0.0263624212887987	-0.0622576146520577	0.094	0.122	1	PPP4R3A	0	PCT
chr17-16380499-16381355	0.0263801494616347	0.0442794762339038	0.286	0.248	1	UBB	0	PCT
chr4-41209001-41209854	0.0263819036157895	0.0639912367567066	0.108	0.083	1	APBB2	0	PCT
chr12-68901301-68902185	0.0263999895222018	0.0744734017016906	0.129	0.103	1	CPM	0	PCT
chr9-121876199-121877083	0.0264537481572186	0.0575441805209114	0.149	0.121	1	TTLL11	0	PCT
chr22-39471124-39472053	0.0264539546262139	-0.0684285742660197	0.138	0.168	1	MGAT3	0	PCT
chr2-108786294-108787201	0.0264652115979076	0.0504677517261042	0.211	0.175	1	CCDC138	0	PCT
chr10-100364606-100365489	0.0265279449252071	0.0584348614086562	0.16	0.131	1	SCD	0	PCT
chr17-73231956-73232822	0.0265552062557486	-0.0578655249215806	0.171	0.2	1	FAM104A	0	PCT
chr1-203626336-203627249	0.0266116699284498	-0.0524047067830518	0.131	0.159	1	ATP2B4	0	PCT
chrX-134549236-134550166	0.0266292878609585	-0.0550281224174552	0.079	0.105	1	PLAC1	15671	PCT
chr1-38564631-38565534	0.0266368383002209	-0.0739010489914669	0.082	0.107	1	RRAGC	272663	PCT
chr3-194089272-194090186	0.0266607493895987	0.0534542540071735	0.219	0.187	1	HES1	45958	PCT
chr20-32184677-32185594	0.0266758604248218	0.0734392073120496	0.156	0.129	1	PLAGL2	6908	PCT
chr19-12782238-12783270	0.0266974099791646	0.0546391303508	0.18	0.151	1	HOOK2	0	PCT
chr20-63912940-63913652	0.0267269308150215	0.0632213640412349	0.136	0.108	1	DNAJC5	0	PCT
chr12-95623361-95624191	0.0267431046912851	0.0515542111705349	0.143	0.114	1	NTN4	33615	PCT
chr5-7759785-7760674	0.0267501734667531	0.0683082187853717	0.143	0.114	1	ADCY2	0	PCT
chr1-11908662-11909445	0.0268368672392344	-0.059736663924551	0.121	0.149	1	KIAA2013	10145	PCT
chr3-164332880-164333709	0.0268379987923294	0.06950293987229	0.128	0.102	1	SI	645188	PCT
chr19-19272811-19273671	0.0268409506999336	0.0703972446781188	0.144	0.115	1	TM6SF2	0	PCT
chr3-179347254-179348139	0.0268755334777652	-0.0507391272137643	0.181	0.213	1	MFN1	0	PCT
chr1-16904579-16905452	0.0268787738684671	-0.0491752216551935	0.291	0.326	1	CROCC	0	PCT
chr11-16982317-16983222	0.0268959580393575	0.0544601611770062	0.1	0.078	1	PLEKHA7	0	PCT
chr2-152175381-152176281	0.0269052792595993	0.0458124527441404	0.344	0.304	1	STAM2	0	PCT
chr8-72007668-72008428	0.0269234472253124	0.0675182860036509	0.185	0.153	1	TRPA1	11488	PCT
chr11-74748509-74749262	0.0269348115179951	0.0489158416789269	0.252	0.213	1	RNF169	0	PCT
chr5-23420040-23420850	0.0269450765040615	-0.0729003794929728	0.087	0.112	1	PRDM9	22735	PCT
chr2-113603459-113604501	0.026949215887903	-0.0467597389891986	0.275	0.307	1	RABL2A	22727	PCT
chr15-74847184-74848102	0.0269499558763691	-0.0556631988218001	0.151	0.184	1	SCAMP2	0	PCT
chr9-2817807-2818674	0.0269589261399658	0.0663310700121847	0.136	0.11	1	PUM3	0	PCT
chr6-108002255-108003001	0.0269699483159187	0.0733207716396086	0.178	0.15	1	OSTM1	38407	PCT
chr2-127143771-127144707	0.0270397844100262	0.0803941876078383	0.112	0.088	1	BIN1	36415	PCT
chr3-46909271-46910174	0.0270720674435461	-0.0615961151836698	0.138	0.168	1	PTH1R	5471	PCT
chr18-34121018-34121927	0.0270738934103636	0.0727008908506797	0.126	0.1	1	NOL4	0	PCT
chr8-100212750-100213541	0.0270919654049912	0.0493219334952852	0.18	0.148	1	SPAG1	0	PCT
chr1-57892144-57893171	0.027092072514983	0.0690455604876452	0.124	0.097	1	DAB1	0	PCT
chr20-50190206-50191064	0.0270966338081031	0.0461116134536645	0.284	0.244	1	CEBPB	0	PCT
chr4-155758582-155759469	0.0270967036347151	0.0500013816718446	0.255	0.219	1	GUCY1B3	0	PCT
chr15-40845492-40846379	0.0271489001281034	0.0527933432880371	0.119	0.093	1	SPINT1	0	PCT
chr1-151546892-151547783	0.0271781736732926	0.0602617806330903	0.221	0.186	1	TUFT1	0	PCT
chr16-69726184-69727160	0.0272188408465532	-0.0561832961779158	0.172	0.201	1	NQO1	0	PCT
chr4-781562-782490	0.0272397741146022	0.0401719759480371	0.426	0.38	1	CPLX1	2466	PCT
chr8-123630111-123631015	0.0272473768842215	0.0743222718964669	0.13	0.104	1	KLHL38	14511	PCT
chr1-165647743-165648608	0.027248978103895	0.0659222184273164	0.11	0.085	1	MGST3	0	PCT
chr17-75393474-75394394	0.0272620854174839	-0.0425337610484622	0.185	0.223	1	GRB2	0	PCT
chr5-90558288-90559162	0.0272627223616378	-0.0640268119483978	0.128	0.153	1	ADGRV1	0	PCT
chr1-45978997-45979812	0.0272639167484771	0.0669806128304932	0.112	0.087	1	MAST2	0	PCT
chr3-52681716-52682622	0.0272930665908236	0.068481940919739	0.125	0.1	1	PBRM1	0	PCT
chr7-129102290-129103210	0.0273365117420332	-0.0514013043135594	0.224	0.26	1	RP11-286H14.4	23307	PCT
chr1-206954338-206955133	0.027356769698452	0.0573761599168506	0.103	0.08	1	FCAMR	2831	PCT
chr19-18160964-18161851	0.0273606662942412	0.0585202767668883	0.193	0.162	1	AC007192.4	0	PCT
chr17-76103331-76104192	0.027405781822185	-0.0556880360476677	0.118	0.147	1	EXOC7	0	PCT
chr7-294228-295092	0.0274153880858217	-0.0728253315377164	0.098	0.125	1	FAM20C	33482	PCT
chr6-42424641-42425551	0.0274391090785167	0.07218497064037	0.159	0.129	1	TRERF1	0	PCT
chr15-56040216-56041106	0.027460129709719	0.0635117356712767	0.1	0.078	1	RFX7	46173	PCT
chr10-119178317-119179210	0.027474777020135	0.05514174137607	0.226	0.193	1	PRDX3	0	PCT
chr10-633109-633950	0.0275083766693579	0.0700941306792923	0.138	0.111	1	DIP2C	0	PCT
chr20-33512871-33513675	0.0275216528715982	0.0632253028450158	0.11	0.086	1	CBFA2T2	0	PCT
chr9-114779143-114780048	0.0275469822241319	0.0596590646109371	0.185	0.154	1	TNFSF15	4586	PCT
chr11-17077316-17078216	0.0275519021211647	-0.050376898589495	0.217	0.251	1	RPS13	0	PCT
chr3-64685626-64686450	0.027579872325683	0.0495246288910444	0.305	0.269	1	ADAMTS9	0	PCT
chr20-32524631-32525529	0.0276131796324826	-0.0675154004977885	0.087	0.111	1	NOL4L	0	PCT
chr12-97276392-97277401	0.0276213095115984	-0.0789761051140065	0.09	0.115	1	NEDD1	322614	PCT
chr2-201233119-201233905	0.0276257523131101	-0.0598553971261822	0.133	0.162	1	CASP8	0	PCT
chrX-56563229-56564115	0.0276725844831198	0.0580160412930621	0.128	0.102	1	UBQLN2	0	PCT
chr11-129750446-129751336	0.0276906089604305	0.0507681546510394	0.136	0.108	1	TMEM45B	64482	PCT
chr9-121975597-121976489	0.0277116277282482	0.0639023383629603	0.17	0.14	1	TTLL11	0	PCT
chr11-60996359-60997224	0.0277741846778297	-0.077485746926908	0.094	0.119	1	CD6	0	PCT
chr5-39424642-39425535	0.027788673250239	0.0484429831805096	0.292	0.247	1	C9	0	PCT
chr17-57924435-57925273	0.0278452124359816	0.0560186782543596	0.133	0.105	1	CUEDC1	0	PCT
chr11-67303068-67303922	0.0278501447658886	0.0517291286616618	0.268	0.231	1	SSH3	0	PCT
chr15-75842931-75843617	0.0278628283480344	0.0595989655109535	0.151	0.124	1	UBE2Q2	0	PCT
chr11-114035852-114036752	0.0278784955156941	-0.0606719037659266	0.087	0.112	1	ZBTB16	22840	PCT
chr2-20224895-20225678	0.0278843363681789	0.0510831492316989	0.291	0.253	1	SDC1	0	PCT
chr1-54618498-54619393	0.0279136963511471	-0.0749574434692442	0.103	0.129	1	ACOT11	0	PCT
chr3-134029591-134030487	0.0279459665373225	0.0559873105035744	0.113	0.089	1	SLCO2A1	0	PCT
chr3-129626387-129627283	0.0279634263896959	-0.0570105258914452	0.196	0.229	1	PLXND1	19568	PCT
chr16-50925624-50926471	0.027986752152579	0.0660147971956253	0.126	0.101	1	CYLD	123688	PCT
chr1-111204028-111204717	0.0280075562975409	0.0471240919604615	0.204	0.173	1	DENND2D	0	PCT
chr2-95159325-95160141	0.0280423492007294	0.0544791528415436	0.187	0.157	1	ZNF514	0	PCT
chr1-16366857-16367669	0.0280653329968965	-0.0447198436687469	0.292	0.327	1	SZRD1	0	PCT
chr2-168247170-168248025	0.028079121839937	-0.0505678014231744	0.082	0.107	1	STK39	0	PCT
chr17-80036393-80037046	0.0280875201267825	0.0590603120946666	0.203	0.171	1	CCDC40	0	PCT
chr19-3409278-3410173	0.0281174549285761	0.069858182989212	0.113	0.09	1	NFIC	0	PCT
chr11-120400544-120401427	0.028134038544447	0.0664478397833901	0.104	0.08	1	ARHGEF12	0	PCT
chr1-162675901-162676725	0.0282192192429927	0.0618976967424453	0.141	0.114	1	DDR2	0	PCT
chr14-68286464-68287376	0.0282465234617202	0.0647535459149243	0.105	0.082	1	RAD51B	0	PCT
chr10-94362535-94363425	0.0282533330193084	0.0612813459169238	0.213	0.182	1	NOC3L	0	PCT
chr6-31901791-31902649	0.0282693289330324	0.0467386545669626	0.268	0.229	1	C2	0	PCT
chr1-17579917-17580825	0.0282757761681143	-0.0573944321213653	0.135	0.166	1	ARHGEF10L	0	PCT
chr16-1929211-1930207	0.0282762035105568	-0.0510074166191321	0.204	0.237	1	MSRB1	8002	PCT
chr7-1341572-1342454	0.0282773249245052	-0.0803698633056762	0.108	0.133	1	MICALL2	86010	PCT
chr1-54052958-54053875	0.028284201147243	-0.0433296717441209	0.314	0.344	1	TMEM59	0	PCT
chr12-125861383-125862285	0.0282926011686562	0.0643272488828349	0.157	0.127	1	TMEM132B	199005	PCT
chr17-69326760-69327680	0.028303245847975	-0.0452056448813248	0.285	0.319	1	ABCA5	0	PCT
chr11-124876033-124876957	0.0283478542605168	-0.0588177432233947	0.116	0.145	1	ROBO3	0	PCT
chr8-144826907-144827743	0.0283799120943063	-0.0455073808168648	0.336	0.37	1	ZNF7	0	PCT
chr17-15341223-15342110	0.0283816242333142	0.0591812440532827	0.116	0.092	1	TEKT3	0	PCT
chr14-103126690-103127598	0.0283830938124656	0.0491636050874984	0.131	0.103	1	TNFAIP2	0	PCT
chr18-57586242-57587145	0.0283928421014347	0.052466350648901	0.219	0.185	1	FECH	0	PCT
chr19-7978009-7978928	0.0284039411138515	0.0679230506319967	0.139	0.113	1	ELAVL1	0	PCT
chr17-44221975-44222821	0.028434664511039	0.0617264179442136	0.193	0.163	1	UBTF	348	PCT
chr11-518351-519262	0.02845317319134	-0.0473579135453692	0.181	0.214	1	RNH1	11050	PCT
chr8-144416213-144417107	0.0284573630909027	-0.0589178677531783	0.145	0.179	1	SLC39A4	0	PCT
chr1-212518210-212519121	0.0285046068084855	0.0700284212062918	0.107	0.084	1	ATF3	46212	PCT
chr13-40503950-40504844	0.0285096209370048	0.0713544377761866	0.105	0.082	1	FOXO1	0	PCT
chr9-14347442-14348203	0.0285151939365911	0.0588888459924677	0.119	0.094	1	NFIB	0	PCT
chr5-118988027-118988934	0.0285365284579305	-0.046707079878176	0.331	0.361	1	DTWD2	0	PCT
chr7-98106453-98107294	0.0285436205013092	0.0516944037341901	0.261	0.225	1	LMTK2	0	PCT
chr13-27272138-27272994	0.0285740992563796	0.0596355486889712	0.125	0.1	1	RASL11A	0	PCT
chr8-130443188-130444056	0.0285757730871912	0.0588575443598034	0.109	0.085	1	ASAP1	0	PCT
chr6-36290418-36291254	0.0286033499797382	0.0624041507900489	0.151	0.122	1	PNPLA1	0	PCT
chr20-347510-348385	0.0286709849673126	-0.0456290917677022	0.294	0.324	1	NRSN2	0	PCT
chr8-72009122-72010057	0.0286749811183641	0.0721231530011811	0.203	0.172	1	TRPA1	9859	PCT
chr7-12210849-12211739	0.0286772817144764	0.0447820846895873	0.38	0.341	1	TMEM106B	0	PCT
chr18-36309173-36310102	0.02872321567504	0.0633209058773266	0.119	0.094	1	FHOD3	0	PCT
chr1-65158499-65159403	0.0287479997677421	0.067214073784827	0.232	0.198	1	AK4	0	PCT
chr13-74133901-74134692	0.0287769732329117	-0.0521395560821726	0.221	0.253	1	KLF12	138844	PCT
chr9-120868443-120869375	0.0288255063416978	-0.0411014777233616	0.301	0.336	1	PHF19	0	PCT
chr14-92514185-92514889	0.0288850203466338	0.0669661287403204	0.115	0.09	1	RIN3	0	PCT
chr11-77047330-77048137	0.0289135390400675	-0.0575836890682653	0.105	0.132	1	B3GNT6	5356	PCT
chr2-29921248-29922158	0.0289164220042152	0.0521977333260512	0.14	0.112	1	ALK	0	PCT
chr9-27003265-27004210	0.0289757256440695	-0.0616262976165185	0.081	0.105	1	IFT74	0	PCT
chr1-25694845-25695710	0.0290002235365829	0.0595010179783287	0.197	0.164	1	MAN1C1	0	PCT
chr12-15881845-15882777	0.0290166162089312	0.0472577988233553	0.322	0.284	1	EPS8	0	PCT
chr7-94657677-94658728	0.0290220957830442	-0.0427053729572344	0.273	0.31	1	PEG10	0	PCT
[truncated: 386,615 more rows]
