# Supplementary material for: Mosaic loss of Y chromosome is associated with aging and epithelial injury in chronic kidney disease
Source: Genome Biol. 2024 Jan 29;25:36. doi: 10.1186/s13059-024-03173-2 (PMC10823641; doi:10.1186/s13059-024-03173-2)
Supplement: Supplementary file 6 — Additional file 6. Single-cell multiome cell-specific chromVAR differential motif activity for LOY vs XY. [file 13059_2024_3173_MOESM6_ESM.csv]

feature	p_val	avg_log2FC	pct.1	pct.2	p_val_adj	gene	celltype
MA0139.1	3.89227594851209e-31	-1.11998132927953	0.1	0.204	2.46381067540816e-28	CTCF	PCT
MA0153.2	1.45167825497795e-21	-0.566086579928363	0.943	0.965	9.1891233540104e-19	HNF1B	PCT
MA0046.2	6.07712810150012e-20	-0.953920882652425	0.932	0.96	3.84682208824958e-17	HNF1A	PCT
MA0476.1	3.34134163013181e-16	2.01068921423219	0.332	0.19	2.11506925187343e-13	FOS	PCT
MA0478.1	9.55208820667439e-16	4.45010029113449	0.318	0.187	6.04647183482489e-13	FOSL2	PCT
MA1138.1	1.49487280266282e-15	2.77558547406775	0.326	0.19	9.46254484085565e-13	FOSL2::JUNB	PCT
MA0089.2	1.66052224407524e-15	1.88512250154395	0.383	0.221	1.05111058049963e-12	NFE2L1	PCT
MA0490.2	1.70920305655751e-15	6.11529448746571	0.335	0.197	1.0819255348009e-12	JUNB	PCT
MA0477.2	1.84110501002291e-15	4.13618995910405	0.328	0.192	1.1654194713445e-12	FOSL1	PCT
MA1130.1	2.21042772935636e-15	4.89509071983121	0.323	0.185	1.39920075268257e-12	FOSL2::JUN	PCT
MA1144.1	2.23839392633086e-15	3.62964750082816	0.325	0.188	1.41690335536743e-12	FOSL2::JUND	PCT
MA0491.2	3.24899009774859e-15	3.47405683024959	0.333	0.194	2.05661073187486e-12	JUND	PCT
MA0489.1	4.37341195584319e-15	0.477511490194246	0.333	0.193	2.76836976804874e-12	JUN(var.2)	PCT
MA1634.1	4.41613390773368e-15	2.54642025538653	0.326	0.188	2.79541276359542e-12	BATF	PCT
MA1137.1	4.58530658886732e-15	1.82823552107899	0.327	0.188	2.90249907075301e-12	FOSL1::JUNB	PCT
MA0462.2	5.03719172731797e-15	2.84643756732622	0.328	0.191	3.18854236339228e-12	BATF::JUN	PCT
MA1135.1	5.12484543009909e-15	2.78985218907137	0.318	0.187	3.24402715725273e-12	FOSB::JUNB	PCT
MA1141.1	6.50323586203725e-15	3.73663821847103	0.32	0.186	4.11654830066958e-12	FOS::JUND	PCT
MA1101.2	6.79112163549206e-15	4.87264744574096	0.321	0.19	4.29877999526647e-12	BACH2	PCT
MA1134.1	7.44037644827373e-15	3.62229806608428	0.318	0.19	4.70975829175727e-12	FOS::JUNB	PCT
MA1633.1	1.0578628851527e-14	0.906471792812365	0.363	0.217	6.69627206301658e-12	BACH1	PCT
MA0841.1	1.32024280912725e-14	3.80163347421853	0.332	0.195	8.35713698177548e-12	NFE2	PCT
MA1128.1	1.49219589051976e-14	3.00020399306878	0.322	0.184	9.44559998699011e-12	FOSL1::JUN	PCT
MA0099.3	1.77414380674793e-14	2.28154990562928	0.317	0.186	1.12303302967144e-11	FOS::JUN	PCT
MA0835.2	1.9183433064844e-14	2.17395907642446	0.325	0.192	1.21431131300462e-11	BATF3	PCT
MA1132.1	3.01694265215877e-14	2.46500565533896	0.326	0.19	1.9097246988165e-11	JUN::JUNB	PCT
MA0655.1	6.14854806833571e-14	1.47010920392569	0.312	0.18	3.8920309272565e-11	JDP2	PCT
MA1142.1	7.36058125717135e-14	3.55627821893974	0.325	0.19	4.65924793578947e-11	FOSL1::JUND	PCT
MA0472.2	4.18137942557543e-13	0.50509237331513	0.338	0.226	2.64681317638925e-10	EGR2	PCT
MA0639.1	5.00472744833732e-13	0.360708746769718	0.519	0.414	3.16799247479752e-10	DBP	PCT
MA0732.1	1.91413908841119e-12	0.521888276859686	0.268	0.184	1.21165004296428e-09	EGR3	PCT
MA1471.1	1.97051426206901e-12	-0.467288817075896	0.716	0.789	1.24733552788968e-09	BARX2	PCT
MA0501.1	2.22545313479562e-12	1.65238444607703	0.385	0.254	1.40871183432562e-09	MAF::NFE2	PCT
MA0843.1	5.70742693755817e-12	0.350975434115878	0.551	0.445	3.61280125147432e-09	TEF	PCT
MA0605.2	4.90235567687298e-11	0.557489542444136	0.383	0.276	3.1031911434606e-08	ATF3	PCT
MA1139.1	9.9695373258216e-11	0.458735607140453	0.364	0.256	6.31071712724507e-08	FOSL2::JUNB(var.2)	PCT
MA0656.1	1.55354148435846e-10	0.590389135001478	0.374	0.271	9.83391759598903e-08	JDP2(var.2)	PCT
MA0101.1	2.32628873899714e-10	0.825237643733186	0.296	0.225	1.47254077178519e-07	REL	PCT
MA0043.3	2.74766292981186e-10	0.280315052105753	0.485	0.383	1.7392706345709e-07	HLF	PCT
MA0107.1	5.83967813830463e-10	0.932317493338993	0.266	0.205	3.69651626154683e-07	RELA	PCT
MA1127.1	8.24402471138654e-10	0.360671074202968	0.379	0.25	5.21846764230768e-07	FOSB::JUN	PCT
MA0834.1	1.05835281127494e-09	0.45790609026705	0.352	0.255	6.69937329537039e-07	ATF7	PCT
MA0496.3	1.13448819454456e-09	0.961466012544937	0.52	0.457	7.18131027146708e-07	MAFK	PCT
MA1632.1	1.26588687721426e-09	0.713735033411346	0.447	0.333	8.01306393276625e-07	ATF2	PCT
MA0018.4	1.28862730147332e-09	0.619882300199788	0.4	0.305	8.15701081832609e-07	CREB1	PCT
MA0628.1	4.22587386959834e-09	-0.250156323963861	0.628	0.707	2.67497815945575e-06	POU6F1	PCT
MA1145.1	4.56661293579452e-09	0.525463517735025	0.362	0.256	2.89066598835793e-06	FOSL2::JUND(var.2)	PCT
MA0790.1	6.77859839819705e-09	-0.345437405508415	0.529	0.61	4.29085278605873e-06	POU4F1	PCT
MA1475.1	7.83408368229344e-09	0.268416776346144	0.317	0.233	4.95897497089175e-06	CREB3L4(var.2)	PCT
MA1587.1	8.42891979533223e-09	-0.306608014200203	0.773	0.838	5.3355062304453e-06	ZNF135	PCT
MA1140.2	1.09774043473445e-08	0.272033540834513	0.328	0.24	6.94869695186907e-06	JUNB(var.2)	PCT
MA0161.2	1.27001693259688e-08	0.434356172507363	0.68	0.612	8.03920718333827e-06	NFIC	PCT
MA1102.2	1.49117218948564e-08	-0.301015440430198	0.266	0.35	9.43911995944408e-06	CTCFL	PCT
MA0733.1	2.6715257181588e-08	0.273990076866327	0.364	0.279	1.69107577959452e-05	EGR4	PCT
MA0791.1	3.45031166627217e-08	-0.335007762637315	0.538	0.617	2.18404728475028e-05	POU4F3	PCT
MA0486.2	4.02897555926829e-08	0.252864363894243	0.493	0.402	2.55034152901683e-05	HSF1	PCT
MA1133.1	5.5555442059364e-08	0.348954284882139	0.351	0.253	3.51665948235774e-05	JUN::JUNB(var.2)	PCT
MA0025.2	8.31931303182899e-08	0.353840039213549	0.446	0.361	5.26612514914775e-05	NFIL3	PCT
MA1136.1	8.89138630140977e-08	0.381781581313195	0.342	0.246	5.62824752879238e-05	FOSB::JUNB(var.2)	PCT
MA1131.1	1.02394864455309e-07	0.584457826057859	0.357	0.251	6.48159492002104e-05	FOSL2::JUN(var.2)	PCT
MA1126.1	2.09672521542088e-07	0.509125384190317	0.359	0.261	0.000132722706136142	FOS::JUN(var.2)	PCT
MA0771.1	2.76966089807672e-07	0.26333581986198	0.487	0.415	0.000175319534848257	HSF4	PCT
MA0773.1	3.22277793865193e-07	-0.198062604692834	0.421	0.494	0.000204001843516667	MEF2D	PCT
MA0052.4	3.24525664276214e-07	-0.26041146715622	0.442	0.525	0.000205424745486844	MEF2A	PCT
MA0798.2	3.47976076171627e-07	0.427010882990775	0.322	0.265	0.00022026885621664	RFX3	PCT
MA0609.2	4.66424488267625e-07	0.575344304154894	0.317	0.234	0.000295246701073406	CREM	PCT
MA0162.4	4.92674638826323e-07	0.284374155513104	0.214	0.16	0.000311863046377062	EGR1	PCT
MA1516.1	5.38548538880073e-07	-0.228936483588147	0.223	0.296	0.000340901225111086	KLF3	PCT
MA0510.2	5.54687529811258e-07	0.366714315505027	0.249	0.186	0.000351117206370527	RFX5	PCT
MA1129.1	5.97465024691065e-07	0.356973066980057	0.358	0.256	0.000378195360629444	FOSL1::JUN(var.2)	PCT
MA0638.1	7.19849914535117e-07	0.218562218918607	0.406	0.312	0.000455664995900729	CREB3	PCT
MA1149.1	7.59376887554988e-07	0.250313901208091	0.378	0.303	0.000480685569822307	RARA::RXRG	PCT
MA0770.1	1.12873494689793e-06	0.265824252460985	0.488	0.427	0.00071448922138639	HSF2	PCT
MA1558.1	1.16509155087371e-06	-0.363950694327021	0.563	0.628	0.000737502951703058	SNAI1	PCT
MA0509.2	1.75540938485989e-06	0.532501873264339	0.316	0.262	0.00111117414061631	RFX1	PCT
MA1143.1	1.82649558465767e-06	0.293715765994193	0.316	0.243	0.00115617170508831	FOSL1::JUND(var.2)	PCT
MA0671.1	2.17009746875755e-06	0.297795045845578	0.664	0.592	0.00137367169772353	NFIX	PCT
MA0745.2	2.28566043909918e-06	-0.318503864025091	0.59	0.655	0.00144682305794978	SNAI2	PCT
MA0753.2	3.15519261361824e-06	0.0709672326099151	0.404	0.354	0.00199723692442034	ZNF740	PCT
MA0079.4	3.48133234335271e-06	-0.167558994431807	0.177	0.214	0.00220368337334227	SP1	PCT
MA0103.3	5.20231133871029e-06	-0.254550399713646	0.351	0.425	0.00329306307740361	ZEB1	PCT
MA1573.1	5.57023727237875e-06	-0.265267548811675	0.455	0.512	0.00352596019341575	THAP11	PCT
MA0492.1	5.73276913491774e-06	0.710289938158608	0.426	0.326	0.00362884286240293	JUND(var.2)	PCT
MA0830.2	5.93916796614186e-06	-0.368529072043868	0.491	0.547	0.00375949332256779	TCF4	PCT
MA0670.1	6.83093456254606e-06	0.332212206889068	0.585	0.534	0.00432398157809166	NFIA	PCT
MA0600.2	9.18437494943875e-06	0.247785803748909	0.265	0.188	0.00581370934299473	RFX2	PCT
MA0820.1	9.50415829147668e-06	-0.231178338399965	0.444	0.511	0.00601613219850474	FIGLA	PCT
MA0630.1	1.01779976584185e-05	-0.289501199833921	0.346	0.414	0.00644267251777894	SHOX	PCT
MA0497.1	1.12609695468328e-05	-0.234894613116486	0.404	0.459	0.00712819372314514	MEF2C	PCT
MA0844.1	1.26214864258012e-05	0.221270881686896	0.364	0.29	0.00798940090753215	XBP1	PCT
MA1648.1	1.29969016106607e-05	-0.322380202472803	0.384	0.458	0.0082270387195482	TCF12(var.2)	PCT
MA1504.1	1.52171566740261e-05	-0.331872739471654	0.672	0.735	0.00963246017465849	HOXC4	PCT
MA1559.1	1.55440126592098e-05	-0.327246863951013	0.575	0.621	0.00983936001327982	SNAI3	PCT
MA1125.1	1.86940186169218e-05	-0.201576889041427	0.488	0.569	0.0118333137845115	ZNF384	PCT
MA0522.3	2.08538332346023e-05	-0.315322818524948	0.383	0.46	0.0132004764375033	TCF3	PCT
MA1470.1	2.08570874586729e-05	0.401420137083119	0.398	0.316	0.01320253636134	BACH2(var.2)	PCT
MA1499.1	2.13051332694336e-05	-0.295315917565269	0.742	0.786	0.0134861493595514	HOXB4	PCT
MA1507.1	2.13051332694336e-05	-0.295315917565269	0.742	0.786	0.0134861493595514	HOXD4	PCT
MA0867.2	2.99013875018106e-05	0.328998020817362	0.525	0.461	0.0189275782886461	SOX4	PCT
MA1643.1	3.11146204974655e-05	0.112072166399203	0.76	0.689	0.0196955547748956	NFIB	PCT
MA1631.1	4.04587917878101e-05	-0.360186167599972	0.461	0.522	0.0256104152016838	ASCL1(var.2)	PCT
MA1100.2	5.60718707852102e-05	-0.237130563318029	0.45	0.516	0.0354934942070381	ASCL1	PCT
MA0526.3	5.65240652699087e-05	0.0784052037891942	0.61	0.55	0.0357797333158522	USF2	PCT
MA0810.1	6.95833896289975e-05	0.197352206779757	0.408	0.363	0.0440462856351554	TFAP2A(var.2)	PCT
MA0718.1	7.07821767690451e-05	-0.284409998028974	0.374	0.426	0.0448051178948056	RAX	PCT
MA1466.1	7.09473457470317e-05	0.31128851440784	0.423	0.356	0.0449096698578711	ATF6	PCT
MA0660.1	7.12696984009566e-05	-0.213481809105428	0.471	0.525	0.0451137190878055	MEF2B	PCT
MA0093.3	9.99519815211531e-05	0.144473327800643	0.6	0.541	0.0632696043028899	USF1	PCT
MA0681.2	0.000149570754521474	-0.244519477167017	0.413	0.468	0.094678287612093	PHOX2B	PCT
MA1534.1	0.000162480308409444	0.560750359863552	0.908	0.898	0.102850035223178	NR1I3	PCT
MA1472.1	0.000276063821046277	-0.283041815492166	0.414	0.47	0.174748398722294	BHLHA15(var.2)	PCT
MA0500.2	0.000325730280166084	-0.189710952258586	0.404	0.459	0.206187267345131	MYOG	PCT
MA1113.2	0.000329003003982384	-0.309975361668294	0.441	0.504	0.208258901520849	PBX2	PCT
MA1118.1	0.000370104107343179	0.106625945217331	0.343	0.298	0.234275899948233	SIX1	PCT
MA0502.2	0.000429154562818733	0.0812201450556497	0.54	0.48	0.271654838264258	NFYB	PCT
MA1487.1	0.000429457472647691	0.241335053865625	0.283	0.241	0.271846580185989	FOXE1	PCT
MA0751.1	0.000443245229421337	-0.171172274156487	0.435	0.478	0.280574230223706	ZIC4	PCT
MA0060.3	0.000447918884394685	0.10419349487019	0.485	0.437	0.283532653821836	NFYA	PCT
MA0618.1	0.000459562012444697	-0.18748561748699	0.335	0.374	0.290902753877493	LBX1	PCT
MA0721.1	0.000475358903365356	-0.16639750647707	0.366	0.406	0.30090218583027	UNCX	PCT
MA0674.1	0.000485885232822877	-0.181994183342773	0.494	0.539	0.307565352376881	NKX6-1	PCT
MA1642.1	0.00049538724957052	-0.170418491248421	0.544	0.594	0.313580128978139	NEUROG2(var.2)	PCT
MA1638.1	0.000502290068433214	-0.212444842584165	0.499	0.556	0.317949613318224	HAND2	PCT
MA0683.1	0.000550458182774141	-0.223783330014537	0.499	0.559	0.348440029696031	POU4F2	PCT
MA0523.1	0.000567496784854156	0.158234159941207	0.796	0.752	0.359225464812681	TCF7L2	PCT
MA0811.1	0.000579145424274254	0.240583625447564	0.404	0.375	0.366599053565603	TFAP2B	PCT
MA1596.1	0.000614791349461304	-0.106173360802694	0.701	0.761	0.389162924209005	ZNF460	PCT
MA0685.1	0.000661068239323721	-0.115052166502208	0.185	0.212	0.418456195491916	SP4	PCT
MA0499.2	0.000700336380702342	-0.212623791432267	0.518	0.574	0.443312928984582	MYOD1	PCT
MA0755.1	0.000713844731370027	-0.114366940032426	0.43	0.491	0.451863714957227	CUX2	PCT
MA0484.2	0.000842431714687409	-0.459139386331042	0.988	0.974	0.53325927539713	HNF4G	PCT
MA1644.1	0.000868186229530011	0.0953492025057957	0.478	0.439	0.549561883292497	NFYC	PCT
MA0697.1	0.000966019722971469	-0.160159170832126	0.488	0.536	0.61149048464094	ZIC3	PCT
MA0894.1	0.000984806511950787	-0.207645322076241	0.399	0.458	0.623382522064848	HESX1	PCT
MA0644.1	0.000992722652941259	-0.117302341765946	0.507	0.554	0.628393439311817	ESX1	PCT
MA0152.1	0.000993884359456782	0.145847446584901	0.234	0.194	0.629128799536143	NFATC2	PCT
MA0799.1	0.00125417261569358	0.218175321529298	0.255	0.206	0.793891265734036	RFX4	PCT
MA1639.1	0.00127158807267621	-0.395412312946124	0.492	0.555	0.80491525000404	MEIS1(var.2)	PCT
MA0524.2	0.001289215456032	0.205902863694288	0.43	0.376	0.816073383668257	TFAP2C	PCT
MA1568.1	0.00138335291051056	-0.212419813377552	0.364	0.413	0.875662392353182	TCF21(var.2)	PCT
MA1579.1	0.00140356286635407	0.182156050650231	0.581	0.548	0.888455294402127	ZBTB26	PCT
MA1109.1	0.00142711580963737	-0.162338724428172	0.558	0.588	0.903364307500453	NEUROD1	PCT
MA0095.2	0.00182912293719466	-0.211766820916969	0.419	0.477	1	YY1	PCT
MA0692.1	0.00194800102683031	0.17220124802656	0.568	0.537	1	TFEB	PCT
MA0038.2	0.00209478965910845	0.0712978989877574	0.497	0.437	1	GFI1	PCT
MA0114.4	0.00213117461752661	-0.546706105188836	0.986	0.975	1	HNF4A	PCT
MA0679.2	0.00263679887515549	-0.151255806675446	0.401	0.47	1	ONECUT1	PCT
MA0757.1	0.00272025556306011	-0.165744974251468	0.426	0.463	1	ONECUT3	PCT
MA1584.1	0.00275858134156817	-0.195111176366387	0.426	0.484	1	ZIC5	PCT
MA1509.1	0.00280614775202527	0.115344261197483	0.392	0.341	1	IRF6	PCT
MA0144.2	0.00283876854890713	0.546618862888007	0.387	0.335	1	STAT3	PCT
MA1640.1	0.00297210337248825	-0.261386675988836	0.455	0.496	1	MEIS2(var.2)	PCT
MA0155.1	0.00313857651975337	0.118617284668119	0.565	0.509	1	INSM1	PCT
MA0160.1	0.00318209057700135	-0.237651146428836	0.193	0.23	1	NR4A2	PCT
MA0627.2	0.00341746296880831	0.219003406349972	0.211	0.182	1	POU2F3	PCT
MA1515.1	0.00373677517915475	-0.150284215710661	0.235	0.285	1	KLF2	PCT
MA0112.3	0.00398346308624437	-0.235850199251456	0.656	0.678	1	ESR1	PCT
MA1525.1	0.0041523628392847	0.00159392561784255	0.167	0.142	1	NFATC4	PCT
MA0703.2	0.00431039179156293	-0.0771412760446454	0.397	0.432	1	LMX1B	PCT
MA1474.1	0.00441628806248159	0.213688124934091	0.432	0.382	1	CREB3L4	PCT
MA0648.1	0.0048608978155553	-0.243047350989729	0.565	0.619	1	GSC	PCT
MA0852.2	0.00541500378930078	0.205177848734705	0.234	0.203	1	FOXK1	PCT
MA0831.2	0.00546225754068566	0.0636055175657513	0.55	0.506	1	TFE3	PCT
MA0654.1	0.00603519328693906	-0.177864081686192	0.362	0.396	1	ISX	PCT
MA0716.1	0.00603519328693906	-0.177864081686192	0.362	0.396	1	PRRX1	PCT
MA0717.1	0.00603519328693906	-0.177864081686192	0.362	0.396	1	RAX2	PCT
MA1589.1	0.00624766655995062	-0.204624590707137	0.577	0.603	1	ZNF140	PCT
MA0141.3	0.00647411148593932	0.0772285515740643	0.095	0.104	1	ESRRB	PCT
MA0903.1	0.00701175137842966	-0.13218791815348	0.492	0.568	1	HOXB3	PCT
MA0625.1	0.00811611204295572	0.19769879454407	0.147	0.14	1	NFATC3	PCT
MA0901.2	0.0084764262927634	-0.179104892484068	0.318	0.353	1	HOXB13	PCT
MA0658.1	0.00848061313555096	-0.181630518783298	0.451	0.483	1	LHX6	PCT
MA1650.1	0.008777842104814	0.163807414878899	0.284	0.241	1	ZBTB14	PCT
MA0696.1	0.00931705230049533	-0.0927061860716363	0.461	0.493	1	ZIC1	PCT
MA1578.1	0.00943748929198006	0.171305027088643	0.361	0.336	1	VEZF1	PCT
MA1653.1	0.0096112554610355	0.00908633432728756	0.274	0.275	1	ZNF148	PCT
MA1601.1	0.0107523481788231	0.198747085839948	0.529	0.502	1	ZNF75D	PCT
MA1567.1	0.0110065240784767	-0.220287231891383	0.528	0.568	1	TBX6	PCT
MA1117.1	0.0110345133721019	0.298610634935578	0.388	0.35	1	RELB	PCT
MA0651.1	0.011047387579306	-0.139436784752543	0.278	0.312	1	HOXC11	PCT
MA1122.1	0.0110995160358271	0.132429270314224	0.245	0.205	1	TFDP1	PCT
MA0488.1	0.0115367954405596	0.648476159575631	0.466	0.39	1	JUN	PCT
MA1119.1	0.0123473649056623	0.0606307663033712	0.356	0.324	1	SIX2	PCT
MA1566.1	0.0130948350931259	-0.144894828171629	0.496	0.517	1	TBX3	PCT
MA1099.2	0.0134396101262444	0.0883314504138024	0.497	0.486	1	HES1	PCT
MA0593.1	0.0136222977780701	0.246257332174684	0.245	0.218	1	FOXP2	PCT
MA0730.1	0.0138373171655673	0.220579992221182	0.399	0.353	1	RARA(var.2)	PCT
MA1514.1	0.0142145542982326	0.0845609094388816	0.333	0.308	1	KLF17	PCT
MA0592.3	0.0144154483353843	-0.215641020694074	0.109	0.145	1	ESRRA	PCT
MA0768.1	0.0145314226489349	0.135595859487412	0.793	0.764	1	LEF1	PCT
MA1554.1	0.0150475682040658	0.211142303230898	0.317	0.287	1	RFX7	PCT
MA0442.2	0.0151202867351716	0.214178849988633	0.523	0.479	1	SOX10	PCT
MA1517.1	0.0162809362791242	-0.0746695889613146	0.185	0.219	1	KLF6	PCT
MA1151.1	0.0163647831836088	0.0632334094490802	0.546	0.504	1	RORC	PCT
MA0525.2	0.0171209829834564	-0.174066905568114	0.43	0.478	1	TP63	PCT
MA0102.4	0.0175001658576601	-0.263462742590909	0.509	0.536	1	CEBPA	PCT
MA0725.1	0.018411009103271	-0.106535014578965	0.384	0.392	1	VSX1	PCT
MA0726.1	0.018411009103271	-0.106535014578965	0.384	0.392	1	VSX2	PCT
MA0259.1	0.018622121600664	-0.169795330421561	0.456	0.497	1	ARNT::HIF1A	PCT
MA1654.1	0.0189800734204921	0.0813603449326002	0.592	0.546	1	ZNF16	PCT
MA0845.1	0.0191111270848119	-0.202563526322327	0.338	0.376	1	FOXB1	PCT
MA0780.1	0.0194135325289494	-0.153036736963238	0.389	0.419	1	PAX3	PCT
MA0814.2	0.0203158295145185	-0.115703888232569	0.346	0.359	1	TFAP2C(var.2)	PCT
MA0091.1	0.0203335914889303	-0.0608423465502926	0.41	0.447	1	TAL1::TCF3	PCT
MA0680.1	0.0204172177380195	-0.116589470631841	0.424	0.464	1	PAX7	PCT
MA0470.2	0.0204227155868186	-0.088947290491558	0.314	0.353	1	E2F4	PCT
MA0137.3	0.0205674262360966	0.859564169260648	0.352	0.315	1	STAT1	PCT
MA0838.1	0.0206808651248396	-0.288112699357957	0.517	0.554	1	CEBPG	PCT
MA1112.2	0.0212264248397795	0.0108343473611456	0.776	0.72	1	NR4A1	PCT
MA1585.1	0.0218749455438005	-0.120049756076779	0.382	0.403	1	ZKSCAN1	PCT
MA1652.1	0.0220779044068857	0.159941578763151	0.436	0.398	1	ZKSCAN5	PCT
MA1581.1	0.0241127138710926	-0.0560518167516577	0.626	0.651	1	ZBTB6	PCT
MA0506.1	0.0241222961083131	-0.0148491597121505	0.248	0.243	1	NRF1	PCT
MA0754.1	0.0249852028190603	-0.180622296938551	0.45	0.469	1	CUX1	PCT
MA0042.2	0.0252590613400748	0.238863592784602	0.299	0.253	1	FOXI1	PCT
MA0033.2	0.0252590613400748	0.238863592784602	0.299	0.253	1	FOXL1	PCT
MA0848.1	0.0252590613400748	0.238863592784602	0.299	0.253	1	FOXO4	PCT
MA0849.1	0.0252590613400748	0.238863592784602	0.299	0.253	1	FOXO6	PCT
MA0850.1	0.0252590613400748	0.238863592784602	0.299	0.253	1	FOXP3	PCT
MA0842.2	0.0254285501179204	-0.565231320484112	0.748	0.759	1	NRL	PCT
MA0806.1	0.0264917677627994	-0.126909880071276	0.473	0.514	1	TBX4	PCT
MA0807.1	0.0264917677627994	-0.126909880071276	0.473	0.514	1	TBX5	PCT
MA0822.1	0.028421101684278	-0.175622750377498	0.659	0.7	1	HES7	PCT
MA1150.1	0.0288863536965864	0.183693626671535	0.517	0.491	1	RORB	PCT
MA1636.1	0.0291176806308961	-0.146086302153948	0.514	0.538	1	CEBPG(var.2)	PCT
MA0767.1	0.0305676648354701	0.116102313944508	0.524	0.501	1	GCM2	PCT
MA0138.2	0.0316797743635667	-0.185683337743004	0.667	0.701	1	REST	PCT
MA1592.1	0.0331771823897981	0.159508240212889	0.497	0.462	1	ZNF274	PCT
MA0504.1	0.0333144871160132	-0.075027481106563	0.934	0.91	1	NR2C2	PCT
MA1523.1	0.0338475601844547	0.0838947955834433	0.599	0.557	1	MSANTD3	PCT
MA0839.1	0.0340871470397691	0.0797276532678329	0.414	0.381	1	CREB3L1	PCT
MA0130.1	0.0353536934993528	-0.134745649355958	0.743	0.772	1	ZNF354C	PCT
MA0743.2	0.0373502623412949	-0.18969055105809	0.387	0.395	1	SCRT1	PCT
MA0740.1	0.0377475836096978	-0.0854206402256005	0.143	0.18	1	KLF14	PCT
MA0027.2	0.0379354947221368	0.172186902002883	0.374	0.352	1	EN1	PCT
MA1565.1	0.0404423829042036	-0.0516840214130891	0.537	0.564	1	TBX18	PCT
MA0700.2	0.0415861019089992	-0.0685727129799722	0.378	0.413	1	LHX2	PCT
MA0113.3	0.0416291959886006	0.226555719481985	0.649	0.658	1	NR3C1	PCT
MA0891.1	0.0424817854559205	-0.085153135811474	0.537	0.572	1	GSC2	PCT
MA0471.2	0.0427798008542893	0.0412962966881009	0.229	0.235	1	E2F6	PCT
MA1552.1	0.042839275720981	-0.0943942059538471	0.379	0.413	1	RARB(var.3)	PCT
MA1683.1	0.044632548547843	0.210710051044362	0.307	0.272	1	FOXA3	PCT
MA1649.1	0.0450289314187705	0.0369419956965775	0.616	0.592	1	ZBTB12	PCT
MA0748.2	0.0465291346856562	-0.150940070538274	0.265	0.284	1	YY2	PCT
MA0662.1	0.0474288507410561	-0.129993857345845	0.327	0.355	1	MIXL1	PCT
MA0528.2	0.0490966547891716	-0.174599150651037	0.416	0.456	1	ZNF263	PCT
MA0710.1	0.0492753661700003	-0.0760692356347004	0.371	0.403	1	NOTO	PCT
MA0159.1	0.049490937622274	0.0620773204096395	0.485	0.457	1	RARA::RXRA	PCT
MA0868.2	0.0496879965930086	0.110593735524946	0.367	0.331	1	SOX8	PCT
MA0871.2	0.050233792194768	0.257024407847516	0.575	0.534	1	TFEC	PCT
MA1494.1	0.0510937950434741	-0.0948395299886364	0.959	0.955	1	HNF4A(var.2)	PCT
MA0756.1	0.0511244542227908	-0.119873347116738	0.451	0.486	1	ONECUT2	PCT
MA1528.1	0.0515577557919769	0.0139831655175606	0.68	0.655	1	NFIX(var.2)	PCT
MA0620.3	0.0527158489315352	0.0154277953997295	0.584	0.537	1	MITF	PCT
MA0746.2	0.0528339961957999	-0.142981470382921	0.164	0.213	1	SP3	PCT
MA0132.2	0.0552864855072491	0.136378371651688	0.368	0.322	1	PDX1	PCT
MA0612.2	0.0552864855072491	0.136378371651688	0.368	0.322	1	EMX1	PCT
MA0893.2	0.0552864855072491	0.136378371651688	0.368	0.322	1	GSX2	PCT
MA0900.2	0.0552864855072491	0.136378371651688	0.368	0.322	1	HOXA2	PCT
MA0902.2	0.0552864855072491	0.136378371651688	0.368	0.322	1	HOXB2	PCT
MA0912.2	0.0552864855072491	0.136378371651688	0.368	0.322	1	HOXD3	PCT
MA0024.3	0.0567208061369737	-0.110806081854082	0.373	0.412	1	E2F1	PCT
MA0688.1	0.0577739670723631	0.062822179195427	0.395	0.386	1	TBX2	PCT
MA0787.1	0.061750143203295	0.163837872052749	0.198	0.182	1	POU3F2	PCT
MA0861.1	0.0620906585441532	-0.149365363012182	0.477	0.485	1	TP73	PCT
MA0074.1	0.063662360255566	0.15746117467048	0.658	0.629	1	RXRA::VDR	PCT
MA1115.1	0.0655210059700297	0.128233319366128	0.187	0.181	1	POU5F1	PCT
MA0641.1	0.0657450957671559	0.197522399121018	0.116	0.073	1	ELF4	PCT
MA0131.2	0.0665337313926089	0.167438793117068	0.466	0.451	1	HINFP	PCT
MA0731.1	0.0670978910359106	0.109029633656057	0.395	0.362	1	BCL6B	PCT
MA0077.1	0.0675323070299615	0.134200081425498	0.382	0.346	1	SOX9	PCT
MA0714.1	0.0701067458666874	-0.157076158562486	0.618	0.639	1	PITX3	PCT
MA0106.3	0.070538875301218	-0.191650666055995	0.498	0.541	1	TP53	PCT
MA0864.2	0.0725707200226563	-0.010717685738838	0.341	0.385	1	E2F2	PCT
MA0481.3	0.0751768164579479	0.181280418677228	0.312	0.282	1	FOXP1	PCT
MA0088.2	0.0759671616693002	-0.115951038323735	0.473	0.524	1	ZNF143	PCT
MA0516.2	0.0769126827473462	-0.00986401787040087	0.226	0.211	1	SP2	PCT
MA1532.1	0.0783928400888663	0.0290079044846006	0.592	0.57	1	NR1D2	PCT
MA0115.1	0.0786884824476997	0.0248971738682124	0.931	0.904	1	NR1H2::RXRA	PCT
MA0050.2	0.0791550398651943	-0.222397688456393	0.294	0.33	1	IRF1	PCT
MA0772.1	0.0810774464502325	0.0425304669476104	0.23	0.209	1	IRF7	PCT
MA0653.1	0.0830416016700288	-0.438978765787508	0.254	0.234	1	IRF9	PCT
MA0047.3	0.0835869654763108	0.169000320293156	0.333	0.296	1	FOXA2	PCT
MA1111.1	0.0838564861814735	-0.0411665206278344	0.328	0.345	1	NR2F2	PCT
MA0741.1	0.0841913543912962	-0.0094256145136421	0.173	0.184	1	KLF16	PCT
MA0495.3	0.0861706569009861	-0.289139952303728	0.704	0.705	1	MAFF	PCT
MA0594.2	0.08830801683162	-0.111808062749625	0.307	0.337	1	HOXA9	PCT
MA0800.1	0.0900520623924403	0.0718767755989291	0.385	0.385	1	EOMES	PCT
MA1485.1	0.0902354341307721	-0.138984368292105	0.441	0.454	1	FERD3L	PCT
MA1545.1	0.0907497002349926	-0.153606180699818	0.387	0.407	1	OVOL2	PCT
MA1535.1	0.0938855881485972	0.0318756870169284	0.451	0.415	1	NR2C1	PCT
MA0769.2	0.09396377657523	-0.00556745442937645	0.83	0.808	1	TCF7	PCT
MA0792.1	0.0941649504325863	0.116137443055944	0.213	0.181	1	POU5F1B	PCT
MA0473.3	0.0954187496891207	-0.0177836066160131	0.1	0.088	1	ELF1	PCT
MA1512.1	0.0999132407135458	0.0406097486444618	0.176	0.17	1	KLF11	PCT
MA0048.2	0.103219477799926	-0.0613492408181374	0.4	0.434	1	NHLH1	PCT
MA0083.3	0.103750349386946	0.137464166988867	0.342	0.328	1	SRF	PCT
MA1527.1	0.105715611767138	0.113012091575891	0.678	0.641	1	NFIC(var.2)	PCT
MA0665.1	0.106488044995113	-0.113663417406082	0.346	0.347	1	MSC	PCT
MA1557.1	0.107542584974003	0.0213452686766862	0.612	0.585	1	SMAD5	PCT
MA0468.1	0.110560625310422	0.0571127273580982	0.626	0.589	1	DUX4	PCT
MA0702.2	0.11099610024827	-0.0667273111563507	0.366	0.372	1	LMX1A	PCT
MA0750.2	0.111113281134184	0.352160410972817	0.116	0.087	1	ZBTB7A	PCT
MA0645.1	0.112766023817795	0.0348663500833115	0.114	0.085	1	ETV6	PCT
MA0776.1	0.115289667093755	-0.0839109877392229	0.492	0.534	1	MYBL1	PCT
MA0847.2	0.115937618853733	0.0419839675009579	0.271	0.246	1	FOXD2	PCT
MA0826.1	0.116373116157239	0.0558973384986547	0.55	0.591	1	OLIG1	PCT
MA0669.1	0.116791712054545	-0.0160477883203771	0.512	0.541	1	NEUROG2	PCT
MA0465.2	0.117808204762012	-0.0845808211145644	0.269	0.263	1	CDX2	PCT
MA0258.2	0.120810572656452	0.0581076598451455	0.483	0.473	1	ESR2	PCT
MA1529.1	0.121745135722658	-0.0364697344190142	0.356	0.385	1	NHLH2	PCT
MA1635.1	0.126295726386193	-0.0858571134093824	0.491	0.515	1	BHLHE22(var.2)	PCT
MA0105.4	0.127452829721944	0.169875886538189	0.673	0.66	1	NFKB1	PCT
MA1637.1	0.127663514332643	0.0825155088930736	0.488	0.464	1	EBF3	PCT
MA0735.1	0.130384629044514	-0.00789652697585164	0.351	0.425	1	GLIS1	PCT
MA0147.3	0.130984137782417	0.112483261945153	0.581	0.568	1	MYC	PCT
MA0779.1	0.132003224262166	0.115341205121952	0.673	0.652	1	PAX1	PCT
MA0070.1	0.132834893724432	-0.0254311611835286	0.463	0.483	1	PBX1	PCT
MA0668.1	0.133594967986591	-0.0325056781072222	0.499	0.53	1	NEUROD2	PCT
MA1547.1	0.133813764046072	-0.125659497031203	0.716	0.724	1	PITX2	PCT
MA0823.1	0.134708795812647	0.0279721705421037	0.599	0.562	1	HEY1	PCT
MA0744.2	0.135283919114376	0.0648034224722013	0.34	0.364	1	SCRT2	PCT
MA0485.2	0.135349517500702	-0.0343440545467139	0.301	0.313	1	HOXC9	PCT
MA0727.1	0.139719033010043	0.4218118017732	0.66	0.677	1	NR3C2	PCT
MA0778.1	0.140231555389744	0.222826080465794	0.638	0.625	1	NFKB2	PCT
MA1580.1	0.140856583728132	-0.00972854495384434	0.455	0.435	1	ZBTB32	PCT
MA0507.1	0.14480120529575	0.0196075765808061	0.192	0.197	1	POU2F2	PCT
MA1600.1	0.145425541341665	-0.137610990805213	0.551	0.547	1	ZNF684	PCT
MA1103.2	0.146464525957705	0.204394315242805	0.28	0.256	1	FOXK2	PCT
MA0051.1	0.146624557994609	-0.0129029804968879	0.178	0.195	1	IRF2	PCT
MA0508.3	0.146860518239802	0.0076363586203716	0.507	0.488	1	PRDM1	PCT
MA1152.1	0.148453130657713	-0.0876984043210619	0.373	0.389	1	SOX15	PCT
MA0666.1	0.148483033339683	-0.0344646030991364	0.331	0.377	1	MSX1	PCT
MA0708.1	0.148483033339683	-0.0344646030991364	0.331	0.377	1	MSX2	PCT
MA0876.1	0.148483033339683	-0.0344646030991364	0.331	0.377	1	BSX	PCT
MA0511.2	0.148947405517016	0.0219035792805589	0.346	0.327	1	RUNX2	PCT
MA0766.2	0.149463185985896	0.109584597814088	0.449	0.433	1	GATA5	PCT
MA0032.2	0.154030898315651	-0.141194400901588	0.312	0.342	1	FOXC1	PCT
MA1467.1	0.154516829575619	-0.110883701250971	0.507	0.529	1	ATOH1(var.2)	PCT
MA0148.4	0.15495865493599	0.160694716541773	0.353	0.34	1	FOXA1	PCT
MA0610.1	0.155919810907214	0.099885108301882	0.533	0.529	1	DMRT3	PCT
MA0808.1	0.157204891489462	0.206852454376827	0.26	0.274	1	TEAD3	PCT
MA0872.1	0.158483424893386	0.0735787043474636	0.533	0.496	1	TFAP2A(var.3)	PCT
MA0678.1	0.162228689551555	0.0143481650950644	0.502	0.529	1	OLIG2	PCT
MA0889.1	0.163062749649537	0.0990189506238002	0.349	0.344	1	GBX1	PCT
MA0071.1	0.163559646002192	0.118129510534888	0.287	0.266	1	RORA	PCT
MA0119.1	0.16497981831699	0.0788061600614522	0.772	0.75	1	NFIC::TLX1	PCT
MA0623.2	0.166241010191489	-0.0388923537512781	0.496	0.534	1	NEUROG1	PCT
MA1503.1	0.167067471245474	-0.0154126525237097	0.295	0.298	1	HOXB9	PCT
MA0899.1	0.167668387538767	-0.0196959711027656	0.183	0.204	1	HOXA10	PCT
MA1570.1	0.168122651569371	0.136901092873952	0.461	0.496	1	TFAP4(var.2)	PCT
MA0707.1	0.169986961335841	-0.049398874420678	0.328	0.348	1	MNX1	PCT
MA0715.1	0.170712129396714	-0.0926220767526327	0.439	0.479	1	PROP1	PCT
MA0749.1	0.171061239835352	0.0235837780093732	0.393	0.383	1	ZBED1	PCT
MA0878.2	0.171302348268204	-0.136293502289087	0.207	0.22	1	CDX1	PCT
MA0724.1	0.173198163577328	0.0636933671399146	0.449	0.406	1	VENTX	PCT
MA0689.1	0.176090781488313	0.101941629216218	0.452	0.436	1	TBX20	PCT
MA0846.1	0.184237741014732	-0.0738043739051869	0.261	0.272	1	FOXC2	PCT
MA0595.1	0.184595586717483	0.128153485801261	0.606	0.584	1	SREBF1	PCT
MA0821.1	0.185121444107396	-0.130276278016447	0.691	0.725	1	HES5	PCT
MA0003.4	0.18669544417077	-0.0991201919322478	0.292	0.303	1	TFAP2A	PCT
MA1114.1	0.186879095129214	0.085770943672816	0.481	0.46	1	PBX3	PCT
MA0907.1	0.190095177371079	-0.0735953519232037	0.316	0.343	1	HOXC13	PCT
MA0035.4	0.1952657335351	0.186842649657531	0.53	0.511	1	GATA1	PCT
MA0785.1	0.195791490688449	0.100250351203286	0.209	0.21	1	POU2F1	PCT
MA1522.1	0.197313165944346	-0.0284136680737385	0.354	0.367	1	MAZ	PCT
MA0819.1	0.19877618861339	0.0277023133245815	0.522	0.495	1	CLOCK	PCT
MA0908.1	0.20015622946473	-0.00913003509787175	0.335	0.34	1	HOXD11	PCT
MA1493.1	0.200428145615482	0.049311585502489	0.637	0.639	1	HES6	PCT
MA0895.1	0.203864186908249	0.0514368394210905	0.625	0.644	1	HMBOX1	PCT
MA1106.1	0.203977705459144	-0.0820004008078763	0.434	0.463	1	HIF1A	PCT
MA0890.1	0.205959498863449	0.0354996599747336	0.323	0.317	1	GBX2	PCT
MA0789.1	0.219033615591025	0.123807184057098	0.197	0.2	1	POU3F4	PCT
MA1538.1	0.220445866172928	-0.164876639395999	0.519	0.528	1	NR2F1(var.3)	PCT
MA0738.1	0.222956848369719	0.142996366520522	0.782	0.764	1	HIC2	PCT
MA1556.1	0.224537969057092	-0.103168443708232	0.58	0.595	1	RXRG(var.2)	PCT
MA0914.1	0.226787346297445	-0.0315497872849588	0.348	0.388	1	ISL2	PCT
MA0788.1	0.23902658885954	-0.0335018779376841	0.213	0.231	1	POU3F3	PCT
MA0649.1	0.239651427422459	0.0615756306690727	0.584	0.576	1	HEY2	PCT
MA1497.1	0.258328988510733	-0.144754637975036	0.326	0.332	1	HOXA6	PCT
MA0057.1	0.258389932458005	-0.0223026434292428	0.323	0.328	1	MZF1(var.2)	PCT
MA1544.1	0.259151160336873	-0.162992384543728	0.377	0.417	1	OVOL1	PCT
MA0596.1	0.259510222869003	0.0354595786997498	0.633	0.604	1	SREBF2	PCT
MA1572.1	0.259878898809465	0.0605175037377608	0.425	0.455	1	TGIF2LY	PCT
MA0030.1	0.261694717703353	0.0867433974746725	0.257	0.241	1	FOXF2	PCT
MA0786.1	0.26256867897241	0.213566953109201	0.198	0.183	1	POU3F1	PCT
MA1555.1	0.262883586197945	-0.0555640599587794	0.527	0.542	1	RXRB(var.2)	PCT
MA1560.1	0.263204979785262	-0.0341219386663405	0.507	0.54	1	SOHLH2	PCT
MA1647.1	0.266012890859777	0.0774949263007959	0.274	0.269	1	PRDM4	PCT
MA0805.1	0.269294080144277	-0.0391844902513786	0.501	0.525	1	TBX1	PCT
MA0752.1	0.269438920157296	0.045526768995095	0.434	0.405	1	ZNF410	PCT
MA1110.1	0.270218522184986	0.0177383133603103	0.375	0.372	1	NR1H4	PCT
MA1419.1	0.270542376758481	-0.190250331899242	0.233	0.226	1	IRF4	PCT
MA0909.2	0.273277622658082	-0.0738863585439529	0.264	0.272	1	HOXD13	PCT
MA1651.1	0.274775986437873	-0.0629688316368929	0.323	0.34	1	ZFP42	PCT
MA0652.1	0.278548351702785	-0.267193405291747	0.212	0.209	1	IRF8	PCT
MA1550.1	0.279848710680587	-0.0329828447311566	0.922	0.919	1	PPARD	PCT
MA0815.1	0.28014194657676	0.0968502180712035	0.477	0.461	1	TFAP2C(var.3)	PCT
MA0802.1	0.281481093101507	0.0263391258570659	0.349	0.343	1	TBR1	PCT
MA0597.1	0.282266803951267	0.0764662313802196	0.75	0.729	1	THAP1	PCT
MA1641.1	0.287521739648747	-0.155224028847413	0.446	0.462	1	MYF5	PCT
MA1104.2	0.288899845020502	-0.116176426762547	0.52	0.519	1	GATA6	PCT
MA1154.1	0.291496254566748	0.068735168804346	0.404	0.394	1	ZNF282	PCT
MA0784.1	0.292004814326956	0.165659732941548	0.238	0.232	1	POU1F1	PCT
MA0058.3	0.295903880805175	0.180432052122507	0.496	0.496	1	MAX	PCT
MA1561.1	0.296866601908259	0.145067859365819	0.456	0.449	1	SOX12	PCT
MA1597.1	0.298617568699216	0.133813414955312	0.432	0.411	1	ZNF528	PCT
MA0828.1	0.30054051333824	0.0639193055126506	0.507	0.503	1	SREBF2(var.2)	PCT
MA0862.1	0.304243431980441	-0.0539106856070436	0.457	0.446	1	GMEB2	PCT
MA0081.2	0.30960554679706	-0.104201352367051	0.14	0.163	1	SPIB	PCT
MA0855.1	0.310484343336629	-0.217834051663253	0.929	0.916	1	RXRB	PCT
MA0673.1	0.314327350000159	-0.0739140909681408	0.434	0.463	1	NKX2-8	PCT
MA0463.2	0.314973388077827	0.0751255764299956	0.414	0.395	1	BCL6	PCT
MA0100.3	0.318043034828248	0.0386296263933704	0.534	0.518	1	MYB	PCT
MA1574.1	0.322965044345361	-0.232873426074502	0.931	0.915	1	THRB	PCT
MA1656.1	0.325142786071945	0.0669668630636759	0.553	0.537	1	ZNF449	PCT
MA1484.1	0.327876768014776	-0.257416504881052	0.099	0.1	1	ETS2	PCT
MA0856.1	0.328793432761235	-0.322433628941014	0.942	0.93	1	RXRG	PCT
MA1476.1	0.335124926016431	0.00844715477849989	0.371	0.349	1	DLX5	PCT
MA0698.1	0.336211369876057	-0.0905488710649949	0.491	0.498	1	ZBTB18	PCT
MA0482.2	0.337698505913875	-0.122611324000002	0.53	0.522	1	GATA4	PCT
MA1105.2	0.342002558955315	-0.15660199290674	0.104	0.125	1	GRHL2	PCT
MA0632.2	0.344689454741363	-0.0359217572841051	0.3	0.325	1	TCFL5	PCT
MA0616.2	0.346037789282616	0.00477311709847927	0.556	0.57	1	HES2	PCT
MA0781.1	0.349749084167074	0.0659862050344806	0.685	0.666	1	PAX9	PCT
MA1548.1	0.350193394313267	-0.077025712803753	0.48	0.489	1	PLAGL2	PCT
MA0801.1	0.350823500230598	-0.0509476281949528	0.452	0.464	1	MGA	PCT
MA0803.1	0.350823500230598	-0.0509476281949528	0.452	0.464	1	TBX15	PCT
MA0905.1	0.355583307143438	-0.0985021003533708	0.291	0.314	1	HOXC10	PCT
MA0069.1	0.358011269287155	0.0328284144281852	0.576	0.559	1	PAX6	PCT
MA1464.1	0.360059991799552	-0.00893020053117044	0.563	0.517	1	ARNT2	PCT
MA0736.1	0.363285839756303	0.0264212546787748	0.539	0.532	1	GLIS2	PCT
MA0866.1	0.371275563778538	0.0542123108334877	0.366	0.393	1	SOX21	PCT
MA0466.2	0.375578225702548	0.0195455194115233	0.439	0.452	1	CEBPB	PCT
MA0664.1	0.376708758318828	0.0750762683044522	0.501	0.484	1	MLXIPL	PCT
MA0837.1	0.377623479122054	0.0461591527282175	0.46	0.463	1	CEBPE	PCT
MA1562.1	0.382215699890845	0.0373356515287087	0.415	0.41	1	SOX14	PCT
MA0865.1	0.385545694870201	0.034007718686034	0.356	0.329	1	E2F8	PCT
MA1655.1	0.386524943666291	-0.104278142818745	0.545	0.563	1	ZNF341	PCT
MA0906.1	0.392153165389068	-0.05254444732964	0.294	0.299	1	HOXC12	PCT
MA1571.1	0.393250300733815	-0.00264689182761191	0.457	0.482	1	TGIF2LX	PCT
MA0763.1	0.394345735368989	-0.0428587757779506	0.121	0.111	1	ETV3	PCT
MA1537.1	0.397503654980835	-0.537140195225862	0.933	0.921	1	NR2F1(var.2)	PCT
MA0073.1	0.402083870712946	-0.0109649911030442	0.237	0.236	1	RREB1	PCT
MA0795.1	0.402616004503358	-0.0274728168681739	0.612	0.588	1	SMAD3	PCT
MA0663.1	0.407095170648702	0.0960929615633815	0.511	0.496	1	MLX	PCT
MA0104.4	0.414312988883254	0.109883806651079	0.519	0.502	1	MYCN	PCT
MA1536.1	0.41459872892546	0.0308498771976106	0.406	0.407	1	NR2C2(var.2)	PCT
MA1646.1	0.414793187757001	-0.0305592487343905	0.489	0.462	1	OSR2	PCT
MA0722.1	0.416875469959507	0.0142739382603638	0.33	0.314	1	VAX1	PCT
MA0723.1	0.416875469959507	0.0142739382603638	0.33	0.314	1	VAX2	PCT
MA1481.1	0.416875469959507	0.0142739382603638	0.33	0.314	1	DRGX	PCT
MA0687.1	0.421679112441976	-0.146829607648473	0.204	0.227	1	SPIC	PCT
MA1505.1	0.424889582988944	-0.0230820897311442	0.349	0.343	1	HOXC8	PCT
MA1479.1	0.434247102417338	0.0613090343448365	0.487	0.469	1	DMRTC2	PCT
MA1542.1	0.437956356799417	-0.0232707391028939	0.455	0.475	1	OSR1	PCT
MA1553.1	0.441927667357545	-0.0468837210789032	0.455	0.463	1	RARG(var.3)	PCT
MA0063.2	0.444770544746703	0.00185609365417416	0.572	0.547	1	NKX2-5	PCT
MA1495.1	0.446094547889428	-0.0286403816546817	0.31	0.308	1	HOXA1	PCT
MA0158.2	0.446094547889428	-0.0286403816546817	0.31	0.308	1	HOXA5	PCT
MA0904.2	0.446094547889428	-0.0286403816546817	0.31	0.308	1	HOXB5	PCT
MA1563.1	0.447542129992191	0.0132932733691956	0.416	0.388	1	SOX18	PCT
MA0793.1	0.45365837330117	-0.071298958644353	0.306	0.307	1	POU6F2	PCT
MA0713.1	0.455902554637328	-0.0858850954569289	0.434	0.464	1	PHOX2A	PCT
MA0758.1	0.456684030596059	0.0297771293016292	0.343	0.32	1	E2F7	PCT
MA1121.1	0.458754193730982	0.0651184469013035	0.279	0.291	1	TEAD2	PCT
MA0825.1	0.459007858556419	0.185506764091073	0.576	0.553	1	MNT	PCT
MA1576.1	0.460946008084769	0.193792679199562	0.48	0.485	1	THRB(var.3)	PCT
MA1496.1	0.464180653440108	0.150660145548198	0.424	0.412	1	HOXA4	PCT
MA1124.1	0.479879454721635	0.0775791494882467	0.487	0.486	1	ZNF24	PCT
MA0836.2	0.483224488464123	-0.16575143884371	0.425	0.44	1	CEBPD	PCT
MA0892.1	0.486511907103406	-0.0513796384060649	0.326	0.338	1	GSX1	PCT
MA0817.1	0.489358634208756	0.0873532041939884	0.59	0.583	1	BHLHE23	PCT
MA1116.1	0.489379912758329	0.0288795417543907	0.394	0.383	1	RBPJ	PCT
MA0887.1	0.491545255465966	-0.00469793237715255	0.454	0.469	1	EVX1	PCT
MA0479.1	0.495255720786076	-0.0616011954715937	0.418	0.406	1	FOXH1	PCT
MA0031.1	0.496225778804906	0.13293431686443	0.357	0.345	1	FOXD1	PCT
MA0613.1	0.496225778804906	0.13293431686443	0.357	0.345	1	FOXG1	PCT
MA0157.2	0.496225778804906	0.13293431686443	0.357	0.345	1	FOXO3	PCT
MA1473.1	0.505409855280595	-0.0505104400683272	0.23	0.244	1	CDX4	PCT
MA0794.1	0.506237983166682	-0.0699544889314371	0.462	0.478	1	PROX1	PCT
MA0642.1	0.510225388899593	0.1374620332917	0.323	0.305	1	EN2	PCT
MA0659.2	0.515226082325695	-0.474635072445558	0.778	0.756	1	MAFG	PCT
MA0882.1	0.517792261216203	-0.0405553754324728	0.351	0.343	1	DLX6	PCT
MA0072.1	0.51784555902473	0.0136337305619866	0.504	0.5	1	RORA(var.2)	PCT
MA1593.1	0.521410149698581	-0.0269822550786543	0.714	0.694	1	ZNF317	PCT
MA0037.3	0.529465324436053	-0.0786754012746081	0.523	0.511	1	GATA3	PCT
MA0699.1	0.530273652186718	0.0380651491045466	0.315	0.334	1	LBX2	PCT
MA0498.2	0.537835286753517	-0.0466020635024743	0.534	0.523	1	MEIS1	PCT
MA0827.1	0.53978817191793	0.0979908399122875	0.485	0.519	1	OLIG3	PCT
MA0154.4	0.541762814315394	0.072098263230953	0.499	0.485	1	EBF1	PCT
MA0637.1	0.543157303176348	0.115207246967196	0.46	0.484	1	CENPB	PCT
MA0804.1	0.544413079849635	-0.00234038975535633	0.379	0.393	1	TBX19	PCT
MA1549.1	0.545107937215752	0.068333231767654	0.363	0.35	1	POU6F1(var.2)	PCT
MA0884.1	0.548254283038794	0.0235701048272947	0.58	0.572	1	DUXA	PCT
MA1524.1	0.550022351997663	-0.128689341060624	0.511	0.511	1	MSGN1	PCT
MA0711.1	0.553645289527631	-0.0102407001175893	0.428	0.419	1	OTX1	PCT
MA1480.1	0.554881376193257	-0.0227371092087219	0.648	0.642	1	DPRX	PCT
MA1502.1	0.558011875520728	-0.0624022547068181	0.299	0.302	1	HOXB8	PCT
MA1602.1	0.560513199271171	-0.0325553792454935	0.415	0.42	1	ZSCAN29	PCT
MA0777.1	0.56204404737163	-0.0175884691656816	0.517	0.521	1	MYBL2	PCT
MA0646.1	0.563363853612423	0.0160057804372394	0.503	0.5	1	GCM1	PCT
MA1546.1	0.56485025882581	-0.0766192572341048	0.279	0.281	1	PAX3(var.2)	PCT
MA0661.1	0.570231634003831	-0.216218713717772	0.383	0.383	1	MEOX1	PCT
MA0650.2	0.570740850820451	-0.0358947148461769	0.271	0.29	1	HOXA13	PCT
MA1120.1	0.572344051181981	0.0226462160683403	0.465	0.464	1	SOX13	PCT
MA1146.1	0.586306626653974	-0.215674396897723	0.6	0.594	1	NR1H4::RXRA	PCT
MA0877.2	0.588727057639091	-0.0772243430707742	0.343	0.337	1	BARHL1	PCT
MA0863.1	0.598853179510313	0.0906491117198209	0.554	0.546	1	MTF1	PCT
MA0513.1	0.605516063979427	0.0599823444673051	0.682	0.713	1	SMAD2::SMAD3::SMAD4	PCT
MA0737.1	0.613328594332127	-0.151899624575671	0.545	0.547	1	GLIS3	PCT
MA0693.2	0.614555335064258	-0.0531216636288763	0.831	0.828	1	VDR	PCT
MA0809.2	0.618268162328463	0.157303838233427	0.276	0.301	1	TEAD4	PCT
MA1511.1	0.62088209967818	-0.105030676705972	0.178	0.191	1	KLF10	PCT
MA0684.2	0.6217195630969	0.10340636715205	0.523	0.525	1	RUNX3	PCT
MA1531.1	0.626362702592091	-0.0539108445563716	0.779	0.779	1	NR1D1	PCT
MA0682.2	0.63064262822211	-0.0151941761494545	0.62	0.617	1	PITX1	PCT
MA1518.1	0.63077951342267	-0.0657357587246399	0.284	0.286	1	LHX1	PCT
MA1569.1	0.638971947191631	0.0355409178449652	0.383	0.361	1	TFAP2E	PCT
MA1541.1	0.652111500740483	-0.0347523066505451	0.577	0.561	1	NR6A1	PCT
MA0090.3	0.652444810475078	0.285131716910113	0.327	0.33	1	TEAD1	PCT
MA1420.1	0.65298285886309	-0.0375412212860042	0.252	0.261	1	IRF5	PCT
MA0066.1	0.655267650724653	-0.042200017752419	0.55	0.547	1	PPARG	PCT
MA1583.1	0.658149137384222	-0.0108251980164168	0.401	0.402	1	ZFP57	PCT
MA0706.1	0.660290588619815	-0.0521853712639166	0.382	0.379	1	MEOX2	PCT
MA1107.2	0.671711981422027	-0.0495576430065938	0.183	0.192	1	KLF9	PCT
MA1123.2	0.676246483227897	-0.00372329369589441	0.473	0.499	1	TWIST1	PCT
MA0764.2	0.677525216137236	0.155257586668989	0.152	0.14	1	ETV4	PCT
MA1148.1	0.687499395394177	-0.257405307701645	0.882	0.857	1	PPARA::RXRA	PCT
MA1491.1	0.697229841121558	-0.0582107381492657	0.472	0.467	1	GLI3	PCT
MA0796.1	0.703879825542659	0.0561246546104045	0.493	0.493	1	TGIF1	PCT
MA0797.1	0.706174384993632	-0.062572865464911	0.483	0.492	1	TGIF2	PCT
MA0913.2	0.713838075245605	0.010522114225359	0.217	0.222	1	HOXD9	PCT
MA1520.1	0.717433502638821	-0.446684612141649	0.747	0.719	1	MAF	PCT
MA0657.1	0.718151495812273	-0.0647068431974667	0.276	0.268	1	KLF13	PCT
MA0036.3	0.724224721215559	-0.115169820510954	0.545	0.531	1	GATA2	PCT
MA1539.1	0.731501372081238	-0.170224496895821	0.626	0.608	1	NR2F6(var.3)	PCT
MA0464.2	0.738447185167183	-0.0172581413990014	0.517	0.516	1	BHLHE40	PCT
MA0695.1	0.739570129303711	0.0138094395892726	0.413	0.425	1	ZBTB7C	PCT
MA0829.2	0.746387309330067	-0.0110036733099403	0.644	0.656	1	SREBF1(var.2)	PCT
MA0672.1	0.748479451718168	-0.052713341148922	0.4	0.404	1	NKX2-3	PCT
MA1498.1	0.75172800801579	0.0308184520450711	0.247	0.281	1	HOXA7	PCT
MA0910.2	0.75172800801579	0.0308184520450711	0.247	0.281	1	HOXD8	PCT
MA1521.1	0.752747979117539	-0.405783916080734	0.722	0.7	1	MAFA	PCT
MA1575.1	0.755091684424656	-0.102354602651141	0.364	0.383	1	THRB(var.2)	PCT
MA0039.4	0.760237519292236	-0.0519056292967913	0.186	0.23	1	KLF4	PCT
MA0017.2	0.76614108578937	-0.160141118789939	0.869	0.865	1	NR2F1	PCT
MA1147.1	0.766496622192132	-0.136582501936243	0.659	0.641	1	NR4A2::RXRA	PCT
MA0059.1	0.769596069790904	0.01119926372192	0.538	0.554	1	MAX::MYC	PCT
MA0156.2	0.770962070692382	-0.0468433054597974	0.115	0.096	1	FEV	PCT
MA1468.1	0.78637124397591	0.0529014916253348	0.569	0.584	1	ATOH7	PCT
MA0143.4	0.793425216111966	-0.0850710913371425	0.436	0.422	1	SOX2	PCT
MA0667.1	0.793666469989162	0.0242335410322632	0.452	0.446	1	MYF6	PCT
MA1489.1	0.797040392871067	0.053789506930003	0.361	0.382	1	FOXN3	PCT
MA1463.1	0.797061426266349	0.0162079439380821	0.357	0.341	1	ARGFX	PCT
MA0634.1	0.802357017886291	0.0321844363442108	0.25	0.241	1	ALX3	PCT
MA1500.1	0.804141132710314	-0.0292636995837317	0.337	0.338	1	HOXB6	PCT
MA0812.1	0.808472692190849	0.0264562845419001	0.354	0.363	1	TFAP2B(var.2)	PCT
MA0163.1	0.811546976973684	-0.00430336856756858	0.502	0.492	1	PLAG1	PCT
MA0783.1	0.812221019428851	-0.0251321887359776	0.45	0.452	1	PKNOX2	PCT
MA1155.1	0.812454018432687	0.0676186819432475	0.322	0.326	1	ZSCAN4	PCT
MA1645.1	0.817741000850184	0.0239362038894387	0.504	0.492	1	NKX2-2	PCT
MA0875.1	0.821535563630018	0.00102764074861728	0.338	0.344	1	BARX1	PCT
MA0635.1	0.826005186759023	0.00373561420114243	0.524	0.505	1	BARHL2	PCT
MA1530.1	0.827692526374529	0.0949008240699485	0.44	0.438	1	NKX6-3	PCT
MA0517.1	0.829068945972557	-0.232430519167538	0.178	0.186	1	STAT1::STAT2	PCT
MA1599.1	0.829275257812508	0.0865523298138481	0.463	0.458	1	ZNF682	PCT
MA0084.1	0.82983111415582	-0.00404158077524591	0.374	0.366	1	SRY	PCT
MA0886.1	0.83080281230724	-0.00832792467179766	0.439	0.45	1	EMX2	PCT
MA1594.1	0.83938557742698	0.00484832322072015	0.496	0.521	1	ZNF382	PCT
MA1540.1	0.847222014857562	-0.0245390651978422	0.125	0.139	1	NR5A1	PCT
MA0818.1	0.84775575777473	-0.021466967192739	0.569	0.592	1	BHLHE22	PCT
MA0056.2	0.847794273245159	-0.0815373658888836	0.507	0.5	1	MZF1	PCT
MA0686.1	0.853711127755826	0.0100322464616152	0.193	0.191	1	SPDEF	PCT
MA0068.2	0.858183637630174	0.0180559490426883	0.388	0.37	1	PAX4	PCT
MA1577.1	0.858183637630174	0.0180559490426883	0.388	0.37	1	TLX2	PCT
MA0701.2	0.858183637630174	0.0180559490426883	0.388	0.37	1	LHX9	PCT
MA0075.3	0.858183637630174	0.0180559490426883	0.388	0.37	1	PRRX2	PCT
MA1418.1	0.860925649724329	-0.147059273359779	0.161	0.177	1	IRF3	PCT
MA0469.3	0.862950886356116	-0.00975730978619818	0.342	0.345	1	E2F3	PCT
MA1108.2	0.872231646125158	-0.00898776772588383	0.675	0.659	1	MXI1	PCT
MA1564.1	0.873950980855497	-0.0359443699997074	0.129	0.16	1	SP9	PCT
MA0647.1	0.874883746032753	-0.181039635250973	0.098	0.115	1	GRHL1	PCT
MA0694.1	0.875438929157097	-0.00896840340856936	0.374	0.371	1	ZBTB7B	PCT
MA0675.1	0.875659443845961	-0.0928295973013278	0.358	0.344	1	NKX6-2	PCT
MA1519.1	0.875659443845961	-0.0928295973013278	0.358	0.344	1	LHX5	PCT
MA1501.1	0.883849956872709	-0.14659507629128	0.285	0.297	1	HOXB7	PCT
MA0691.1	0.887232541882252	0.0191053116664069	0.482	0.46	1	TFAP4	PCT
MA0527.1	0.891885910478506	-0.0936221536635845	0.348	0.359	1	ZBTB33	PCT
MA0690.1	0.894467206865821	-0.0774509751356327	0.436	0.45	1	TBX21	PCT
MA0729.1	0.894865313625655	-0.18350779536471	0.835	0.822	1	RARA	PCT
MA0028.2	0.904006331595775	0.0657221704362548	0.151	0.135	1	ELK1	PCT
MA0813.1	0.906908999514808	-0.00419960099839373	0.45	0.443	1	TFAP2B(var.3)	PCT
MA0145.3	0.915823429446387	-0.0712979212003726	0.128	0.136	1	TFCP2	PCT
MA0599.1	0.919228029107085	-0.0548159952542028	0.149	0.179	1	KLF5	PCT
MA1657.1	0.920172141404963	-0.0178732126325682	0.504	0.515	1	ZNF652	PCT
MA0734.2	0.922005548500732	-0.0878390702821675	0.488	0.471	1	GLI2	PCT
MA0759.1	0.93339158622769	0.0914403597922665	0.109	0.098	1	ELK3	PCT
MA0782.2	0.937284488338382	-0.0170542800411734	0.508	0.505	1	PKNOX1	PCT
MA0774.1	0.937421320488571	-0.0696911190699926	0.487	0.487	1	MEIS2	PCT
MA0775.1	0.939061237815868	-0.0974371892264784	0.483	0.488	1	MEIS3	PCT
MA0719.1	0.939836487293463	0.10392729166594	0.62	0.622	1	RHOXF1	PCT
MA1421.1	0.941683553227188	-0.0148594437514076	0.893	0.884	1	TCF7L1	PCT
MA0873.1	0.941778281632775	0.0443010613404869	0.245	0.241	1	HOXD12	PCT
MA0080.5	0.947210589899758	-0.0553472717100025	0.209	0.241	1	SPI1	PCT
MA0149.1	0.950985240256562	-0.0731166134287324	0.374	0.376	1	EWSR1-FLI1	PCT
MA0140.2	0.956982545247215	0.00644355481644521	0.568	0.576	1	GATA1::TAL1	PCT
MA1478.1	0.964792075208366	0.0752802574345323	0.463	0.461	1	DMRTA2	PCT
MA0009.2	0.970096661191807	0.109356192859262	0.506	0.496	1	TBXT	PCT
MA0888.1	0.973752552760397	0.042708306105707	0.421	0.433	1	EVX2	PCT
MA1588.1	0.975219942285425	-0.0485050347329767	0.617	0.618	1	ZNF136	PCT
MA1533.1	0.97581165355286	-0.0724425777131152	0.71	0.701	1	NR1I2	PCT
MA0712.2	0.978505479240453	-0.0360864469758331	0.709	0.694	1	OTX2	PCT
MA1506.1	0.987317946196692	-0.0134632155503798	0.23	0.242	1	HOXD10	PCT
MA0833.2	0.992443577583528	0.225746398100441	0.496	0.492	1	ATF4	PCT
MA0014.3	0.993252366673746	-0.00587329796140834	0.441	0.437	1	PAX5	PCT
MA0636.1	0.996487338021772	0.0226891002861218	0.535	0.527	1	BHLHE41	PCT
MA0747.1	0.999345048191805	-0.0616504516272688	0.19	0.204	1	SP8	PCT
MA0113.3	8.84028862785603e-09	0.733875842379623	0.668	0.541	5.59590270143287e-06	NR3C1	PST
MA0139.1	3.13727610459285e-08	-0.539796457906868	0.143	0.207	1.98589577420728e-05	CTCF	PST
MA0727.1	1.30302781574329e-07	0.4899320987372	0.687	0.572	8.24816607365501e-05	NR3C2	PST
MA0137.3	7.49938565895132e-06	-0.877657577236819	0.309	0.413	0.00474711112211618	STAT1	PST
MA1152.1	2.31722569072781e-05	-0.522919038324993	0.475	0.589	0.014668038622307	SOX15	PST
MA0663.1	8.44263711915436e-05	-0.861872868781424	0.364	0.495	0.0534418929642471	MLX	PST
MA0144.2	0.00010543464154408	-0.363488910300121	0.369	0.48	0.0667401280974027	STAT3	PST
MA0600.2	0.000170060036229261	-0.439385161387968	0.175	0.222	0.107648002933122	RFX2	PST
MA0664.1	0.000228719938635527	-0.785119697675666	0.369	0.504	0.144779721156289	MLXIPL	PST
MA0510.2	0.000508456400461791	-0.444684245872286	0.134	0.193	0.321852901492314	RFX5	PST
MA0782.2	0.000515590878406041	-0.535993955867825	0.553	0.645	0.326369026031024	PKNOX1	PST
MA0104.4	0.00107261223795598	-0.571427705694838	0.562	0.636	0.678963546626133	MYCN	PST
MA0147.3	0.00107782077104565	-0.625793019140451	0.613	0.71	0.682260548071899	MYC	PST
MA1533.1	0.00135900857860058	0.501213250917751	0.788	0.713	0.860252430254165	NR1I2	PST
MA0781.1	0.00146070798158663	-0.644772318372014	0.664	0.752	0.924628152344338	PAX9	PST
MA0637.1	0.00193049816812873	0.208169002393594	0.576	0.479	1	CENPB	PST
MA0771.1	0.00199920239066396	0.363035617642607	0.493	0.421	1	HSF4	PST
MA0867.2	0.00204360853287529	-0.496329864212246	0.576	0.642	1	SOX4	PST
MA0645.1	0.00216518265084802	-0.415241337304834	0.055	0.107	1	ETV6	PST
MA0799.1	0.00250942377524477	-0.320926749652656	0.18	0.217	1	RFX4	PST
MA0058.3	0.00384015129418583	-0.676497446945321	0.544	0.611	1	MAX	PST
MA0059.1	0.00389281875736493	-0.564640147261826	0.604	0.649	1	MAX::MYC	PST
MA1643.1	0.00395251289218883	1.65756109404426	0.917	0.851	1	NFIB	PST
MA1528.1	0.0042041252756557	0.641003574439827	0.862	0.805	1	NFIX(var.2)	PST
MA0504.1	0.00462950205660821	0.369005697542746	0.995	0.976	1	NR2C2	PST
MA0074.1	0.0046975789608948	0.526584442034755	0.705	0.635	1	RXRA::VDR	PST
MA0675.1	0.00470733425683735	-0.443500956097525	0.161	0.271	1	NKX6-2	PST
MA1519.1	0.00470733425683735	-0.443500956097525	0.161	0.271	1	LHX5	PST
MA0825.1	0.00503022327307676	-0.511898722038468	0.618	0.683	1	MNT	PST
MA0627.2	0.00522352617053989	-0.312150308647496	0.29	0.326	1	POU2F3	PST
MA1534.1	0.00584722044245778	0.41003983955299	0.963	0.938	1	NR1I3	PST
MA0786.1	0.00604462659134186	-0.265438009984518	0.3	0.343	1	POU3F1	PST
MA1638.1	0.00638663025800513	-0.143989977498749	0.498	0.592	1	HAND2	PST
MA0892.1	0.00693008164780768	-0.293690379698939	0.161	0.262	1	GSX1	PST
MA1493.1	0.00717846798298431	-0.645598953220266	0.654	0.729	1	HES6	PST
MA0693.2	0.00733613121517265	0.453062478904536	0.908	0.869	1	VDR	PST
MA0846.1	0.00781931983710844	-0.54211792970911	0.382	0.486	1	FOXC2	PST
MA0780.1	0.00795752900205263	-0.396328879740984	0.207	0.304	1	PAX3	PST
MA0779.1	0.00818632521399794	-0.442393543256558	0.627	0.7	1	PAX1	PST
MA0798.2	0.00888866096960895	-0.388268742347368	0.24	0.293	1	RFX3	PST
MA0464.2	0.00904103870895526	-0.753426720172618	0.406	0.485	1	BHLHE40	PST
MA0707.1	0.00929233689239039	-0.238500419642061	0.207	0.272	1	MNX1	PST
MA1143.1	0.00970104396281997	-0.613006226396954	0.175	0.313	1	FOSL1::JUND(var.2)	PST
MA0620.3	0.0099981005042443	-0.684373043680372	0.401	0.495	1	MITF	PST
MA1536.1	0.010290422438311	0.205410047752381	0.452	0.371	1	NR2C2(var.2)	PST
MA0828.1	0.0104855818709424	-0.56374082189054	0.41	0.501	1	SREBF2(var.2)	PST
MA0847.2	0.0107692021397406	-0.394665950804233	0.406	0.451	1	FOXD2	PST
MA0161.2	0.0110394067224873	0.374494483108129	0.816	0.725	1	NFIC	PST
MA1115.1	0.0115632462731483	-0.276593671538424	0.249	0.295	1	POU5F1	PST
MA0684.2	0.01163096118409	-0.321945547577888	0.438	0.51	1	RUNX3	PST
MA0674.1	0.0122112190206448	-0.39953560898764	0.24	0.363	1	NKX6-1	PST
MA0763.1	0.0129162521034303	-0.306037215561159	0.115	0.118	1	ETV3	PST
MA0670.1	0.0129902513912904	0.521703847658231	0.687	0.617	1	NFIA	PST
MA1574.1	0.0148060547162799	0.271319233260257	0.995	0.99	1	THRB	PST
MA1602.1	0.0162204618637173	-0.120243305516708	0.373	0.45	1	ZSCAN29	PST
MA0079.4	0.0185376753190627	-0.259415886177262	0.189	0.227	1	SP1	PST
MA0130.1	0.0189311096197475	-0.164345445235562	0.737	0.813	1	ZNF354C	PST
MA0817.1	0.0189678095791398	0.360037838950205	0.664	0.599	1	BHLHE23	PST
MA1108.2	0.0190804675576661	0.0458360993717408	0.714	0.774	1	MXI1	PST
MA0048.2	0.0199242055754394	-0.297404491577473	0.406	0.491	1	NHLH1	PST
MA1654.1	0.0204264443284815	0.299984807407474	0.594	0.528	1	ZNF16	PST
MA0785.1	0.0213294712140962	-0.224938624139034	0.318	0.358	1	POU2F1	PST
MA0018.4	0.022922603278173	0.551469321009346	0.309	0.362	1	CREB1	PST
MA1548.1	0.0230691487329894	0.1308976729748	0.558	0.481	1	PLAGL2	PST
MA1154.1	0.023126833362017	-0.382913688570333	0.318	0.378	1	ZNF282	PST
MA0646.1	0.0232444212240029	-0.34766538479194	0.594	0.673	1	GCM1	PST
MA0680.1	0.0237116931475378	-0.302452330915805	0.253	0.332	1	PAX7	PST
MA1516.1	0.0239250575094114	-0.214954160989626	0.253	0.306	1	KLF3	PST
MA0499.2	0.0239722650826105	-0.0944266495673405	0.604	0.694	1	MYOD1	PST
MA0856.1	0.0243648908976854	0.337080336613727	0.995	0.991	1	RXRG	PST
MA0063.2	0.0246385628959045	-0.362037257072611	0.502	0.57	1	NKX2-5	PST
MA0507.1	0.0255884896073661	0.0152100491565047	0.309	0.354	1	POU2F2	PST
MA1148.1	0.0273126658638425	0.0361675747262069	0.977	0.963	1	PPARA::RXRA	PST
MA0654.1	0.0274195758313269	-0.342033636108615	0.244	0.346	1	ISX	PST
MA0716.1	0.0274195758313269	-0.342033636108615	0.244	0.346	1	PRRX1	PST
MA0717.1	0.0274195758313269	-0.342033636108615	0.244	0.346	1	RAX2	PST
MA1127.1	0.0290541289328817	-0.580642818122067	0.281	0.347	1	FOSB::JUN	PST
MA1648.1	0.029669834943098	-0.23409002549618	0.516	0.6	1	TCF12(var.2)	PST
MA0662.1	0.0306718397803278	-0.3619856580312	0.221	0.302	1	MIXL1	PST
MA0156.2	0.0313939602961775	-0.282851497513367	0.101	0.107	1	FEV	PST
MA0091.1	0.0331389352531403	-0.264684257821466	0.387	0.436	1	TAL1::TCF3	PST
MA1563.1	0.0346128391687787	-0.360776998817935	0.364	0.457	1	SOX18	PST
MA0522.3	0.0346761867566653	-0.216596809736917	0.539	0.601	1	TCF3	PST
MA0826.1	0.0357888411621732	0.29652264620458	0.618	0.565	1	OLIG1	PST
MA0647.1	0.0363138685308839	-0.240256522855342	0.111	0.122	1	GRHL1	PST
MA0864.2	0.0364143143759221	-0.262303581462318	0.295	0.366	1	E2F2	PST
MA0630.1	0.038109934288251	-0.221654958085437	0.226	0.298	1	SHOX	PST
MA0692.1	0.0394998160397673	-0.372882848785192	0.429	0.512	1	TFEB	PST
MA0794.1	0.0397611281836094	-0.149525544888487	0.452	0.51	1	PROX1	PST
MA0872.1	0.0399148181553502	0.184438232803419	0.576	0.555	1	TFAP2A(var.3)	PST
MA1114.1	0.0407736283539872	-0.23922176988037	0.544	0.595	1	PBX3	PST
MA1489.1	0.0411862313176531	-0.423957271692856	0.447	0.499	1	FOXN3	PST
MA0788.1	0.0416145638944524	-0.126518519217011	0.336	0.33	1	POU3F3	PST
MA1537.1	0.0418642199559192	-0.121822670251825	0.995	0.991	1	NR2F1(var.2)	PST
MA0792.1	0.0433557826881552	-0.11640594322763	0.318	0.341	1	POU5F1B	PST
MA0759.1	0.0433893012991444	-0.296730787196077	0.078	0.1	1	ELK3	PST
MA0103.3	0.0436497092314864	-0.228485244161787	0.525	0.579	1	ZEB1	PST
MA0115.1	0.044050277225688	0.235252683817721	0.991	0.987	1	NR1H2::RXRA	PST
MA1145.1	0.0444354062975829	-0.605331986977941	0.24	0.309	1	FOSL2::JUND(var.2)	PST
MA1118.1	0.0447812867131948	0.149973996659824	0.272	0.255	1	SIX1	PST
MA0871.2	0.0449928506801837	-0.40281739835538	0.498	0.569	1	TFEC	PST
MA0721.1	0.0452532206862992	-0.33991257871705	0.226	0.293	1	UNCX	PST
MA0753.2	0.0455583959863631	0.0985977378063299	0.281	0.239	1	ZNF740	PST
MA0636.1	0.04675746644735	-0.493619499911764	0.406	0.494	1	BHLHE41	PST
MA1487.1	0.0468910566123152	-0.207836873442202	0.419	0.492	1	FOXE1	PST
MA0767.1	0.0489763449159495	-0.24540297508758	0.567	0.626	1	GCM2	PST
MA1645.1	0.0503444465146519	-0.01640797260625	0.392	0.475	1	NKX2-2	PST
MA0706.1	0.0512040386019688	-0.327165035878332	0.207	0.287	1	MEOX2	PST
MA1484.1	0.0516897690061168	-0.37282532746612	0.069	0.105	1	ETS2	PST
MA0823.1	0.0525871196035819	-0.204467291767924	0.599	0.648	1	HEY1	PST
MA0718.1	0.0531086935054114	-0.264320518724766	0.272	0.313	1	RAX	PST
MA1527.1	0.0551432476038316	0.135705288064784	0.88	0.8	1	NFIC(var.2)	PST
MA1136.1	0.055950555147778	-0.407032588495013	0.258	0.309	1	FOSB::JUNB(var.2)	PST
MA0131.2	0.0564028261088243	0.228000314562085	0.502	0.412	1	HINFP	PST
MA0863.1	0.0595385613083071	-0.228796104832292	0.594	0.647	1	MTF1	PST
MA0818.1	0.0613503662167152	0.272155688960256	0.65	0.59	1	BHLHE22	PST
MA0733.1	0.0617691908458004	0.0288005820880174	0.258	0.236	1	EGR4	PST
MA0784.1	0.0627781526467282	-0.129931711511138	0.304	0.38	1	POU1F1	PST
MA0070.1	0.0628056882937202	-0.0113842166043418	0.346	0.433	1	PBX1	PST
MA0486.2	0.0630908899202299	0.278104695299034	0.465	0.398	1	HSF1	PST
MA0747.1	0.0647424000229015	0.112259289363632	0.147	0.145	1	SP8	PST
MA0841.1	0.064750451809907	-3.25240207064877	0.166	0.167	1	NFE2	PST
MA0731.1	0.065141199793713	-0.111790721322316	0.304	0.363	1	BCL6B	PST
MA0088.2	0.0652779259419978	-0.122714994636681	0.484	0.555	1	ZNF143	PST
MA1573.1	0.0702500911616117	-0.192974446675068	0.47	0.517	1	THAP11	PST
MA1147.1	0.0709412521140708	0.0268319692477919	0.733	0.661	1	NR4A2::RXRA	PST
MA1120.1	0.0717940805966318	-0.278838350252978	0.548	0.62	1	SOX13	PST
MA0526.3	0.0719958444468397	-0.552297361894049	0.553	0.597	1	USF2	PST
MA1560.1	0.0723071240620666	-0.359769830030866	0.498	0.574	1	SOHLH2	PST
MA0835.2	0.0723606204644037	-5.43370811348579	0.157	0.153	1	BATF3	PST
MA1129.1	0.0729575225535674	-0.480806804999624	0.29	0.341	1	FOSL1::JUN(var.2)	PST
MA1583.1	0.0740044092130084	-0.19952139915503	0.406	0.428	1	ZFP57	PST
MA0884.1	0.074828683837848	-0.324270442859015	0.429	0.479	1	DUXA	PST
MA1505.1	0.0755906993730609	-0.365984082600215	0.194	0.253	1	HOXC8	PST
MA1116.1	0.07589790529311	-0.197440130755531	0.341	0.428	1	RBPJ	PST
MA0831.2	0.0775745330681432	-0.514336414989236	0.493	0.547	1	TFE3	PST
MA0815.1	0.0781653331364358	0.118961668325785	0.525	0.505	1	TFAP2C(var.3)	PST
MA1464.1	0.0825857115845196	-0.411969001864346	0.47	0.522	1	ARNT2	PST
MA0749.1	0.0833315515179017	-0.302034303683659	0.355	0.396	1	ZBED1	PST
MA0035.4	0.0837437162579515	0.19767608068313	0.488	0.474	1	GATA1	PST
MA0656.1	0.0859945954976581	0.382926810153585	0.309	0.364	1	JDP2(var.2)	PST
MA1550.1	0.0869037062464911	-0.0117465505495815	0.995	0.987	1	PPARD	PST
MA0843.1	0.0888500316540206	-0.0298232983640239	0.604	0.564	1	TEF	PST
MA0722.1	0.0890071965168129	-0.250809012580957	0.24	0.242	1	VAX1	PST
MA0723.1	0.0890071965168129	-0.250809012580957	0.24	0.242	1	VAX2	PST
MA1481.1	0.0890071965168129	-0.250809012580957	0.24	0.242	1	DRGX	PST
MA0028.2	0.0890150382434427	-0.219827771680352	0.143	0.157	1	ELK1	PST
MA0623.2	0.0898825983576515	0.346821949618113	0.562	0.523	1	NEUROG1	PST
MA0787.1	0.0917040658623593	-0.285908094700039	0.313	0.317	1	POU3F2	PST
MA1634.1	0.0929707215955611	-5.94302078689974	0.161	0.155	1	BATF	PST
MA0702.2	0.0944149995515783	-0.270437840876104	0.235	0.261	1	LMX1A	PST
MA0855.1	0.0950855159216666	0.143881951320127	1	0.985	1	RXRB	PST
MA1101.2	0.0974103244082737	-3.63581954131539	0.171	0.15	1	BACH2	PST
MA0060.3	0.0977741736496575	-0.470306713807866	0.336	0.407	1	NFYA	PST
MA0093.3	0.0985306517000858	-0.549384880044975	0.576	0.606	1	USF1	PST
MA1139.1	0.0987119177311423	-0.412970680106487	0.272	0.326	1	FOSL2::JUNB(var.2)	PST
MA0685.1	0.0991010860917518	-0.106814028702953	0.161	0.171	1	SP4	PST
MA0715.1	0.0995633618324437	0.00887569551828182	0.392	0.453	1	PROP1	PST
MA0634.1	0.100463679315753	-0.0946589247714506	0.166	0.188	1	ALX3	PST
MA0032.2	0.100532065106042	-0.34114507638254	0.502	0.516	1	FOXC1	PST
MA0068.2	0.101457261018983	-0.342912212880479	0.24	0.302	1	PAX4	PST
MA1577.1	0.101457261018983	-0.342912212880479	0.24	0.302	1	TLX2	PST
MA0701.2	0.101457261018983	-0.342912212880479	0.24	0.302	1	LHX9	PST
MA0075.3	0.101457261018983	-0.342912212880479	0.24	0.302	1	PRRX2	PST
MA1520.1	0.102856949637877	-0.129283691354509	0.465	0.446	1	MAF	PST
MA0690.1	0.103909252959342	-0.24194654828031	0.475	0.528	1	TBX21	PST
MA0466.2	0.106092201709952	0.14710803624354	0.406	0.346	1	CEBPB	PST
MA1554.1	0.106196974519606	-0.265814316251869	0.221	0.289	1	RFX7	PST
MA0462.2	0.10704663987168	-5.53664629443939	0.157	0.155	1	BATF::JUN	PST
MA0837.1	0.10735130375307	0.0903866287523825	0.396	0.351	1	CEBPE	PST
MA0772.1	0.108823118371009	-0.319666916879894	0.124	0.193	1	IRF7	PST
MA0163.1	0.110050310126275	0.183407769124398	0.475	0.392	1	PLAG1	PST
MA1122.1	0.113158566225467	0.110370934219381	0.138	0.13	1	TFDP1	PST
MA1557.1	0.113525978230467	-0.28202144531678	0.535	0.584	1	SMAD5	PST
MA0655.1	0.114046394544032	-3.61626473107269	0.134	0.153	1	JDP2	PST
MA0830.2	0.118387005966471	-0.175641900268376	0.631	0.69	1	TCF4	PST
MA0660.1	0.118929075307372	-0.314695354591865	0.465	0.464	1	MEF2B	PST
MA0698.1	0.119076575766446	0.0280372442937397	0.456	0.5	1	ZBTB18	PST
MA0628.1	0.119578314722802	-0.177599486768811	0.438	0.485	1	POU6F1	PST
MA0804.1	0.120775648521591	-0.114420733370661	0.387	0.448	1	TBX19	PST
MA0649.1	0.12199793161184	-0.164961908227733	0.636	0.651	1	HEY2	PST
MA0789.1	0.122706782361348	-0.00282379545116399	0.323	0.373	1	POU3F4	PST
MA1576.1	0.122726756187421	0.00469578662246528	0.631	0.588	1	THRB(var.3)	PST
MA1596.1	0.122850228377644	0.17565038515541	0.774	0.75	1	ZNF460	PST
MA0795.1	0.124207700422303	-0.204094357572326	0.535	0.58	1	SMAD3	PST
MA1600.1	0.12512552791059	-0.271463304908626	0.558	0.592	1	ZNF684	PST
MA0661.1	0.126883566108053	-0.145724783171853	0.281	0.329	1	MEOX1	PST
MA1106.1	0.129140265523346	0.111881388479789	0.493	0.485	1	HIF1A	PST
MA0729.1	0.129291574659829	0.205001772995542	0.889	0.886	1	RARA	PST
MA0668.1	0.129500319612103	0.300110923711544	0.558	0.51	1	NEUROD2	PST
MA0770.1	0.130473846801209	0.393512997552934	0.535	0.465	1	HSF2	PST
MA0711.1	0.135250274483855	-0.280843720500282	0.327	0.382	1	OTX1	PST
MA0090.3	0.135316183446988	0.158189404977188	0.387	0.356	1	TEAD1	PST
MA1494.1	0.135502529549648	-0.382140470296097	1	0.996	1	HNF4A(var.2)	PST
MA1131.1	0.135635759595945	-0.101054825648466	0.267	0.319	1	FOSL2::JUN(var.2)	PST
MA0495.3	0.136208472477509	-0.117473393585663	0.438	0.396	1	MAFF	PST
MA0813.1	0.136455704854739	0.0256526263389493	0.493	0.488	1	TFAP2B(var.3)	PST
MA0476.1	0.136505520767964	-8.07413139633983	0.152	0.153	1	FOS	PST
MA1133.1	0.137029671064073	-0.125095836521973	0.295	0.337	1	JUN::JUNB(var.2)	PST
MA0490.2	0.138291745748135	-5.80267538613127	0.152	0.156	1	JUNB	PST
MA0605.2	0.138684094870157	0.795416899439262	0.281	0.346	1	ATF3	PST
MA1102.2	0.138925327167372	-0.15518391702287	0.235	0.277	1	CTCFL	PST
MA1549.1	0.139099387573339	-0.255975688129024	0.3	0.381	1	POU6F1(var.2)	PST
MA0768.1	0.13970786309386	0.196075521612361	0.77	0.751	1	LEF1	PST
MA0501.1	0.140281513158586	-0.927385906837197	0.212	0.205	1	MAF::NFE2	PST
MA0485.2	0.141861289490844	-0.154654481944121	0.272	0.296	1	HOXC9	PST
MA0491.2	0.142540766421229	-5.75632642446227	0.152	0.155	1	JUND	PST
MA1535.1	0.143973178617525	-0.0323888197498264	0.53	0.43	1	NR2C1	PST
MA0596.1	0.144628120749169	-0.0802816899766858	0.544	0.609	1	SREBF2	PST
MA0527.1	0.147577471809711	-0.112470976727916	0.286	0.344	1	ZBTB33	PST
MA1119.1	0.147813712423844	0.188774521840172	0.378	0.322	1	SIX2	PST
MA0489.1	0.148004736368274	-7.34932541839646	0.143	0.153	1	JUN(var.2)	PST
MA1100.2	0.149863237968458	-0.188328398918175	0.525	0.588	1	ASCL1	PST
MA0140.2	0.150376828568633	0.24203157591061	0.535	0.447	1	GATA1::TAL1	PST
MA0477.2	0.151539023658106	-6.41875682333435	0.157	0.153	1	FOSL1	PST
MA1146.1	0.151725068522747	-0.0342880565916179	0.613	0.572	1	NR1H4::RXRA	PST
MA0769.2	0.151894691694021	0.175554249374702	0.889	0.843	1	TCF7	PST
MA0694.1	0.152561893387815	0.130258306414623	0.341	0.285	1	ZBTB7B	PST
MA0027.2	0.156557327392113	0.103498033028003	0.3	0.284	1	EN1	PST
MA1475.1	0.157437100270339	-0.460468044291299	0.295	0.343	1	CREB3L4(var.2)	PST
MA1646.1	0.15784626568471	-0.221772640931799	0.415	0.485	1	OSR2	PST
MA1128.1	0.158338289325474	-6.57271276097868	0.147	0.15	1	FOSL1::JUN	PST
MA1503.1	0.160479298932657	-0.228760209253642	0.244	0.261	1	HOXB9	PST
MA1530.1	0.160930884321837	-0.227909608476007	0.346	0.391	1	NKX6-3	PST
MA1130.1	0.161323058713123	-8.7490778855434	0.152	0.153	1	FOSL2::JUN	PST
MA1144.1	0.161489145547105	-5.25754603693018	0.143	0.153	1	FOSL2::JUND	PST
MA0644.1	0.162142148648382	-0.275690852246641	0.433	0.453	1	ESX1	PST
MA1134.1	0.162820595778118	-6.43663610870496	0.143	0.153	1	FOS::JUNB	PST
MA1138.1	0.163947174112112	-4.00853452504094	0.138	0.149	1	FOSL2::JUNB	PST
MA1631.1	0.164055656666334	-0.171323988739103	0.608	0.644	1	ASCL1(var.2)	PST
MA0791.1	0.164350026029083	-0.228735420349701	0.452	0.488	1	POU4F3	PST
MA1142.1	0.164839810402235	-7.86124334935369	0.147	0.153	1	FOSL1::JUND	PST
MA0703.2	0.166743450131835	-0.239955436830438	0.217	0.281	1	LMX1B	PST
MA0773.1	0.167733295867622	-0.329170158893926	0.401	0.432	1	MEF2D	PST
MA1141.1	0.167955551819662	-8.01181167229777	0.143	0.155	1	FOS::JUND	PST
MA1463.1	0.16951801036141	-0.188556243272347	0.221	0.253	1	ARGFX	PST
MA1099.2	0.172494158202307	-0.197017573337091	0.465	0.506	1	HES1	PST
MA1597.1	0.172555948871675	0.224379411722393	0.442	0.401	1	ZNF528	PST
MA1558.1	0.174670601984895	-0.283801749298421	0.654	0.704	1	SNAI1	PST
MA0017.2	0.176472521454145	0.204319311069211	0.922	0.92	1	NR2F1	PST
MA0099.3	0.180018437813474	-7.70869694310818	0.134	0.147	1	FOS::JUN	PST
MA0101.1	0.180434396099979	0.132612726835075	0.157	0.177	1	REL	PST
MA0470.2	0.182552031899912	-0.253568842099237	0.258	0.324	1	E2F4	PST
MA0806.1	0.183680953879866	-0.148836871522927	0.585	0.626	1	TBX4	PST
MA0807.1	0.183680953879866	-0.148836871522927	0.585	0.626	1	TBX5	PST
MA0472.2	0.184186613646053	-0.314710741604847	0.221	0.247	1	EGR2	PST
MA0077.1	0.184198144445443	-0.324377130888765	0.396	0.408	1	SOX9	PST
MA0836.2	0.185495539321861	0.124408811121408	0.309	0.289	1	CEBPD	PST
MA1137.1	0.186489596180718	-3.81628464781002	0.138	0.147	1	FOSL1::JUNB	PST
MA1132.1	0.18723414536677	-4.88857614435546	0.152	0.155	1	JUN::JUNB	PST
MA0488.1	0.188188584827099	-0.233633191409558	0.369	0.409	1	JUN	PST
MA0741.1	0.189133692225778	0.0941134791801753	0.101	0.128	1	KLF16	PST
MA1135.1	0.189546554976147	-7.60934930076781	0.143	0.145	1	FOSB::JUNB	PST
MA0734.2	0.191037012680608	-0.182523863439841	0.406	0.468	1	GLI2	PST
MA0834.1	0.192301378612929	-0.331835279714884	0.272	0.355	1	ATF7	PST
MA1566.1	0.192504244995909	-0.153710267556783	0.59	0.657	1	TBX3	PST
MA0492.1	0.196209400260869	-0.0298861931493667	0.258	0.33	1	JUND(var.2)	PST
MA0083.3	0.199777393176489	0.0569652655918085	0.332	0.292	1	SRF	PST
MA1471.1	0.199950428890173	-0.0320662594585368	0.627	0.653	1	BARX2	PST
MA0080.5	0.200980827699213	-0.227507253968862	0.124	0.164	1	SPI1	PST
MA1123.2	0.202561991760179	-0.0781754998296872	0.396	0.456	1	TWIST1	PST
MA0597.1	0.20375823816983	0.242044842941382	0.802	0.805	1	THAP1	PST
MA1653.1	0.205154079336475	0.0652978416829727	0.157	0.113	1	ZNF148	PST
MA1541.1	0.205535174840732	0.0788590767067334	0.71	0.669	1	NR6A1	PST
MA0442.2	0.206696348246783	-0.285632447082386	0.558	0.583	1	SOX10	PST
MA0808.1	0.20715854205177	0.100296544549851	0.323	0.288	1	TEAD3	PST
MA1155.1	0.207286851538796	-0.000735968435693346	0.276	0.281	1	ZSCAN4	PST
MA0639.1	0.212674392247834	-0.258419488845475	0.581	0.544	1	DBP	PST
MA0793.1	0.213262918434419	-0.162501971772235	0.253	0.277	1	POU6F2	PST
MA1140.2	0.21356261788575	-0.438232647920936	0.29	0.322	1	JUNB(var.2)	PST
MA0509.2	0.213811520376673	-0.25424060542767	0.23	0.274	1	RFX1	PST
MA0153.2	0.214285806871185	-2.96727137652491	0.945	0.954	1	HNF1B	PST
MA0725.1	0.215508063348739	0.160073016631775	0.336	0.308	1	VSX1	PST
MA0726.1	0.215508063348739	0.160073016631775	0.336	0.308	1	VSX2	PST
MA0800.1	0.216529607517296	-0.170139085895317	0.475	0.504	1	EOMES	PST
MA0616.2	0.21916899049933	-0.235193205233575	0.585	0.612	1	HES2	PST
MA1473.1	0.21919026585383	0.0981229008801175	0.157	0.173	1	CDX4	PST
MA0042.2	0.224632203103099	0.0849728493145465	0.295	0.278	1	FOXI1	PST
MA0033.2	0.224632203103099	0.0849728493145465	0.295	0.278	1	FOXL1	PST
MA0848.1	0.224632203103099	0.0849728493145465	0.295	0.278	1	FOXO4	PST
MA0849.1	0.224632203103099	0.0849728493145465	0.295	0.278	1	FOXO6	PST
MA0850.1	0.224632203103099	0.0849728493145465	0.295	0.278	1	FOXP3	PST
MA0868.2	0.225927965955477	-0.339138109872389	0.387	0.415	1	SOX8	PST
MA0478.1	0.227969660573922	-7.77793088005939	0.157	0.151	1	FOSL2	PST
MA0152.1	0.229447970086576	-0.170526494925562	0.157	0.196	1	NFATC2	PST
MA0811.1	0.229726325034104	0.000518834498478726	0.415	0.448	1	TFAP2B	PST
MA0878.2	0.231142064900011	0.0818491466692444	0.18	0.152	1	CDX1	PST
MA1149.1	0.235299474346055	0.0549087562617199	0.373	0.364	1	RARA::RXRG	PST
MA0673.1	0.236586814230344	-0.172223958096803	0.456	0.478	1	NKX2-8	PST
MA0672.1	0.237666834413725	-0.189110086516967	0.359	0.398	1	NKX2-3	PST
MA1501.1	0.237840248213193	-0.175908118240929	0.157	0.219	1	HOXB7	PST
MA0810.1	0.24140109416829	-0.0694888303389471	0.336	0.384	1	TFAP2A(var.2)	PST
MA0594.2	0.241668275522021	-0.28612388598068	0.318	0.337	1	HOXA9	PST
MA0052.4	0.242369700543536	-0.202418535767563	0.47	0.485	1	MEF2A	PST
MA0895.1	0.243040272008067	-0.262208142787334	0.691	0.67	1	HMBOX1	PST
MA0683.1	0.247631979679392	-0.14700844730503	0.456	0.471	1	POU4F2	PST
MA0894.1	0.249057361754826	-0.171780899829743	0.332	0.364	1	HESX1	PST
MA1641.1	0.249571633624271	-0.214041800043374	0.516	0.522	1	MYF5	PST
MA0154.4	0.25085073248565	0.0150464442982257	0.553	0.522	1	EBF1	PST
MA1570.1	0.251110384774907	0.0591909515904249	0.493	0.46	1	TFAP4(var.2)	PST
MA0148.4	0.252160946428761	0.0621464257139596	0.442	0.406	1	FOXA1	PST
MA0845.1	0.253468450424155	-0.337107894770146	0.484	0.504	1	FOXB1	PST
MA0687.1	0.254798985996721	-0.238785005707494	0.143	0.194	1	SPIC	PST
MA0523.1	0.255003865022438	0.0961953596015399	0.811	0.77	1	TCF7L2	PST
MA0790.1	0.255427994759466	-0.0492995650532566	0.442	0.477	1	POU4F1	PST
MA0069.1	0.256012779798787	0.255399544658931	0.512	0.488	1	PAX6	PST
MA0901.2	0.259625497459644	0.141469998638642	0.29	0.299	1	HOXB13	PST
MA0496.3	0.261196609459471	-1.81677885473946	0.3	0.324	1	MAFK	PST
MA0671.1	0.261710294960707	0.102570950816312	0.742	0.722	1	NFIX	PST
MA1467.1	0.270606810664458	-0.234797403637961	0.544	0.571	1	ATOH1(var.2)	PST
MA0481.3	0.273686494480167	0.0966385128457214	0.392	0.328	1	FOXP1	PST
MA0907.1	0.276474522835584	-0.207400195514637	0.318	0.316	1	HOXC13	PST
MA0776.1	0.278015791655375	-0.00726983815903104	0.599	0.549	1	MYBL1	PST
MA0160.1	0.284836003432495	0.0168605922647044	0.323	0.287	1	NR4A2	PST
MA1472.1	0.288020371561227	-0.209112726753287	0.447	0.513	1	BHLHA15(var.2)	PST
MA0508.3	0.288519240304542	-0.138975189888949	0.346	0.415	1	PRDM1	PST
MA0903.1	0.291688367205007	-0.0664560374118515	0.369	0.405	1	HOXB3	PST
MA0468.1	0.293347899564104	-0.178522279911273	0.512	0.511	1	DUX4	PST
MA1121.1	0.295417907126134	0.0365241624373379	0.327	0.287	1	TEAD2	PST
MA0609.2	0.296901908575416	-0.278182506540327	0.286	0.311	1	CREM	PST
MA0057.1	0.299430639331571	-0.00576128770396267	0.207	0.192	1	MZF1(var.2)	PST
MA1112.2	0.299702069231867	0.028053321557405	0.857	0.837	1	NR4A1	PST
MA0736.1	0.302192643618071	0.0582225321488535	0.484	0.425	1	GLIS2	PST
MA0814.2	0.30377368801031	-0.0872816533421378	0.387	0.405	1	TFAP2C(var.2)	PST
MA0752.1	0.305690162004662	-0.0473164319584005	0.401	0.421	1	ZNF410	PST
MA0758.1	0.307687715380541	0.331143913638806	0.267	0.227	1	E2F7	PST
MA0259.1	0.309285916180515	0.195101240903589	0.539	0.527	1	ARNT::HIF1A	PST
MA1589.1	0.30991193508506	0.137563746230483	0.535	0.529	1	ZNF140	PST
MA0809.2	0.314081035649321	0.403388775671034	0.341	0.325	1	TEAD4	PST
MA0783.1	0.314867599523565	-0.111965363916816	0.562	0.576	1	PKNOX2	PST
MA1522.1	0.315016456597326	0.0681302515117445	0.244	0.227	1	MAZ	PST
MA0710.1	0.317631904540748	-0.259097850129163	0.235	0.317	1	NOTO	PST
MA1521.1	0.321101707235235	-0.158383562013542	0.512	0.468	1	MAFA	PST
MA0890.1	0.322003078443893	-0.169209265391305	0.226	0.259	1	GBX2	PST
MA0119.1	0.322252513269886	0.110845992882964	0.908	0.889	1	NFIC::TLX1	PST
MA0497.1	0.324833404742882	-0.148268144048235	0.401	0.438	1	MEF2C	PST
MA1544.1	0.326555914296806	-0.239233221661092	0.341	0.39	1	OVOL1	PST
MA0842.2	0.326637950899979	-0.255569745459922	0.535	0.498	1	NRL	PST
MA1644.1	0.32708389302551	-0.395221208192321	0.35	0.391	1	NFYC	PST
MA0162.4	0.328478130576362	-0.0112873921487938	0.097	0.1	1	EGR1	PST
MA0906.1	0.328673482694418	-0.136648037572822	0.267	0.258	1	HOXC12	PST
MA1633.1	0.329506682111366	-3.24371987961642	0.166	0.173	1	BACH1	PST
MA0861.1	0.331309396213089	-0.016240065482761	0.521	0.509	1	TP73	PST
MA0724.1	0.331675024905089	-0.135648400753068	0.323	0.344	1	VENTX	PST
MA1111.1	0.332298658986539	0.0676776142447207	0.442	0.38	1	NR2F2	PST
MA0740.1	0.333210059672533	-0.0259163776836937	0.166	0.184	1	KLF14	PST
MA0887.1	0.334697691340261	-0.147710767627389	0.392	0.413	1	EVX1	PST
MA1559.1	0.341135052159086	-0.280850861537613	0.677	0.705	1	SNAI3	PST
MA0754.1	0.344887666318038	0.0935221485993646	0.429	0.405	1	CUX1	PST
MA0713.1	0.349405702577384	-0.126963323138104	0.323	0.359	1	PHOX2A	PST
MA1524.1	0.354847153257107	0.0889882319627509	0.567	0.58	1	MSGN1	PST
MA0511.2	0.356981098703828	-0.152062457538854	0.272	0.325	1	RUNX2	PST
MA1556.1	0.365879005877342	0.27875417629507	0.618	0.615	1	RXRG(var.2)	PST
MA1588.1	0.366111108031322	-0.0464793551614482	0.641	0.643	1	ZNF136	PST
MA1555.1	0.366170671241594	0.150620550799174	0.507	0.542	1	RXRB(var.2)	PST
MA0748.2	0.377098602555513	-0.280820833074648	0.221	0.25	1	YY2	PST
MA0482.2	0.377346400086601	0.298528180848055	0.415	0.374	1	GATA4	PST
MA1599.1	0.381679016743115	-0.0702285703917729	0.521	0.497	1	ZNF682	PST
MA0089.2	0.382345235401171	-0.738893033626901	0.184	0.181	1	NFE2L1	PST
MA0036.3	0.383196308963059	0.204612722798096	0.456	0.424	1	GATA2	PST
MA0618.1	0.383708906051189	-0.140957092184343	0.276	0.301	1	LBX1	PST
MA0498.2	0.384197363378284	-0.0176294288674926	0.59	0.57	1	MEIS1	PST
MA1561.1	0.384487051310622	0.0594835321887287	0.456	0.463	1	SOX12	PST
MA0050.2	0.386061107325432	-0.248625528473014	0.23	0.272	1	IRF1	PST
MA0258.2	0.387638993982249	-0.0726867610263859	0.677	0.617	1	ESR2	PST
MA1103.2	0.389172293723174	0.0704032157250064	0.323	0.303	1	FOXK2	PST
MA0145.3	0.392046558170773	-0.113264219853169	0.097	0.12	1	TFCP2	PST
MA1637.1	0.39277545144348	0.0216533480382698	0.613	0.577	1	EBF3	PST
MA1579.1	0.392993137845792	0.146625122273763	0.571	0.546	1	ZBTB26	PST
MA0819.1	0.393863398519204	-0.287744418360259	0.627	0.597	1	CLOCK	PST
MA1639.1	0.396318151494447	0.267690691077292	0.258	0.244	1	MEIS1(var.2)	PST
MA0143.4	0.399099465775341	-0.210922019833026	0.475	0.532	1	SOX2	PST
MA1126.1	0.39982408465421	-0.285207247601362	0.286	0.289	1	FOS::JUN(var.2)	PST
MA0756.1	0.403002878101775	-0.263620133951636	0.424	0.453	1	ONECUT2	PST
MA0138.2	0.406084333129561	0.2427571307287	0.76	0.798	1	REST	PST
MA1491.1	0.407899757567492	-0.151682080635294	0.396	0.438	1	GLI3	PST
MA1515.1	0.408007465650838	-0.0240496344099538	0.212	0.216	1	KLF2	PST
MA0592.3	0.409615765305828	-0.104259259114961	0.189	0.167	1	ESRRA	PST
MA0500.2	0.410590432677819	-0.130658084370485	0.438	0.48	1	MYOG	PST
MA1512.1	0.412116866936664	0.0377609863727297	0.134	0.12	1	KLF11	PST
MA0679.2	0.419864030211771	-0.217905543372741	0.378	0.415	1	ONECUT1	PST
MA0112.3	0.421623128251315	0.152811603499163	0.76	0.746	1	ESR1	PST
MA0689.1	0.425753043201261	-0.140288040510652	0.484	0.504	1	TBX20	PST
MA0159.1	0.428555085714213	0.0897111979365124	0.488	0.467	1	RARA::RXRA	PST
MA0038.2	0.429090725362801	-0.18937731178102	0.318	0.371	1	GFI1	PST
MA1517.1	0.435815917231917	-0.110621931003557	0.217	0.244	1	KLF6	PST
MA0838.1	0.436290621868257	-0.0687567074578237	0.461	0.411	1	CEBPG	PST
MA0625.1	0.443826988243907	-0.138509009701216	0.111	0.142	1	NFATC3	PST
MA0891.1	0.445600795291458	-0.0792131371892333	0.484	0.518	1	GSC2	PST
MA0822.1	0.455287656266217	-0.138503294000642	0.733	0.758	1	HES7	PST
MA1468.1	0.462271355744912	-0.00109414005155584	0.608	0.574	1	ATOH7	PST
MA0688.1	0.465253826848039	-0.265280427377093	0.41	0.47	1	TBX2	PST
MA1683.1	0.466453017583671	0.000686059501863692	0.355	0.323	1	FOXA3	PST
MA0073.1	0.469168416481291	-0.0602146146805145	0.161	0.19	1	RREB1	PST
MA0812.1	0.46997300295663	-0.128883354169223	0.396	0.393	1	TFAP2B(var.2)	PST
MA1647.1	0.473343479057269	0.0484280573320058	0.235	0.215	1	PRDM4	PST
MA0071.1	0.473373433116017	-0.209721646794215	0.24	0.231	1	RORA	PST
MA0714.1	0.476233957952026	-0.172673324430011	0.553	0.584	1	PITX3	PST
MA0877.2	0.478427312477139	-0.0925545359372558	0.276	0.301	1	BARHL1	PST
MA0695.1	0.478847554985637	0.127513726197471	0.392	0.359	1	ZBTB7C	PST
MA1572.1	0.483286052449006	-0.0108762702454837	0.525	0.558	1	TGIF2LY	PST
MA1578.1	0.483835561947867	0.206418658290536	0.235	0.184	1	VEZF1	PST
MA0745.2	0.48934782781384	-0.164979403339246	0.682	0.731	1	SNAI2	PST
MA0653.1	0.492771746331046	0.0260733994648443	0.184	0.203	1	IRF9	PST
MA0821.1	0.496515775046537	-0.183348403349704	0.816	0.761	1	HES5	PST
MA1151.1	0.497295876948716	-0.0178532590745455	0.539	0.515	1	RORC	PST
MA1545.1	0.497739463544728	-0.217015378914266	0.424	0.399	1	OVOL2	PST
MA1562.1	0.498734923814627	-0.162530197079913	0.447	0.456	1	SOX14	PST
MA0102.4	0.500079948531554	0.0445633294194044	0.429	0.393	1	CEBPA	PST
MA1529.1	0.500218365220393	-0.065045065234402	0.378	0.401	1	NHLH2	PST
MA0484.2	0.500669425252087	-0.234234272720469	1	0.999	1	HNF4G	PST
MA1656.1	0.504725783110567	-0.0285751371523334	0.567	0.545	1	ZNF449	PST
MA1635.1	0.505967739767074	0.0382362535113516	0.571	0.6	1	BHLHE22(var.2)	PST
MA0149.1	0.506317399884057	0.211410383065344	0.29	0.269	1	EWSR1-FLI1	PST
MA1485.1	0.508628789124091	-0.195146918181105	0.604	0.588	1	FERD3L	PST
MA0913.2	0.509377781726853	-0.142071266845284	0.138	0.17	1	HOXD9	PST
MA0712.2	0.510150166584606	0.00940930389793326	0.714	0.674	1	OTX2	PST
MA0820.1	0.51100575787182	-0.305570672284792	0.548	0.572	1	FIGLA	PST
MA1109.1	0.511472535672194	0.0188196046115814	0.59	0.639	1	NEUROD1	PST
MA0107.1	0.51164947775189	0.170610986742214	0.143	0.159	1	RELA	PST
MA0738.1	0.513774567091701	-0.270241178024835	0.779	0.792	1	HIC2	PST
MA1642.1	0.517976268532517	-0.0487034807266218	0.594	0.619	1	NEUROG2(var.2)	PST
MA0805.1	0.526463960486061	0.0167810544410687	0.608	0.6	1	TBX1	PST
MA1104.2	0.52700729693697	0.0471499644810636	0.456	0.408	1	GATA6	PST
MA1651.1	0.528398782776477	-0.26647391084894	0.295	0.281	1	ZFP42	PST
MA1592.1	0.529812634813972	0.179416974970012	0.585	0.547	1	ZNF274	PST
MA1564.1	0.530459615342083	0.103804469839995	0.143	0.088	1	SP9	PST
MA1518.1	0.532016315239804	-0.0123426039255225	0.18	0.188	1	LHX1	PST
MA0106.3	0.533542657648733	-0.227673330460496	0.535	0.557	1	TP53	PST
MA0046.2	0.534935707557547	-2.32093055900177	0.935	0.943	1	HNF1A	PST
MA0755.1	0.535649719356213	-0.15286426103146	0.442	0.456	1	CUX2	PST
MA0852.2	0.538877888636935	-0.131678681554041	0.203	0.247	1	FOXK1	PST
MA0700.2	0.539914501554969	0.0180563669010475	0.318	0.343	1	LHX2	PST
MA1581.1	0.540164444451397	0.0408427027266485	0.714	0.685	1	ZBTB6	PST
MA0659.2	0.551060276113225	-0.436767626546401	0.498	0.475	1	MAFG	PST
MA1150.1	0.553534710359891	-0.201912386997299	0.53	0.539	1	RORB	PST
MA0014.3	0.55458253810574	-0.167829653103822	0.456	0.476	1	PAX5	PST
MA0651.1	0.555668612251075	-0.177119774771349	0.23	0.306	1	HOXC11	PST
MA0839.1	0.556697987428997	-0.205134521419814	0.415	0.426	1	CREB3L1	PST
MA0875.1	0.560226022606664	-0.0615655644805042	0.253	0.29	1	BARX1	PST
MA0865.1	0.560395673213573	-0.028869730686473	0.221	0.276	1	E2F8	PST
MA1575.1	0.566286834254602	0.126303832817555	0.396	0.377	1	THRB(var.2)	PST
MA0043.3	0.573613100484895	-0.210078954424276	0.576	0.517	1	HLF	PST
MA0658.1	0.575389922344079	-0.0372902635825289	0.323	0.401	1	LHX6	PST
MA1113.2	0.575975249925061	-0.108008652470013	0.217	0.267	1	PBX2	PST
MA1601.1	0.58292363124412	-0.0855687951120363	0.493	0.544	1	ZNF75D	PST
MA1532.1	0.583535822569875	-0.116239053908632	0.742	0.69	1	NR1D2	PST
MA0084.1	0.587282335754871	-0.0160137742179599	0.433	0.439	1	SRY	PST
MA0638.1	0.593742081646668	0.0580750766960852	0.327	0.386	1	CREB3	PST
MA0730.1	0.597896284022485	0.0466299354481498	0.415	0.382	1	RARA(var.2)	PST
MA1502.1	0.598547895386193	-0.192754452368262	0.189	0.215	1	HOXB8	PST
MA1474.1	0.598800135195414	-0.119212736536246	0.479	0.487	1	CREB3L4	PST
MA1509.1	0.599308445460648	-0.159283440227625	0.304	0.303	1	IRF6	PST
MA0528.2	0.600855106712982	0.0749881291468029	0.364	0.383	1	ZNF263	PST
MA0796.1	0.601023433595175	-0.0684432710450182	0.525	0.579	1	TGIF1	PST
MA0599.1	0.606264959978355	-0.0890040111919634	0.088	0.109	1	KLF5	PST
MA1500.1	0.611110295912106	-0.184163144658147	0.18	0.205	1	HOXB6	PST
MA1499.1	0.611392585867044	0.11417145696436	0.608	0.643	1	HOXB4	PST
MA1507.1	0.611392585867044	0.11417145696436	0.608	0.643	1	HOXD4	PST
MA0886.1	0.616319668321886	-0.065966882319621	0.369	0.41	1	EMX2	PST
MA1657.1	0.61859420159935	0.0437096484325969	0.576	0.547	1	ZNF652	PST
MA0678.1	0.620134669201095	0.169694749636263	0.516	0.561	1	OLIG2	PST
MA0866.1	0.621508158462746	-0.0272088646544694	0.373	0.376	1	SOX21	PST
MA0746.2	0.625976181636337	0.0347746001681073	0.189	0.157	1	SP3	PST
MA0517.1	0.632849916702622	-0.0640934877308836	0.138	0.131	1	STAT1::STAT2	PST
MA1571.1	0.632858739861851	-0.0610940051511519	0.59	0.583	1	TGIF2LX	PST
MA0610.1	0.632923742185846	-0.0284263522438956	0.516	0.535	1	DMRT3	PST
MA1478.1	0.633637419967759	-0.0397827189558693	0.382	0.428	1	DMRTA2	PST
MA1546.1	0.635305928943532	-0.00201979594284497	0.309	0.317	1	PAX3(var.2)	PST
MA0105.4	0.639314187158514	-0.183458165268701	0.585	0.59	1	NFKB1	PST
MA0039.4	0.640189184335485	-0.0740319418220006	0.111	0.135	1	KLF4	PST
MA1649.1	0.641246923968728	0.00962899632431036	0.673	0.627	1	ZBTB12	PST
MA0862.1	0.645100888307012	0.00958842641248658	0.456	0.46	1	GMEB2	PST
MA0648.1	0.647015460631336	0.158244480387712	0.59	0.559	1	GSC	PST
MA1539.1	0.649951060035091	-0.0710219866912896	0.608	0.611	1	NR2F6(var.3)	PST
MA0524.2	0.651729303534691	0.0999395452185994	0.406	0.438	1	TFAP2C	PST
MA0037.3	0.651835237699774	0.169731946290601	0.438	0.406	1	GATA3	PST
MA1105.2	0.653222257361469	-0.0965170932736387	0.106	0.125	1	GRHL2	PST
MA0471.2	0.653287630442643	-0.114501728067832	0.124	0.152	1	E2F6	PST
MA0829.2	0.657097013895535	-0.231537280245942	0.618	0.581	1	SREBF1(var.2)	PST
MA0774.1	0.65749234593729	-0.0835936119648335	0.599	0.545	1	MEIS2	PST
MA0657.1	0.66406589872038	-0.116186389883786	0.281	0.297	1	KLF13	PST
MA1594.1	0.666684125587963	-0.192239522438658	0.544	0.508	1	ZNF382	PST
MA1531.1	0.667355123132119	-0.10607598129908	0.857	0.868	1	NR1D1	PST
MA0479.1	0.669288566301698	0.0676772157793853	0.378	0.385	1	FOXH1	PST
MA0155.1	0.679147280364731	0.0179361377929564	0.571	0.533	1	INSM1	PST
MA0469.3	0.679254495892646	-0.0137446083318143	0.29	0.296	1	E2F3	PST
MA1525.1	0.683696533305768	-0.0490630057267929	0.111	0.119	1	NFATC4	PST
MA1476.1	0.691908256741614	-0.197690835663664	0.235	0.264	1	DLX5	PST
MA0888.1	0.692390773398383	-0.0998741669481528	0.382	0.381	1	EVX2	PST
MA0744.2	0.692879570430186	-0.09647822510662	0.465	0.436	1	SCRT2	PST
MA1506.1	0.69442713638213	-0.265263836333795	0.194	0.216	1	HOXD10	PST
MA0686.1	0.696696791633774	-0.0204786306801158	0.171	0.177	1	SPDEF	PST
MA0030.1	0.700231272181299	-0.122309422428139	0.336	0.354	1	FOXF2	PST
MA0699.1	0.709658414451755	-0.105135398845275	0.249	0.29	1	LBX2	PST
MA0066.1	0.712317922156493	-0.0124313486961309	0.673	0.657	1	PPARG	PST
MA1421.1	0.717873818564947	-0.243760395762484	0.945	0.952	1	TCF7L1	PST
MA1480.1	0.718687061247862	-0.050446964759896	0.645	0.635	1	DPRX	PST
MA0696.1	0.719909693225768	0.126302268920082	0.456	0.461	1	ZIC1	PST
MA0737.1	0.720754513044616	0.05858824800032	0.498	0.518	1	GLIS3	PST
MA0778.1	0.729762435687473	0.0476652736118512	0.512	0.532	1	NFKB2	PST
MA0667.1	0.730401847970313	-0.158298291183693	0.415	0.411	1	MYF6	PST
MA1632.1	0.732334959857316	-0.199158144272315	0.373	0.346	1	ATF2	PST
MA0031.1	0.733433363033807	-0.10681695955371	0.382	0.413	1	FOXD1	PST
MA0613.1	0.733433363033807	-0.10681695955371	0.382	0.413	1	FOXG1	PST
MA0157.2	0.733433363033807	-0.10681695955371	0.382	0.413	1	FOXO3	PST
MA1479.1	0.73367326257274	-0.0440432215798001	0.433	0.426	1	DMRTC2	PST
MA0719.1	0.736623271096087	0.110664575160384	0.585	0.643	1	RHOXF1	PST
MA1580.1	0.740433586560771	-0.0535145053935007	0.456	0.45	1	ZBTB32	PST
MA0072.1	0.742330752585396	-0.180223695814038	0.53	0.5	1	RORA(var.2)	PST
MA0652.1	0.742400262336425	-0.0943804299487424	0.111	0.129	1	IRF8	PST
MA1584.1	0.750841640690439	0.0601823731480598	0.396	0.391	1	ZIC5	PST
MA0757.1	0.751892378542931	-0.208293111031025	0.419	0.445	1	ONECUT3	PST
MA0502.2	0.752178456997553	0.0702808810299074	0.521	0.525	1	NFYB	PST
MA1117.1	0.753192652831536	-0.191877901557129	0.29	0.287	1	RELB	PST
MA1497.1	0.753500901403421	-0.148171084212242	0.175	0.188	1	HOXA6	PST
MA0682.2	0.755585803786172	0.00991858246760913	0.585	0.597	1	PITX1	PST
MA1640.1	0.757207843179576	-0.0443073682839503	0.226	0.262	1	MEIS2(var.2)	PST
MA1567.1	0.75829774448681	-0.0287033056782828	0.645	0.667	1	TBX6	PST
MA0024.3	0.76574530607553	-0.103489083635333	0.35	0.377	1	E2F1	PST
MA1470.1	0.768037916993957	0.279692968089107	0.29	0.326	1	BACH2(var.2)	PST
MA1498.1	0.768183263243544	-0.313291227501968	0.157	0.206	1	HOXA7	PST
MA0910.2	0.768183263243544	-0.313291227501968	0.157	0.206	1	HOXD8	PST
MA0844.1	0.768488603348312	-0.093890718005914	0.364	0.376	1	XBP1	PST
MA0735.1	0.768941186561649	-0.220330589926903	0.364	0.376	1	GLIS1	PST
MA1504.1	0.770118700521328	0.086571013632502	0.535	0.562	1	HOXC4	PST
MA1538.1	0.771297543725465	-0.0254501877983273	0.544	0.544	1	NR2F1(var.3)	PST
MA1587.1	0.771542701751152	-0.0178122857731662	0.885	0.87	1	ZNF135	PST
MA0141.3	0.771917929520495	-0.175745111628124	0.111	0.097	1	ESRRB	PST
MA0797.1	0.772644781742061	0.13516660874619	0.599	0.62	1	TGIF2	PST
MA1125.1	0.774895911199549	-0.103018423864701	0.544	0.567	1	ZNF384	PST
MA1124.1	0.776074922701764	-0.0791956161456977	0.599	0.572	1	ZNF24	PST
MA0003.4	0.776976639883636	-0.0779326885794006	0.369	0.363	1	TFAP2A	PST
MA1569.1	0.780306598182648	-0.0412901768369253	0.392	0.387	1	TFAP2E	PST
MA1547.1	0.780976978429686	-0.201665161855237	0.783	0.748	1	PITX2	PST
MA0764.2	0.784160394967618	0.0841149560495669	0.171	0.157	1	ETV4	PST
MA1419.1	0.791468561000407	-0.135630159884126	0.147	0.148	1	IRF4	PST
MA0056.2	0.794329147549181	-0.154150737695856	0.396	0.41	1	MZF1	PST
MA1420.1	0.799091419175141	-0.0997130777959113	0.189	0.201	1	IRF5	PST
MA0681.2	0.808354829643015	-0.173933429232344	0.392	0.407	1	PHOX2B	PST
MA1466.1	0.812997573861359	-0.00907977583391284	0.382	0.405	1	ATF6	PST
MA0665.1	0.814791295103158	-0.0841827710810313	0.341	0.375	1	MSC	PST
MA0908.1	0.815059080564827	-0.175428913686275	0.263	0.302	1	HOXD11	PST
MA0889.1	0.817172396301407	-0.0113435141810838	0.281	0.299	1	GBX1	PST
MA1585.1	0.821122632805982	0.115348820306867	0.387	0.401	1	ZKSCAN1	PST
MA0051.1	0.824911565924111	0.104356692892784	0.134	0.15	1	IRF2	PST
MA1540.1	0.830722534251207	-0.0120612748298212	0.166	0.172	1	NR5A1	PST
MA0095.2	0.830823347468893	-0.129980591436264	0.465	0.442	1	YY1	PST
MA0114.4	0.837087629142505	-1.6461055282758	1	0.999	1	HNF4A	PST
MA0914.1	0.848565475509845	-0.0205136472522092	0.272	0.298	1	ISL2	PST
MA0132.2	0.84898822702521	-0.0175576636537021	0.276	0.25	1	PDX1	PST
MA0612.2	0.84898822702521	-0.0175576636537021	0.276	0.25	1	EMX1	PST
MA0893.2	0.84898822702521	-0.0175576636537021	0.276	0.25	1	GSX2	PST
MA0900.2	0.84898822702521	-0.0175576636537021	0.276	0.25	1	HOXA2	PST
MA0902.2	0.84898822702521	-0.0175576636537021	0.276	0.25	1	HOXB2	PST
MA0912.2	0.84898822702521	-0.0175576636537021	0.276	0.25	1	HOXD3	PST
MA1523.1	0.85008279741299	-0.0496440735692989	0.599	0.582	1	MSANTD3	PST
MA0873.1	0.850938319937506	-0.105367630618963	0.175	0.184	1	HOXD12	PST
MA0827.1	0.853763427891982	0.0822695295176383	0.507	0.545	1	OLIG3	PST
MA0009.2	0.856129313859464	-0.0107190099194738	0.484	0.535	1	TBXT	PST
MA0899.1	0.857556224834765	0.0109913228543547	0.166	0.152	1	HOXA10	PST
MA0100.3	0.862035129632432	0.0537044995145031	0.484	0.492	1	MYB	PST
MA1650.1	0.862944917159405	0.0537550859912271	0.221	0.209	1	ZBTB14	PST
MA1568.1	0.863483166763024	-0.0816245413078633	0.493	0.446	1	TCF21(var.2)	PST
MA0047.3	0.866144437747576	-0.111462684303078	0.401	0.374	1	FOXA2	PST
MA1495.1	0.866341414893584	0.112096516679906	0.221	0.257	1	HOXA1	PST
MA0158.2	0.866341414893584	0.112096516679906	0.221	0.257	1	HOXA5	PST
MA0904.2	0.866341414893584	0.112096516679906	0.221	0.257	1	HOXB5	PST
MA0595.1	0.868090502735063	0.145551936150092	0.571	0.58	1	SREBF1	PST
MA0463.2	0.869959725181876	0.295203873692941	0.396	0.375	1	BCL6	PST
MA0025.2	0.875645540082042	-0.221165397606689	0.548	0.49	1	NFIL3	PST
MA0635.1	0.883728725083855	-0.121454607515635	0.465	0.456	1	BARHL2	PST
MA1552.1	0.88407781378917	-0.175613770109761	0.392	0.42	1	RARB(var.3)	PST
MA1565.1	0.885116988542897	-0.00624514597303927	0.618	0.636	1	TBX18	PST
MA0465.2	0.886941226108834	-0.0709782608610795	0.249	0.226	1	CDX2	PST
MA1514.1	0.890873990803772	-0.0578570465819593	0.267	0.265	1	KLF17	PST
MA0801.1	0.894410948095999	-0.0728780246527247	0.502	0.521	1	MGA	PST
MA0803.1	0.894410948095999	-0.0728780246527247	0.502	0.521	1	TBX15	PST
MA0691.1	0.895433742223141	-0.028465299428738	0.369	0.395	1	TFAP4	PST
MA1496.1	0.895600673738816	-0.0637012987766579	0.341	0.317	1	HOXA4	PST
MA0775.1	0.906960349792134	-0.0718750941394318	0.585	0.548	1	MEIS3	PST
MA0593.1	0.912016757159208	-0.0587661588463214	0.267	0.291	1	FOXP2	PST
MA0642.1	0.922313346824787	0.229742755743109	0.235	0.234	1	EN2	PST
MA0766.2	0.923849518202135	0.047855546483302	0.295	0.298	1	GATA5	PST
MA1652.1	0.925888168934848	-0.0434658106758645	0.332	0.341	1	ZKSCAN5	PST
MA0909.2	0.930561007808857	0.13064036375988	0.281	0.276	1	HOXD13	PST
MA0882.1	0.932677041421294	-0.0426756347472917	0.295	0.265	1	DLX6	PST
MA0666.1	0.935556858565315	0.128217236229466	0.327	0.325	1	MSX1	PST
MA0708.1	0.935556858565315	0.128217236229466	0.327	0.325	1	MSX2	PST
MA0876.1	0.935556858565315	0.128217236229466	0.327	0.325	1	BSX	PST
MA0516.2	0.941091979685727	0.084308854391561	0.106	0.13	1	SP2	PST
MA0743.2	0.941886103978959	-0.141739437812827	0.484	0.487	1	SCRT1	PST
MA1107.2	0.943084904830558	-0.08302663263216	0.147	0.167	1	KLF9	PST
MA0777.1	0.949851036512293	0.024630277845465	0.535	0.55	1	MYBL2	PST
MA1511.1	0.951484047499877	0.0758085682055194	0.166	0.189	1	KLF10	PST
MA1636.1	0.953303748400922	0.0291422394421003	0.419	0.422	1	CEBPG(var.2)	PST
MA0833.2	0.955054041138536	-0.0618329091285847	0.392	0.394	1	ATF4	PST
MA0525.2	0.956292383342493	0.0579961669506146	0.498	0.446	1	TP63	PST
MA1418.1	0.957131538124457	-0.146118914134984	0.115	0.128	1	IRF3	PST
MA0751.1	0.957277205856304	0.0321285455379854	0.456	0.435	1	ZIC4	PST
MA0697.1	0.963956223164759	0.0630984273947815	0.456	0.463	1	ZIC3	PST
MA0513.1	0.967004783555925	0.10845047316251	0.751	0.754	1	SMAD2::SMAD3::SMAD4	PST
MA0650.2	0.972420803356257	-0.0897397851480873	0.244	0.243	1	HOXA13	PST
MA0732.1	0.973745004573362	-0.0858630914587021	0.134	0.158	1	EGR3	PST
MA1110.1	0.974696222440041	0.00599536303446302	0.355	0.359	1	NR1H4	PST
MA1542.1	0.977675724018036	0.0737879496979574	0.452	0.457	1	OSR1	PST
MA1655.1	0.978581999859426	-0.052455898008375	0.581	0.567	1	ZNF341	PST
MA1553.1	0.978648067788855	-0.0650021829087417	0.433	0.449	1	RARG(var.3)	PST
MA0905.1	0.981965279436021	-0.116227477094827	0.244	0.257	1	HOXC10	PST
MA0802.1	0.983312424425946	-0.129056124068324	0.396	0.412	1	TBR1	PST
MA1593.1	0.988639267245906	-0.138742099209552	0.71	0.664	1	ZNF317	PST
MA0506.1	0.993913482018692	-0.170696659262494	0.189	0.212	1	NRF1	PST
MA0669.1	0.994017442439451	0.0795950732806541	0.475	0.522	1	NEUROG2	PST
MA0632.2	0.995964814925018	-0.122167629611201	0.281	0.271	1	TCFL5	PST
MA0745.2	6.82046618856828e-10	-0.489304257418637	0.268	0.391	4.31735509736372e-07	SNAI2	PT_VCAM1
MA0162.4	2.18202917617928e-09	0.32324596759523	0.64	0.545	1.38122446852148e-06	EGR1	PT_VCAM1
MA0153.2	4.15970405266738e-09	-1.55396867248858	0.626	0.726	2.63309266533845e-06	HNF1B	PT_VCAM1
MA0732.1	4.70942802281328e-09	0.468840794165035	0.644	0.526	2.98106793844081e-06	EGR3	PT_VCAM1
MA1140.2	1.02853043331948e-08	0.163710571006171	0.834	0.735	6.51059764291231e-06	JUNB(var.2)	PT_VCAM1
MA0830.2	2.65946499066329e-08	-0.470119376371169	0.35	0.456	1.68344133908986e-05	TCF4	PT_VCAM1
MA0499.2	4.76818387465127e-08	-0.441176391262729	0.297	0.439	3.01826039265425e-05	MYOD1	PT_VCAM1
MA1137.1	1.11092611560621e-07	0.329776197582159	0.859	0.758	7.03216231178732e-05	FOSL1::JUNB	PT_VCAM1
MA1144.1	1.1494800995367e-07	-2.49161912395237	0.861	0.763	7.2762090300673e-05	FOSL2::JUND	PT_VCAM1
MA0835.2	1.18426822876874e-07	-4.36328316172593	0.849	0.75	7.4964178881061e-05	BATF3	PT_VCAM1
MA0655.1	1.31333010477741e-07	-2.65361905176391	0.857	0.763	8.31337956324104e-05	JDP2	PT_VCAM1
MA0471.2	1.42861581927133e-07	0.226207040331288	0.708	0.593	9.04313813598752e-05	E2F6	PT_VCAM1
MA0046.2	1.53283163529825e-07	-0.775789597652826	0.607	0.689	9.70282425143791e-05	HNF1A	PT_VCAM1
MA1133.1	1.95011048581224e-07	-0.104831331142509	0.859	0.761	0.000123441993751915	JUN::JUNB(var.2)	PT_VCAM1
MA0099.3	2.06811248536854e-07	-0.704234957374226	0.861	0.756	0.000130911520323828	FOS::JUN	PT_VCAM1
MA1634.1	2.29925108861336e-07	-4.40561434065939	0.851	0.751	0.000145542593909226	BATF	PT_VCAM1
MA1134.1	2.31217786946465e-07	-2.74497676792445	0.861	0.766	0.000146360859137112	FOS::JUNB	PT_VCAM1
MA0462.2	2.46106610592131e-07	-4.98413855132698	0.853	0.751	0.000155785484504819	BATF::JUN	PT_VCAM1
MA1138.1	2.77660629724147e-07	-3.94747033565097	0.873	0.768	0.000175759178615385	FOSL2::JUNB	PT_VCAM1
MA0491.2	2.82716612764388e-07	-2.6969607211965	0.865	0.768	0.000178959615879858	JUND	PT_VCAM1
MA1141.1	3.13179922995279e-07	-2.17730294221853	0.857	0.754	0.000198242891256012	FOS::JUND	PT_VCAM1
MA1142.1	3.17592210785906e-07	0.118162972214279	0.865	0.762	0.000201035869427479	FOSL1::JUND	PT_VCAM1
MA1128.1	3.22271532226867e-07	-1.78991724049887	0.863	0.757	0.000203997879899607	FOSL1::JUN	PT_VCAM1
MA0490.2	3.352494959302e-07	-4.60860573687909	0.865	0.768	0.000212212930923816	JUNB	PT_VCAM1
MA1135.1	3.45601321582721e-07	-2.84099695226168	0.865	0.763	0.000218765636561862	FOSB::JUNB	PT_VCAM1
MA0476.1	3.59953988497425e-07	-2.13685004176306	0.863	0.76	0.00022785087471887	FOS	PT_VCAM1
MA1130.1	3.77587752589773e-07	-1.72590309453604	0.865	0.758	0.000239013047389326	FOSL2::JUN	PT_VCAM1
MA0733.1	3.88389586766371e-07	0.440293653446573	0.636	0.548	0.000245850608423113	EGR4	PT_VCAM1
MA1132.1	4.01192843279215e-07	-5.29671243477165	0.855	0.768	0.000253955069795743	JUN::JUNB	PT_VCAM1
MA1129.1	4.11455005733722e-07	0.296624152749884	0.859	0.772	0.000260451018629446	FOSL1::JUN(var.2)	PT_VCAM1
MA0841.1	5.19925825438009e-07	-3.01326541346684	0.855	0.777	0.00032911304750226	NFE2	PT_VCAM1
MA0477.2	6.06784063177513e-07	-2.29881315901459	0.857	0.761	0.000384094311991366	FOSL1	PT_VCAM1
MA1632.1	8.13707404924755e-07	-1.43667583654559	0.935	0.864	0.00051507678731737	ATF2	PT_VCAM1
MA0472.2	8.23363830621113e-07	0.479617561640971	0.624	0.539	0.000521189304783165	EGR2	PT_VCAM1
MA0489.1	8.32399515671487e-07	-6.58676098112144	0.859	0.761	0.000526908893420051	JUN(var.2)	PT_VCAM1
MA1136.1	1.06941473647538e-06	0.0806830812995125	0.853	0.761	0.000676939528188914	FOSB::JUNB(var.2)	PT_VCAM1
MA0834.1	1.18662963808169e-06	0.138447555879897	0.855	0.764	0.000751136560905709	ATF7	PT_VCAM1
MA0478.1	1.20435871823122e-06	-2.09610599986092	0.857	0.752	0.000762359068640362	FOSL2	PT_VCAM1
MA1558.1	1.24538896248439e-06	-0.443977506141251	0.297	0.405	0.000788331213252619	SNAI1	PT_VCAM1
MA0753.2	1.30409926194598e-06	0.198979355447705	0.716	0.616	0.000825494832811807	ZNF740	PT_VCAM1
MA1143.1	1.6110462680063e-06	0.0874351333560059	0.773	0.681	0.00101979228764799	FOSL1::JUND(var.2)	PT_VCAM1
MA1101.2	1.63947890367159e-06	-1.84133673710759	0.841	0.758	0.00103779014602412	BACH2	PT_VCAM1
MA1126.1	1.79743060445499e-06	-0.573058624884833	0.875	0.797	0.00113777357262001	FOS::JUN(var.2)	PT_VCAM1
MA1559.1	2.83072182766277e-06	-0.408129587530209	0.28	0.381	0.00179184691691053	SNAI3	PT_VCAM1
MA0844.1	2.99671631500714e-06	0.207842712178071	0.681	0.579	0.00189692142739952	XBP1	PT_VCAM1
MA1127.1	3.17590247664761e-06	-0.425634477377285	0.871	0.786	0.00201034626771794	FOSB::JUN	PT_VCAM1
MA0778.1	3.30422893273153e-06	0.274864778668407	0.894	0.838	0.00209157691441906	NFKB2	PT_VCAM1
MA1648.1	3.53145326533875e-06	-0.407656906735532	0.278	0.419	0.00223540991695943	TCF12(var.2)	PT_VCAM1
MA1139.1	3.7866285437579e-06	-0.0315483087532842	0.869	0.775	0.00239693586819875	FOSL2::JUNB(var.2)	PT_VCAM1
MA0522.3	4.28186923128646e-06	-0.404524794078422	0.295	0.42	0.00271042322340433	TCF3	PT_VCAM1
MA1633.1	4.55224675942369e-06	-4.35263901662559	0.838	0.736	0.0028815721987152	BACH1	PT_VCAM1
MA0107.1	4.88803374242302e-06	-0.927684093356527	0.896	0.805	0.00309412535895377	RELA	PT_VCAM1
MA0018.4	6.84604555353049e-06	-2.50886403091618	0.908	0.828	0.0043335468353848	CREB1	PT_VCAM1
MA1131.1	8.19766844277836e-06	-0.487715173662582	0.879	0.802	0.0051891241242787	FOSL2::JUN(var.2)	PT_VCAM1
MA0492.1	8.28334675291624e-06	-2.54153926625703	0.932	0.887	0.00524335849459598	JUND(var.2)	PT_VCAM1
MA1470.1	8.76969336458067e-06	0.0385130410705519	0.802	0.708	0.00555121589977956	BACH2(var.2)	PT_VCAM1
MA1145.1	9.64805928267748e-06	-0.636156921072041	0.879	0.795	0.00610722152593484	FOSL2::JUND(var.2)	PT_VCAM1
MA0488.1	1.09184470726481e-05	-1.17479645113303	0.93	0.898	0.00691137699698624	JUN	PT_VCAM1
MA1631.1	1.26555518068387e-05	-0.368361810274732	0.378	0.457	0.00801096429372887	ASCL1(var.2)	PT_VCAM1
MA0656.1	1.37138116908005e-05	-0.463160035325347	0.879	0.807	0.00868084280027671	JDP2(var.2)	PT_VCAM1
MA0101.1	1.51735246308893e-05	-1.77026775113295	0.89	0.813	0.00960484109135296	REL	PT_VCAM1
MA0509.2	1.588971413279e-05	0.0807905628920877	0.613	0.503	0.0100581890460561	RFX1	PT_VCAM1
MA0089.2	2.03016330963288e-05	0.939676918989623	0.824	0.737	0.0128509337499761	NFE2L1	PT_VCAM1
MA1527.1	2.06465833107197e-05	-0.524929113086667	0.841	0.908	0.0130692872356856	NFIC(var.2)	PT_VCAM1
MA0119.1	2.27418984005399e-05	-0.356203891552479	0.818	0.882	0.0143956216875418	NFIC::TLX1	PT_VCAM1
MA1475.1	3.00890547650122e-05	0.107469355299171	0.785	0.69	0.0190463716662527	CREB3L4(var.2)	PT_VCAM1
MA0605.2	3.15740638107869e-05	-0.918863217733318	0.898	0.802	0.0199863823922281	ATF3	PT_VCAM1
MA1653.1	3.65295726335337e-05	0.143628186301451	0.699	0.655	0.0231232194770268	ZNF148	PT_VCAM1
MA0496.3	4.25097026439149e-05	0.227720686744718	0.845	0.772	0.0269086417735982	MAFK	PT_VCAM1
MA0609.2	5.05082683311666e-05	0.00164809644593999	0.828	0.74	0.0319717338536284	CREM	PT_VCAM1
MA0845.1	7.1422418485473e-05	-0.29165742408435	0.27	0.306	0.0452103909013044	FOXB1	PT_VCAM1
MA0103.3	7.24001346773651e-05	-0.325970480126162	0.374	0.452	0.0458292852507721	ZEB1	PT_VCAM1
MA0105.4	9.37609142937541e-05	0.670485659263568	0.877	0.815	0.0593506587479463	NFKB1	PT_VCAM1
MA0115.1	0.000100215110304853	-1.61986666457625	0.403	0.485	0.0634361648229717	NR1H2::RXRA	PT_VCAM1
MA0039.4	0.000122401924499486	0.120001638564221	0.613	0.521	0.0774804182081748	KLF4	PT_VCAM1
MA1650.1	0.000123228442882327	0.179400995270919	0.446	0.371	0.0780036043445129	ZBTB14	PT_VCAM1
MA0820.1	0.000153527319379318	-0.316513824343388	0.27	0.323	0.0971827931671081	FIGLA	PT_VCAM1
MA0638.1	0.000162574041948764	0.254188958836755	0.605	0.551	0.102909368553568	CREB3	PT_VCAM1
MA0846.1	0.000206260054239	-0.404617289917189	0.335	0.372	0.130562614333287	FOXC2	PT_VCAM1
MA0104.4	0.000222853210193154	0.332470070920484	0.611	0.531	0.141066082052267	MYCN	PT_VCAM1
MA1117.1	0.000282701428154404	0.18860390421808	0.746	0.701	0.178950004021738	RELB	PT_VCAM1
MA0502.2	0.000285686480854165	0.246560461157129	0.544	0.493	0.180839542380686	NFYB	PT_VCAM1
MA0741.1	0.000286707873176316	0.127758813665147	0.556	0.471	0.181486083720608	KLF16	PT_VCAM1
MA0152.1	0.000311446002202779	0.449868036172831	0.501	0.45	0.197145319394359	NFATC2	PT_VCAM1
MA1474.1	0.000368670751082747	0.451925742761072	0.599	0.538	0.233368585435379	CREB3L4	PT_VCAM1
MA1537.1	0.000374464702263919	-0.932975326719193	0.413	0.507	0.237036156533061	NR2F1(var.2)	PT_VCAM1
MA0149.1	0.000419035564026187	0.0717013176419068	0.822	0.771	0.265249512028576	EWSR1-FLI1	PT_VCAM1
MA0057.1	0.000461100691606129	0.166469986671322	0.708	0.641	0.29187673778668	MZF1(var.2)	PT_VCAM1
MA1522.1	0.00047717948114811	0.0595755945397947	0.773	0.71	0.302054611566754	MAZ	PT_VCAM1
MA1513.1	0.000489393039878588	0.129618380870416	0.419	0.367	0.309785794243146	KLF15	PT_VCAM1
MA1550.1	0.000582442485383944	0.070840699798675	0.431	0.516	0.368686093248036	PPARD	PT_VCAM1
MA0501.1	0.000615166842977576	-1.24608280492943	0.802	0.716	0.389400611604805	MAF::NFE2	PT_VCAM1
MA0600.2	0.000634865207228194	0.177850454196538	0.524	0.46	0.401869676175447	RFX2	PT_VCAM1
MA1509.1	0.000669710153587343	0.222582212216516	0.63	0.567	0.423926527220788	IRF6	PT_VCAM1
MA0592.3	0.000681939224549134	-0.287527960283841	0.08	0.105	0.431667529139602	ESRRA	PT_VCAM1
MA0862.1	0.000731717381577015	0.316189803422102	0.472	0.424	0.463177102538251	GMEB2	PT_VCAM1
MA0504.1	0.00098043278628828	-0.447317949364825	0.532	0.62	0.620613953720481	NR2C2	PT_VCAM1
MA1567.1	0.00114017311208027	-0.352392590525366	0.425	0.479	0.72172957994681	TBX6	PT_VCAM1
MA1528.1	0.00145123595504396	0.00959107696871442	0.888	0.938	0.918632359542824	NFIX(var.2)	PT_VCAM1
MA0030.1	0.00147349684629955	-0.0897878718800713	0.268	0.324	0.932723503707616	FOXF2	PT_VCAM1
MA0806.1	0.00147427689469026	-0.275891815818729	0.374	0.46	0.933217274338937	TBX4	PT_VCAM1
MA0807.1	0.00147427689469026	-0.275891815818729	0.374	0.46	0.933217274338937	TBX5	PT_VCAM1
MA1566.1	0.0016512581296723	-0.193813140020979	0.456	0.513	1	TBX3	PT_VCAM1
MA0855.1	0.00173332686942229	-0.36268751542747	0.434	0.508	1	RXRB	PT_VCAM1
MA0527.1	0.00191493452508012	0.160557093274417	0.46	0.38	1	ZBTB33	PT_VCAM1
MA0642.1	0.00199665606253932	0.286607222877158	0.472	0.418	1	EN2	PT_VCAM1
MA1581.1	0.00212104845112447	-0.263166512069931	0.415	0.482	1	ZBTB6	PT_VCAM1
MA0506.1	0.0021266792042021	0.148380849823567	0.337	0.266	1	NRF1	PT_VCAM1
MA1564.1	0.00226586060205653	0.167166004935007	0.37	0.327	1	SP9	PT_VCAM1
MA1485.1	0.00237957627502424	-0.291126808374138	0.368	0.418	1	FERD3L	PT_VCAM1
MA0599.1	0.00250315424992379	0.083042954631754	0.526	0.479	1	KLF5	PT_VCAM1
MA0017.2	0.00253894757313581	-0.314647936722961	0.409	0.473	1	NR2F1	PT_VCAM1
MA0508.3	0.00268159932685979	0.128259924910579	0.761	0.704	1	PRDM1	PT_VCAM1
MA1471.1	0.00329618844485276	-0.175253659266187	0.448	0.517	1	BARX2	PT_VCAM1
MA0485.2	0.00346191652828179	0.300803296584987	0.452	0.407	1	HOXC9	PT_VCAM1
MA0081.2	0.00362506716671454	0.217548922247542	0.701	0.666	1	SPIB	PT_VCAM1
MA0628.1	0.00365388301340006	-0.423993537534506	0.454	0.516	1	POU6F1	PT_VCAM1
MA0798.2	0.00367918809833054	0.0990697510713718	0.573	0.509	1	RFX3	PT_VCAM1
MA1466.1	0.00374571873759585	0.145889728316283	0.595	0.535	1	ATF6	PT_VCAM1
MA1578.1	0.00377177010295857	0.0675036091172823	0.669	0.612	1	VEZF1	PT_VCAM1
MA0687.1	0.00421303297740657	0.160259046619515	0.611	0.576	1	SPIC	PT_VCAM1
MA0890.1	0.00466739937972728	0.225084240283872	0.462	0.397	1	GBX2	PT_VCAM1
MA0147.3	0.0048401654108675	0.262002284312513	0.644	0.579	1	MYC	PT_VCAM1
MA0510.2	0.00507510223602015	0.224359525921797	0.507	0.448	1	RFX5	PT_VCAM1
MA0856.1	0.00518046297493966	-0.752426153440988	0.462	0.522	1	RXRG	PT_VCAM1
MA0814.2	0.00521443267939945	-0.162498274675399	0.299	0.353	1	TFAP2C(var.2)	PT_VCAM1
MA1494.1	0.00525672438665806	-2.00192137069691	0.544	0.588	1	HNF4A(var.2)	PT_VCAM1
MA1652.1	0.00588895612833183	0.0307082108668675	0.795	0.746	1	ZKSCAN5	PT_VCAM1
MA1514.1	0.00646193011888047	0.123929675540071	0.63	0.569	1	KLF17	PT_VCAM1
MA0698.1	0.0065917187641891	-0.20528011320706	0.432	0.487	1	ZBTB18	PT_VCAM1
MA1099.2	0.00661561645831698	0.315114207584429	0.54	0.503	1	HES1	PT_VCAM1
MA1483.1	0.00691398331035267	0.198154468937135	0.491	0.431	1	ELF2	PT_VCAM1
MA1544.1	0.00705289952980333	0.208293831499973	0.542	0.489	1	OVOL1	PT_VCAM1
MA0652.1	0.00707328481912666	-0.191391319891432	0.656	0.589	1	IRF8	PT_VCAM1
MA1562.1	0.00716615331222573	0.203303220397991	0.726	0.695	1	SOX14	PT_VCAM1
MA0484.2	0.00719085369714324	-1.33525154054563	0.673	0.693	1	HNF4G	PT_VCAM1
MA0799.1	0.00730763265183527	0.331183054470351	0.487	0.457	1	RFX4	PT_VCAM1
MA0032.2	0.00738903961272115	-0.234152579370324	0.374	0.396	1	FOXC1	PT_VCAM1
MA1503.1	0.00742654343203708	0.300801989458966	0.429	0.386	1	HOXB9	PT_VCAM1
MA1569.1	0.00794052863394852	0.0648558164864793	0.456	0.408	1	TFAP2E	PT_VCAM1
MA0833.2	0.0090535831285703	0.0761573146655583	0.787	0.762	1	ATF4	PT_VCAM1
MA0114.4	0.00962600373759899	-0.514659964292234	0.679	0.69	1	HNF4A	PT_VCAM1
MA0729.1	0.00972561632905678	-0.129446001172895	0.352	0.387	1	RARA	PT_VCAM1
MA1489.1	0.00977230606100852	-0.0223236184878647	0.348	0.379	1	FOXN3	PT_VCAM1
MA1540.1	0.0102969617488401	-0.232086277095183	0.108	0.131	1	NR5A1	PT_VCAM1
MA1122.1	0.0111377730339829	0.145469305621143	0.507	0.467	1	TFDP1	PT_VCAM1
MA0683.1	0.0112994272505778	-0.260964305648763	0.436	0.459	1	POU4F2	PT_VCAM1
MA0597.1	0.0117417771711525	-0.0840852815374248	0.503	0.573	1	THAP1	PT_VCAM1
MA0812.1	0.0118800518186275	0.160111230764635	0.419	0.38	1	TFAP2B(var.2)	PT_VCAM1
MA0889.1	0.012370004640366	0.1676353188479	0.464	0.41	1	GBX1	PT_VCAM1
MA1574.1	0.012616854350953	-0.404498714311714	0.456	0.537	1	THRB	PT_VCAM1
MA0052.4	0.0127933443339522	-0.250301260443538	0.311	0.327	1	MEF2A	PT_VCAM1
MA0839.1	0.0129418818003803	0.0285091722668712	0.593	0.526	1	CREB3L1	PT_VCAM1
MA1525.1	0.0133119957381355	0.190263925880842	0.429	0.38	1	NFATC4	PT_VCAM1
MA0469.3	0.0133508603576923	0.09487259873293	0.464	0.431	1	E2F3	PT_VCAM1
MA1587.1	0.0136841685637495	-0.295141033288001	0.397	0.426	1	ZNF135	PT_VCAM1
MA0719.1	0.0149367315454394	-0.295641906309271	0.374	0.417	1	RHOXF1	PT_VCAM1
MA1573.1	0.015528302277634	-0.0363556968090712	0.346	0.376	1	THAP11	PT_VCAM1
MA0810.1	0.0159778332036614	0.128205565405945	0.476	0.435	1	TFAP2A(var.2)	PT_VCAM1
MA0747.1	0.0168129438644025	0.172227357140358	0.401	0.353	1	SP8	PT_VCAM1
MA0080.5	0.0168966761535328	0.0135694349817248	0.777	0.745	1	SPI1	PT_VCAM1
MA1565.1	0.0178609860662071	-0.155793919073767	0.452	0.5	1	TBX18	PT_VCAM1
MA0772.1	0.0184019534429011	0.0600571979682982	0.62	0.584	1	IRF7	PT_VCAM1
MA0905.1	0.0185807026571814	0.209806163307132	0.47	0.424	1	HOXC10	PT_VCAM1
MA1643.1	0.018832168031396	-0.506926452725603	0.904	0.939	1	NFIB	PT_VCAM1
MA0516.2	0.0188926175082142	0.0772422246038034	0.497	0.458	1	SP2	PT_VCAM1
MA0136.2	0.0202503597395336	0.0383750961746259	0.618	0.589	1	ELF5	PT_VCAM1
MA0758.1	0.0206517256354001	0.132543781133848	0.613	0.548	1	E2F7	PT_VCAM1
MA0639.1	0.0207065582369678	-0.1038396450034	0.384	0.335	1	DBP	PT_VCAM1
MA0901.2	0.0207109614316409	-0.107558732410498	0.346	0.391	1	HOXB13	PT_VCAM1
MA0861.1	0.0217729931291411	-0.161486128175363	0.444	0.495	1	TP73	PT_VCAM1
MA0112.3	0.0223512680907389	-0.180732772449301	0.37	0.404	1	ESR1	PT_VCAM1
MA0610.1	0.0223951548955109	0.322618493342638	0.568	0.552	1	DMRT3	PT_VCAM1
MA1464.1	0.0227052945062697	0.140634116260728	0.597	0.553	1	ARNT2	PT_VCAM1
MA1588.1	0.0237828332923201	-0.276000668848715	0.513	0.542	1	ZNF136	PT_VCAM1
MA1487.1	0.0238614247347396	-0.261809543776825	0.384	0.435	1	FOXE1	PT_VCAM1
MA0060.3	0.0243540347368497	0.106436665555229	0.487	0.443	1	NFYA	PT_VCAM1
MA0663.1	0.0251470566048557	0.224475996299007	0.56	0.525	1	MLX	PT_VCAM1
MA0773.1	0.0255282168437331	-0.333244812523678	0.301	0.311	1	MEF2D	PT_VCAM1
MA0770.1	0.0259868392724241	0.179561300990571	0.583	0.544	1	HSF2	PT_VCAM1
MA0790.1	0.0271042360596384	-0.136254500654185	0.489	0.516	1	POU4F1	PT_VCAM1
MA1531.1	0.0271091092567303	-0.126601559145435	0.489	0.525	1	NR1D1	PT_VCAM1
MA0670.1	0.0271573901944307	0.454652638350749	0.795	0.773	1	NFIA	PT_VCAM1
MA1683.1	0.0274424066625308	-0.0637985922669422	0.284	0.312	1	FOXA3	PT_VCAM1
MA0051.1	0.0284135521811224	0.0701701032887641	0.587	0.548	1	IRF2	PT_VCAM1
MA1584.1	0.0293674728981047	-0.0986869563991279	0.515	0.571	1	ZIC5	PT_VCAM1
MA1512.1	0.0297674805901475	0.0753490698871156	0.458	0.416	1	KLF11	PT_VCAM1
MA0138.2	0.0312424781881963	-0.142230245348975	0.491	0.536	1	REST	PT_VCAM1
MA1644.1	0.0314718703626626	0.128116292859343	0.483	0.463	1	NFYC	PT_VCAM1
MA1641.1	0.0317113303699219	-0.2331327871039	0.417	0.479	1	MYF5	PT_VCAM1
MA0791.1	0.0320753347479659	-0.262020476877309	0.497	0.526	1	POU4F3	PT_VCAM1
MA1506.1	0.0326459549868415	0.171092868337159	0.436	0.399	1	HOXD10	PT_VCAM1
MA0088.2	0.0330426463924016	-0.21062362353052	0.372	0.416	1	ZNF143	PT_VCAM1
MA0517.1	0.0348131708947157	-0.00728589056377515	0.601	0.56	1	STAT1::STAT2	PT_VCAM1
MA0757.1	0.0359329247690943	-0.0462872391733866	0.45	0.49	1	ONECUT3	PT_VCAM1
MA1100.2	0.0363313072991349	-0.21295018894267	0.382	0.435	1	ASCL1	PT_VCAM1
MA0027.2	0.0366314367331566	0.05080781951319	0.517	0.447	1	EN1	PT_VCAM1
MA0047.3	0.0374610699189285	-0.131000890961872	0.276	0.311	1	FOXA2	PT_VCAM1
MA1561.1	0.0387779418380947	0.0680010743796229	0.634	0.609	1	SOX12	PT_VCAM1
MA1103.2	0.0408928476468242	-0.0706800351720909	0.276	0.308	1	FOXK2	PT_VCAM1
MA0805.1	0.041127910520753	-0.259722855647359	0.532	0.558	1	TBX1	PT_VCAM1
MA0486.2	0.041274337208827	0.208733279993201	0.562	0.532	1	HSF1	PT_VCAM1
MA0691.1	0.0414612457831692	0.00832315629061897	0.417	0.474	1	TFAP4	PT_VCAM1
MA0090.3	0.0418821167656912	-0.749183920900909	0.497	0.538	1	TEAD1	PT_VCAM1
MA0625.1	0.0429506097500354	0.162624517530006	0.382	0.344	1	NFATC3	PT_VCAM1
MA1521.1	0.0434098258742082	0.202055336819337	0.614	0.589	1	MAFA	PT_VCAM1
MA0895.1	0.0434994143512459	0.0628906803488158	0.409	0.446	1	HMBOX1	PT_VCAM1
MA0528.2	0.0456229682492738	0.0423735579225153	0.705	0.686	1	ZNF263	PT_VCAM1
MA1545.1	0.0460374396370197	0.159447927221602	0.548	0.511	1	OVOL2	PT_VCAM1
MA0672.1	0.0460848253152038	0.132045837984524	0.427	0.37	1	NKX2-3	PT_VCAM1
MA0073.1	0.0465754218833527	0.101457389845823	0.569	0.523	1	RREB1	PT_VCAM1
MA0865.1	0.04709100140388	0.130660239980242	0.585	0.542	1	E2F8	PT_VCAM1
MA1111.1	0.0471629993423432	-0.321236754550139	0.135	0.186	1	NR2F2	PT_VCAM1
MA0003.4	0.0472422192994044	-0.125332949652715	0.329	0.349	1	TFAP2A	PT_VCAM1
MA0024.3	0.0478287806802898	0.162797774641928	0.438	0.397	1	E2F1	PT_VCAM1
MA0660.1	0.0481512397234205	-0.211093733666047	0.276	0.326	1	MEF2B	PT_VCAM1
MA1600.1	0.048165899685095	-0.216698662840639	0.526	0.568	1	ZNF684	PT_VCAM1
MA0908.1	0.0491781080521327	0.237782148187816	0.434	0.392	1	HOXD11	PT_VCAM1
MA0050.2	0.0495165683556505	0.0900753505243703	0.652	0.632	1	IRF1	PT_VCAM1
MA0131.2	0.0497125225045209	0.179072189576468	0.53	0.465	1	HINFP	PT_VCAM1
MA0852.2	0.0500246881966682	-0.170414915545383	0.325	0.332	1	FOXK1	PT_VCAM1
MA0106.3	0.0502380389088044	-0.138245750681642	0.47	0.498	1	TP53	PT_VCAM1
MA0042.2	0.0518625411898194	-0.046539524184487	0.274	0.288	1	FOXI1	PT_VCAM1
MA0033.2	0.0518625411898194	-0.046539524184487	0.274	0.288	1	FOXL1	PT_VCAM1
MA0848.1	0.0518625411898194	-0.046539524184487	0.274	0.288	1	FOXO4	PT_VCAM1
MA0849.1	0.0518625411898194	-0.046539524184487	0.274	0.288	1	FOXO6	PT_VCAM1
MA0850.1	0.0518625411898194	-0.046539524184487	0.274	0.288	1	FOXP3	PT_VCAM1
MA0523.1	0.0524549485070793	0.128523266028725	0.767	0.731	1	TCF7L2	PT_VCAM1
MA1638.1	0.0534405133756884	-0.123253411397404	0.56	0.604	1	HAND2	PT_VCAM1
MA0014.3	0.053976427246741	0.118961249196723	0.599	0.572	1	PAX5	PT_VCAM1
MA0762.1	0.0556395567215648	0.191837383631738	0.423	0.392	1	ETV2	PT_VCAM1
MA0847.2	0.0559452153039007	-0.20886040598996	0.327	0.363	1	FOXD2	PT_VCAM1
MA1539.1	0.0570813893553889	-0.22518269325245	0.407	0.425	1	NR2F6(var.3)	PT_VCAM1
MA0674.1	0.0578564133552373	-0.183238826254292	0.366	0.431	1	NKX6-1	PT_VCAM1
MA0690.1	0.0582738384225135	0.0139698838433895	0.593	0.557	1	TBX21	PT_VCAM1
MA0163.1	0.0582788384923562	0.0845224864064411	0.583	0.562	1	PLAG1	PT_VCAM1
MA0892.1	0.0582870960049851	-0.153245343846617	0.378	0.408	1	GSX1	PT_VCAM1
MA0721.1	0.0584571236134094	-0.0464317042719937	0.352	0.379	1	UNCX	PT_VCAM1
MA1515.1	0.0591928812459771	-0.0787647539976114	0.366	0.324	1	KLF2	PT_VCAM1
MA0641.1	0.0595548820748029	-0.0485626022714449	0.511	0.489	1	ELF4	PT_VCAM1
MA1502.1	0.0628594627864048	0.128256464381642	0.421	0.378	1	HOXB8	PT_VCAM1
MA0699.1	0.0638649178746165	0.144468911315467	0.419	0.374	1	LBX2	PT_VCAM1
MA1148.1	0.0650449001454445	-0.502166634993269	0.382	0.426	1	PPARA::RXRA	PT_VCAM1
MA1108.2	0.0653855326660433	-0.174914156881528	0.56	0.589	1	MXI1	PT_VCAM1
MA1107.2	0.0657098011429414	0.0561162364372839	0.474	0.438	1	KLF9	PT_VCAM1
MA1533.1	0.0662462936210412	-0.15451414380387	0.432	0.443	1	NR1I2	PT_VCAM1
MA1538.1	0.0662742473844225	-0.169092487647995	0.403	0.415	1	NR2F1(var.3)	PT_VCAM1
MA1639.1	0.067997463266403	0.140016343447931	0.751	0.735	1	MEIS1(var.2)	PT_VCAM1
MA1541.1	0.0691105446922778	-0.185512411414935	0.284	0.302	1	NR6A1	PT_VCAM1
MA0113.3	0.0706629083093511	0.889912995438061	0.724	0.694	1	NR3C1	PT_VCAM1
MA0751.1	0.0707422949691073	-0.10003117816963	0.564	0.61	1	ZIC4	PT_VCAM1
MA0593.1	0.0712925556507223	-0.13808488788342	0.354	0.398	1	FOXP2	PT_VCAM1
MA0031.1	0.0747857972330602	-0.0795044564903592	0.284	0.278	1	FOXD1	PT_VCAM1
MA0613.1	0.0747857972330602	-0.0795044564903592	0.284	0.278	1	FOXG1	PT_VCAM1
MA0157.2	0.0747857972330602	-0.0795044564903592	0.284	0.278	1	FOXO3	PT_VCAM1
MA0666.1	0.0755867797499817	0.258048910169458	0.427	0.405	1	MSX1	PT_VCAM1
MA0708.1	0.0755867797499817	0.258048910169458	0.427	0.405	1	MSX2	PT_VCAM1
MA0876.1	0.0755867797499817	0.258048910169458	0.427	0.405	1	BSX	PT_VCAM1
MA1124.1	0.0780929417604027	0.112452760099594	0.697	0.684	1	ZNF24	PT_VCAM1
MA0692.1	0.0803886528156247	0.22820251588369	0.661	0.633	1	TFEB	PT_VCAM1
MA1499.1	0.0808683018168683	-0.24394653720377	0.546	0.599	1	HOXB4	PT_VCAM1
MA1507.1	0.0808683018168683	-0.24394653720377	0.546	0.599	1	HOXD4	PT_VCAM1
MA1594.1	0.0808866468305542	0.152427602024075	0.552	0.518	1	ZNF382	PT_VCAM1
MA1589.1	0.0821447951882763	-0.0477977396107618	0.444	0.472	1	ZNF140	PT_VCAM1
MA0069.1	0.0824795762265144	0.300352993345768	0.744	0.742	1	PAX6	PT_VCAM1
MA0646.1	0.0824865219026884	-0.201652603707365	0.411	0.45	1	GCM1	PT_VCAM1
MA1114.1	0.0831254360888062	-0.0150528843882305	0.697	0.676	1	PBX3	PT_VCAM1
MA0084.1	0.083606333577736	0.0154046629871792	0.483	0.515	1	SRY	PT_VCAM1
MA0873.1	0.0867807983064758	0.134487578889539	0.405	0.381	1	HOXD12	PT_VCAM1
MA0679.2	0.087993588854765	-0.078970633250135	0.405	0.455	1	ONECUT1	PT_VCAM1
MA0072.1	0.0892162035168281	-0.216301295356667	0.305	0.344	1	RORA(var.2)	PT_VCAM1
MA0465.2	0.0893909761856062	-0.118587216775945	0.311	0.348	1	CDX2	PT_VCAM1
MA0630.1	0.0968189450200442	-0.0706852156759867	0.329	0.356	1	SHOX	PT_VCAM1
MA1419.1	0.0999452721954575	-0.374630313338806	0.579	0.553	1	IRF4	PT_VCAM1
MA0659.2	0.101312865114473	0.150448598103319	0.515	0.498	1	MAFG	PT_VCAM1
MA0671.1	0.104267760689949	0.157320712425212	0.804	0.806	1	NFIX	PT_VCAM1
MA0481.3	0.107282039554915	-0.0658732414457104	0.292	0.324	1	FOXP1	PT_VCAM1
MA0598.3	0.108965433530625	-2.95723194947421	0.665	0.629	1	EHF	PT_VCAM1
MA0145.3	0.108985035211185	0.171936117254893	0.239	0.182	1	TFCP2	PT_VCAM1
MA0754.1	0.11086339319161	-0.168793460055063	0.425	0.454	1	CUX1	PT_VCAM1
MA0871.2	0.113753827998172	0.228440137817647	0.611	0.589	1	TFEC	PT_VCAM1
MA1547.1	0.114883117538211	-0.119952905482848	0.452	0.487	1	PITX2	PT_VCAM1
MA0796.1	0.115084821593193	-0.0732247916563471	0.534	0.562	1	TGIF1	PT_VCAM1
MA0524.2	0.116032007245663	0.0559150060711522	0.474	0.422	1	TFAP2C	PT_VCAM1
MA0645.1	0.116734061392201	0.044463970894421	0.491	0.477	1	ETV6	PT_VCAM1
MA0495.3	0.120981480062749	0.000731369306442131	0.476	0.442	1	MAFF	PT_VCAM1
MA0710.1	0.122201514177771	-0.214763889493773	0.393	0.388	1	NOTO	PT_VCAM1
MA0774.1	0.123288712690777	0.115806402164743	0.609	0.552	1	MEIS2	PT_VCAM1
MA0838.1	0.124298599305577	-0.383308315826246	0.523	0.553	1	CEBPG	PT_VCAM1
MA1463.1	0.12507125884703	-0.131885359666246	0.346	0.387	1	ARGFX	PT_VCAM1
MA0071.1	0.12679165066906	-0.0830309376238285	0.202	0.206	1	RORA	PT_VCAM1
MA0811.1	0.128057230486255	0.0195610538397016	0.452	0.429	1	TFAP2B	PT_VCAM1
MA0059.1	0.12870813889707	0.0562626872020924	0.579	0.55	1	MAX::MYC	PT_VCAM1
MA0653.1	0.130253990423385	-0.319369433778051	0.618	0.586	1	IRF9	PT_VCAM1
MA0868.2	0.130538607896988	0.141513942037605	0.753	0.737	1	SOX8	PT_VCAM1
MA0154.4	0.132687459202136	0.0522660710673413	0.74	0.709	1	EBF1	PT_VCAM1
MA0744.2	0.138287568664361	-0.159022360258311	0.307	0.363	1	SCRT2	PT_VCAM1
MA0768.1	0.139580672944926	0.0563683717314061	0.712	0.686	1	LEF1	PT_VCAM1
MA1496.1	0.140190602988273	0.0968103018381261	0.597	0.553	1	HOXA4	PT_VCAM1
MA1554.1	0.141172574966231	0.169527318308561	0.432	0.388	1	RFX7	PT_VCAM1
MA0632.2	0.142108955620983	0.124741504369195	0.474	0.428	1	TCFL5	PT_VCAM1
MA1505.1	0.144478072332459	-0.0160809529285445	0.434	0.4	1	HOXC8	PT_VCAM1
MA0068.2	0.144958225564581	-0.151115011307706	0.37	0.39	1	PAX4	PT_VCAM1
MA1577.1	0.144958225564581	-0.151115011307706	0.37	0.39	1	TLX2	PT_VCAM1
MA0701.2	0.144958225564581	-0.151115011307706	0.37	0.39	1	LHX9	PT_VCAM1
MA0075.3	0.144958225564581	-0.151115011307706	0.37	0.39	1	PRRX2	PT_VCAM1
MA0636.1	0.145049338577438	0.063605151171501	0.562	0.528	1	BHLHE41	PT_VCAM1
MA0083.3	0.145759784755924	0.0881180451131408	0.411	0.381	1	SRF	PT_VCAM1
MA1529.1	0.147370284600238	-0.0829181579379183	0.487	0.508	1	NHLH2	PT_VCAM1
MA0907.1	0.14832783257358	0.108382536951291	0.452	0.41	1	HOXC13	PT_VCAM1
MA0095.2	0.149109466223961	-0.00778792533998923	0.272	0.299	1	YY1	PT_VCAM1
MA1516.1	0.149818729703623	-0.0216556888291857	0.282	0.294	1	KLF3	PT_VCAM1
MA0058.3	0.15007190799267	0.226184604159197	0.524	0.536	1	MAX	PT_VCAM1
MA0664.1	0.150297536022398	0.169467052467633	0.513	0.484	1	MLXIPL	PT_VCAM1
MA0464.2	0.151912982274493	0.0532479191271518	0.55	0.528	1	BHLHE40	PT_VCAM1
MA1418.1	0.15248752184971	0.0118600981741872	0.56	0.544	1	IRF3	PT_VCAM1
MA0727.1	0.15290935125074	0.273942535170096	0.701	0.706	1	NR3C2	PT_VCAM1
MA0775.1	0.153168946719802	0.145299938370252	0.546	0.507	1	MEIS3	PT_VCAM1
MA0160.1	0.154361306962815	-0.310947131955126	0.213	0.244	1	NR4A2	PT_VCAM1
MA0056.2	0.159089258278001	0.151490390981464	0.65	0.625	1	MZF1	PT_VCAM1
MA0797.1	0.162154622104749	-0.156044252797304	0.591	0.596	1	TGIF2	PT_VCAM1
MA0062.3	0.164591747519949	-2.50175673250165	0.677	0.621	1	GABPA	PT_VCAM1
MA0771.1	0.165613164352915	0.18081463251776	0.511	0.495	1	HSF4	PT_VCAM1
MA0513.1	0.167009347930674	-0.0917389655577814	0.622	0.644	1	SMAD2::SMAD3::SMAD4	PT_VCAM1
MA1523.1	0.167124021705725	-0.0545675470732826	0.517	0.544	1	MSANTD3	PT_VCAM1
MA1579.1	0.168351628798444	0.153126628618116	0.646	0.627	1	ZBTB26	PT_VCAM1
MA0794.1	0.169011873737325	-0.070035440938173	0.454	0.466	1	PROX1	PT_VCAM1
MA0470.2	0.170903901701066	0.1483580508106	0.374	0.335	1	E2F4	PT_VCAM1
MA0872.1	0.173922756104435	-0.00841270510792624	0.614	0.591	1	TFAP2A(var.3)	PT_VCAM1
MA0809.2	0.17415210139363	-0.593210453518282	0.446	0.496	1	TEAD4	PT_VCAM1
MA1123.2	0.176121967588552	-0.207811794867951	0.568	0.601	1	TWIST1	PT_VCAM1
MA1147.1	0.178548704775179	-0.13300105402872	0.386	0.439	1	NR4A2::RXRA	PT_VCAM1
MA1497.1	0.179284453987001	-0.0318664982274031	0.427	0.396	1	HOXA6	PT_VCAM1
MA1420.1	0.18056987094021	0.0202688566738018	0.566	0.534	1	IRF5	PT_VCAM1
MA1549.1	0.180848262287343	0.0258387095894108	0.585	0.557	1	POU6F1(var.2)	PT_VCAM1
MA0694.1	0.181784020189296	0.0373412727837082	0.479	0.449	1	ZBTB7B	PT_VCAM1
MA0627.2	0.182030327194567	-0.137466512548548	0.258	0.281	1	POU2F3	PT_VCAM1
MA1520.1	0.182172181656377	0.324187829904091	0.589	0.562	1	MAF	PT_VCAM1
MA1655.1	0.18296049474018	-0.117472421055169	0.472	0.494	1	ZNF341	PT_VCAM1
MA0669.1	0.183979484663907	-0.0196063712572717	0.505	0.535	1	NEUROG2	PT_VCAM1
MA1557.1	0.185169092270377	0.150237934869498	0.63	0.574	1	SMAD5	PT_VCAM1
MA0801.1	0.186286113939992	-0.142559142064035	0.493	0.504	1	MGA	PT_VCAM1
MA0803.1	0.186286113939992	-0.142559142064035	0.493	0.504	1	TBX15	PT_VCAM1
MA0658.1	0.187662292858751	-0.226670600893163	0.391	0.412	1	LHX6	PT_VCAM1
MA0479.1	0.188348796890068	0.123347696417534	0.454	0.435	1	FOXH1	PT_VCAM1
MA0689.1	0.191084116946015	0.10181360894647	0.589	0.553	1	TBX20	PT_VCAM1
MA0684.2	0.191200056838146	-0.0763600934743401	0.448	0.482	1	RUNX3	PT_VCAM1
MA1530.1	0.197538082278181	0.0508723878023041	0.575	0.568	1	NKX6-3	PT_VCAM1
MA1518.1	0.197689297938037	-0.0250569337117602	0.442	0.412	1	LHX1	PT_VCAM1
MA1504.1	0.197945104880323	-0.150971718140519	0.542	0.592	1	HOXC4	PT_VCAM1
MA1596.1	0.201338153831833	-0.0235632327168355	0.552	0.569	1	ZNF460	PT_VCAM1
MA0148.4	0.202059608004236	0.00714419564115461	0.295	0.289	1	FOXA1	PT_VCAM1
MA0473.3	0.203812136916613	-1.44303286046364	0.669	0.645	1	ELF1	PT_VCAM1
MA0654.1	0.205115802000284	-0.022427778468305	0.36	0.367	1	ISX	PT_VCAM1
MA0716.1	0.205115802000284	-0.022427778468305	0.36	0.367	1	PRRX1	PT_VCAM1
MA0717.1	0.205115802000284	-0.022427778468305	0.36	0.367	1	RAX2	PT_VCAM1
MA0474.2	0.205422901951334	-0.0852404839275444	0.37	0.357	1	ERG	PT_VCAM1
MA0884.1	0.205817942856954	-0.136997503655357	0.515	0.538	1	DUXA	PT_VCAM1
MA0662.1	0.207047558024377	-0.131519194754804	0.352	0.39	1	MIXL1	PT_VCAM1
MA1553.1	0.208730050549197	0.12052419412244	0.472	0.442	1	RARG(var.3)	PT_VCAM1
MA0738.1	0.209382875945101	0.0134109855124083	0.609	0.636	1	HIC2	PT_VCAM1
MA1552.1	0.210114040268825	0.225985969484266	0.462	0.443	1	RARB(var.3)	PT_VCAM1
MA0697.1	0.212990737148158	-0.0997890025665122	0.626	0.656	1	ZIC3	PT_VCAM1
MA0665.1	0.214434089667902	-0.0404212045924638	0.37	0.387	1	MSC	PT_VCAM1
MA1500.1	0.214498260301585	0.18249874205262	0.434	0.429	1	HOXB6	PT_VCAM1
MA0482.2	0.216610527648304	0.0107036144528386	0.558	0.53	1	GATA4	PT_VCAM1
MA0828.1	0.219066199810184	0.103799259266162	0.589	0.567	1	SREBF2(var.2)	PT_VCAM1
MA0761.2	0.21999321904834	-0.748601747883731	0.683	0.639	1	ETV1	PT_VCAM1
MA0776.1	0.220797936114673	0.16320445024708	0.491	0.465	1	MYBL1	PT_VCAM1
MA0511.2	0.223505858983749	0.106378203397029	0.599	0.578	1	RUNX2	PT_VCAM1
MA0616.2	0.224410889260353	0.0957475652732709	0.542	0.518	1	HES2	PT_VCAM1
MA0596.1	0.224468758766698	0.0653443307290125	0.714	0.706	1	SREBF2	PT_VCAM1
MA0650.2	0.224663712359865	-0.352003070181289	0.323	0.347	1	HOXA13	PT_VCAM1
MA1585.1	0.22489856993192	0.0289803722460336	0.468	0.443	1	ZKSCAN1	PT_VCAM1
MA0155.1	0.225555040241387	0.0890085721480363	0.693	0.658	1	INSM1	PT_VCAM1
MA0886.1	0.226771778040075	-0.06327267453524	0.44	0.452	1	EMX2	PT_VCAM1
MA0724.1	0.228435084056916	0.115123283395412	0.452	0.418	1	VENTX	PT_VCAM1
MA1508.1	0.23187174058824	-0.201797195785324	0.607	0.572	1	IKZF1	PT_VCAM1
MA0079.4	0.235700724559487	-0.00362776066332277	0.223	0.222	1	SP1	PT_VCAM1
MA1597.1	0.241696949198674	0.00371915707106507	0.695	0.687	1	ZNF528	PT_VCAM1
MA0765.2	0.241728532478036	-0.0228683281477651	0.434	0.429	1	ETV5	PT_VCAM1
MA0696.1	0.242725767549579	-0.145117203528607	0.591	0.602	1	ZIC1	PT_VCAM1
MA0823.1	0.244864682477111	0.205249920995324	0.595	0.571	1	HEY1	PT_VCAM1
MA0463.2	0.247463142355603	-0.183411891472038	0.534	0.575	1	BCL6	PT_VCAM1
MA0497.1	0.249646987509279	-0.0573394095582153	0.333	0.332	1	MEF2C	PT_VCAM1
MA1467.1	0.255818818312057	-0.129867511846252	0.495	0.512	1	ATOH1(var.2)	PT_VCAM1
MA0651.1	0.262647229471397	0.148308983980348	0.413	0.379	1	HOXC11	PT_VCAM1
MA0700.2	0.265425352835381	0.155296710202115	0.407	0.415	1	LHX2	PT_VCAM1
MA0786.1	0.267787544104642	-0.0855663108708719	0.256	0.274	1	POU3F1	PT_VCAM1
MA0038.2	0.271272206691478	0.0843564374272747	0.656	0.613	1	GFI1	PT_VCAM1
MA1649.1	0.273201885980567	-0.0159129703612511	0.466	0.479	1	ZBTB12	PT_VCAM1
MA0769.2	0.276420358368266	0.222961913192994	0.705	0.706	1	TCF7	PT_VCAM1
MA0649.1	0.277213826262587	0.159853199109617	0.605	0.568	1	HEY2	PT_VCAM1
MA0875.1	0.277235062421701	0.104688369657992	0.423	0.392	1	BARX1	PT_VCAM1
MA1491.1	0.284760641092472	0.117223590217687	0.648	0.631	1	GLI3	PT_VCAM1
MA0864.2	0.285660023619376	0.172837867146805	0.348	0.34	1	E2F2	PT_VCAM1
MA1635.1	0.286446695679896	-0.103799149615817	0.438	0.48	1	BHLHE22(var.2)	PT_VCAM1
MA0640.2	0.288624890297036	-2.2759588316067	0.71	0.692	1	ELF3	PT_VCAM1
MA1576.1	0.290795541849848	-0.0874475245009622	0.53	0.518	1	THRB(var.3)	PT_VCAM1
MA1155.1	0.292433932235163	-0.0416532248562341	0.53	0.493	1	ZSCAN4	PT_VCAM1
MA1571.1	0.293648130420212	-0.133782807251762	0.564	0.576	1	TGIF2LX	PT_VCAM1
MA0882.1	0.296613690330226	0.0235985008154365	0.513	0.485	1	DLX6	PT_VCAM1
MA1495.1	0.299662518143007	0.136655494132556	0.442	0.402	1	HOXA1	PT_VCAM1
MA0158.2	0.299662518143007	0.136655494132556	0.442	0.402	1	HOXA5	PT_VCAM1
MA0904.2	0.299662518143007	0.136655494132556	0.442	0.402	1	HOXB5	PT_VCAM1
MA0766.2	0.301215297687207	-0.0536211740514483	0.55	0.507	1	GATA5	PT_VCAM1
MA0843.1	0.306486894671454	-0.0376181045764225	0.352	0.341	1	TEF	PT_VCAM1
MA1570.1	0.306914440398136	0.0401181560847816	0.603	0.579	1	TFAP4(var.2)	PT_VCAM1
MA0800.1	0.307786254703004	0.0257854476951003	0.562	0.547	1	EOMES	PT_VCAM1
MA0914.1	0.310025628054628	0.140653984084127	0.389	0.364	1	ISL2	PT_VCAM1
MA0043.3	0.311566714349316	0.0569855834085985	0.284	0.255	1	HLF	PT_VCAM1
MA0712.2	0.314264967942027	-0.101432058573312	0.466	0.468	1	OTX2	PT_VCAM1
MA0695.1	0.314837356394048	-0.219335262551079	0.462	0.417	1	ZBTB7C	PT_VCAM1
MA1646.1	0.315086183785767	-0.0946527255995318	0.571	0.585	1	OSR2	PT_VCAM1
MA0009.2	0.318043037538467	-0.26733385209828	0.605	0.591	1	TBXT	PT_VCAM1
MA1479.1	0.318213281721223	0.119597699863867	0.552	0.543	1	DMRTC2	PT_VCAM1
MA0703.2	0.319938554832187	-0.134246346361454	0.368	0.382	1	LMX1B	PT_VCAM1
MA0595.1	0.32783483849921	0.0801276883473794	0.712	0.676	1	SREBF1	PT_VCAM1
MA0475.2	0.334007672342724	-0.129766841528962	0.389	0.374	1	FLI1	PT_VCAM1
MA0755.1	0.336265851331768	-0.0580384887898292	0.464	0.47	1	CUX2	PT_VCAM1
MA0035.4	0.337965380530936	-0.000828133573358092	0.497	0.455	1	GATA1	PT_VCAM1
MA1535.1	0.338837864336644	0.103736719757634	0.659	0.641	1	NR2C1	PT_VCAM1
MA0048.2	0.339562684518878	-0.0249390583819008	0.458	0.473	1	NHLH1	PT_VCAM1
MA1645.1	0.341644156715352	0.0123821505600188	0.472	0.496	1	NKX2-2	PT_VCAM1
MA0746.2	0.342465250600334	0.0447006939158207	0.286	0.263	1	SP3	PT_VCAM1
MA1657.1	0.345525234947284	-0.0797195708720474	0.474	0.488	1	ZNF652	PT_VCAM1
MA0804.1	0.347868463889815	-0.0637760009730393	0.575	0.566	1	TBX19	PT_VCAM1
MA0681.2	0.349191305373125	-0.0225279907323088	0.462	0.47	1	PHOX2B	PT_VCAM1
MA1546.1	0.351248397684485	0.0382126185440999	0.46	0.447	1	PAX3(var.2)	PT_VCAM1
MA0036.3	0.354706171612644	0.0771104376802645	0.56	0.529	1	GATA2	PT_VCAM1
MA0877.2	0.355798142245086	0.144490296892594	0.456	0.434	1	BARHL1	PT_VCAM1
MA0259.1	0.360106779043401	-0.0841816891216547	0.409	0.425	1	ARNT::HIF1A	PT_VCAM1
MA1560.1	0.360661423698749	0.0676059809998626	0.552	0.53	1	SOHLH2	PT_VCAM1
MA0831.2	0.360756899336367	-0.0266538987488596	0.626	0.599	1	TFE3	PT_VCAM1
MA0507.1	0.361675286851422	-0.1056347531535	0.274	0.303	1	POU2F2	PT_VCAM1
MA0102.4	0.362959120259558	-0.142705592997952	0.528	0.55	1	CEBPA	PT_VCAM1
MA0784.1	0.364470057604513	-0.0271935943058097	0.262	0.277	1	POU1F1	PT_VCAM1
MA1563.1	0.372516602462431	-0.00383583541187504	0.591	0.562	1	SOX18	PT_VCAM1
MA1472.1	0.375070095509235	-0.127972593428058	0.448	0.469	1	BHLHA15(var.2)	PT_VCAM1
MA1113.2	0.377865580455178	0.105497654576138	0.659	0.636	1	PBX2	PT_VCAM1
MA1105.2	0.383075162408249	0.0872066855069699	0.18	0.158	1	GRHL2	PT_VCAM1
MA0906.1	0.383740599054716	0.183364710288691	0.352	0.32	1	HOXC12	PT_VCAM1
MA0734.2	0.389978562341301	0.131983780212838	0.667	0.622	1	GLI2	PT_VCAM1
MA1651.1	0.396192488001028	-0.0266943010983832	0.319	0.34	1	ZFP42	PT_VCAM1
MA1109.1	0.396816134234813	-0.0903738260349169	0.638	0.667	1	NEUROD1	PT_VCAM1
MA0866.1	0.399637088256225	0.0327548485432707	0.507	0.528	1	SOX21	PT_VCAM1
MA0722.1	0.400344880752506	-0.0317655109084316	0.444	0.432	1	VAX1	PT_VCAM1
MA0723.1	0.400344880752506	-0.0317655109084316	0.444	0.432	1	VAX2	PT_VCAM1
MA1481.1	0.400344880752506	-0.0317655109084316	0.444	0.432	1	DRGX	PT_VCAM1
MA0888.1	0.40148584533489	0.150182613628531	0.464	0.444	1	EVX2	PT_VCAM1
MA1601.1	0.401546421977382	0.151643900870978	0.616	0.602	1	ZNF75D	PT_VCAM1
MA0863.1	0.403680178985681	0.0393087708455068	0.434	0.414	1	MTF1	PT_VCAM1
MA0144.2	0.411254980514775	-0.017561726506083	0.642	0.646	1	STAT3	PT_VCAM1
MA1146.1	0.412510613178313	-0.0971279364017025	0.462	0.434	1	NR1H4::RXRA	PT_VCAM1
MA1568.1	0.412978209378536	-0.0875037305983082	0.37	0.372	1	TCF21(var.2)	PT_VCAM1
MA1637.1	0.414765731641708	-0.0497081758334355	0.634	0.653	1	EBF3	PT_VCAM1
MA0647.1	0.423389163267167	-0.0601629569561952	0.117	0.109	1	GRHL1	PT_VCAM1
MA0688.1	0.426033015334081	0.021608535395058	0.538	0.514	1	TBX2	PT_VCAM1
MA0468.1	0.426584726024331	0.133079271667824	0.607	0.619	1	DUX4	PT_VCAM1
MA0740.1	0.433195337093817	0.0124918632239037	0.278	0.259	1	KLF14	PT_VCAM1
MA1593.1	0.4336089592438	-0.0617991140824239	0.611	0.641	1	ZNF317	PT_VCAM1
MA1536.1	0.438162151493183	-0.0519280351775164	0.372	0.37	1	NR2C2(var.2)	PT_VCAM1
MA0063.2	0.440833000742124	-0.0600460619511758	0.45	0.46	1	NKX2-5	PT_VCAM1
MA0711.1	0.441447607212125	0.0220991845323018	0.519	0.493	1	OTX1	PT_VCAM1
MA0159.1	0.444167159358361	0.0148143009806311	0.536	0.512	1	RARA::RXRA	PT_VCAM1
MA0618.1	0.444628926534145	-0.0746172727286229	0.335	0.344	1	LBX1	PT_VCAM1
MA0526.3	0.44929205422477	-0.0472051134544804	0.753	0.704	1	USF2	PT_VCAM1
MA0752.1	0.44968652535024	0.087046421364941	0.397	0.426	1	ZNF410	PT_VCAM1
MA0037.3	0.451102427033485	0.0108894732724657	0.526	0.525	1	GATA3	PT_VCAM1
MA0498.2	0.453189681274412	0.078177346450055	0.483	0.474	1	MEIS1	PT_VCAM1
MA0767.1	0.45734633935287	-0.0965279743976097	0.462	0.48	1	GCM2	PT_VCAM1
MA1642.1	0.458578336363402	-0.107597730309346	0.644	0.657	1	NEUROG2(var.2)	PT_VCAM1
MA0913.2	0.460070045070089	-0.0463973297890485	0.309	0.312	1	HOXD9	PT_VCAM1
MA0667.1	0.461249726784755	0.0786126165032124	0.466	0.493	1	MYF6	PT_VCAM1
MA1152.1	0.463967550325856	0.00225185314678589	0.618	0.631	1	SOX15	PT_VCAM1
MA1151.1	0.466524025545424	-0.169891142339618	0.389	0.382	1	RORC	PT_VCAM1
MA0903.1	0.466902196860637	-0.110708981202404	0.468	0.51	1	HOXB3	PT_VCAM1
MA0779.1	0.468759357390924	-0.265197077474699	0.816	0.831	1	PAX1	PT_VCAM1
MA0808.1	0.470153119972758	-0.420145626941464	0.452	0.474	1	TEAD3	PT_VCAM1
MA1599.1	0.485678946120502	-0.0220291988989636	0.632	0.604	1	ZNF682	PT_VCAM1
MA0634.1	0.487176250385512	-0.0916060223329587	0.352	0.35	1	ALX3	PT_VCAM1
MA0759.1	0.495599372651525	0.0522660647149588	0.331	0.34	1	ELK3	PT_VCAM1
MA0837.1	0.500435548679925	-0.0721878160797549	0.479	0.497	1	CEBPE	PT_VCAM1
MA0137.3	0.500520083151613	-0.188514173444711	0.624	0.629	1	STAT1	PT_VCAM1
MA0680.1	0.501793345325308	0.0369427510782925	0.505	0.509	1	PAX7	PT_VCAM1
MA1125.1	0.505409867997151	-0.0271263081649135	0.474	0.463	1	ZNF384	PT_VCAM1
MA0867.2	0.506659832582169	0.0127241496263615	0.787	0.79	1	SOX4	PT_VCAM1
MA0760.1	0.509974847585587	-0.114730837015508	0.36	0.38	1	ERF	PT_VCAM1
MA0743.2	0.512086544401675	0.00127147566913705	0.356	0.378	1	SCRT1	PT_VCAM1
MA0795.1	0.519491778260281	0.0399204694711883	0.601	0.598	1	SMAD3	PT_VCAM1
MA0648.1	0.522810900837221	-0.0799579618066565	0.472	0.472	1	GSC	PT_VCAM1
MA0076.2	0.52413510008807	-0.201302401946788	0.454	0.404	1	ELK4	PT_VCAM1
MA0785.1	0.530047873106196	-0.114295707086398	0.268	0.282	1	POU2F1	PT_VCAM1
MA0156.2	0.533064703067372	-0.00703811088420803	0.329	0.334	1	FEV	PT_VCAM1
MA0594.2	0.53353684854286	0.0344696557704973	0.368	0.362	1	HOXA9	PT_VCAM1
MA1555.1	0.53435565157433	-0.00806371631057989	0.532	0.533	1	RXRB(var.2)	PT_VCAM1
MA1112.2	0.535980814534069	0.126135692042192	0.466	0.471	1	NR4A1	PT_VCAM1
MA0891.1	0.537126487247764	-0.130707392397293	0.44	0.458	1	GSC2	PT_VCAM1
MA0028.2	0.537529050825119	0.131784280451375	0.333	0.329	1	ELK1	PT_VCAM1
MA0909.2	0.538304927482422	-0.0270138375819539	0.309	0.282	1	HOXD13	PT_VCAM1
MA1121.1	0.555477751957751	-0.23108784250247	0.438	0.456	1	TEAD2	PT_VCAM1
MA0781.1	0.557169213320271	-0.270278009896993	0.812	0.823	1	PAX9	PT_VCAM1
MA1116.1	0.557471528034911	0.0295904388847956	0.658	0.675	1	RBPJ	PT_VCAM1
MA0525.2	0.55777004312447	-0.0990597228886053	0.53	0.537	1	TP63	PT_VCAM1
MA0140.2	0.566180292684339	-0.0285132145042617	0.519	0.541	1	GATA1::TAL1	PT_VCAM1
MA1524.1	0.569278408135591	0.000128852032695415	0.409	0.433	1	MSGN1	PT_VCAM1
MA0789.1	0.569417947076885	-0.0377702989229024	0.25	0.257	1	POU3F4	PT_VCAM1
MA0748.2	0.570482398901938	0.0741194126148937	0.239	0.215	1	YY2	PT_VCAM1
MA1602.1	0.576202507918472	0.0660651733068912	0.399	0.377	1	ZSCAN29	PT_VCAM1
MA0780.1	0.576447598880293	0.0275651617851813	0.491	0.49	1	PAX3	PT_VCAM1
MA0702.2	0.584491084100412	-0.146783095728223	0.434	0.415	1	LMX1A	PT_VCAM1
MA1476.1	0.584930091086671	-0.0340691507785786	0.44	0.421	1	DLX5	PT_VCAM1
MA0736.1	0.586930456068392	-0.0420355313657992	0.681	0.688	1	GLIS2	PT_VCAM1
MA0442.2	0.587921923712421	-0.0564014558685579	0.746	0.748	1	SOX10	PT_VCAM1
MA1572.1	0.589882015576015	-0.112413299813003	0.534	0.535	1	TGIF2LY	PT_VCAM1
MA0130.1	0.590981766004769	0.0219253959594889	0.601	0.621	1	ZNF354C	PT_VCAM1
MA1511.1	0.591254703895	0.0077501641044669	0.337	0.334	1	KLF10	PT_VCAM1
MA0829.2	0.595171473594819	0.0107819486205856	0.528	0.555	1	SREBF1(var.2)	PT_VCAM1
MA0749.1	0.596955653301956	-0.0488061738166977	0.417	0.405	1	ZBED1	PT_VCAM1
MA1421.1	0.597752568246382	0.0258259921937807	0.542	0.559	1	TCF7L1	PT_VCAM1
MA0466.2	0.601535882556069	0.00203993360174204	0.485	0.495	1	CEBPB	PT_VCAM1
MA0821.1	0.605826765002575	-0.150062648495712	0.53	0.544	1	HES5	PT_VCAM1
MA1120.1	0.605914532972905	-0.034373393297267	0.605	0.67	1	SOX13	PT_VCAM1
MA0500.2	0.606579323269153	-0.0768750633373252	0.366	0.378	1	MYOG	PT_VCAM1
MA0825.1	0.612101253967013	-0.0453834378794891	0.55	0.551	1	MNT	PT_VCAM1
MA0735.1	0.617001760221462	-0.0159272137796354	0.585	0.575	1	GLIS1	PT_VCAM1
MA0777.1	0.619290323447408	0.0576515654445777	0.456	0.44	1	MYBL2	PT_VCAM1
MA0819.1	0.621815194259617	0.190432828168618	0.595	0.609	1	CLOCK	PT_VCAM1
MA0826.1	0.621928066830943	0.0560040655915927	0.434	0.444	1	OLIG1	PT_VCAM1
MA0730.1	0.623745578572801	0.0593997651713463	0.36	0.365	1	RARA(var.2)	PT_VCAM1
MA0091.1	0.62430487674538	0.00375705183374847	0.419	0.416	1	TAL1::TCF3	PT_VCAM1
MA1115.1	0.628906889491031	-0.144310025578833	0.282	0.29	1	POU5F1	PT_VCAM1
MA0756.1	0.63279205285166	-0.0294602213568697	0.524	0.543	1	ONECUT2	PT_VCAM1
MA1534.1	0.638857451246906	-0.360716953464307	0.581	0.58	1	NR1I3	PT_VCAM1
MA0093.3	0.642677292190648	-0.161850701070888	0.732	0.705	1	USF1	PT_VCAM1
MA0713.1	0.643094913654378	0.0236439326524183	0.405	0.434	1	PHOX2A	PT_VCAM1
MA0783.1	0.643758510721606	-0.00437043569846951	0.571	0.556	1	PKNOX2	PT_VCAM1
MA0731.1	0.655619520861212	0.0657448252417487	0.593	0.583	1	BCL6B	PT_VCAM1
MA0635.1	0.65994001180456	-0.0302874727858231	0.546	0.549	1	BARHL2	PT_VCAM1
MA0787.1	0.660900111805501	-0.0572247891178707	0.27	0.277	1	POU3F2	PT_VCAM1
MA1636.1	0.661838968054928	0.0461992019339208	0.628	0.656	1	CEBPG(var.2)	PT_VCAM1
MA1104.2	0.662581145580448	0.00375676411676962	0.575	0.556	1	GATA6	PT_VCAM1
MA0685.1	0.663642221178707	0.0230433032883889	0.284	0.282	1	SP4	PT_VCAM1
MA0715.1	0.663862538730879	-0.0411320869148616	0.417	0.438	1	PROP1	PT_VCAM1
MA1640.1	0.669768231477409	0.160802300018124	0.638	0.648	1	MEIS2(var.2)	PT_VCAM1
MA0782.2	0.680339298601411	-0.0800496571042257	0.708	0.718	1	PKNOX1	PT_VCAM1
MA1592.1	0.680583732617527	0.116774010295668	0.566	0.579	1	ZNF274	PT_VCAM1
MA0098.3	0.686332288874141	-0.107749358672088	0.346	0.371	1	ETS1	PT_VCAM1
MA1548.1	0.687726342571404	0.0526877840563413	0.642	0.652	1	PLAGL2	PT_VCAM1
MA1478.1	0.689405993512564	-0.044202562055057	0.503	0.49	1	DMRTA2	PT_VCAM1
MA0792.1	0.690761034790376	-0.0804576374244203	0.294	0.279	1	POU5F1B	PT_VCAM1
MA1498.1	0.700647892005453	0.0574877252053914	0.386	0.383	1	HOXA7	PT_VCAM1
MA0910.2	0.700647892005453	0.0574877252053914	0.386	0.383	1	HOXD8	PT_VCAM1
MA1110.1	0.705052942624133	0.015391758041248	0.427	0.43	1	NR1H4	PT_VCAM1
MA0878.2	0.707058736551545	0.0604806604398147	0.325	0.324	1	CDX1	PT_VCAM1
MA1501.1	0.707890724066757	-0.0176125006378453	0.417	0.389	1	HOXB7	PT_VCAM1
MA0161.2	0.719221394786971	-0.0987344883257681	0.873	0.858	1	NFIC	PT_VCAM1
MA1149.1	0.721271444710147	-0.0364519802540184	0.374	0.4	1	RARA::RXRG	PT_VCAM1
MA0899.1	0.721598829690317	0.0553353301658631	0.311	0.326	1	HOXA10	PT_VCAM1
MA0100.3	0.724708169426964	0.0180188465445242	0.417	0.441	1	MYB	PT_VCAM1
MA0661.1	0.725259393170891	-0.0706254294632901	0.46	0.422	1	MEOX1	PT_VCAM1
MA0693.2	0.729232549551137	-0.131235044287818	0.552	0.577	1	VDR	PT_VCAM1
MA0686.1	0.730339127731639	0.0246446136689759	0.405	0.396	1	SPDEF	PT_VCAM1
MA1580.1	0.735342713530778	-0.0804191515357677	0.405	0.4	1	ZBTB32	PT_VCAM1
MA0637.1	0.736897223511715	0.0078570670232031	0.481	0.486	1	CENPB	PT_VCAM1
MA0707.1	0.745013043386263	0.0189285951118661	0.409	0.407	1	MNX1	PT_VCAM1
MA0763.1	0.751469616616831	0.0214110989342999	0.307	0.322	1	ETV3	PT_VCAM1
MA0718.1	0.752828876610075	0.0789269690426944	0.387	0.395	1	RAX	PT_VCAM1
MA1119.1	0.753406780058751	0.00878030167642063	0.499	0.519	1	SIX2	PT_VCAM1
MA0822.1	0.758594322549328	-0.131810310553406	0.519	0.521	1	HES7	PT_VCAM1
MA0714.1	0.768437763859452	0.0200369179892455	0.491	0.496	1	PITX3	PT_VCAM1
MA0788.1	0.777697787235268	-0.0960860088899746	0.268	0.277	1	POU3F3	PT_VCAM1
MA0887.1	0.785342175141395	0.0269534677413815	0.466	0.453	1	EVX1	PT_VCAM1
MA0070.1	0.788587686421396	-0.0903758674365451	0.562	0.537	1	PBX1	PT_VCAM1
MA0842.2	0.790043181599468	-0.222119733770834	0.36	0.374	1	NRL	PT_VCAM1
MA1583.1	0.790273706461115	0.0138864022787014	0.419	0.411	1	ZFP57	PT_VCAM1
MA1484.1	0.794698018714945	-0.263450818319267	0.331	0.328	1	ETS2	PT_VCAM1
MA1118.1	0.795298565243804	-0.00658888419427267	0.427	0.418	1	SIX1	PT_VCAM1
MA0764.2	0.796127621725123	-0.9229216468911	0.661	0.655	1	ETV4	PT_VCAM1
MA0066.1	0.805447508220731	-0.0566534546365527	0.491	0.469	1	PPARG	PT_VCAM1
MA0802.1	0.811856476099198	-0.129861844155268	0.534	0.554	1	TBR1	PT_VCAM1
MA1647.1	0.811888341381963	-0.0150662248331893	0.499	0.504	1	PRDM4	PT_VCAM1
MA0793.1	0.828831719969745	-0.0486357642279754	0.46	0.463	1	POU6F2	PT_VCAM1
MA0074.1	0.832954973765951	-0.0057414556712907	0.526	0.522	1	RXRA::VDR	PT_VCAM1
MA1493.1	0.835979888685431	0.0831057282248235	0.568	0.55	1	HES6	PT_VCAM1
MA1654.1	0.837413999571923	-0.10795526163105	0.681	0.685	1	ZNF16	PT_VCAM1
MA1532.1	0.837780639601136	0.130113023536994	0.528	0.543	1	NR1D2	PT_VCAM1
MA0815.1	0.852474332616781	-0.0632482905688313	0.581	0.526	1	TFAP2C(var.3)	PT_VCAM1
MA0836.2	0.854770168482526	0.501618595916267	0.56	0.562	1	CEBPD	PT_VCAM1
MA1656.1	0.859273050856715	0.0568881158260574	0.536	0.561	1	ZNF449	PT_VCAM1
MA1556.1	0.862253664826163	0.0120882775358938	0.526	0.522	1	RXRG(var.2)	PT_VCAM1
MA0025.2	0.867241777169654	-0.0665794911986661	0.301	0.321	1	NFIL3	PT_VCAM1
MA0675.1	0.869528974107937	-0.122598290486329	0.389	0.413	1	NKX6-2	PT_VCAM1
MA1519.1	0.869528974107937	-0.122598290486329	0.389	0.413	1	LHX5	PT_VCAM1
MA1150.1	0.869555354993216	0.0199750255468082	0.444	0.45	1	RORB	PT_VCAM1
MA1154.1	0.87035755917262	-0.0914070505776577	0.509	0.497	1	ZNF282	PT_VCAM1
MA1575.1	0.877143503022708	0.178524948045089	0.489	0.491	1	THRB(var.2)	PT_VCAM1
MA0623.2	0.882441221992347	0.0695315688430206	0.44	0.43	1	NEUROG1	PT_VCAM1
MA0678.1	0.886723065873414	0.13140343090306	0.477	0.519	1	OLIG2	PT_VCAM1
MA0827.1	0.887207157495159	0.0818431009287199	0.464	0.474	1	OLIG3	PT_VCAM1
MA0132.2	0.889374088192487	-0.0875336152639845	0.47	0.442	1	PDX1	PT_VCAM1
MA0612.2	0.889374088192487	-0.0875336152639845	0.47	0.442	1	EMX1	PT_VCAM1
MA0893.2	0.889374088192487	-0.0875336152639845	0.47	0.442	1	GSX2	PT_VCAM1
MA0900.2	0.889374088192487	-0.0875336152639845	0.47	0.442	1	HOXA2	PT_VCAM1
MA0902.2	0.889374088192487	-0.0875336152639845	0.47	0.442	1	HOXB2	PT_VCAM1
MA0912.2	0.889374088192487	-0.0875336152639845	0.47	0.442	1	HOXD3	PT_VCAM1
MA1542.1	0.897781337099197	0.145244281076633	0.425	0.433	1	OSR1	PT_VCAM1
MA0673.1	0.900928295156723	-0.0188485009576619	0.434	0.433	1	NKX2-8	PT_VCAM1
MA1106.1	0.902100868834056	0.0410992361111077	0.474	0.455	1	HIF1A	PT_VCAM1
MA0894.1	0.906140580110044	0.164188125199266	0.44	0.437	1	HESX1	PT_VCAM1
MA1473.1	0.906364170024268	0.0226743397283704	0.366	0.36	1	CDX4	PT_VCAM1
MA0620.3	0.907921718050862	-0.0262932614836084	0.585	0.606	1	MITF	PT_VCAM1
MA1468.1	0.910358527344284	0.00337613745337173	0.558	0.562	1	ATOH7	PT_VCAM1
MA0077.1	0.922299107173537	-0.0678971728095019	0.634	0.632	1	SOX9	PT_VCAM1
MA0706.1	0.922952930265298	-0.00625650791483723	0.452	0.442	1	MEOX2	PT_VCAM1
MA1517.1	0.926952954757583	-0.0169565030096293	0.294	0.279	1	KLF6	PT_VCAM1
MA1480.1	0.927432563026882	-0.0555920976852042	0.571	0.583	1	DPRX	PT_VCAM1
MA0644.1	0.933594122656309	0.150854925351107	0.395	0.427	1	ESX1	PT_VCAM1
MA0817.1	0.937732610745141	0.139683928970119	0.47	0.478	1	BHLHE23	PT_VCAM1
MA0668.1	0.940132241076352	0.0820054148801709	0.432	0.473	1	NEUROD2	PT_VCAM1
MA0258.2	0.940889398615782	-0.0631906970032674	0.477	0.487	1	ESR2	PT_VCAM1
MA0818.1	0.954091591771544	0.0748339662340209	0.464	0.463	1	BHLHE22	PT_VCAM1
MA0657.1	0.955590534847965	-0.0209616870798173	0.364	0.36	1	KLF13	PT_VCAM1
MA0143.4	0.956123023395347	-0.0421583176294449	0.583	0.628	1	SOX2	PT_VCAM1
MA0682.2	0.960272792321361	0.0470867364285317	0.46	0.45	1	PITX1	PT_VCAM1
MA0750.2	0.978148446429194	-0.119547349123931	0.479	0.504	1	ZBTB7A	PT_VCAM1
MA0725.1	0.980714194636606	-0.00620274950042299	0.391	0.391	1	VSX1	PT_VCAM1
MA0726.1	0.980714194636606	-0.00620274950042299	0.391	0.391	1	VSX2	PT_VCAM1
MA0737.1	0.991876789879294	0.192477459285618	0.697	0.674	1	GLIS3	PT_VCAM1
MA0813.1	0.991947096445626	-0.0467645350789481	0.532	0.524	1	TFAP2B(var.3)	PT_VCAM1
MA1102.2	0.998885885540692	0.072506512907065	0.282	0.303	1	CTCFL	PT_VCAM1
MA1532.1	0.000222800620295124	0.858540288520527	0.643	0.386	0.141032792646814	NR1D2	PEC
MA1531.1	0.000321423162767889	0.657766970413495	0.429	0.164	0.203460862032073	NR1D1	PEC
MA1530.1	0.0016450765400631	-1.10098605904612	0.25	0.547	1	NKX6-3	PEC
MA1533.1	0.00234353883975272	0.822049738739069	0.5	0.292	1	NR1I2	PEC
MA0648.1	0.00365508509424366	0.663510247460399	0.679	0.386	1	GSC	PEC
MA1500.1	0.00417102338959533	-0.617249258664317	0.393	0.48	1	HOXB6	PEC
MA0073.1	0.00600863265636362	0.28592031970562	1	0.912	1	RREB1	PEC
MA1418.1	0.00638168843337498	-0.607731412987414	0.786	0.871	1	IRF3	PEC
MA1596.1	0.00702115884097482	0.621208224172069	0.643	0.404	1	ZNF460	PEC
MA0504.1	0.00717364755975398	0.447952063948648	0.357	0.187	1	NR2C2	PEC
MA1563.1	0.0111273353076826	-1.0898659653979	0.25	0.482	1	SOX18	PEC
MA0695.1	0.0118016292468692	0.554573482131616	0.857	0.611	1	ZBTB7C	PEC
MA0471.2	0.0129070376753042	-0.751631673958986	0.964	0.921	1	E2F6	PEC
MA0820.1	0.0140039969834412	1.06778844684023	0.25	0.12	1	FIGLA	PEC
MA1555.1	0.016517320494763	0.661417742764351	0.607	0.304	1	RXRB(var.2)	PEC
MA1549.1	0.0180924161827558	-0.921271644825627	0.286	0.523	1	POU6F1(var.2)	PEC
MA0486.2	0.0182685060899988	-1.100365030756	0.5	0.661	1	HSF1	PEC
MA1568.1	0.0191062013353091	-0.909435831181549	0.143	0.427	1	TCF21(var.2)	PEC
MA1587.1	0.0194522623556061	0.41071677314679	0.393	0.146	1	ZNF135	PEC
MA0027.2	0.0205541049875989	-0.921912728363013	0.357	0.526	1	EN1	PEC
MA1640.1	0.0205940925370915	-1.29021314604042	0.786	0.874	1	MEIS2(var.2)	PEC
MA0711.1	0.020743209716945	0.715206585655196	0.679	0.494	1	OTX1	PEC
MA0758.1	0.0214591309060704	0.411338474860001	0.821	0.728	1	E2F7	PEC
MA0666.1	0.0242636669835318	-0.440624998220603	0.286	0.532	1	MSX1	PEC
MA0708.1	0.0242636669835318	-0.440624998220603	0.286	0.532	1	MSX2	PEC
MA0876.1	0.0242636669835318	-0.440624998220603	0.286	0.532	1	BSX	PEC
MA0891.1	0.025922630278146	0.742001972149159	0.536	0.395	1	GSC2	PEC
MA0499.2	0.0273290822053399	0.460306090144061	0.179	0.088	1	MYOD1	PEC
MA0751.1	0.0273320659007973	-0.0942486682493143	0.429	0.632	1	ZIC4	PEC
MA1512.1	0.0286225645224681	0.894464950483785	0.964	0.819	1	KLF11	PEC
MA0667.1	0.0294600143171608	0.807837835408993	0.75	0.576	1	MYF6	PEC
MA0771.1	0.0301184188390883	-0.902582817080978	0.321	0.591	1	HSF4	PEC
MA1556.1	0.0302749813438074	0.482837982238	0.429	0.26	1	RXRG(var.2)	PEC
MA0889.1	0.0309658003603059	-0.565906711905987	0.214	0.404	1	GBX1	PEC
MA0747.1	0.0361881072309825	0.358244733466437	0.929	0.781	1	SP8	PEC
MA0729.1	0.0386539657556745	0.203744262639603	0.214	0.123	1	RARA	PEC
MA0072.1	0.0403188603514376	0.300224407976627	0.393	0.278	1	RORA(var.2)	PEC
MA0139.1	0.0405082506947831	-0.873788631375841	0.214	0.363	1	CTCF	PEC
MA0773.1	0.0412571197012865	0.562138539329915	0.536	0.205	1	MEF2D	PEC
MA0657.1	0.0437896320091932	-0.659036618208661	0.5	0.632	1	KLF13	PEC
MA0660.1	0.0497535038119497	0.657377316773257	0.393	0.164	1	MEF2B	PEC
MA1113.2	0.050580115311827	-1.13479791828823	0.714	0.836	1	PBX2	PEC
MA1099.2	0.0526003252517807	0.36473832171962	0.607	0.281	1	HES1	PEC
MA0890.1	0.0548996723898067	-0.552635201892492	0.321	0.491	1	GBX2	PEC
MA1515.1	0.0550578627864569	0.381383002234451	0.75	0.494	1	KLF2	PEC
MA0080.5	0.0615301957098785	-0.432783392401577	0.821	0.895	1	SPI1	PEC
MA0776.1	0.0636602196303453	-0.641131771847479	0.286	0.462	1	MYBL1	PEC
MA0056.2	0.0666629783519841	0.338666718406845	0.75	0.62	1	MZF1	PEC
MA0100.3	0.0670727414963162	0.39061440941166	0.5	0.377	1	MYB	PEC
MA1566.1	0.0684535705874712	0.198026550245005	0.393	0.333	1	TBX3	PEC
MA0511.2	0.0698277507505494	-0.980200805773926	0.607	0.743	1	RUNX2	PEC
MA0913.2	0.0717447242437012	-0.516510949209206	0.393	0.497	1	HOXD9	PEC
MA0748.2	0.0722283386969807	-0.561880132247885	0.357	0.456	1	YY2	PEC
MA0618.1	0.0784207958784865	0.725446117715697	0.464	0.307	1	LBX1	PEC
MA0093.3	0.0798660150095024	0.373590674161935	0.25	0.17	1	USF1	PEC
MA0593.1	0.0800546233442349	-1.16866488465753	0.821	0.877	1	FOXP2	PEC
MA1112.2	0.0847467066760171	-1.12555676917501	0.179	0.316	1	NR4A1	PEC
MA1584.1	0.0851188586011426	-0.0673590756831894	0.536	0.658	1	ZIC5	PEC
MA1107.2	0.0869752965899417	0.176633651138138	0.929	0.795	1	KLF9	PEC
MA0119.1	0.092783463016566	0.507963044416666	0.571	0.386	1	NFIC::TLX1	PEC
MA0035.4	0.0957574021274269	0.806660375416049	0.429	0.398	1	GATA1	PEC
MA1552.1	0.0972367004134764	0.776330679435157	0.393	0.336	1	RARB(var.3)	PEC
MA0699.1	0.100124862749499	-0.132096419897046	0.321	0.433	1	LBX2	PEC
MA0899.1	0.101077000137092	0.545389369990927	0.429	0.532	1	HOXA10	PEC
MA0070.1	0.10487033339764	-0.582113237911027	0.464	0.579	1	PBX1	PEC
MA0642.1	0.107427263615577	-0.565659369132523	0.357	0.506	1	EN2	PEC
MA0843.1	0.108696032170483	0.308593318740497	0.679	0.459	1	TEF	PEC
MA1581.1	0.109633598091628	0.321168437638014	0.25	0.281	1	ZBTB6	PEC
MA0806.1	0.110093658569579	0.306699810656386	0.321	0.26	1	TBX4	PEC
MA0807.1	0.110093658569579	0.306699810656386	0.321	0.26	1	TBX5	PEC
MA0715.1	0.113143264131134	-0.321494244498969	0.25	0.401	1	PROP1	PEC
MA0140.2	0.115024616679447	0.0979262858359238	0.679	0.404	1	GATA1::TAL1	PEC
MA0746.2	0.117732460199003	0.210678800393035	0.75	0.684	1	SP3	PEC
MA0649.1	0.120212930478176	0.2030628338558	0.357	0.246	1	HEY2	PEC
MA0770.1	0.120418947674997	-0.482824039660813	0.536	0.623	1	HSF2	PEC
MA1518.1	0.121357311609481	-0.24280967265963	0.464	0.564	1	LHX1	PEC
MA0091.1	0.122256326213476	-0.566289721535155	0.357	0.482	1	TAL1::TCF3	PEC
MA0877.2	0.123001339091487	-0.850098900143202	0.464	0.518	1	BARHL1	PEC
MA1571.1	0.123045422367407	0.119650226935267	0.643	0.526	1	TGIF2LX	PEC
MA1583.1	0.125005768108246	-0.166806965844479	0.321	0.424	1	ZFP57	PEC
MA0084.1	0.125316063953247	-0.696391840817224	0.714	0.687	1	SRY	PEC
MA1129.1	0.127518149192603	-0.181919229020639	1	0.868	1	FOSL1::JUN(var.2)	PEC
MA0639.1	0.127653396136213	0.664390379336057	0.679	0.506	1	DBP	PEC
MA1683.1	0.128685270804378	-0.605565776619916	0.607	0.684	1	FOXA3	PEC
MA0864.2	0.129193679822077	-0.343612226909453	0.393	0.503	1	E2F2	PEC
MA1419.1	0.129221154597451	0.473221871885233	0.929	0.833	1	IRF4	PEC
MA0671.1	0.129522713141974	0.164776710605691	0.821	0.62	1	NFIX	PEC
MA0605.2	0.1319784271056	0.417931849319029	1	0.939	1	ATF3	PEC
MA1559.1	0.132303718546272	0.319352789804976	0.107	0.088	1	SNAI3	PEC
MA1639.1	0.133462517571427	-0.626330877539705	0.75	0.83	1	MEIS1(var.2)	PEC
MA0646.1	0.136215519684785	-0.72601889627151	0.25	0.377	1	GCM1	PEC
MA0105.4	0.138100471667466	-0.0224104257603233	0.643	0.588	1	NFKB1	PEC
MA0668.1	0.138204148137721	-0.522067012928469	0.321	0.392	1	NEUROD2	PEC
MA1561.1	0.140114201444976	-0.362608259575983	0.464	0.582	1	SOX12	PEC
MA1497.1	0.142976872103026	-0.717677315508864	0.357	0.398	1	HOXA6	PEC
MA1547.1	0.146406142798418	0.50378799720513	0.357	0.287	1	PITX2	PEC
MA0144.2	0.148271383055157	-0.422637738376785	0.75	0.816	1	STAT3	PEC
MA0778.1	0.148502343686994	1.34306418211625	0.893	0.74	1	NFKB2	PEC
MA1476.1	0.148664259154791	-0.867027584630597	0.393	0.561	1	DLX5	PEC
MA0819.1	0.148668718558953	0.0601482695426692	0.607	0.383	1	CLOCK	PEC
MA0502.2	0.149076941241716	-0.639474891343419	0.357	0.447	1	NFYB	PEC
MA1601.1	0.151646923297711	0.861455353767086	0.857	0.807	1	ZNF75D	PEC
MA0909.2	0.151739167529701	-0.787013831022812	0.357	0.515	1	HOXD13	PEC
MA0138.2	0.157265260358167	-0.390617362387025	0.25	0.371	1	REST	PEC
MA1565.1	0.1585119767242	0.163774379602594	0.571	0.436	1	TBX18	PEC
MA0095.2	0.163437907857674	0.438846290010672	0.429	0.354	1	YY1	PEC
MA0469.3	0.164727897827126	-0.309336491185567	0.536	0.623	1	E2F3	PEC
MA0592.3	0.169258122192191	0.136698856641245	0.107	0.088	1	ESRRA	PEC
MA0645.1	0.170821263270816	0.0348728872496091	0.786	0.684	1	ETV6	PEC
MA1125.1	0.171392133480253	0.341631022861188	0.679	0.556	1	ZNF384	PEC
MA0663.1	0.171565106609517	0.437201932372559	0.321	0.275	1	MLX	PEC
MA0753.2	0.173194680628621	0.304598487811471	0.929	0.918	1	ZNF740	PEC
MA1118.1	0.174553112482805	0.144192092809602	0.679	0.52	1	SIX1	PEC
MA1524.1	0.175097901014239	-0.718903360003471	0.214	0.377	1	MSGN1	PEC
MA1110.1	0.176817298013101	-0.240094830142771	0.321	0.436	1	NR1H4	PEC
MA0526.3	0.176820489163767	0.464532916456364	0.321	0.205	1	USF2	PEC
MA1498.1	0.178830256687512	-0.704241833754697	0.429	0.535	1	HOXA7	PEC
MA0910.2	0.178830256687512	-0.704241833754697	0.429	0.535	1	HOXD8	PEC
MA1564.1	0.182626733991513	0.019868915464146	0.857	0.798	1	SP9	PEC
MA0794.1	0.183646328808917	-0.778577719312117	0.429	0.5	1	PROX1	PEC
MA1474.1	0.184380344864744	0.715869563048029	0.536	0.538	1	CREB3L4	PEC
MA1637.1	0.184399406241877	-0.238290990659582	0.5	0.635	1	EBF3	PEC
MA0039.4	0.185016312128862	0.142584414623826	0.964	0.883	1	KLF4	PEC
MA0700.2	0.187632121825513	-0.0635681326351715	0.464	0.447	1	LHX2	PEC
MA0528.2	0.188511219775306	-0.616621986213167	0.964	0.959	1	ZNF263	PEC
MA0638.1	0.194478473848328	0.0871664417741322	0.786	0.605	1	CREB3	PEC
MA0782.2	0.196056646632815	1.00752540939879	0.643	0.591	1	PKNOX1	PEC
MA1513.1	0.201103804934204	-0.441394117310066	0.857	0.883	1	KLF15	PEC
MA0051.1	0.202730807678037	0.321148585562264	0.786	0.86	1	IRF2	PEC
MA0038.2	0.20394179969134	-0.341775870409451	0.607	0.649	1	GFI1	PEC
MA0834.1	0.208986660157426	-0.306111054563473	1	0.906	1	ATF7	PEC
MA0871.2	0.209298829676828	0.585891673415838	0.321	0.205	1	TFEC	PEC
MA1585.1	0.210102455601182	-0.0334247942619241	0.714	0.474	1	ZKSCAN1	PEC
MA0681.2	0.213320951839964	-0.591025660941759	0.429	0.518	1	PHOX2B	PEC
MA0620.3	0.21383675821325	0.689339618154909	0.286	0.205	1	MITF	PEC
MA1580.1	0.219658348661465	0.830708560685421	0.536	0.421	1	ZBTB32	PEC
[truncated: 7,889 more rows]
