# Supplementary material for: Mosaic loss of Y chromosome is associated with aging and epithelial injury in chronic kidney disease
Source: Genome Biol. 2024 Jan 29;25:36. doi: 10.1186/s13059-024-03173-2 (PMC10823641; doi:10.1186/s13059-024-03173-2)
Supplement: Supplementary file 7 — Additional file 7. snATAC-seq cell-specific differentially accessible regions (DAR) for LOY vs XY. [file 13059_2024_3173_MOESM7_ESM.csv]

feature	peak	p_val	avg_log2FC	pct.1	pct.2	p_val_adj	gene_name	distance	celltype
1	chrY-19566816-19567663	2.72197127457578e-121	-0.438712510883026	0.008	0.261	7.27762571798229e-116	AC009977.1	8345	PCT
2	chrY-20575207-20576123	5.37115608446776e-96	-0.396623692964686	0.011	0.221	1.43606451767981e-90	EIF1AY	0	PCT
3	chrY-6995702-6996591	1.35720742040225e-85	-0.431464045072657	0.007	0.195	3.62871119163267e-80	TBL1Y	0	PCT
4	chrY-12904402-12905219	1.60635262898238e-81	-0.376425284509622	0.002	0.179	4.29484077000503e-76	DDX3Y	0	PCT
5	chrY-13479658-13480510	2.13645800271385e-80	-0.388707291103868	0.003	0.178	5.71216230353592e-75	UTY	0	PCT
6	chrY-2935553-2936348	4.24688248881736e-80	-0.373939473247594	0.008	0.188	1.13547198350514e-74	ZFY	0	PCT
7	chrY-13282297-13283266	4.3057707794862e-77	-0.423216149313205	0.003	0.172	1.15121671022811e-71	UTY	0	PCT
8	chrY-19053055-19053978	8.84480557174058e-74	-0.443829010804878	0.003	0.165	2.36480028649399e-68	HSFY2	224392	PCT
9	chrY-12661806-12662641	1.12618228430686e-70	-0.377959889283936	0.002	0.158	3.01102852625987e-65	USP9Y	38589	PCT
10	chrY-19134220-19135101	4.85292955258007e-69	-0.435975935538076	0.003	0.157	1.29750836275512e-63	HSFY2	305557	PCT
11	chrY-19075638-19076483	4.38901469515777e-68	-0.354994540148231	0.005	0.158	1.17347330298555e-62	HSFY2	246975	PCT
12	chrY-19077161-19077901	1.53081368253877e-67	-0.387646801760887	0.002	0.151	4.0928753104566e-62	HSFY2	248498	PCT
13	chrY-9126345-9127258	4.43124788722212e-66	-0.41208063756278	0.003	0.151	1.18476502261503e-60	TSPY4	210205	PCT
14	chrY-3002316-3003155	2.52628961251698e-63	-0.379936469116856	0.005	0.149	6.75443948540215e-58	ZFY	19809	PCT
15	chrY-21266505-21267404	1.59137813776376e-62	-0.399069674131096	0.006	0.149	4.25480407181344e-57	PRORY	115549	PCT
16	chrY-13612655-13613559	1.51881432708526e-60	-0.422052784222233	0.001	0.136	4.06079311375478e-55	TMSB4Y	90007	PCT
17	chrX-1452681-1453602	1.17963693172281e-53	-0.142631570813924	0.396	0.583	3.15394807887e-48	ASMTL	0	PCT
18	chrY-6997308-6998183	1.33710930730893e-53	-0.376574747300338	0.002	0.124	3.57497567057959e-48	TBL1Y	0	PCT
19	chrY-19082785-19083700	3.39728427691153e-53	-0.393064466851145	0.001	0.121	9.08318307980728e-48	HSFY2	254122	PCT
20	chrY-19066264-19067185	6.77726771200224e-51	-0.346855799654987	0.002	0.117	1.81201095908719e-45	HSFY2	237601	PCT
21	chrX-318609-319365	1.51442728945658e-50	-0.158451487667749	0.275	0.459	4.04906366672849e-45	GTPBP6	0	PCT
22	chrY-19744339-19745277	2.14113071448019e-50	-0.305877226788579	0.002	0.116	5.7246555460771e-45	KDM5D	0	PCT
23	chrX-1391811-1392688	5.19801349127926e-45	-0.156189828559769	0.246	0.419	1.38977207510937e-39	SLC25A6	0	PCT
24	chrY-17419042-17419934	6.84257793246085e-45	-0.344476688991251	0.001	0.102	1.82947269149033e-39	CDY2B	457475	PCT
25	chrY-13435711-13436519	1.38861169237712e-44	-0.31793882473713	0.001	0.103	3.712675537441e-39	UTY	0	PCT
26	chrY-13703524-13704243	3.28539806576171e-44	-0.28650193122655	0.001	0.102	8.78403739250446e-39	TMSB4Y	0	PCT
27	chrY-12662975-12663787	2.36566186320054e-43	-0.301958274896162	0.002	0.101	6.32497549716475e-38	USP9Y	37443	PCT
28	chrY-14524225-14525088	2.45502500050447e-43	-0.300188228268659	0.002	0.102	6.56390214284878e-38	NLGN4Y	0	PCT
29	chrY-7124943-7125861	1.59060140602215e-42	-0.337342570886416	0.003	0.103	4.25272735522519e-37	TBL1Y	33259	PCT
30	chrY-3005737-3006585	2.22724785059302e-41	-0.327449264550265	0.003	0.1	5.95490348821652e-36	ZFY	23230	PCT
31	chrX-2690751-2691560	8.13325270093599e-41	-0.180777428857676	0.221	0.384	2.17455524163845e-35	CD99	0	PCT
32	chrX-317517-318485	4.75700347429907e-39	-0.166235167236916	0.209	0.363	1.27186099090944e-33	GTPBP6	0	PCT
33	chrX-2608802-2609670	1.56431220031159e-36	-0.171843970946034	0.223	0.373	4.18243895748508e-31	CD99	81508	PCT
34	chrX-386799-387666	1.01796632227425e-31	-0.138476813398155	0.191	0.33	2.72169583721176e-26	PPP2R3B	0	PCT
35	chrX-2498179-2498883	1.5482235298263e-27	-0.17490268481829	0.138	0.255	4.13942332275537e-22	ZBED1	0	PCT
36	chr13-18211597-18212584	4.01958171930612e-26	-0.216192125748961	0.067	0.163	1.074699485964e-20	AL356585.1	4127	PCT
37	chrX-2174388-2175302	3.3057135254726e-22	-0.146054245252942	0.148	0.252	8.83835402451508e-17	DHRSX	44213	PCT
38	chrX-2261575-2262433	1.30927743724332e-20	-0.142951872127269	0.098	0.189	3.50056271285998e-15	DHRSX	0	PCT
39	chr16-17446685-17447591	1.4345266993826e-19	0.154325304264457	0.178	0.108	3.83543665507129e-14	XYLT1	0	PCT
40	chrX-1591101-1591999	3.76382652520397e-19	-0.125209017533757	0.138	0.232	1.00631924273769e-13	AKAP17A	0	PCT
41	chrX-2171446-2172228	4.80360592205072e-19	-0.15379207935544	0.132	0.223	1.28432090095501e-13	DHRSX	47287	PCT
42	chrX-2338072-2338975	2.34064815304716e-17	-0.171967886753195	0.095	0.174	6.25809734087608e-12	DHRSX	0	PCT
43	chrX-282974-283872	4.09234234305716e-17	-0.125568207289692	0.103	0.183	1.09415320289382e-11	PLCXD1	0	PCT
44	chr3-74824453-74825261	2.43048534172165e-16	0.165689453640803	0.232	0.159	6.4982914387475e-11	CNTN3	303312	PCT
45	chr7-114085511-114086436	2.66558583601391e-16	0.128310877284565	0.297	0.216	7.12687022631696e-11	FOXP2	0	PCT
46	chrX-2314621-2315532	4.9224991699577e-16	-0.159811320358856	0.104	0.181	1.31610891307491e-10	DHRSX	0	PCT
47	chr9-14306723-14307555	5.07521190631166e-16	0.153676880140595	0.121	0.069	1.35693910654292e-10	NFIB	0	PCT
48	chrX-2325702-2326485	1.57424426316811e-14	-0.135027016736202	0.077	0.143	4.20899391666205e-09	DHRSX	0	PCT
49	chrX-2318771-2319660	1.27786219971715e-13	-0.138485554438836	0.065	0.126	3.41656904889575e-08	DHRSX	0	PCT
50	chrX-1381157-1382010	1.48770705542885e-13	-0.134275569265568	0.089	0.155	3.9776228458179e-08	IL3RA	0	PCT
51	chrX-2320435-2321346	2.65438330595941e-13	-0.150665247647601	0.062	0.12	7.09691846981143e-08	DHRSX	0	PCT
52	chr17-22523994-22524890	2.70929700130663e-13	-0.091998728206257	0.094	0.161	7.24373902051348e-08	MTRNR2L1	0	PCT
53	chr2-85936354-85937193	2.97515758357191e-13	0.119691220345474	0.143	0.09	7.95455982489286e-08	ST3GAL5	47339	PCT
54	chr1-206054934-206055389	6.25274777975296e-13	0.14092664967338	0.11	0.065	1.67177216288143e-07	C1orf186	0	PCT
55	chr13-22883500-22884393	9.15101992696885e-13	0.145603082433816	0.147	0.095	2.44667159379395e-07	AL354828.1	203847	PCT
56	chr6-35081782-35082701	3.85173509703075e-12	0.110470344257377	0.103	0.061	1.02982300595272e-06	ANKS1A	0	PCT
57	chr2-9378385-9379242	9.22648655933634e-12	0.10111231222388	0.107	0.064	2.46684880542352e-06	ASAP2	0	PCT
58	chrX-2172351-2172960	1.02408287566227e-11	-0.127920113700903	0.077	0.134	2.73804942134319e-06	DHRSX	46555	PCT
59	chrX-1454150-1454819	1.60547537564987e-11	-0.102067107811362	0.074	0.131	4.29249529286002e-06	ASMTL	387	PCT
60	chr7-155951379-155952270	1.87866855493282e-11	0.0999684626078956	0.173	0.119	5.02292096858167e-06	SHH	139105	PCT
61	chrX-2498995-2499328	2.41289450293392e-11	-0.124973420734013	0.084	0.14	6.45125951671431e-06	ZBED1	0	PCT
62	chr7-21610801-21611718	3.63566338841275e-11	-0.141642392878112	0.079	0.134	9.72052777506363e-06	DNAH11	0	PCT
63	chrX-2500326-2501216	5.41474953729055e-11	-0.110365050711518	0.069	0.121	1.44771992478723e-05	ZBED1	0	PCT
64	chr3-74825398-74825896	5.78372851887144e-11	0.140277860040641	0.127	0.082	1.54637235917658e-05	CNTN3	304257	PCT
65	chr13-71866883-71867763	1.15082472801463e-10	-0.0979420299645432	0.15	0.217	3.07691404230359e-05	DACH1	0	PCT
66	chr9-101333728-101334607	1.32512383968617e-10	0.124551167407468	0.131	0.086	3.54293060521531e-05	PLPPR1	8592	PCT
67	chrX-2654457-2655374	1.32950207665467e-10	-0.126837237905051	0.066	0.117	3.55463652226854e-05	CD99	35804	PCT
68	chr18-51349717-51350619	3.29047941572158e-10	-0.101902894010667	0.138	0.203	8.79762319463816e-05	MEX3C	131412	PCT
69	chr3-75101359-75102268	4.44855576455006e-10	0.132281540156981	0.141	0.096	0.000118939256054469	FRG2C	562061	PCT
70	chr5-134926710-134927730	9.20747714937682e-10	-0.116872521554875	0.063	0.109	0.000246176633552028	PCBD2	0	PCT
71	chr4-22599145-22600064	1.41287480664514e-09	0.106643458065523	0.122	0.081	0.000377754685553485	ADGRA3	83090	PCT
72	chr8-84184302-84185141	1.80600472535853e-09	-0.108384636836475	0.146	0.209	0.00048286425940021	RALYL	0	PCT
73	chr15-79634832-79635735	2.36670709679861e-09	-0.106392615737254	0.229	0.296	0.000632777009642658	KIAA1024	162541	PCT
74	chr15-74206507-74207426	9.2989854865788e-09	-0.104723144221212	0.164	0.223	0.00248623255360463	STRA6	0	PCT
75	chr16-54928651-54929642	9.81997434517346e-09	0.0742973553458462	0.219	0.168	0.00262552726077165	IRX5	1219	PCT
76	chr4-135269203-135270120	1.38679332990376e-08	-0.107654034017932	0.063	0.106	0.0037078138544305	PABPC4L	1067454	PCT
77	chr2-166784095-166785021	2.19301113419876e-08	-0.112369517648265	0.066	0.11	0.00586336614906187	XIRP2	103465	PCT
78	chr20-40550858-40551780	2.26426214760351e-08	-0.118166345488265	0.071	0.115	0.00605386713356161	MAFB	134067	PCT
79	chr1-206055506-206056266	2.39727102144181e-08	0.107612700530947	0.177	0.13	0.0064094876391881	C1orf186	0	PCT
80	chr6-35088501-35089425	2.52135107809689e-08	0.101037076825179	0.104	0.069	0.00674123552346452	ANKS1A	0	PCT
81	chr2-104842644-104843559	3.33348398170573e-08	0.0768459383460721	0.174	0.129	0.00891260278252735	POU3F3	11951	PCT
82	chr1-10663420-10664240	1.12717550866763e-07	-0.0912054152631617	0.092	0.137	0.0301368407050429	CASZ1	0	PCT
83	chr7-2168563-2169450	1.18392340425386e-07	0.0731098190474641	0.137	0.098	0.0316540864901738	MAD1L1	0	PCT
84	chr18-76130497-76131402	1.36538842055897e-07	0.101789017684538	0.13	0.092	0.0365058440451171	ZNF516	226787	PCT
85	chr2-233480169-233481004	1.38507311819315e-07	0.0993708905710292	0.121	0.084	0.0370321459318829	USP40	0	PCT
86	chr13-109412172-109413102	1.82246860849348e-07	-0.101093016416943	0.103	0.149	0.0487266141978467	MYO16	204164	PCT
87	chr8-9316810-9317608	1.82489486634028e-07	-0.104083037900562	0.075	0.115	0.0487914840833936	PPP1R3B	165235	PCT
88	chr1-213405621-213406509	1.82616607117228e-07	-0.111620756834628	0.07	0.11	0.0488254717785047	RPS6KC1	130847	PCT
89	chr20-24431813-24432728	2.07900668536931e-07	-0.0953419750023706	0.099	0.145	0.0555855701440451	SYNDIG1	36470	PCT
90	chr10-84171463-84172335	2.73552637624134e-07	0.107880515924891	0.13	0.094	0.0731386745110141	C10orf99	1402	PCT
91	chr8-8227805-8228728	2.83950409567266e-07	0.0637213195985168	0.477	0.432	0.0759186852043615	SGK223	89007	PCT
92	chr8-118903894-118904821	2.87057532226593e-07	0.105112318075521	0.184	0.142	0.0767494241612952	TNFRSF11B	18735	PCT
93	chr22-36328489-36329263	2.97314822244584e-07	0.0552441692146543	0.108	0.074	0.0794918747642455	MYH9	0	PCT
94	chr9-137021818-137022710	3.1397410058018e-07	0.0856420792400671	0.15	0.111	0.0839459993757205	ABCA2	0	PCT
95	chr1-196438050-196438957	3.30543484062098e-07	-0.0923044601280901	0.138	0.19	0.0883760891597468	KCNT2	0	PCT
96	chr15-90174294-90175157	3.8607362487897e-07	-0.0823330358476715	0.117	0.164	0.103222960789391	SEMA4B	0	PCT
97	chr9-17578647-17579493	5.35175474421356e-07	-0.0633510897537759	0.219	0.281	0.14308772589414	SH3GL2	0	PCT
98	chr6-39992553-39993311	5.40039690475588e-07	-0.103562806785783	0.1	0.144	0.144388251883696	MOCS1	58001	PCT
99	chr4-35515797-35516704	6.83982063467518e-07	-0.0972815494222385	0.064	0.101	0.182873548381056	ARAP2	431516	PCT
100	chr18-80009953-80010867	7.32310469249788e-07	0.0855220484074373	0.226	0.18	0.195794920921439	TXNL4A	0	PCT
101	chr19-8832142-8833128	7.89709783112786e-07	0.0571859201809164	0.346	0.296	0.211141545871733	ZNF558	0	PCT
102	chr5-120369082-120369964	8.76624878624187e-07	-0.0904192438560492	0.124	0.17	0.234379687298234	PRR16	94313	PCT
103	chr10-121689907-121690795	9.01890740378557e-07	-0.0820235291997027	0.075	0.113	0.241134919692053	ATE1	49625	PCT
104	chr10-55319462-55320226	9.89145481242852e-07	-0.0776150681488083	0.239	0.3	0.264463870737976	PCDH15	0	PCT
105	chr13-71864344-71865255	9.90949171603907e-07	-0.0766215543949439	0.126	0.173	0.26494611621505	DACH1	0	PCT
106	chr15-74211881-74212799	1.02737304465055e-06	-0.09116062942887	0.203	0.258	0.274684621456039	STRA6	0	PCT
107	chr3-170978061-170978943	1.17088471481645e-06	-0.0775571017226249	0.243	0.301	0.313054762661615	SLC2A2	17404	PCT
108	chr7-2387684-2388565	1.17884076814464e-06	-0.0896170845791857	0.066	0.103	0.31518194081576	EIF3B	6938	PCT
109	chr15-28095834-28096657	1.24746807742543e-06	-0.0740947356947378	0.084	0.123	0.333530549988929	OCA2	0	PCT
110	chr13-34748126-34748884	1.30502409926482e-06	-0.0752651588074548	0.184	0.235	0.348919073324037	NBEA	193402	PCT
111	chr10-73819275-73820160	1.36352003911267e-06	0.0794273160030591	0.139	0.103	0.364558898777399	CAMK2G	0	PCT
112	chr5-35129241-35129996	1.39877160711416e-06	0.0867493324607124	0.111	0.078	0.373983969507685	PRLR	0	PCT
113	chr14-45709330-45710239	1.41837539425174e-06	-0.0865369077633184	0.218	0.272	0.379225355659512	MIS18BP1	455789	PCT
114	chr22-17562755-17563501	1.58065695781179e-06	-0.0812512305987069	0.161	0.21	0.422613928182307	SLC25A18	0	PCT
115	chr7-101289572-101290266	1.64610020183211e-06	0.0882447969117068	0.117	0.084	0.440111226563044	IFT22	23100	PCT
116	chr11-14643387-14644181	1.74009295996873e-06	-0.0769410834965561	0.126	0.171	0.465241694335001	PSMA1	0	PCT
117	chr21-24697868-24698757	1.80275295116303e-06	-0.0982428947803098	0.092	0.131	0.481994845540654	MRPL39	886898	PCT
118	chr2-2536085-2536971	1.91853474101298e-06	0.083282842867463	0.125	0.09	0.512950959565675	MYT1L	204824	PCT
119	chr6-79947152-79947992	2.17129373636579e-06	-0.084192985755539	0.065	0.1	0.580530121117176	ELOVL4	0	PCT
120	chr21-37267228-37268203	2.20191625326149e-06	-0.0389921107406449	0.445	0.511	0.588717540969512	DSCR3	0	PCT
121	chr9-134409905-134410815	3.16937361770479e-06	-0.0904989025919845	0.12	0.163	0.847382746671258	RXRA	0	PCT
122	chr7-114082821-114083714	3.17783100455444e-06	0.0898220387447814	0.134	0.1	0.849643964363702	FOXP2	2612	PCT
123	chr3-127820081-127820911	3.26684005897883e-06	-0.0697578486841194	0.183	0.231	0.873441959208933	MGLL	0	PCT
124	chr13-22926070-22926979	3.37807315645283e-06	-0.0787026267127753	0.199	0.247	0.903181907548168	AL354828.1	246417	PCT
125	chr3-43000922-43001830	3.92083929790439e-06	-0.0865648176504395	0.092	0.131	1	RP11-136C24.3	0	PCT
126	chr3-5304755-5305447	4.05652944345887e-06	-0.0803592034816668	0.112	0.154	1	EDEM1	84797	PCT
127	chr5-150138466-150139326	4.12181922599452e-06	0.079808825713225	0.123	0.09	1	PDGFRB	0	PCT
128	chr12-133129972-133130887	4.23736038265007e-06	-0.0485815555864818	0.336	0.396	1	ZNF891	0	PCT
129	chr2-104853608-104854517	4.35645874252365e-06	0.0628599913962171	0.251	0.21	1	POU3F3	993	PCT
130	chr20-24746045-24746950	4.35728264110489e-06	-0.0735067370706036	0.219	0.271	1	SYNDIG1	79428	PCT
131	chr21-41715388-41716301	4.39168647126935e-06	-0.0724603900182985	0.24	0.293	1	RIPK4	23067	PCT
132	chr3-120678101-120678994	4.40320622625629e-06	-0.0522926059246971	0.246	0.305	1	HGD	0	PCT
133	chr8-35272311-35273205	4.50059050241483e-06	-0.0818222212942652	0.065	0.1	1	UNC5D	0	PCT
134	chr9-76759373-76760273	4.67097668581931e-06	0.0859625170240328	0.125	0.093	1	PRUNE2	0	PCT
135	chr14-69086829-69087735	4.89999148007038e-06	0.0723582982185139	0.127	0.094	1	DCAF5	0	PCT
136	chr11-46290308-46291210	5.53026512328638e-06	-0.0768725672195014	0.099	0.14	1	CREB3L1	0	PCT
137	chr15-78216214-78217207	6.09176493060967e-06	0.0814941357998926	0.223	0.182	1	ACSBG1	0	PCT
138	chr19-44807946-44808644	6.50819394590694e-06	-0.0586113478233909	0.227	0.278	1	BCAM	414	PCT
139	chr1-62690984-62691615	6.65896439995406e-06	-0.0847849770167661	0.098	0.137	1	DOCK7	2615	PCT
140	chr4-88737273-88738179	6.74802699536786e-06	-0.0626073573513787	0.284	0.338	1	FAM13A	0	PCT
141	chr8-138569446-138570356	6.81964563730677e-06	-0.0877701388914565	0.129	0.17	1	COL22A1	17878	PCT
142	chr20-24755238-24756117	7.0536004054491e-06	-0.070691382876585	0.198	0.248	1	SYNDIG1	88621	PCT
143	chr7-129215425-129216322	7.51375650829482e-06	-0.0819292797087013	0.142	0.186	1	SMO	1879	PCT
144	chr14-94598943-94600006	7.59343313586487e-06	-0.0611103670592377	0.413	0.465	1	SERPINA3	0	PCT
145	chr21-41764378-41765252	7.89973712116632e-06	-0.0654602798897427	0.203	0.252	1	RIPK4	0	PCT
146	chr16-31117331-31118235	8.10652909630279e-06	-0.0474150213853155	0.351	0.409	1	KAT8	0	PCT
147	chr15-71732323-71733248	8.51509678999515e-06	-0.0885023430419159	0.073	0.106	1	THSD4	0	PCT
148	chr6-154575040-154575957	8.78181154166744e-06	-0.0844627838565583	0.106	0.145	1	CNKSR3	64380	PCT
149	chr13-51169228-51170130	9.92991775752469e-06	0.0958060118956971	0.121	0.09	1	LINC00371	0	PCT
150	chr22-41308303-41309160	1.00636887817868e-05	-0.0791313126008291	0.18	0.226	1	ZC3H7B	0	PCT
151	chr6-139486095-139486997	1.02162922055651e-05	-0.0765450275684834	0.152	0.196	1	CITED2	111474	PCT
152	chr14-39338719-39339623	1.03584217386382e-05	-0.0859283596575089	0.068	0.101	1	RP11-407N17.3	0	PCT
153	chr8-84182882-84183684	1.083114698198e-05	-0.0757464482272855	0.085	0.121	1	RALYL	0	PCT
154	chr7-155961061-155961583	1.10308499497116e-05	0.0767613110395525	0.114	0.083	1	SHH	148787	PCT
155	chr3-152834593-152835581	1.11140428098969e-05	-0.0670346109958538	0.159	0.203	1	P2RY1	0	PCT
156	chr2-142129989-142130810	1.14467400961957e-05	-0.0638670658366856	0.111	0.149	1	LRP1B	0	PCT
157	chr5-151014673-151015551	1.19412949483087e-05	-0.0654267026837124	0.273	0.327	1	AC008641.1	1366	PCT
158	chr2-20125848-20126708	1.22429300004943e-05	-0.0810110732497654	0.11	0.148	1	LAPTM4A	73819	PCT
159	chr6-41038900-41039807	1.28110553025577e-05	-0.053450862013384	0.386	0.448	1	UNC5CL	0	PCT
160	chr12-41274461-41275377	1.30133616692061e-05	-0.0715538670261015	0.134	0.176	1	PDZRN4	0	PCT
161	chr2-166375580-166376480	1.31581715096568e-05	-0.0510424202872691	0.286	0.35	1	SCN9A	0	PCT
162	chr7-80942012-80942915	1.33580954975851e-05	-0.0569039484929958	0.119	0.16	1	SEMA3C	19652	PCT
163	chr1-1032732-1033608	1.33887865284267e-05	-0.060246770312639	0.106	0.145	1	AGRN	0	PCT
164	chr1-112955817-112956665	1.45984990570482e-05	-0.0585783862993698	0.25	0.302	1	SLC16A1	0	PCT
165	chr3-173224902-173225843	1.48679396079701e-05	-0.0805753441963646	0.067	0.1	1	SPATA16	83633	PCT
166	chr5-134439038-134439946	1.49528697613652e-05	-0.0780511285391398	0.093	0.128	1	CDKN2AIPNL	27139	PCT
167	chr3-186167490-186168377	1.53648216593021e-05	-0.0828771958267258	0.132	0.172	1	DGKG	0	PCT
168	chr7-98400746-98401642	1.58862624632682e-05	-0.0436070324430067	0.168	0.213	1	BAIAP2L1	0	PCT
169	chr19-4328025-4328934	1.59474347656188e-05	-0.0504364353627136	0.158	0.202	1	STAP2	0	PCT
170	chr1-52651623-52652457	1.63626741413272e-05	-0.077241711908126	0.134	0.175	1	FAM159A	0	PCT
171	chr11-60996340-60997202	1.64093972320881e-05	-0.0782377156710706	0.156	0.198	1	CD6	0	PCT
172	chr6-37244488-37245398	1.65048874560911e-05	0.0631261544703264	0.142	0.109	1	TMEM217	0	PCT
173	chr4-7291189-7292071	1.75095683103484e-05	-0.0575026212006293	0.074	0.107	1	SORCS2	0	PCT
174	chr22-48574887-48576246	1.76761229137881e-05	-0.0813037938064887	0.077	0.111	1	FAM19A5	0	PCT
175	chr13-90906814-90907703	1.79692436300018e-05	-0.0861672712615886	0.095	0.131	1	GPC5	490903	PCT
176	chr6-155693653-155694599	1.8003973542099e-05	-0.0623666364995923	0.134	0.175	1	NOX3	237749	PCT
177	chr5-90558279-90559158	1.80393853567895e-05	-0.0478617510505472	0.261	0.312	1	ADGRV1	0	PCT
178	chr2-176827114-176828007	1.82522383366504e-05	-0.0750769917662324	0.098	0.135	1	HNRNPA3	384555	PCT
179	chr5-141874078-141874983	1.8486527302121e-05	-0.0699817318860799	0.169	0.213	1	PCDH1	0	PCT
180	chr9-17615073-17615915	1.90476278682372e-05	-0.079866300445989	0.091	0.127	1	SH3GL2	0	PCT
181	chr5-64506114-64506975	1.9961624759061e-05	-0.071519332066526	0.16	0.203	1	RGS7BP	0	PCT
182	chr20-41782422-41783141	2.10794247101158e-05	-0.0844629612583385	0.08	0.113	1	CHD6	163927	PCT
183	chr18-3889498-3890404	2.14153868908637e-05	-0.085697717381361	0.076	0.109	1	DLGAP1	0	PCT
184	chr5-93582589-93583509	2.16821777254592e-05	-0.052458125261904	0.239	0.294	1	NR2F1	0	PCT
185	chr11-859483-860356	2.17333678801653e-05	-0.0567936530321165	0.092	0.129	1	TSPAN4	0	PCT
186	chr10-379846-380726	2.201089321342e-05	0.0764649921739682	0.248	0.208	1	DIP2C	0	PCT
187	chr4-162163669-162164551	2.27674364831665e-05	-0.0646034321195438	0.114	0.153	1	FSTL5	0	PCT
188	chr18-11452841-11453609	2.27757220428062e-05	-0.0805388941536019	0.102	0.139	1	SLC35G4	155865	PCT
189	chr8-59119142-59120095	2.40758733015661e-05	-0.0541810713954052	0.129	0.17	1	TOX	0	PCT
190	chr13-25291984-25292875	2.54540648741357e-05	-0.0784590099141295	0.151	0.195	1	MTMR6	3974	PCT
191	chr22-26483372-26484278	2.56112387003875e-05	-0.0608405109589245	0.189	0.233	1	HPS4	0	PCT
192	chr6-44469585-44470456	2.6062598777374e-05	-0.0730455055565845	0.085	0.119	1	CDC5L	19158	PCT
193	chr5-52024171-52025067	2.74430463109685e-05	-0.0677531702981596	0.221	0.268	1	ISL1	629432	PCT
194	chr8-35234941-35235820	2.82674371874628e-05	-0.0590641749270167	0.097	0.134	1	UNC5D	0	PCT
195	chr21-43910306-43910915	2.86223655445769e-05	-0.0856550746752414	0.096	0.131	1	AGPAT3	0	PCT
196	chr17-38703467-38704384	2.87933226781855e-05	-0.0496877641555942	0.229	0.279	1	MLLT6	1157	PCT
197	chr10-128047087-128047995	2.95999100709858e-05	-0.0643364838634828	0.128	0.166	1	PTPRE	0	PCT
198	chr3-113685822-113686701	3.16942608601407e-05	-0.078764058165281	0.132	0.169	1	USF3	0	PCT
199	chr17-64920437-64921309	3.1878394755352e-05	-0.0642604147941794	0.362	0.419	1	LRRC37A3	956	PCT
200	chr3-128068138-128068961	3.25891325682154e-05	-0.0767174234587351	0.09	0.125	1	SEC61A1	0	PCT
201	chr2-106582144-106582965	3.30847729276139e-05	-0.0634416064188264	0.094	0.13	1	RGPD3	113767	PCT
202	chr16-89154885-89155765	3.36775894264557e-05	-0.0729216256594208	0.073	0.103	1	ACSF3	0	PCT
203	chr4-177249823-177250723	3.47957060731986e-05	-0.065411825321376	0.107	0.144	1	NEIL3	59112	PCT
204	chr3-192026568-192027462	3.58548162428506e-05	-0.0837071385831714	0.092	0.125	1	FGF12	111932	PCT
205	chr16-57619447-57620385	3.58549599817335e-05	-0.0511561465107822	0.251	0.298	1	ADGRG1	0	PCT
206	chr5-10627498-10628398	3.6133782729195e-05	-0.0519341060044684	0.215	0.263	1	ANKRD33B	0	PCT
207	chr1-147479673-147480511	3.72946893566706e-05	-0.0758460486928294	0.138	0.178	1	BCL9	60900	PCT
208	chr8-124538684-124539499	3.72977358973947e-05	-0.0492637336494958	0.192	0.238	1	TATDN1	0	PCT
209	chr4-139665565-139666431	3.73443813171463e-05	-0.053955906436362	0.248	0.295	1	MGST2	0	PCT
210	chr6-44002155-44003032	3.73851024725265e-05	-0.0483734269544822	0.108	0.145	1	C6orf223	0	PCT
211	chr14-99786203-99787117	3.74450036457126e-05	-0.0763830537449995	0.073	0.104	1	EML1	0	PCT
212	chr7-128937475-128938374	3.92128831269215e-05	-0.0634751319016462	0.188	0.233	1	IRF5	0	PCT
213	chr12-3022750-3023631	4.01614149982466e-05	0.079513874326175	0.121	0.092	1	TEAD4	0	PCT
214	chr6-35691118-35692023	4.01628842408384e-05	-0.0786350190493351	0.088	0.121	1	FKBP5	0	PCT
215	chr14-52131410-52132320	4.13964391046907e-05	-0.0678809198547369	0.089	0.123	1	NID2	62181	PCT
216	chr1-50977612-50978510	4.27407637923148e-05	0.0701757465068822	0.213	0.177	1	CDKN2C	2978	PCT
217	chr2-88178978-88179857	4.33030412660058e-05	-0.0536509887421124	0.38	0.435	1	THNSL2	0	PCT
218	chr1-160070018-160070958	4.38321261609635e-05	-0.0586320968603253	0.17	0.212	1	KCNJ10	0	PCT
219	chr8-84181901-84182744	4.46255296649017e-05	-0.0767019959419302	0.087	0.12	1	RALYL	42	PCT
220	chr12-56333609-56334525	4.52339344002885e-05	-0.052499064116909	0.224	0.269	1	PAN2	0	PCT
221	chr13-59663690-59664628	4.7516650875064e-05	-0.0723317161763057	0.15	0.19	1	DIAPH3	954	PCT
222	chr5-167168703-167169602	4.93168271847943e-05	-0.0822116043379285	0.095	0.128	1	TENM2	115196	PCT
223	chr5-112379410-112380335	4.94962496846621e-05	-0.075939825607968	0.143	0.182	1	EPB41L4A	0	PCT
224	chr6-50093031-50093913	4.96061134619553e-05	-0.069828708352026	0.101	0.136	1	RP11-397G17.1	0	PCT
225	chr10-6202461-6203285	5.01458114829671e-05	0.0535993492676314	0.224	0.185	1	PFKFB3	0	PCT
226	chr12-101207078-101207964	5.07360252972103e-05	0.0867805048207348	0.135	0.106	1	SLC5A8	0	PCT
227	chr15-90157763-90158692	5.07996644676405e-05	-0.0483237856992098	0.243	0.291	1	SEMA4B	1911	PCT
228	chr18-27135785-27136620	5.09685192471792e-05	-0.0619005384595973	0.123	0.16	1	CHST9	0	PCT
229	chr8-85476756-85477662	5.18645855574024e-05	-0.0757384215841626	0.078	0.11	1	CA2	0	PCT
230	chr3-145639578-145640486	5.37498960842334e-05	-0.069069396576151	0.211	0.257	1	PLOD2	428953	PCT
231	chr9-133252174-133253098	5.38654035527751e-05	-0.0505360232275141	0.129	0.168	1	ABO	0	PCT
232	chr8-1632646-1633092	5.41890349900828e-05	-0.0861378486167244	0.096	0.129	1	DLGAP2	0	PCT
233	chr7-131147490-131148387	5.43269076538218e-05	0.072073175310947	0.127	0.097	1	MKLN1	0	PCT
234	chr22-46340576-46341439	5.47344000932695e-05	-0.0745207212126706	0.17	0.211	1	TRMU	0	PCT
235	chr5-55917734-55918642	5.54961375716694e-05	-0.0780337907083079	0.096	0.128	1	IL31RA	0	PCT
236	chr13-44396554-44397417	5.5744952063178e-05	-0.0717325048582994	0.084	0.116	1	SERP2	0	PCT
237	chr13-34990579-34991466	5.63942923218501e-05	-0.077278852256387	0.132	0.168	1	NBEA	0	PCT
238	chr5-149320541-149321440	5.82110389617977e-05	-0.0524494465216549	0.238	0.285	1	AFAP1L1	0	PCT
239	chr14-104713428-104714326	5.82852709004437e-05	-0.0856282422714883	0.073	0.103	1	INF2	0	PCT
240	chr11-10450747-10451520	5.82889084494836e-05	-0.0548178631961767	0.081	0.112	1	AMPD3	0	PCT
241	chr14-28966387-28967279	6.00867707464805e-05	-0.0805911945872311	0.102	0.136	1	FOXG1	196109	PCT
242	chr9-70579410-70580328	6.04491057269327e-05	-0.0763991833147502	0.132	0.171	1	TRPM3	0	PCT
243	chr17-38732311-38733220	6.16032188087046e-05	-0.0552933454813753	0.225	0.272	1	CISD3	0	PCT
244	chr11-126359307-126360211	6.25745771775815e-05	-0.0709425804455536	0.096	0.129	1	ST3GAL4	0	PCT
245	chr7-28055938-28056838	6.28174498308604e-05	-0.0701008341668765	0.12	0.157	1	JAZF1	0	PCT
246	chr3-31041121-31042039	6.28835222225952e-05	-0.0691555345356466	0.123	0.159	1	GADL1	146355	PCT
247	chr9-90642496-90643398	6.34877543522385e-05	-0.0552192528080188	0.233	0.277	1	DIRAS2	0	PCT
248	chr11-66931842-66932676	6.35576031185095e-05	0.0750814845179154	0.116	0.088	1	PC	0	PCT
249	chr6-110360420-110361306	6.44169740836041e-05	-0.0758392779357098	0.139	0.176	1	METTL24	2147	PCT
250	chr18-66440141-66441023	6.55039664797309e-05	-0.0651229196188644	0.237	0.285	1	CDH19	60059	PCT
251	chr6-63598279-63599060	6.67506506592645e-05	-0.0565796698938122	0.095	0.129	1	PTP4A1	14691	PCT
252	chr10-30219810-30220728	6.69428830676438e-05	-0.0662851522261774	0.181	0.222	1	MTPAP	89072	PCT
253	chr12-114683956-114684879	6.88268463312156e-05	0.051665406948041	0.143	0.112	1	TBX3	0	PCT
254	chr16-56625215-56626119	7.04702217922342e-05	-0.039226867030514	0.236	0.289	1	MT1E	0	PCT
255	chr1-84505879-84506807	7.12936821278695e-05	-0.0402228517393871	0.367	0.42	1	GNG5	0	PCT
256	chr8-134712668-134713437	7.26463912248186e-05	-0.0406879601144509	0.246	0.294	1	ZFAT	0	PCT
257	chr13-30659588-30660390	7.3070052872132e-05	0.0881271644621297	0.101	0.075	1	USPL1	0	PCT
258	chr2-48111160-48111987	7.39911528476805e-05	-0.0523649164688757	0.27	0.321	1	FOXN2	202649	PCT
259	chr1-27031190-27032082	7.4189588450338e-05	-0.0483453367162619	0.132	0.17	1	FAM46B	18353	PCT
260	chr13-91111570-91112335	7.470958734523e-05	-0.0484312558438912	0.137	0.176	1	GPC5	286271	PCT
261	chr4-88754692-88755418	7.47578019666708e-05	-0.0734436916310524	0.074	0.105	1	FAM13A	0	PCT
262	chr1-239386185-239387071	7.60633032498411e-05	-0.0539675178454669	0.103	0.137	1	CHRM3	0	PCT
263	chr5-173012653-173013543	7.64358553720194e-05	-0.0800940562342738	0.075	0.105	1	ATP6V0E1	0	PCT
264	chr7-75611454-75612363	7.65626746792397e-05	0.0586653485708922	0.118	0.09	1	HIP1	0	PCT
265	chr2-120527896-120528802	7.6690931891213e-05	0.0927114064641144	0.161	0.13	1	INHBB	176087	PCT
266	chr10-16385889-16386747	7.75187535875737e-05	0.0784214185282653	0.118	0.09	1	PTER	50195	PCT
267	chr4-139175950-139176729	7.77700300544123e-05	-0.0534395318173389	0.138	0.176	1	ELF2	0	PCT
268	chr22-24156702-24157540	7.84738765742058e-05	-0.0634166686491245	0.087	0.118	1	CABIN1	0	PCT
269	chr2-11692776-11693686	7.91232603934153e-05	-0.0561374469376348	0.249	0.295	1	LPIN1	0	PCT
270	chrX-87517321-87518185	7.9235247574111e-05	0.0791151088545139	0.103	0.077	1	KLHL4	0	PCT
271	chrX-121197255-121198092	7.94610727571195e-05	0.0817376262762599	0.114	0.087	1	GLUD2	147174	PCT
272	chr11-11391568-11392487	8.15214063267456e-05	0.0608334761994449	0.125	0.096	1	GALNT18	0	PCT
273	chr21-26572675-26573527	8.29600702799757e-05	-0.05519931751221	0.074	0.105	1	CYYR1	0	PCT
274	chr16-5035059-5035931	8.65165228281679e-05	0.0780383547244801	0.106	0.08	1	ALG1	0	PCT
275	chr8-72007654-72008453	8.80392933705507e-05	-0.0657854645685292	0.238	0.283	1	TRPA1	11463	PCT
276	chr9-14347447-14348238	8.84162844507198e-05	0.0749642464244605	0.149	0.119	1	NFIB	0	PCT
277	chr1-191371417-191372325	8.87673816970815e-05	-0.0662467220487143	0.079	0.11	1	RGS18	786131	PCT
278	chr10-122152409-122153220	8.98687446496534e-05	-0.0733469611080591	0.078	0.108	1	TACC2	0	PCT
279	chrX-104921866-104922730	9.02050469513661e-05	0.0716348366363917	0.125	0.097	1	IL1RAPL2	0	PCT
280	chr4-69527673-69528575	9.09341385178597e-05	-0.0755936522408993	0.105	0.139	1	UGT2B4	1658	PCT
281	chr21-41612509-41613380	9.36411364949322e-05	-0.0547052923104806	0.084	0.115	1	TMPRSS2	81392	PCT
282	chr15-85786231-85787153	9.69966810795457e-05	-0.0509381315639538	0.251	0.301	1	KLHL25	0	PCT
283	chr14-45728154-45729038	9.75086073401388e-05	-0.0780432047824746	0.082	0.112	1	MIS18BP1	474613	PCT
284	chr7-107964210-107965118	9.87364003469137e-05	-0.0682698159183109	0.093	0.126	1	LAMB1	0	PCT
285	chr9-134374933-134375810	9.97538700794373e-05	-0.0701588213817526	0.109	0.143	1	RXRA	0	PCT
286	chr22-44085427-44086303	0.000100119790904584	-0.0791916564648218	0.075	0.104	1	PARVB	0	PCT
287	chr1-216904936-216905815	0.000100289807512355	-0.0596085756300897	0.25	0.298	1	ESRRG	0	PCT
288	chr14-93059744-93060774	0.000100779242711813	-0.071261512720281	0.128	0.163	1	ITPK1	0	PCT
289	chr1-159753286-159754154	0.000102664625524341	-0.0623475677960407	0.196	0.238	1	DUSP23	26777	PCT
290	chr11-1559034-1559943	0.000104422906207416	0.0433027371194235	0.15	0.118	1	DUSP8	0	PCT
291	chr15-34984740-34985607	0.000104826122753944	-0.0579942930479218	0.179	0.22	1	ZNF770	0	PCT
292	chr15-92808858-92809782	0.000104961693106182	-0.0400329302998805	0.395	0.446	1	FAM174B	0	PCT
293	chr2-102520594-102521319	0.000105525750573551	-0.0697480439888497	0.12	0.155	1	SLC9A4	0	PCT
294	chr11-102832019-102832472	0.000105542561449156	-0.0683026216188826	0.108	0.142	1	MMP3	3328	PCT
295	chr19-19120016-19120916	0.000105810612015076	-0.0550578836199732	0.305	0.355	1	TMEM161A	0	PCT
296	chr1-25730416-25731156	0.000106432514169831	-0.0620357328463527	0.102	0.135	1	MAN1C1	0	PCT
297	chr11-120985764-120986685	0.000107600533135133	-0.0695594772622419	0.073	0.102	1	GRIK4	0	PCT
298	chr5-77029999-77030853	0.000108656579345341	-0.0523336659312731	0.189	0.231	1	AGGF1	0	PCT
299	chr1-15584600-15585444	0.000109494519207256	-0.0586995197935206	0.209	0.253	1	DNAJC16	0	PCT
300	chr2-20577545-20578391	0.00011018268685735	0.0570730004464366	0.142	0.112	1	HS1BP3	0	PCT
301	chr16-84832227-84833122	0.000111007250537566	0.0715264922861769	0.138	0.108	1	CRISPLD2	0	PCT
302	chr5-41193513-41194420	0.000111009491408044	-0.0628797875357429	0.09	0.122	1	C6	0	PCT
303	chr2-99317104-99317868	0.000111267078703422	0.0655715328762916	0.13	0.1	1	RP11-111H13.1	0	PCT
304	chr16-88763249-88764132	0.000112475046177443	-0.0601556075678862	0.183	0.223	1	PIEZO1	0	PCT
305	chr6-51949249-51950146	0.000114896326366015	-0.0680220100638689	0.171	0.211	1	PKHD1	0	PCT
306	chr12-124480080-124481024	0.000116210381831258	-0.0483983239392643	0.191	0.235	1	NCOR2	0	PCT
307	chr5-168291152-168292053	0.000116871092907968	-0.0447660059935502	0.256	0.305	1	WWC1	0	PCT
308	chr7-67100632-67101550	0.000117176662170893	-0.0766635567872377	0.077	0.107	1	TYW1	0	PCT
309	chr22-40651543-40652474	0.000117467848129675	0.0541617429914315	0.27	0.235	1	MKL1	14840	PCT
310	chr15-35055269-35056161	0.000117749041982323	-0.0757791870299006	0.129	0.164	1	NANOGP8	28031	PCT
311	chr11-3028631-3029479	0.000118158257513514	-0.0619647846843503	0.154	0.195	1	CARS	0	PCT
312	chr20-63246713-63247628	0.000119093793299822	-0.0645609483589321	0.236	0.278	1	NKAIN4	0	PCT
313	chr10-44752827-44753721	0.00011933931561578	0.0624400136037005	0.146	0.115	1	TMEM72	157478	PCT
314	chr2-166610385-166611195	0.000119943790501308	-0.0545609856191179	0.101	0.135	1	SCN7A	116137	PCT
315	chr16-53043973-53044873	0.000120327660398661	-0.049495668250931	0.126	0.162	1	RP11-467J12.4	0	PCT
316	chr19-45100626-45101502	0.000120445288131487	-0.0629079522745667	0.192	0.233	1	MARK4	0	PCT
317	chr13-90926176-90927057	0.000121056621724872	-0.0705205793603509	0.13	0.167	1	GPC5	471549	PCT
318	chr21-8219550-8220459	0.000122443326847331	-0.0508438841096645	0.141	0.179	1	KCNE1B	389623	PCT
319	chr14-52043467-52044352	0.000122875273971034	-0.0705488093949167	0.089	0.121	1	NID2	0	PCT
320	chr3-113746771-113747227	0.000123569979965451	-0.0541489140490931	0.17	0.208	1	ATP6V1A	0	PCT
321	chr3-47752416-47753264	0.000124496519460175	-0.077156174094282	0.131	0.166	1	SMARCC1	0	PCT
322	chr1-69566982-69567804	0.000124572274285671	-0.0604804453728012	0.209	0.251	1	LRRC7	593	PCT
323	chr12-111749064-111749970	0.000125474620996206	-0.0766632925350454	0.105	0.137	1	ACAD10	0	PCT
324	chr15-35001807-35002694	0.000126079234991346	-0.0781046560123463	0.08	0.11	1	ZNF770	13519	PCT
325	chr12-55702779-55703721	0.000126240756263611	-0.0755901729915059	0.101	0.132	1	ITGA7	0	PCT
326	chr10-73119740-73120638	0.000127354906881193	-0.0676584787895628	0.094	0.126	1	NUDT13	0	PCT
327	chr11-5684595-5685479	0.000128771570057811	-0.0451535976034331	0.266	0.312	1	TRIM5	0	PCT
328	chr21-42234394-42235320	0.000128782793455115	-0.0531085854823492	0.127	0.163	1	ABCG1	0	PCT
329	chrX-11100400-11101302	0.000129916301156538	0.0694619467355	0.107	0.081	1	HCCS	9998	PCT
330	chr6-105793954-105794848	0.000130098068605899	-0.0611358738851218	0.17	0.211	1	ATG5	250574	PCT
331	chr7-30262852-30263766	0.000132245486730635	0.0763238462596691	0.117	0.091	1	ZNRF2	20540	PCT
332	chr1-184910422-184911333	0.00013238728963282	-0.0717407944360562	0.152	0.189	1	FAM129A	0	PCT
333	chr10-73786372-73787083	0.000133840517306023	0.0702634416991351	0.12	0.093	1	ZSWIM8	0	PCT
334	chr20-50761403-50762286	0.000133878190576806	-0.0514691912584891	0.139	0.175	1	PARD6B	4607	PCT
335	chr3-183548066-183548988	0.000134741302630026	-0.0599236637576673	0.295	0.34	1	KLHL6	0	PCT
336	chr5-73812925-73813796	0.000134854814119472	-0.0461471718532426	0.354	0.398	1	ARHGEF28	0	PCT
337	chr22-17851518-17852419	0.000137830644733628	-0.0681006049448745	0.129	0.164	1	MICAL3	0	PCT
338	chr9-14961198-14962104	0.000138593160072845	-0.0704364248539144	0.188	0.228	1	FREM1	50202	PCT
339	chr5-173319987-173320845	0.000141148271712956	-0.0531546754166182	0.288	0.34	1	STC2	0	PCT
340	chr2-10085301-10086155	0.000143460995786024	-0.0498520265938774	0.261	0.307	1	CYS1	4356	PCT
341	chr8-19829221-19830135	0.000144970272652917	-0.072130721772783	0.107	0.141	1	INTS10	0	PCT
342	chr12-83726600-83727492	0.000145127943568655	-0.0772643880353356	0.084	0.114	1	TMTC2	591729	PCT
343	chr6-6969484-6970396	0.000145899085798956	-0.0528061070357556	0.255	0.302	1	RREB1	137200	PCT
344	chr11-71948269-71949239	0.000146008421997869	-0.066459422614318	0.208	0.247	1	RNF121	0	PCT
345	chr17-4480202-4480899	0.000147428866310245	-0.0504218244338009	0.313	0.362	1	SPNS3	0	PCT
346	chr5-83473166-83473976	0.000148078204543117	-0.0579178358406686	0.088	0.118	1	VCAN	0	PCT
347	chr3-134363876-134364772	0.000148574589393526	-0.0404940617161878	0.297	0.348	1	AMOTL2	0	PCT
348	chr2-48770972-48771849	0.000148878610113288	-0.0731230346962549	0.16	0.198	1	STON1-GTF2A1L	0	PCT
349	chr8-119207913-119208737	0.000149524608904152	-0.0500003440043444	0.087	0.117	1	MAL2	0	PCT
350	chr1-94315579-94316493	0.000149915676251006	-0.0634004369804425	0.176	0.214	1	ARHGAP29	40510	PCT
351	chr7-150852060-150852964	0.00014994714295532	-0.0620080444422798	0.185	0.225	1	AOC1	0	PCT
352	chr9-38065929-38066776	0.000150382631414382	-0.0668863633639821	0.155	0.191	1	RP11-613M10.9	0	PCT
353	chr6-80622498-80623385	0.000156816548137961	-0.0593876803026734	0.137	0.173	1	BCKDHB	276227	PCT
354	chr15-77996943-77997824	0.000158638390054324	0.0677390762626111	0.134	0.105	1	TBC1D2B	0	PCT
355	chr12-30822182-30822990	0.000159016191396639	-0.0581526677433202	0.115	0.149	1	CAPRIN2	67230	PCT
356	chr21-42652261-42653150	0.000159209745285813	-0.048455220900841	0.173	0.213	1	PDE9A	485	PCT
357	chr5-113217912-113218730	0.000159790432147401	-0.0660185781024026	0.079	0.109	1	MCC	0	PCT
358	chr12-57546807-57547669	0.000160530267605379	-0.0477874463791352	0.239	0.28	1	DCTN2	0	PCT
359	chr9-104747370-104748357	0.000160712051462284	-0.0433764274788526	0.242	0.288	1	NIPSNAP3A	0	PCT
360	chr22-37379591-37380469	0.00016106316828122	-0.0604675793956927	0.255	0.3	1	ELFN2	0	PCT
361	chr12-89019277-89020171	0.000161521582350213	-0.0612847813648289	0.09	0.121	1	DUSP6	327060	PCT
362	chr4-185718599-185719409	0.000162342407783683	-0.051767108815971	0.214	0.255	1	SORBS2	0	PCT
363	chr22-38703309-38704106	0.000162428638474145	-0.0675254761113813	0.085	0.115	1	GTPBP1	1616	PCT
364	chr16-12392459-12393288	0.000164206878384341	0.0691857864600246	0.113	0.086	1	SNX29	0	PCT
365	chr5-154682320-154683244	0.00016585900011805	-0.038196791493124	0.435	0.484	1	LARP1	29657	PCT
366	chr6-12011001-12012468	0.000167756472968602	-0.0374504498930079	0.354	0.4	1	HIVEP1	0	PCT
367	chr14-103253581-103254469	0.000169033157824622	-0.0673601015292263	0.093	0.123	1	EIF5	79074	PCT
368	chr18-57887687-57888599	0.000170085885014334	-0.071706422501274	0.144	0.181	1	ATP8B1	84585	PCT
369	chr8-65981873-65982719	0.000171258586838311	-0.0644110088730961	0.217	0.258	1	DNAJC5B	38840	PCT
370	chr6-25133295-25134207	0.000171911656798735	-0.0650845008311522	0.161	0.2	1	AL078584.1	91368	PCT
371	chr17-7444933-7445992	0.000172976118482875	0.0695948898652744	0.206	0.173	1	FGF11	0	PCT
372	chr22-23402244-23403161	0.000173671600999676	-0.0463742814816234	0.135	0.173	1	BCR	84206	PCT
373	chr19-24033098-24033927	0.000177682183098239	-0.0459059217992103	0.239	0.284	1	ZNF254	0	PCT
374	chr12-117161187-117162094	0.000178558412663682	-0.0601010536240163	0.218	0.264	1	FBXO21	0	PCT
375	chr11-66492869-66493728	0.000180053306409975	-0.0650197786199943	0.135	0.173	1	DPP3	0	PCT
376	chr9-14345949-14346781	0.000182022010317431	0.0666587232419585	0.119	0.092	1	NFIB	0	PCT
377	chr3-154120935-154121796	0.00018319175061595	-0.044919558631489	0.095	0.127	1	ARHGEF26	0	PCT
378	chr3-194269330-194270119	0.000185363454606072	-0.0603449847088914	0.152	0.19	1	CPN2	69645	PCT
379	chr4-186573790-186574714	0.000187045980233051	-0.0765229905202518	0.132	0.167	1	FAT1	13068	PCT
380	chr2-64565075-64565983	0.000187604651595985	-0.0702857458111244	0.084	0.113	1	AFTPH	0	PCT
381	chr16-12211715-12212570	0.000189294518700826	-0.0572959824023897	0.246	0.288	1	SNX29	0	PCT
382	chr6-39214144-39214983	0.000190093854612651	-0.0484165064523919	0.252	0.299	1	KCNK5	0	PCT
383	chr22-17084468-17085350	0.000191022567956668	-0.0470045574915774	0.254	0.296	1	IL17RA	0	PCT
384	chr16-327049-327993	0.000193090390284779	0.0480625819495019	0.114	0.087	1	AXIN1	0	PCT
385	chr11-133041991-133042925	0.000197631197462776	-0.0506954938205111	0.217	0.259	1	OPCML	0	PCT
386	chr1-30685114-30686139	0.000200528272031885	-0.0477631500485624	0.19	0.231	1	MATN1	25137	PCT
387	chr9-137194290-137195212	0.000201760521760601	-0.0576284174243766	0.19	0.23	1	TPRN	0	PCT
388	chr12-117187145-117188030	0.000202901558364932	-0.0667705500110667	0.122	0.155	1	FBXO21	0	PCT
389	chr6-3913047-3913873	0.000203310518814349	-0.0576050397493729	0.109	0.142	1	FAM50B	61729	PCT
390	chr3-118996975-118997885	0.000204162460203362	-0.0637924069845552	0.196	0.237	1	IGSF11	0	PCT
391	chr4-183746628-183747454	0.000206038226285675	0.059399658461251	0.118	0.092	1	TRAPPC11	33033	PCT
392	chr5-57408230-57409172	0.000206098064223136	-0.0671342950239232	0.129	0.163	1	ACTBL2	70843	PCT
393	chr8-129710305-129711227	0.000206202054488981	-0.0747175409635893	0.125	0.158	1	GSDMC	36968	PCT
394	chr19-12765812-12766735	0.000212373589925511	-0.0562757875108774	0.079	0.107	1	HOOK2	0	PCT
395	chr5-40995825-40996686	0.000213230445626985	-0.0715037394580741	0.131	0.164	1	MROH2B	1330	PCT
396	chr5-155513961-155514861	0.000215402576316497	-0.0715594332476312	0.077	0.105	1	SGCD	355482	PCT
397	chr21-39868995-39869936	0.000215532554132148	-0.0632920655774458	0.139	0.174	1	PCP4	0	PCT
398	chr16-4093792-4094666	0.000215539399853211	0.0658024548403534	0.105	0.079	1	ADCY9	0	PCT
399	chr5-95758704-95759559	0.000219193959494032	-0.0604733001771241	0.091	0.122	1	RHOBTB3	0	PCT
400	chr11-45921319-45921846	0.000220093985640022	-0.0574225605335495	0.092	0.121	1	LARGE2	0	PCT
401	chr13-112588018-112588351	0.000220533144321253	-0.0572682489014738	0.118	0.151	1	TUBGCP3	0	PCT
402	chr10-6182356-6183248	0.000221045474963965	0.0792421248676077	0.171	0.141	1	PFKFB3	0	PCT
403	chr4-37527890-37528778	0.000223697270919012	-0.0618537720793823	0.097	0.128	1	C4orf19	0	PCT
404	chr3-123640207-123641011	0.000225788699765199	0.0706796657800471	0.175	0.143	1	MYLK	0	PCT
405	chr6-53376699-53377318	0.00022593152669497	-0.0779885550743023	0.098	0.128	1	ELOVL5	27519	PCT
406	chr4-158327308-158328215	0.000225985248540649	-0.071583909150988	0.086	0.115	1	RXFP1	0	PCT
407	chr15-85330965-85331960	0.000227905844447013	-0.0443743547036738	0.38	0.431	1	AKAP13	48610	PCT
408	chr3-31848202-31849059	0.000228577970195558	-0.0533437661028764	0.264	0.306	1	OSBPL10	0	PCT
409	chr1-55839118-55839990	0.000231898006074595	-0.0725254779373091	0.073	0.1	1	USP24	624004	PCT
410	chr8-117946225-117947111	0.000236419857691697	-0.0609670896330929	0.178	0.215	1	EXT1	0	PCT
411	chr1-59143630-59144355	0.000239413061072812	-0.069267656247743	0.109	0.14	1	FGGY	152282	PCT
412	chr12-69688817-69689687	0.000240515683743045	0.0595564960526633	0.117	0.091	1	BEST3	0	PCT
413	chr14-50001058-50001871	0.00024101310490846	-0.0508889482563682	0.202	0.243	1	ARF6	104003	PCT
414	chr14-104085079-104085945	0.000241320599669976	-0.0625442182525108	0.096	0.127	1	ASPG	0	PCT
415	chr1-211885786-211886657	0.000243137818258471	-0.0641808945770111	0.182	0.221	1	INTS7	53741	PCT
416	chr4-17515732-17516443	0.00024476089626174	-0.0644908712845348	0.119	0.153	1	CLRN2	0	PCT
417	chr19-1500869-1501751	0.000246757858772781	-0.0686598370307355	0.153	0.187	1	REEP6	2941	PCT
418	chr1-226875536-226876424	0.000246923568290139	-0.0743384018364416	0.075	0.101	1	PSEN2	0	PCT
419	chr2-54601138-54602021	0.000248457375747745	-0.0506297848845161	0.243	0.285	1	SPTBN1	0	PCT
420	chr1-205913156-205914083	0.000248811960237808	-0.0478451311361189	0.4	0.442	1	SLC26A9	0	PCT
421	chr3-127823891-127824730	0.00025166202233573	-0.0668664267230394	0.133	0.168	1	MGLL	640	PCT
422	chr17-40457774-40458697	0.000255722554396972	-0.058317886016066	0.18	0.22	1	IGFBP4	42	PCT
423	chr21-36989617-36990524	0.000257019883033107	-0.0410600830884761	0.243	0.285	1	HLCS	0	PCT
424	chr4-56348316-56349217	0.000259553214529033	-0.0736450524376863	0.094	0.124	1	AASDH	0	PCT
425	chr9-99176303-99177218	0.000259807376926091	-0.0650544785738571	0.168	0.206	1	TGFBR1	22110	PCT
426	chr13-76697328-76698105	0.000259965176266604	-0.0746031968537703	0.09	0.119	1	KCTD12	182060	PCT
427	chr6-11414316-11415184	0.00026129500816164	-0.0566154326336202	0.129	0.164	1	NEDD9	31967	PCT
428	chr7-121714331-121715225	0.000262140497768888	-0.061568060643241	0.181	0.218	1	PTPRZ1	157863	PCT
429	chr7-130897854-130898733	0.000262983125096449	-0.0508704781218501	0.255	0.297	1	KLF14	163792	PCT
430	chr5-79792322-79793193	0.000263695268903089	-0.0513259115923971	0.159	0.198	1	CMYA5	0	PCT
431	chr9-104810577-104811496	0.000265007664107133	-0.0404406796070524	0.425	0.482	1	ABCA1	0	PCT
432	chr2-62505609-62506543	0.000265749914400313	-0.0346887919335319	0.416	0.467	1	TMEM17	0	PCT
433	chr2-176551973-176552924	0.000265947042159483	-0.0638936145600429	0.079	0.108	1	MTX2	213947	PCT
434	chr10-17118615-17119476	0.000268041679969855	-0.0617954699729716	0.153	0.189	1	CUBN	0	PCT
435	chr4-2946549-2947463	0.000272913000643826	-0.0581182631598057	0.2	0.241	1	NOP14	0	PCT
436	chr4-184887074-184887969	0.000273691945504474	-0.0804016652550776	0.119	0.149	1	ACSL1	60255	PCT
437	chr2-203254376-203255268	0.000279582117446657	-0.0659764655471194	0.108	0.139	1	CYP20A1	0	PCT
438	chr13-102183435-102184374	0.000280369901350885	0.0620636032240351	0.126	0.099	1	FGF14	0	PCT
439	chr12-38138343-38139220	0.000283185392941522	-0.0476151844082888	0.113	0.145	1	ALG10B	177357	PCT
440	chr18-71471896-71472831	0.000283872880734519	0.0699925427426923	0.192	0.16	1	CBLN2	1063848	PCT
441	chr19-13053539-13054455	0.000284133743552807	-0.0524078301452809	0.077	0.105	1	NFIX	0	PCT
442	chr5-133307123-133308035	0.000284793921247016	-0.0731478836922914	0.108	0.139	1	FSTL4	0	PCT
443	chr1-159751887-159752713	0.000286272243003861	-0.0659504023544156	0.128	0.161	1	DUSP23	28218	PCT
444	chr16-84443084-84443949	0.000286458168563739	-0.0698623980275502	0.113	0.144	1	ATP2C2	0	PCT
445	chr15-66706092-66706930	0.000286653972188567	-0.0565326663142824	0.112	0.144	1	SMAD6	0	PCT
446	chr20-49230415-49231312	0.000287755718426115	-0.0754528975529886	0.102	0.132	1	DDX27	0	PCT
447	chr4-7167087-7167999	0.000290424870336212	-0.0561410971676531	0.288	0.332	1	SORCS2	24538	PCT
448	chr12-20465675-20466569	0.000294790977725559	-0.0701386546982684	0.121	0.153	1	PDE3A	0	PCT
449	chr21-38314964-38315876	0.000294861919320729	-0.0576054411101919	0.227	0.266	1	KCNJ15	7606	PCT
450	chr6-7479557-7480477	0.000296239032104716	-0.0662799425836295	0.083	0.112	1	DSP	61097	PCT
451	chr1-220272032-220272925	0.000296477534039025	-0.0467919452935865	0.242	0.283	1	RAB3GAP2	0	PCT
452	chr8-28033243-28034123	0.000296772232660967	-0.0593351542373891	0.22	0.26	1	NUGGC	0	PCT
453	chr13-89930524-89931417	0.000297407780399493	-0.0616655132569893	0.128	0.162	1	GPC5	1467189	PCT
454	chr6-6751855-6752757	0.000310180066595686	-0.0629014512709716	0.089	0.118	1	LY86	96871	PCT
455	chr3-150703489-150704356	0.000310499008507289	-0.0424165352562458	0.283	0.328	1	ERICH6	0	PCT
456	chr1-40257586-40258480	0.000310851740540456	-0.0404111098134134	0.251	0.295	1	ZMPSTE24	0	PCT
457	chr2-42102258-42102963	0.000310931156052082	0.0594418091545103	0.18	0.151	1	PKDCC	43729	PCT
458	chr2-148020400-148021300	0.000314664648194925	-0.0334875287030558	0.373	0.424	1	ORC4	0	PCT
459	chr15-31372344-31373239	0.000318628515467756	-0.0648700596415991	0.167	0.202	1	KLF13	0	PCT
460	chr8-37598190-37599030	0.00032192187260455	-0.0676571558414401	0.121	0.153	1	ZNF703	96720	PCT
461	chr7-90764498-90765416	0.000325787636376942	-0.069178045302403	0.108	0.139	1	CDK14	0	PCT
462	chr3-134485592-134486530	0.000326691090491531	-0.0402132993476894	0.335	0.378	1	ANAPC13	0	PCT
463	chr9-136519778-136520646	0.000328750048009013	-0.0470597111624482	0.274	0.316	1	NOTCH1	0	PCT
464	chr1-84698226-84699162	0.000331013976786455	-0.0649886460626127	0.153	0.187	1	SSX2IP	7422	PCT
465	chr11-73257274-73258151	0.000332318034748975	-0.036344835770507	0.368	0.415	1	P2RY6	6353	PCT
466	chr3-190344924-190345884	0.000335011723337022	-0.0573322729901941	0.093	0.122	1	CLDN16	0	PCT
467	chr1-59043555-59044460	0.000335520500414021	-0.0652814868023714	0.152	0.185	1	FGGY	252177	PCT
468	chr6-57961008-57961919	0.000335542561826807	-0.0504022354279169	0.188	0.226	1	PRIM2	314158	PCT
469	chr4-113335410-113336270	0.000340064613053002	-0.060231330065076	0.177	0.215	1	ANK2	0	PCT
470	chr4-55380044-55380990	0.000340151359346905	-0.0715842272574855	0.077	0.104	1	SRD5A3	6947	PCT
471	chr1-94926767-94927674	0.000340403114904491	-0.0364869190954286	0.429	0.482	1	CNN3	0	PCT
472	chr1-1692428-1693357	0.000340963506739897	0.064021907155471	0.252	0.221	1	SLC35E2B	0	PCT
473	chr12-3262336-3262898	0.000342183251155787	-0.0527421648384811	0.108	0.14	1	TSPAN9	0	PCT
474	chr17-66386666-66387572	0.000342553766929197	-0.0484621573667791	0.127	0.161	1	PRKCA	0	PCT
475	chr1-209674952-209675794	0.000349739797026856	-0.0443967258023056	0.298	0.345	1	G0S2	0	PCT
476	chr11-68326397-68327217	0.000352688114199304	-0.0639198288152791	0.168	0.204	1	LRP5	0	PCT
477	chr16-25155620-25156534	0.000359110164323555	0.066001100348986	0.106	0.081	1	LCMT1	0	PCT
478	chr15-29674478-29675389	0.000360612149400682	-0.0474469403036039	0.274	0.316	1	TJP1	23977	PCT
479	chr2-218399303-218400177	0.000360648856962468	-0.0438958965427014	0.274	0.314	1	CTDSP1	0	PCT
480	chr3-136624878-136625777	0.000361245154512179	-0.0529171368407152	0.136	0.17	1	STAG1	0	PCT
481	chr10-23581745-23582648	0.00036332888013114	-0.0664046972287286	0.169	0.204	1	KIAA1217	112097	PCT
482	chr4-36966573-36967507	0.000364277196784794	-0.0563683823462816	0.165	0.203	1	NWD2	276712	PCT
483	chr17-1605388-1606191	0.000365133605501354	-0.04433653070921	0.223	0.261	1	SLC43A2	0	PCT
484	chr1-179586033-179586939	0.00036787903562154	-0.0522187286196591	0.095	0.124	1	TDRD5	4673	PCT
485	chr4-94563978-94564877	0.000369249180139658	-0.0572408241961765	0.217	0.258	1	PDLIM5	0	PCT
486	chr1-11835976-11836873	0.000370840294326848	-0.0640941396911692	0.098	0.129	1	CLCN6	0	PCT
487	chr10-28354222-28355119	0.000371710542488388	-0.0695849249323633	0.112	0.142	1	MPP7	19735	PCT
488	chr9-93159685-93160588	0.000379622756129159	-0.0526721254567278	0.104	0.134	1	WNK2	24327	PCT
489	chr22-46731241-46732158	0.000381562074390976	-0.0484696807832909	0.254	0.295	1	CERK	0	PCT
490	chr11-26331674-26332584	0.00038293165169453	-0.0486873650585212	0.152	0.189	1	ANO3	0	PCT
491	chr1-156054405-156055242	0.000384871954565939	-0.0390744907689337	0.274	0.317	1	LAMTOR2	0	PCT
492	chr6-75084725-75085626	0.000384981404847287	-0.0579234900498011	0.188	0.224	1	COL12A1	0	PCT
493	chr1-26277060-26277867	0.00038747244902932	-0.064527537597667	0.099	0.129	1	CEP85	0	PCT
494	chr6-129709792-129710638	0.000388381884882719	-0.0386007995638853	0.298	0.346	1	ARHGAP18	0	PCT
495	chr1-42942940-42943842	0.000390320182863069	-0.0524416693235026	0.149	0.184	1	SLC2A1	0	PCT
496	chr21-44939551-44940431	0.000391586044778152	-0.0548726002394973	0.099	0.129	1	FAM207A	0	PCT
497	chr9-131349748-131350630	0.000391742609814002	-0.0534558764251111	0.102	0.133	1	PLPP7	40485	PCT
498	chr20-62358072-62358953	0.00039513232365021	-0.0482300244576804	0.227	0.27	1	LAMA5	0	PCT
499	chr3-183636267-183637137	0.000395251714512859	-0.0314488940286691	0.381	0.429	1	KLHL24	0	PCT
500	chr12-118056023-118056771	0.000395534793280716	0.0615656140035398	0.113	0.088	1	WSB2	0	PCT
501	chr20-62368613-62369478	0.000396823328554909	-0.0526887824702671	0.232	0.275	1	LAMA5	1300	PCT
502	chr12-120972685-120973590	0.000398065206680273	-0.0379787126592637	0.287	0.331	1	HNF1A	4952	PCT
503	chr2-49191785-49192673	0.000405710022567937	-0.0598777921353612	0.078	0.105	1	FSHR	37247	PCT
504	chr11-32830335-32830834	0.000406684548689894	-0.0615466320639532	0.119	0.15	1	PRRG4	0	PCT
505	chr6-165819128-165819994	0.000406874128397532	-0.066714246953758	0.087	0.115	1	PDE10A	0	PCT
506	chr9-13102422-13103317	0.000407200483205255	-0.0636647481053312	0.074	0.101	1	MPDZ	2386	PCT
507	chr12-53508329-53509218	0.000407641064138527	-0.0551223553471525	0.095	0.124	1	RP11-793H13.10	0	PCT
508	chr14-46404925-46405838	0.000407805312446343	-0.065657629392591	0.114	0.146	1	RPL10L	245171	PCT
509	chr12-77324479-77325356	0.000409612554860094	-0.0596847359254169	0.153	0.188	1	NAV3	0	PCT
510	chr17-82737924-82738834	0.000411039601173219	-0.0605069829405932	0.201	0.239	1	FN3K	0	PCT
511	chr15-31098298-31099143	0.000412970377772076	-0.051733611116631	0.193	0.23	1	TRPM1	0	PCT
512	chr15-85296380-85297261	0.000414440747186174	-0.0580321251782069	0.103	0.133	1	AKAP13	83309	PCT
513	chr21-44011922-44012978	0.00041532211756684	-0.0427283398255347	0.211	0.251	1	TRAPPC10	0	PCT
514	chr7-139740212-139741061	0.000418628301905408	-0.0554452532402462	0.164	0.199	1	HIPK2	0	PCT
515	chr10-133348016-133348861	0.00041911236872849	0.0711033933112864	0.175	0.145	1	ZNF511-PRAP1	0	PCT
516	chr8-124771876-124772787	0.000420342241283139	-0.0601510778032585	0.119	0.152	1	MTSS1	43446	PCT
517	chr1-228809663-228810583	0.000424724177752174	-0.0586356092617314	0.157	0.192	1	RHOU	62993	PCT
518	chr2-8684816-8686203	0.000424785157863597	-0.0442903015231875	0.273	0.317	1	ID2	362	PCT
519	chr17-62052649-62053534	0.000424840279881655	-0.0553685640962543	0.156	0.191	1	MED13	0	PCT
520	chr2-43162675-43163591	0.000425400734480918	-0.0490627124017961	0.28	0.327	1	ZFP36L2	58810	PCT
521	chr5-1059609-1060493	0.00042580081983798	-0.0656522194843766	0.131	0.164	1	SLC12A7	0	PCT
522	chr1-145927037-145927921	0.000428207602738745	-0.0402518340768762	0.293	0.339	1	RBM8A	0	PCT
523	chr2-217437065-217437970	0.000428518363730873	-0.0636018625022458	0.169	0.205	1	DIRC3	0	PCT
524	chr1-236287845-236288734	0.000430105529095264	-0.055419561218905	0.089	0.119	1	ERO1B	5859	PCT
525	chr14-103519414-103520276	0.00043010747979595	-0.0534739851101653	0.107	0.138	1	CKB	0	PCT
526	chr1-119711559-119712331	0.000434847101319959	-0.0581869748277528	0.112	0.143	1	PHGDH	0	PCT
527	chr17-82330131-82331024	0.000436654570166314	-0.0683582099967529	0.075	0.101	1	SECTM1	0	PCT
528	chr20-32289490-32290380	0.000437286157800856	-0.0577028041818677	0.175	0.211	1	KIF3B	0	PCT
529	chr10-67230391-67231266	0.000443925055421632	-0.0656560518495513	0.117	0.148	1	CTNNA3	0	PCT
530	chr5-53482814-53483733	0.000445881787916699	-0.0603636920714528	0.142	0.175	1	FST	0	PCT
531	chr20-844130-845036	0.00045115114761889	-0.0475105251829068	0.115	0.147	1	FAM110A	0	PCT
532	chr14-99971022-99971909	0.000451510677353722	-0.0522554747663282	0.153	0.187	1	EVL	0	PCT
533	chr21-24657841-24658729	0.000451644250056798	-0.0580938957870096	0.087	0.116	1	MRPL39	926926	PCT
534	chr7-149720170-149721076	0.000454151146358139	-0.0520693688121154	0.164	0.199	1	KRBA1	0	PCT
535	chr17-27460015-27460939	0.000454479167932644	-0.0544583001601564	0.259	0.3	1	KSR1	0	PCT
536	chr19-40570296-40571215	0.000455113222615165	-0.0394663281552071	0.304	0.348	1	SPTBN4	0	PCT
537	chr17-18855801-18856700	0.000458383368017847	-0.0454170924439077	0.2	0.238	1	PRPSAP2	0	PCT
538	chr19-52635725-52636663	0.000459691409827837	-0.0563573554858018	0.075	0.102	1	ZNF83	0	PCT
539	chr1-23470467-23471336	0.000459741678941732	0.0707635768998732	0.106	0.083	1	ASAP3	0	PCT
540	chr2-74447273-74448205	0.000460901807600496	-0.0482785955616732	0.232	0.279	1	RTKN	4850	PCT
541	chr3-144119462-144120303	0.000462308612875548	-0.070640465835294	0.075	0.101	1	C3orf58	70742	PCT
542	chr18-7094066-7094926	0.000463283434946323	-0.0537467885609516	0.126	0.16	1	LAMA1	0	PCT
543	chr10-14803528-14804465	0.000464694686019376	-0.0711477600159172	0.074	0.1	1	CDNF	14784	PCT
544	chr3-9916667-9917535	0.000468532913320487	-0.0465880494678312	0.208	0.249	1	IL17RC	0	PCT
545	chr19-46784474-46785312	0.000470092598102495	0.0578284612968626	0.123	0.098	1	SLC1A5	0	PCT
546	chr8-127853984-127854919	0.000472561590336405	0.0522846609894813	0.12	0.095	1	MYC	112549	PCT
547	chr2-208642915-208643804	0.000474241258106896	-0.0617908768247717	0.13	0.163	1	PTH2R	0	PCT
548	chr1-197256693-197257575	0.000481202720872063	-0.0667304113863304	0.094	0.123	1	CRB1	10628	PCT
549	chr19-19487981-19488718	0.000482615072658026	-0.0618368449733628	0.102	0.13	1	GATAD2A	0	PCT
550	chr4-116926620-116927336	0.000491835717540428	-0.0630559658277969	0.119	0.151	1	TRAM1L1	156217	PCT
551	chrX-46836453-46837336	0.00049219391497953	0.0494079414017036	0.324	0.286	1	RP2	0	PCT
552	chr2-112692233-112693129	0.000492917167042368	-0.0537373218827354	0.177	0.213	1	NT5DC4	28356	PCT
553	chr12-119180478-119181317	0.000493885281718976	0.0698891988644311	0.102	0.079	1	HSPB8	0	PCT
554	chr21-25734708-25735500	0.000496765871960297	-0.0340736354963421	0.349	0.392	1	ATP5J	0	PCT
555	chr1-55071255-55072164	0.000497988449495042	-0.0610287830467117	0.084	0.111	1	USP24	0	PCT
556	chr17-1617516-1618409	0.000499344378167929	-0.0561864840181199	0.146	0.181	1	SLC43A2	0	PCT
557	chr8-66026215-66027119	0.000503487692277495	-0.0604610486365361	0.224	0.259	1	DNAJC5B	0	PCT
558	chr1-15706575-15707410	0.000504501612643599	-0.0688764476919391	0.102	0.131	1	PLEKHM2	0	PCT
559	chr9-33139298-33140226	0.000508390786070184	-0.0437744330899981	0.194	0.233	1	B4GALT1	0	PCT
560	chr15-44288386-44289273	0.000514425172934641	-0.0380624400120991	0.252	0.296	1	CASC4	0	PCT
561	chr2-70142072-70143052	0.000521266247141321	-0.027880580537775	0.4	0.451	1	C2orf42	6827	PCT
562	chr2-237550881-237551784	0.000523636561667065	-0.0649423701834272	0.086	0.113	1	MLPH	0	PCT
563	chr6-151067789-151068646	0.000525975725125984	0.0591305464986701	0.151	0.123	1	MTHFD1L	0	PCT
564	chr14-52068779-52069650	0.000526356236179834	-0.0450781580521258	0.152	0.19	1	NID2	0	PCT
565	chr21-44874709-44875466	0.000526571386238535	0.0546383289962865	0.125	0.099	1	PTTG1IP	805	PCT
566	chr1-161020860-161021748	0.000527065935678446	-0.0352646066603445	0.373	0.421	1	F11R	0	PCT
567	chr7-120038877-120039786	0.000530459446171845	-0.0707148614058365	0.111	0.139	1	KCND2	233881	PCT
568	chr20-9065975-9066841	0.000531838301757938	-0.0551309720706236	0.087	0.114	1	PLCB4	1921	PCT
569	chr3-74413505-74414424	0.000536298424268578	-0.0643734368974014	0.182	0.216	1	CNTN3	0	PCT
570	chr14-76918669-76919564	0.000537340628109044	-0.0328422802364681	0.302	0.352	1	LRRC74A	48366	PCT
571	chr5-123813971-123814889	0.000540336434583963	-0.0505171396643113	0.085	0.113	1	CSNK1G3	196925	PCT
572	chr15-31382580-31383482	0.00054157582658031	-0.0469831436226893	0.347	0.395	1	KLF13	0	PCT
573	chr1-67552049-67552956	0.000545146400233479	-0.0537742086428308	0.229	0.267	1	SERBP1	121633	PCT
574	chr6-144660789-144661706	0.000545833822981106	-0.0584276096879643	0.164	0.2	1	UTRN	0	PCT
575	chr6-11232212-11233077	0.000547560201220472	-0.0335898192122616	0.348	0.398	1	NEDD9	0	PCT
576	chr6-15615661-15616488	0.000551488257681466	-0.0584662398438653	0.158	0.192	1	DTNBP1	0	PCT
577	chr9-112867284-112868110	0.000552112550895192	-0.0527836704915034	0.268	0.308	1	SNX30	0	PCT
578	chr15-27028643-27029544	0.000552637086827858	-0.0652956266163019	0.111	0.141	1	GABRG3	0	PCT
579	chr6-78867148-78868049	0.000553193504445433	-0.0432191166215186	0.164	0.201	1	IRAK1BP1	0	PCT
580	chr5-157034384-157035295	0.000557516983971242	-0.0550748072603905	0.128	0.16	1	HAVCR1	0	PCT
581	chr14-100643200-100644098	0.000558357937787905	0.0634375344569361	0.135	0.109	1	BEGAIN	55786	PCT
582	chr16-3953679-3954327	0.000559167948681916	0.0703282627566222	0.108	0.085	1	ADCY9	0	PCT
583	chr18-49572691-49573564	0.000561881107267257	-0.0591720994426078	0.096	0.126	1	LIPG	0	PCT
584	chr2-240896513-240897383	0.000563112636265631	-0.0554880025973166	0.122	0.154	1	C2orf54	0	PCT
585	chr5-159911088-159911937	0.000565662211204117	-0.0435920963536346	0.331	0.376	1	ADRA1B	4845	PCT
586	chr9-35609466-35610386	0.000566201596817813	-0.0598139085549239	0.177	0.212	1	TESK1	0	PCT
587	chr3-14418523-14419403	0.000574330010144762	-0.0606256180408278	0.095	0.123	1	SLC6A6	0	PCT
588	chr15-90100626-90101547	0.0005747697604778	-0.0494359940929543	0.236	0.275	1	IDH2	0	PCT
589	chr20-9838599-9839500	0.00058248724588468	-0.0401949055703266	0.074	0.1	1	PAK5	0	PCT
590	chr2-64523856-64524702	0.000585332837457009	-0.0378153756088613	0.281	0.323	1	AFTPH	0	PCT
591	chr1-12486249-12487184	0.000589242283625591	-0.0473323533353043	0.291	0.333	1	VPS13D	0	PCT
592	chr22-32073735-32074650	0.000590670201984581	0.0571421395871335	0.256	0.224	1	SLC5A1	0	PCT
593	chr18-60295475-60296378	0.000592965580408708	-0.0651497664462136	0.106	0.135	1	MC4R	74731	PCT
594	chr1-189512859-189513775	0.000595085509781747	-0.0553747581521468	0.146	0.18	1	BRINP3	583886	PCT
595	chr15-98852041-98852905	0.000596142790212386	-0.044049415149271	0.156	0.191	1	IGF1R	0	PCT
596	chr6-150547210-150548075	0.000596184652755006	-0.0623403672521899	0.092	0.12	1	PLEKHG1	51807	PCT
597	chr2-135985167-135986032	0.000596404562719986	-0.0370115375030572	0.302	0.345	1	DARS	0	PCT
598	chr6-16130649-16131529	0.000602474655591535	-0.0499646829097175	0.139	0.172	1	MYLIP	0	PCT
599	chr17-47965936-47966834	0.000604079402818161	-0.0674853825677681	0.115	0.145	1	CDK5RAP3	975	PCT
600	chr4-15358661-15359567	0.000606230989553367	-0.0642698412275525	0.11	0.139	1	C1QTNF7	0	PCT
601	chr22-44748273-44749166	0.000612840118548852	-0.0648569027529701	0.114	0.143	1	PRR5-ARHGAP8	0	PCT
602	chr14-99552287-99553203	0.000613443467058053	-0.0548990815605613	0.225	0.26	1	CCDC85C	0	PCT
603	chr9-37465222-37466117	0.000616641688967432	-0.028158599152531	0.499	0.547	1	ZBTB5	0	PCT
604	chr15-39828152-39829025	0.000620757493819103	0.0738236215633321	0.105	0.082	1	GPR176	0	PCT
605	chr5-43389431-43390338	0.00062373505900958	-0.0531244064903653	0.082	0.109	1	CCL28	0	PCT
606	chr9-17013603-17014499	0.000623809736824664	-0.0585130892232268	0.23	0.269	1	CNTLN	120482	PCT
607	chr20-31608268-31609171	0.000624466960932742	-0.0416001929495236	0.149	0.183	1	ID1	1752	PCT
608	chr9-94028841-94029658	0.00062559422867402	-0.0629376093929014	0.098	0.126	1	PTPDC1	1135	PCT
609	chr6-121571225-121572102	0.000626804001229393	-0.0622843012303166	0.074	0.1	1	GJA1	121497	PCT
610	chr21-26550134-26551010	0.000629123434926373	-0.0573888985355322	0.092	0.12	1	CYYR1	0	PCT
611	chr19-1507643-1508547	0.000633384363665605	-0.0433737752468751	0.196	0.234	1	ADAMTSL5	0	PCT
612	chr10-22029672-22030569	0.000638500174956355	0.0650672837391945	0.19	0.16	1	DNAJC1	25902	PCT
613	chr1-110003594-110004474	0.000639381673895743	-0.0462282113740352	0.228	0.269	1	AHCYL1	0	PCT
614	chr3-69937425-69938337	0.000641321561353048	0.0631780023218768	0.156	0.128	1	MITF	0	PCT
615	chr21-45416161-45416981	0.000641357939265222	-0.0619410784049286	0.09	0.117	1	COL18A1	0	PCT
616	chr19-11085208-11086092	0.000642723709122684	-0.0446716364306367	0.172	0.207	1	LDLR	3269	PCT
617	chr1-23018959-23019847	0.000642902825805773	-0.0377834749745268	0.229	0.271	1	KDM1A	0	PCT
618	chr8-106657260-106658117	0.000643354327656644	-0.0398249858591605	0.085	0.112	1	OXR1	0	PCT
619	chr15-98738727-98739640	0.000644568078948769	-0.0595826506925354	0.169	0.203	1	IGF1R	0	PCT
620	chr3-34364006-34364907	0.000646313461516647	-0.0607553715267617	0.147	0.181	1	PDCD6IP	494298	PCT
621	chr14-55317488-55318244	0.000647476159053298	-0.0690517519055552	0.099	0.127	1	FBXO34	0	PCT
622	chr6-125821512-125822421	0.000649129910406986	-0.0497918940876694	0.232	0.274	1	NCOA7	0	PCT
623	chr13-39414929-39415873	0.00065482015001685	-0.063341599291953	0.088	0.115	1	LHFP	0	PCT
624	chr1-174942620-174943504	0.000655834498253182	-0.0575513023801951	0.084	0.112	1	RABGAP1L	0	PCT
625	chr19-12052533-12053408	0.000655946962518019	-0.0343124538780549	0.253	0.297	1	CTD-2006C1.10	0	PCT
626	chr1-220767094-220767994	0.00065654930588139	-0.063077102021393	0.14	0.173	1	MARC2	0	PCT
627	chr1-207825447-207826253	0.000656602950073205	-0.0491452592085935	0.195	0.234	1	CD46	29933	PCT
628	chr11-61919887-61920766	0.000667349074955898	-0.0556908644987199	0.227	0.265	1	RAB3IL1	0	PCT
629	chr1-232317133-232318054	0.000668364341343396	-0.0709402266256344	0.08	0.106	1	SIPA1L2	79910	PCT
630	chr8-49909420-49910279	0.000671521724010716	-0.059895386360541	0.132	0.163	1	SNTG1	0	PCT
631	chr16-21300313-21301143	0.000672097831436634	-0.0420875237469792	0.239	0.278	1	CRYM	0	PCT
632	chr11-75587736-75588637	0.000680773924169274	-0.0652861943821229	0.119	0.149	1	MAP6	0	PCT
633	chr5-23506852-23507720	0.000683116098671038	-0.0514224403487609	0.227	0.267	1	PRDM9	0	PCT
634	chr6-140052769-140053702	0.000684937572676627	-0.066554694537559	0.097	0.125	1	CITED2	678148	PCT
635	chr4-150722693-150723602	0.000685246328416293	-0.0478491002099312	0.25	0.291	1	LRBA	0	PCT
636	chr13-20184033-20184921	0.000686705092124374	-0.0556217774753478	0.184	0.222	1	GJB2	2548	PCT
637	chr1-145707090-145707988	0.000687373172838344	-0.0436638195462547	0.367	0.408	1	PDZK1	0	PCT
638	chr15-76311038-76311925	0.000690872102682786	-0.0401369641515614	0.315	0.359	1	ETFA	0	PCT
639	chr5-6868006-6868893	0.000695388930562799	-0.0638087808131174	0.156	0.19	1	PAPD7	110957	PCT
640	chr16-81520977-81521882	0.000697281307368276	0.053914496861212	0.11	0.086	1	CMIP	0	PCT
641	chr17-60142755-60143584	0.00069787068582376	-0.053759457749684	0.074	0.1	1	CA4	6351	PCT
642	chr2-10347304-10348144	0.000698397829760148	-0.0491686263008108	0.148	0.18	1	HPCAL1	0	PCT
643	chr15-31365518-31366400	0.000702902346967754	-0.0482407485503716	0.218	0.255	1	KLF13	0	PCT
644	chr9-101028298-101029165	0.000709498538374283	-0.0485583548043285	0.141	0.173	1	PLPPR1	0	PCT
645	chr1-156198553-156199443	0.000711560287946762	-0.0595221425844947	0.168	0.203	1	SLC25A44	0	PCT
646	chr5-112635888-112636822	0.000712108252394272	-0.0488229760590913	0.165	0.199	1	APC	70675	PCT
647	chr13-36163418-36164293	0.000713789483245677	-0.0635026508277436	0.089	0.116	1	SOHLH2	3914	PCT
648	chr8-43055883-43056788	0.000723273720811483	-0.0380042467835271	0.284	0.328	1	RP11-598P20.5	0	PCT
649	chr20-20603180-20604081	0.000723930053109306	-0.0585017755101427	0.114	0.144	1	RALGAPA2	0	PCT
650	chr5-169300640-169301564	0.000724143183702963	-0.0534741913571733	0.125	0.157	1	SLIT3	0	PCT
651	chr18-9073370-9074288	0.000728785225706831	-0.0476807426415997	0.203	0.239	1	NDUFV2	28341	PCT
652	chr2-113240745-113241623	0.00072897830594014	-0.0425568137843222	0.269	0.31	1	PAX8	0	PCT
653	chr13-46607467-46608375	0.000729139975118994	-0.0522538353146733	0.223	0.261	1	LRCH1	0	PCT
654	chr16-57600210-57601084	0.00073132345254957	-0.0476218665533506	0.224	0.263	1	ADGRG5	8528	PCT
655	chr20-62641915-62642821	0.00073386820509353	-0.0469971245140561	0.188	0.224	1	SLCO4A1	0	PCT
656	chr6-166032551-166033452	0.000734110215491818	-0.058751827955239	0.17	0.205	1	PDE10A	45947	PCT
657	chr2-118013740-118014592	0.000738323583930968	-0.0429275783060992	0.232	0.271	1	CCDC93	0	PCT
658	chr3-9422520-9423511	0.000742942601835441	-0.0545055912187841	0.162	0.196	1	SETD5	0	PCT
659	chr5-59458954-59459769	0.000744807797735777	-0.0598202454880457	0.116	0.147	1	PDE4D	0	PCT
660	chr1-71783957-71784833	0.000746072833694369	-0.0666009859593644	0.08	0.105	1	NEGR1	0	PCT
661	chr1-25743358-25744089	0.000750765608830332	-0.0442743469793704	0.26	0.301	1	MAN1C1	0	PCT
662	chr5-169091169-169092091	0.000751591958321562	-0.0556854191064565	0.209	0.245	1	SLIT3	0	PCT
663	chr7-56009464-56010362	0.000752047101124342	-0.0634169883915217	0.077	0.102	1	PSPH	688	PCT
664	chr1-29758487-29759405	0.000753462526839576	-0.0610159349357812	0.129	0.161	1	PTPRU	431673	PCT
665	chr2-109509882-109510781	0.000753528773753075	-0.0606442925784664	0.123	0.153	1	SH3RF3	5249	PCT
666	chr10-122140718-122141560	0.000756567935196317	-0.0441101070473367	0.093	0.121	1	TACC2	0	PCT
667	chr1-157154625-157155465	0.000760009248676989	-0.0573026189515813	0.104	0.132	1	ETV3	16150	PCT
668	chr7-2762880-2763675	0.000761597934782979	-0.0596275590319137	0.083	0.11	1	AMZ1	0	PCT
669	chr13-76696111-76696940	0.00076176299075383	-0.0697243559188427	0.128	0.157	1	KCTD12	183225	PCT
670	chr1-206691426-206692308	0.000766588857218632	-0.045101330304564	0.296	0.339	1	MAPKAPK2	0	PCT
671	chr8-27492890-27493661	0.00076966866453661	-0.061123655085294	0.105	0.134	1	EPHX2	0	PCT
672	chr20-2299004-2299862	0.000770800870117962	-0.0664389004429155	0.089	0.116	1	TGM3	0	PCT
673	chr1-28871645-28872543	0.00077108280951125	-0.050021017032074	0.149	0.185	1	OPRD1	377	PCT
674	chr2-55459663-55460368	0.000783752246740664	-0.0594821197417276	0.107	0.137	1	CCDC88A	39741	PCT
675	chr7-131513240-131514146	0.000785827936045157	-0.0497160968546587	0.154	0.187	1	PODXL	0	PCT
676	chr11-130816598-130817449	0.000786608576557858	-0.0418064376141621	0.254	0.295	1	SNX19	57986	PCT
677	chr6-156955538-156956452	0.000788681616021252	0.054843652049234	0.138	0.111	1	ARID1B	0	PCT
678	chr21-43712113-43713039	0.000789087482834067	-0.0347254395105544	0.181	0.218	1	PDXK	6054	PCT
679	chr20-3633024-3633855	0.000789784128595936	-0.0589729379047463	0.087	0.114	1	ATRN	0	PCT
680	chr10-5514256-5515123	0.000790048805621929	-0.0678253558785806	0.075	0.1	1	CALML3	8885	PCT
681	chr6-134047386-134048288	0.00079068235672935	-0.0556309275202944	0.083	0.109	1	SLC2A12	0	PCT
682	chr4-78645749-78646553	0.000791802422745131	0.0533737445503575	0.196	0.164	1	ANXA3	35297	PCT
683	chr15-34587872-34588794	0.000796867753534882	-0.0570754563933851	0.124	0.154	1	GOLGA8B	0	PCT
684	chr8-144326442-144327349	0.00079765865751498	-0.0339145024639529	0.357	0.4	1	DGAT1	0	PCT
685	chr10-16414821-16415697	0.000797973991849362	0.065958936779506	0.115	0.091	1	PTER	21245	PCT
686	chr10-131943158-131943952	0.000799762039799063	-0.0653828627915674	0.096	0.123	1	PPP2R2D	0	PCT
687	chr2-166229725-166230615	0.000799941198106871	-0.0512966421303653	0.189	0.226	1	SCN9A	0	PCT
688	chr8-15651374-15652316	0.000803303347915576	0.0638157040873543	0.111	0.088	1	TUSC3	0	PCT
689	chr2-13522904-13523803	0.00080397609255059	-0.0625778660268767	0.078	0.103	1	TRIB2	780169	PCT
690	chr9-38621936-38622842	0.000805041639264359	-0.0460116931210907	0.101	0.13	1	ANKRD18A	1275	PCT
691	chr13-103130468-103131342	0.000808793318264168	-0.0516831441407529	0.192	0.228	1	SLC10A2	63621	PCT
692	chr4-6953676-6954597	0.000817739890760291	-0.0441120162553271	0.203	0.24	1	TBC1D14	0	PCT
693	chr3-2105404-2106312	0.000820394253424929	-0.0682184349610504	0.089	0.116	1	CNTN4	0	PCT
694	chr18-45068470-45069371	0.000821614647229761	-0.0608387712724688	0.102	0.13	1	SETBP1	0	PCT
695	chrX-48801539-48802383	0.00082214529025781	0.043252572811285	0.468	0.445	1	HDAC6	0	PCT
696	chr15-66775362-66776135	0.000823526840033542	-0.0563572605334627	0.088	0.114	1	SMAD6	0	PCT
697	chr11-93570508-93571406	0.000824582352594306	-0.0468508933699653	0.111	0.141	1	SMCO4	26999	PCT
698	chr19-5804875-5806398	0.000825770913616073	0.0590000327938834	0.357	0.327	1	DUS3L	13636	PCT
699	chr1-153742156-153743082	0.000827896734592503	-0.0469206165644655	0.221	0.258	1	INTS3	0	PCT
700	chr9-19127099-19128006	0.000830591825149892	-0.0418018422563784	0.233	0.273	1	PLIN2	0	PCT
701	chr7-50591713-50592563	0.000831647628981382	-0.060419694640262	0.133	0.163	1	GRB10	0	PCT
702	chr8-23523633-23524295	0.000832360574483913	-0.0557220494380609	0.181	0.216	1	SLC25A37	4509	PCT
703	chr20-62364588-62365374	0.000832753650504969	-0.0471332222096451	0.113	0.143	1	LAMA5	0	PCT
704	chr1-48822903-48823799	0.000834896762110674	-0.0435534837627995	0.2	0.237	1	AGBL4	0	PCT
705	chr12-4011391-4012153	0.000839260814547577	-0.0544840061514989	0.093	0.121	1	PARP11	137942	PCT
706	chr9-35669140-35670035	0.00084083201094394	-0.0575265412571928	0.206	0.242	1	ARHGEF39	0	PCT
707	chr17-59786363-59787279	0.000849087102665705	-0.0515556612743631	0.156	0.189	1	VMP1	0	PCT
708	chr7-143287814-143288729	0.000851843207764181	-0.0390385410970064	0.313	0.352	1	TMEM139	0	PCT
709	chr6-12593643-12594522	0.000864527375312201	-0.0499960459023553	0.156	0.19	1	PHACTR1	122282	PCT
710	chr10-16832392-16833261	0.000870394835167889	0.0624630720922129	0.105	0.082	1	CUBN	0	PCT
711	chr13-110520599-110521522	0.000871338574146118	-0.0440614808748554	0.301	0.345	1	RAB20	1543	PCT
712	chr9-33446752-33447502	0.000872908107663823	-0.043532624546299	0.355	0.401	1	AQP3	0	PCT
713	chr14-58297701-58298687	0.00087408714029342	-0.0278101975348231	0.445	0.492	1	C14orf37	0	PCT
714	chr3-33440228-33441108	0.000874758966982795	-0.0261146240322094	0.572	0.618	1	UBP1	0	PCT
715	chr20-62155067-62155969	0.000876746092999742	-0.0643529681529463	0.088	0.114	1	SS18L1	0	PCT
716	chr7-69584166-69585054	0.000876871732662396	-0.0619712562801741	0.11	0.139	1	AUTS2	13864	PCT
717	chr15-77070707-77071558	0.000883279255861931	-0.0366465977138685	0.229	0.27	1	TSPAN3	0	PCT
718	chr12-342774-343689	0.000886937755706276	-0.0603022824755572	0.107	0.137	1	KDM5A	0	PCT
719	chr1-207454131-207454946	0.000898871968484035	-0.0527203292779767	0.128	0.159	1	CR2	0	PCT
720	chr19-33052195-33053008	0.000899728336159635	-0.0573619243398333	0.091	0.117	1	RHPN2	0	PCT
721	chr14-104087726-104088614	0.000903694701774408	-0.0539869034291529	0.091	0.118	1	ASPG	0	PCT
722	chr6-6724009-6724808	0.00090423214529372	-0.0427375761435411	0.289	0.329	1	LY86	69025	PCT
723	chr14-63543011-63543904	0.000905366307930622	-0.0325789568032736	0.395	0.438	1	PPP2R5E	0	PCT
724	chr7-1691482-1692356	0.000907024139674717	-0.0351181306860774	0.194	0.232	1	ELFN1	0	PCT
725	chr12-80777659-80778644	0.000913749364357855	-0.0450029893334071	0.236	0.274	1	LIN7A	13875	PCT
726	chr19-639371-640278	0.000915271536879541	-0.0435920504281335	0.155	0.187	1	FGF22	0	PCT
727	chr19-45103454-45104319	0.000916722804526186	-0.0477393757902486	0.246	0.288	1	MARK4	0	PCT
728	chr11-73868962-73869844	0.000918005293040987	0.0597092194470537	0.235	0.204	1	COA4	2822	PCT
729	chr1-151712748-151713649	0.000924910180739278	-0.0641598173547697	0.136	0.166	1	CELF3	0	PCT
730	chr11-20112185-20113056	0.000927840678480722	0.0488440114550999	0.128	0.104	1	NAV2	0	PCT
731	chr16-85563412-85564291	0.00092804972225541	-0.039521477068829	0.268	0.309	1	GSE1	0	PCT
732	chr4-154626565-154627448	0.000929154871750696	-0.0520842906486482	0.149	0.182	1	LRAT	0	PCT
733	chr17-81345783-81346645	0.000932197845947767	-0.0354227742972205	0.36	0.404	1	TMEM105	15108	PCT
734	chr7-64793974-64794856	0.000934899791233891	-0.0392198296443542	0.261	0.3	1	ZNF138	0	PCT
735	chr9-29213764-29214583	0.00093563573496244	-0.050287084041956	0.159	0.192	1	LINGO2	543477	PCT
736	chr9-6703736-6704655	0.000937046670912296	-0.0388415194528837	0.172	0.208	1	RP11-146B14.1	16207	PCT
737	chr20-3162021-3162880	0.000937128957250927	-0.0483047319107934	0.126	0.156	1	LZTS3	0	PCT
738	chr13-112942548-112943279	0.000941778605348493	-0.0430471526551288	0.119	0.15	1	MCF2L	0	PCT
739	chr1-91850993-91851844	0.000942796991057551	-0.0535743482307804	0.092	0.119	1	TGFBR3	0	PCT
740	chr3-30606079-30606952	0.000946708613426675	-0.0376485933967855	0.315	0.358	1	TGFBR2	0	PCT
741	chr15-26806008-26806860	0.000947178486139361	-0.0444269334567967	0.196	0.233	1	GABRB3	0	PCT
742	chr1-154410136-154411024	0.000948700266668203	0.05571757363125	0.251	0.216	1	IL6R	0	PCT
743	chr4-6709418-6710301	0.000950602762125239	-0.0438180768383127	0.132	0.163	1	MRFAP1L1	0	PCT
744	chr6-20212106-20213024	0.000951071841945628	-0.0363069502996042	0.277	0.317	1	MBOAT1	0	PCT
745	chr9-134335492-134336571	0.000955492558204895	-0.0500382764127031	0.297	0.338	1	RXRA	0	PCT
746	chr11-22666404-22667288	0.000955828236375683	-0.049484305386296	0.088	0.115	1	GAS2	0	PCT
747	chr14-90520930-90521796	0.000956679301243812	-0.0527380177002629	0.124	0.154	1	TTC7B	2767	PCT
748	chr17-50588420-50589026	0.000958691841619917	0.0536073930417017	0.123	0.097	1	CACNA1G	0	PCT
749	chr10-72319315-72320223	0.000959616710239429	-0.0437846184982795	0.256	0.296	1	DNAJB12	12606	PCT
750	chr3-134161871-134162764	0.000965126567672421	-0.065614596482414	0.093	0.119	1	RYK	0	PCT
751	chr8-89983957-89984832	0.000966744942383208	-0.0300171628433706	0.396	0.448	1	NBN	0	PCT
752	chr6-167825519-167826179	0.000967897993480882	-0.0467802396873586	0.156	0.19	1	AFDN	742	PCT
753	chr1-43285311-43286234	0.000968215992151225	-0.0389175861363625	0.293	0.335	1	C1orf210	0	PCT
754	chr16-2516561-2517424	0.000968636042158478	0.0670346919230559	0.247	0.218	1	RP11-20I23.1	0	PCT
755	chr2-203238619-203239510	0.000970309992064882	-0.0337550167810657	0.35	0.395	1	CYP20A1	0	PCT
756	chr21-41507810-41508667	0.000971949973619353	-0.0396779499879932	0.214	0.252	1	TMPRSS2	0	PCT
757	chr20-41783478-41784346	0.000972636153174255	-0.0569317915306414	0.133	0.162	1	CHD6	164983	PCT
758	chr8-1633188-1633655	0.000973719102458232	-0.0701772027203891	0.08	0.105	1	DLGAP2	0	PCT
759	chr8-1651450-1652312	0.000976219103278867	-0.0612214055551782	0.087	0.112	1	DLGAP2	0	PCT
760	chr11-64998748-64999652	0.000976614786002535	-0.0588504271000634	0.096	0.123	1	BATF2	1702	PCT
761	chr15-56831914-56832801	0.000976652572211793	0.0634134795335945	0.11	0.087	1	ZNF280D	0	PCT
762	chr5-127663021-127663921	0.000979442774919622	-0.0596212467850866	0.112	0.141	1	CTXN3	4390	PCT
763	chr2-37326161-37326979	0.000982915802921328	-0.0601100435887023	0.075	0.1	1	PRKD3	1352	PCT
764	chr13-20511536-20512397	0.000984574155441109	-0.0444015632174137	0.124	0.155	1	CRYL1	0	PCT
765	chr1-18482390-18483312	0.000985097217692444	0.0612699522327654	0.169	0.142	1	KLHDC7A	0	PCT
766	chr17-8435449-8436308	0.000986454070279576	-0.0320103528883645	0.326	0.373	1	NDEL1	0	PCT
767	chr7-128909777-128910644	0.000988323572421838	-0.0412652152736198	0.238	0.281	1	KCP	0	PCT
768	chr11-118083934-118084841	0.0009900086369866	-0.0564833756566371	0.08	0.106	1	TMPRSS4-AS1	0	PCT
769	chr5-10503697-10504591	0.000990204096778796	-0.0553020105605046	0.148	0.179	1	ROPN1L	31667	PCT
770	chr5-121897213-121898096	0.000997963516452975	-0.0732732011840486	0.092	0.118	1	FTMT	44379	PCT
771	chr1-8027266-8027993	0.000999413925395982	0.0630167826124935	0.156	0.13	1	ERRFI1	957	PCT
772	chr20-47493089-47494016	0.00100193523024902	-0.0510451898638332	0.132	0.161	1	NCOA3	7885	PCT
773	chr1-226973767-226974563	0.00100723070056821	-0.0508557274883487	0.098	0.125	1	COQ8A	0	PCT
774	chr1-207052739-207053623	0.00101061341046388	-0.0293073424938634	0.431	0.482	1	PFKFB2	0	PCT
775	chr12-56127652-56128564	0.00101099999533259	-0.0291493264725974	0.429	0.478	1	ESYT1	0	PCT
776	chr12-10131959-10132856	0.00101716427886633	-0.0570039145474539	0.138	0.17	1	CLEC7A	1700	PCT
777	chr5-86880534-86881437	0.00102227377073797	-0.0516618303929438	0.126	0.158	1	COX7C	259571	PCT
778	chr1-170231397-170232305	0.00102451610678079	-0.0561936904390406	0.17	0.204	1	METTL11B	63606	PCT
779	chr5-140638934-140639834	0.00102539593309147	-0.0389719140382328	0.245	0.284	1	NDUFA2	0	PCT
780	chr2-231198174-231199086	0.00102588922858877	-0.045161857873457	0.17	0.204	1	ARMC9	0	PCT
781	chr3-177658107-177658998	0.00103251412315851	-0.0524290534787875	0.131	0.162	1	TBL1XR1	430106	PCT
782	chr10-69408405-69409321	0.00103251899131121	-0.0357975398335252	0.275	0.317	1	TACR2	0	PCT
783	chr13-110527122-110528003	0.00103644729252956	-0.042209232887708	0.326	0.368	1	RAB20	0	PCT
784	chr11-62480349-62481235	0.00103875681852547	-0.0547602476065684	0.206	0.24	1	AHNAK	0	PCT
785	chr17-46193705-46194264	0.00103965954166627	-0.0340027374562389	0.313	0.358	1	KANSL1	0	PCT
786	chr13-21061023-21062017	0.00103996460735079	-0.0354553512774217	0.296	0.338	1	LATS2	0	PCT
787	chr6-151014120-151015021	0.0010435627975616	0.0629697716669974	0.112	0.089	1	MTHFD1L	0	PCT
788	chr1-173098846-173099749	0.00105639106091004	-0.069926140522648	0.083	0.107	1	TNFSF18	47882	PCT
789	chr5-151028543-151029349	0.00105883266806425	-0.0408993246719148	0.452	0.503	1	GPX3	0	PCT
790	chr13-109684643-109685542	0.00105892774180379	-0.0468163404866736	0.096	0.123	1	IRS2	67155	PCT
791	chr5-149451895-149452772	0.0010607866067567	-0.0480911089269495	0.242	0.281	1	CSNK1A1	39424	PCT
792	chr15-41407942-41408864	0.00106276918233151	-0.0616716104996567	0.105	0.132	1	RTF1	0	PCT
793	chr11-117833215-117834116	0.00106872189224614	-0.0317567116615036	0.256	0.296	1	FXYD6-FXYD2	0	PCT
794	chr1-32904170-32905087	0.00107021309565137	-0.0558736595690574	0.143	0.174	1	TMEM54	2731	PCT
795	chr4-15116399-15117304	0.0010711126676158	-0.0429959432688831	0.29	0.328	1	CPEB2	46245	PCT
796	chr3-155805842-155806647	0.00107131631268431	-0.0422605336363348	0.155	0.189	1	C3orf33	0	PCT
797	chr15-84910639-84911428	0.00107943050259506	-0.0541815801826184	0.161	0.194	1	SLC28A1	0	PCT
798	chr8-47379941-47380792	0.00108378333943998	-0.0581522502659093	0.125	0.154	1	SPIDR	0	PCT
799	chr5-73801811-73802717	0.00108819185646221	-0.061640311559603	0.078	0.102	1	ARHGEF28	0	PCT
800	chr10-13836957-13837877	0.0010884866302103	0.0588394570866828	0.106	0.083	1	FRMD4A	0	PCT
801	chr3-50205785-50206654	0.00108965570536695	0.0606826983504231	0.165	0.138	1	SLC38A3	0	PCT
802	chr6-40275951-40276854	0.00109062943504284	-0.053415577341132	0.146	0.176	1	LRFN2	114731	PCT
803	chr1-225746508-225747399	0.00109830188769016	-0.0492447449582015	0.177	0.21	1	SRP9	30413	PCT
804	chr17-75085326-75086208	0.00110307974939506	-0.0635586907791575	0.076	0.101	1	SLC16A5	1518	PCT
805	chr2-184463110-184464159	0.00110505071790827	-0.0619915877102898	0.138	0.168	1	ZNF804A	134206	PCT
806	chr2-116804639-116805551	0.00110627538692121	-0.0603309337286009	0.084	0.11	1	DPP10	958886	PCT
807	chr15-49169755-49170632	0.00111014314488879	-0.0425643253535239	0.27	0.309	1	GALK2	0	PCT
808	chr13-100523667-100524546	0.00111182022893488	-0.0462927232884641	0.288	0.329	1	PCCA	0	PCT
809	chr12-98498616-98499493	0.00111521569053053	-0.0579856051403761	0.13	0.159	1	TMPO	16018	PCT
810	chr6-170584230-170585142	0.00111918321217314	-0.0408126320032479	0.266	0.304	1	PDCD2	0	PCT
811	chr3-37506622-37507512	0.00112715377021859	-0.0631937242011363	0.082	0.107	1	ITGA9	0	PCT
812	chr22-21638290-21639191	0.00112831744550309	-0.0600513201386348	0.116	0.145	1	CCDC116	962	PCT
813	chr1-162687601-162688432	0.00112851710958153	-0.0666882196360923	0.082	0.106	1	DDR2	0	PCT
814	chr18-57953621-57954521	0.00112896214619546	-0.0628380214650266	0.119	0.147	1	NEDD4L	89845	PCT
815	chr2-128321597-128322577	0.0011413360446349	-0.0426627733431664	0.169	0.203	1	HS6ST1	3019	PCT
816	chr4-4397069-4397990	0.0011526600210731	0.0667193915271149	0.133	0.109	1	NSG1	0	PCT
817	chr4-7031405-7032149	0.00115299910000614	-0.0542963185777631	0.204	0.238	1	TBC1D14	0	PCT
818	chr9-114805595-114806264	0.00115665163869485	-0.0495278241390785	0.103	0.131	1	TNFSF15	0	PCT
819	chr3-126703709-126704611	0.00115842223490317	-0.0429208596635621	0.241	0.279	1	CHCHD6	0	PCT
820	chr14-94593670-94594573	0.00115896517198328	-0.0670307177461559	0.118	0.146	1	SERPINA3	0	PCT
821	chr2-127106836-127107738	0.00116254338163207	-0.032639513096674	0.486	0.533	1	BIN1	0	PCT
822	chr11-93922601-93923516	0.00116263836590184	-0.0546911805015544	0.165	0.198	1	VSTM5	72069	PCT
823	chr8-80079307-80079785	0.00116438529961607	-0.0566787249536854	0.101	0.129	1	RP11-26J3.4	0	PCT
824	chr16-35603033-35603947	0.00116449574030223	-0.0513134093929071	0.25	0.288	1	RP11-812E19.9	1757803	PCT
825	chr13-37899480-37900377	0.00116828186253131	-0.06418028734674	0.096	0.123	1	TRPC4	29054	PCT
826	chr2-140491642-140492508	0.00117310441067659	-0.0511293862648816	0.164	0.199	1	LRP1B	0	PCT
827	chr14-24171401-24172330	0.00117375901219647	-0.048185805286264	0.194	0.228	1	REC8	0	PCT
828	chr4-86903857-86904758	0.00118142767553144	-0.0483012729350672	0.083	0.107	1	C4orf36	0	PCT
829	chr9-94666175-94666995	0.00118385572818498	-0.0559567639000977	0.246	0.281	1	FBP1	25925	PCT
830	chr3-126528549-126529459	0.00118506403869388	-0.055502405458389	0.136	0.167	1	CHST13	0	PCT
831	chr22-36434510-36435318	0.00119250478544758	0.0537420416635131	0.11	0.087	1	TXN2	31717	PCT
832	chr11-21364618-21365530	0.00119628274225543	-0.0559057714276697	0.133	0.164	1	NELL1	0	PCT
833	chr20-57471663-57472526	0.00119776922195379	-0.0604500066590895	0.117	0.146	1	CTCFL	23439	PCT
834	chr6-156618478-156619370	0.00119965705817559	-0.0544840771682677	0.129	0.16	1	ARID1B	158003	PCT
835	chr9-33750167-33751022	0.00120058117401376	-0.0533690811498895	0.085	0.111	1	PRSS3	0	PCT
836	chr16-21263536-21264487	0.00120075429388436	0.0491545945675397	0.17	0.141	1	CRYM	0	PCT
837	chr14-32200988-32201780	0.00120340656179256	-0.0397076000441439	0.232	0.27	1	ARHGAP5	41259	PCT
838	chr8-106269739-106270650	0.00120569234867031	-0.0288757992421307	0.234	0.275	1	OXR1	88825	PCT
839	chr12-56836079-56836977	0.00120729514118659	-0.0591751658520477	0.126	0.155	1	HSD17B6	48288	PCT
840	chr2-20490478-20491297	0.0012087166168303	-0.0513606344157224	0.178	0.213	1	RHOB	41032	PCT
841	chr19-38374183-38375087	0.00121119776159096	-0.032309963065257	0.374	0.418	1	PSMD8	0	PCT
842	chr5-132737128-132738000	0.00121640573978137	-0.042063894698014	0.265	0.303	1	KIF3A	0	PCT
843	chr17-61393505-61394461	0.00122555939820115	-0.047381841132463	0.227	0.266	1	BCAS3	666	PCT
844	chr3-38272597-38273502	0.00122630308593249	-0.0618634994719026	0.106	0.133	1	SLC22A13	0	PCT
845	chr11-61923158-61924027	0.00122911015216822	-0.042844158205841	0.139	0.173	1	RAB3IL1	2888	PCT
846	chr4-154743545-154744446	0.00122918211112781	-0.0480057616822125	0.086	0.111	1	LRAT	0	PCT
847	chr5-154691270-154692112	0.00123366510534479	-0.049467530957033	0.147	0.18	1	LARP1	20789	PCT
848	chr12-20367846-20368760	0.0012376384101449	-0.0557573295827142	0.16	0.192	1	PDE3A	484	PCT
849	chrX-67543537-67544588	0.00124267676335746	0.0563376238272166	0.202	0.173	1	AR	0	PCT
850	chr10-52965290-52966153	0.00125142567443892	-0.0453928281678271	0.264	0.305	1	MBL2	193589	PCT
851	chr1-19809123-19810020	0.00125368367733623	-0.0533655710488469	0.163	0.198	1	RNF186	4008	PCT
852	chr6-151059925-151060841	0.00125698864810127	0.0557354966859648	0.17	0.141	1	MTHFD1L	0	PCT
853	chr1-223129077-223129984	0.00125915745446417	-0.0536249111332103	0.098	0.124	1	TLR5	0	PCT
854	chr14-42625148-42626033	0.00126092725983615	-0.063335943628713	0.087	0.113	1	LRFN5	720598	PCT
855	chr1-88992404-88993326	0.00126367459893524	-0.0259132314490133	0.528	0.573	1	KYAT3	0	PCT
856	chr7-155805022-155805897	0.00126368066512989	-0.0590742359775542	0.094	0.12	1	SHH	0	PCT
857	chr2-231413745-231414668	0.00126452761955959	-0.0673899905297146	0.076	0.1	1	B3GNT7	12580	PCT
858	chr5-139660973-139661762	0.00126589546167819	-0.0388016686157955	0.092	0.119	1	CXXC5	0	PCT
859	chr2-233265589-233266498	0.00126936066192255	0.0644752629904609	0.132	0.107	1	ATG16L1	0	PCT
860	chr7-326586-327502	0.00127260927569302	-0.0436633922381289	0.123	0.152	1	FAM20C	65840	PCT
861	chr1-26036013-26036957	0.00127431148746122	-0.0351143382246036	0.303	0.348	1	EXTL1	0	PCT
862	chr5-32852221-32853123	0.00128064653835614	-0.0553547372207375	0.151	0.18	1	NPR3	60496	PCT
863	chr22-46728206-46729093	0.00128736905805581	-0.0586978591140526	0.185	0.219	1	CERK	0	PCT
864	chr9-129333912-129334825	0.00129211505133906	-0.0316706283660505	0.143	0.174	1	IER5L	155649	PCT
865	chr10-5573185-5573978	0.00129403932151243	-0.0590048052679327	0.146	0.176	1	CALML3	46413	PCT
866	chr4-69713443-69714384	0.00129841371623327	-0.0613977253827519	0.088	0.113	1	SULT1B1	6777	PCT
867	chr2-118605076-118605592	0.00130119360391196	-0.062725221472975	0.083	0.107	1	EN1	236578	PCT
868	chr16-1839346-1840255	0.00130448278563281	-0.0581936992070829	0.08	0.105	1	FAHD1	0	PCT
869	chr2-148272964-148273852	0.00130710511625625	-0.0458638883162751	0.265	0.306	1	MBD5	0	PCT
870	chr11-61904345-61905220	0.00131225747317979	-0.0447225885439226	0.179	0.213	1	RAB3IL1	0	PCT
871	chr8-485078-485948	0.00131279065146011	-0.0469240783463107	0.102	0.13	1	TDRP	3843	PCT
872	chr1-8419856-8420697	0.00131975120771487	-0.043954022814478	0.315	0.352	1	RERE	0	PCT
873	chr15-77496507-77497400	0.00132189013255745	-0.0542649971569644	0.1	0.126	1	HMG20A	10899	PCT
874	chr12-26523447-26524358	0.00132451464827863	-0.0420585273755397	0.163	0.195	1	ITPR2	0	PCT
875	chr6-159726802-159727650	0.00132792735282191	-0.0298071148811316	0.334	0.382	1	SOD2	0	PCT
876	chr1-99264011-99264925	0.00133411369131461	-0.0555093055594481	0.096	0.122	1	PLPPR4	0	PCT
877	chr1-224454193-224455115	0.00133592168159439	-0.046967035091892	0.142	0.173	1	CNIH3	0	PCT
878	chr4-41360240-41361111	0.00133972758397586	-0.03801521500167	0.195	0.232	1	LIMCH1	0	PCT
879	chr1-145714511-145715429	0.00134273680691581	-0.0492313905345995	0.242	0.277	1	CD160	4041	PCT
880	chr9-134422168-134423057	0.00134389230257668	-0.0451656448941525	0.142	0.173	1	RXRA	0	PCT
881	chr4-184884215-184885066	0.00135276864324766	-0.0504684225373742	0.238	0.276	1	ACSL1	57396	PCT
882	chr19-10870749-10872245	0.00135570045521188	0.0352625665008128	0.625	0.608	1	CARM1	0	PCT
883	chr22-19970575-19971437	0.00135759391514311	-0.0491287139877608	0.244	0.282	1	ARVCF	0	PCT
884	chr8-127218555-127219423	0.00135976240559329	-0.0532023629454877	0.223	0.257	1	POU5F1B	194866	PCT
885	chr1-114208464-114209371	0.00136053939366844	-0.0641559886664009	0.124	0.152	1	SYT6	54544	PCT
886	chr5-95873060-95873972	0.00136176553868437	-0.0564760039457015	0.212	0.247	1	ELL2	11125	PCT
887	chr2-172555522-172556412	0.00136369609198649	-0.0316314660662753	0.28	0.322	1	PDK1	0	PCT
888	chr3-191741677-191742555	0.00137206001664968	-0.0616714960288434	0.193	0.224	1	CCDC50	343006	PCT
889	chr21-38906804-38907710	0.00137962228661046	-0.0353106745108904	0.356	0.4	1	ETS2	81848	PCT
890	chr4-3408363-3409217	0.00138098227578486	-0.0664049663500592	0.087	0.112	1	RGS12	0	PCT
891	chr17-43465855-43466751	0.0013811570758553	-0.056816708398636	0.121	0.149	1	DHX8	17113	PCT
892	chr20-53826710-53827552	0.00138212854301042	-0.057943028051638	0.081	0.105	1	BCAS1	109224	PCT
893	chr2-55923283-55924144	0.00138339145836247	-0.0387545700740821	0.136	0.168	1	EFEMP1	0	PCT
894	chr2-197911357-197912255	0.00138455489418571	-0.0505497812841516	0.118	0.146	1	PLCL1	0	PCT
895	chr11-36344925-36345790	0.00138534400705647	-0.0544748125783667	0.146	0.178	1	PRR5L	0	PCT
896	chr17-64496623-64497544	0.00138541364693571	-0.0418310733218964	0.162	0.195	1	POLG2	0	PCT
897	chr7-82443587-82444495	0.00138886154675791	-0.0392644995889981	0.297	0.338	1	CACNA2D1	0	PCT
898	chr1-200888146-200888993	0.00138997486564468	-0.0590788107108676	0.103	0.131	1	C1orf106	2054	PCT
899	chr21-41750217-41751122	0.00139215676092537	-0.0476150036743856	0.22	0.257	1	RIPK4	0	PCT
900	chr14-60998234-60999146	0.00139259569313147	-0.0592063131806949	0.161	0.193	1	SLC38A6	0	PCT
901	chr21-41510263-41511144	0.00139388141484875	-0.0525190180006667	0.156	0.189	1	TMPRSS2	0	PCT
902	chr14-99573888-99574736	0.0013964715705945	-0.0438843448081454	0.185	0.221	1	CCDC85C	0	PCT
903	chr6-157981293-157982194	0.00139885043743483	-0.0421200624476893	0.162	0.195	1	SYNJ2	0	PCT
904	chr6-160254544-160255470	0.00140233334066037	-0.0361837718283314	0.368	0.412	1	SLC22A2	0	PCT
905	chr5-61625466-61626337	0.00140263598634528	-0.0422959336227781	0.123	0.152	1	ZSWIM6	79295	PCT
906	chr11-32829413-32830210	0.00140707096218317	-0.043503792737653	0.192	0.224	1	PRRG4	0	PCT
907	chr5-139383001-139383874	0.00140775912948622	-0.0545199428521502	0.233	0.266	1	SLC23A1	0	PCT
908	chr2-231411887-231412846	0.00140933904544783	-0.0363798080007003	0.159	0.192	1	B3GNT7	10722	PCT
909	chr1-65309305-65310232	0.0014094432768016	-0.0435150177098664	0.172	0.206	1	DNAJC6	0	PCT
910	chr8-57563997-57564888	0.00141752747456995	-0.0612789630038438	0.111	0.138	1	FAM110B	429620	PCT
911	chr17-38752208-38753030	0.00141985321416529	-0.0319175085474994	0.304	0.349	1	PSMB3	0	PCT
912	chr11-40293734-40294607	0.00142002153076329	-0.0447626362078118	0.199	0.235	1	LRRC4C	0	PCT
913	chr17-71486011-71486927	0.0014209636285438	-0.0612425872413072	0.124	0.152	1	SOX9	634092	PCT
914	chr21-34524697-34525495	0.00142135309852086	-0.0471122782240849	0.113	0.142	1	RCAN1	0	PCT
915	chr9-124223082-124223981	0.00142147471630884	-0.0531417629279062	0.156	0.188	1	NEK6	33624	PCT
916	chr7-155234683-155235570	0.00142467222325708	-0.0526087036542697	0.146	0.177	1	INSIG1	62205	PCT
917	chr6-17610574-17611479	0.00142780741782221	-0.0611797012963147	0.1	0.127	1	FAM8A1	0	PCT
918	chr3-125596686-125597397	0.00142817256537087	0.0653211008764663	0.124	0.1	1	OSBPL11	1595	PCT
919	chr21-16280012-16280903	0.00143107640581549	-0.0531795758060883	0.187	0.221	1	USP25	399942	PCT
920	chr6-50442348-50443242	0.00143446696848572	-0.0419385186148899	0.365	0.411	1	RP11-397G17.1	261340	PCT
921	chr8-118000215-118001019	0.00143703692211291	-0.0535106152538142	0.193	0.226	1	EXT1	0	PCT
922	chr17-82102725-82103344	0.00143726528247076	-0.0586780868878781	0.098	0.125	1	CCDC57	0	PCT
923	chr11-47480518-47481443	0.00143997699719096	-0.0599034451161999	0.079	0.103	1	CELF1	0	PCT
924	chr6-148421847-148422754	0.00144105822730022	-0.0454495586063889	0.243	0.281	1	SASH1	0	PCT
925	chr22-46149455-46149975	0.00144537066396862	-0.0428226446261659	0.279	0.314	1	PPARA	545	PCT
926	chr20-64038613-64039417	0.00144674253281473	-0.0460582265609468	0.112	0.14	1	LINC00176	0	PCT
927	chr11-208463-209231	0.00144684556860419	-0.0430805607489862	0.127	0.157	1	RIC8A	0	PCT
928	chr8-30614029-30614924	0.00144910751537396	-0.0515657748880683	0.108	0.136	1	GTF2E2	0	PCT
929	chr20-23187490-23188397	0.00145036241284483	-0.0496033850332513	0.08	0.105	1	CD93	101149	PCT
930	chr9-111894825-111895615	0.00145748346683718	-0.0530359102621852	0.111	0.139	1	UGCG	1150	PCT
931	chr3-69408659-69409429	0.00145780401355546	-0.0591290532644426	0.093	0.12	1	FRMD4B	0	PCT
932	chr22-43142892-43143752	0.00147527955343114	-0.0421942196159447	0.16	0.193	1	MCAT	0	PCT
933	chr5-172870897-172871656	0.00147790065449117	-0.0623041835422296	0.119	0.146	1	ERGIC1	0	PCT
934	chr10-119596537-119597529	0.00148187020603616	0.0365300298992233	0.505	0.482	1	TIAL1	0	PCT
935	chr3-31759832-31760722	0.00148437814366525	0.0700222678275833	0.104	0.083	1	OSBPL10	0	PCT
936	chr8-86319841-86320747	0.00148623394759346	0.0614498097529572	0.11	0.089	1	SLC7A13	0	PCT
937	chr7-75906955-75907795	0.00149109027772036	-0.0523537182416103	0.182	0.215	1	POR	0	PCT
938	chr2-85650686-85651588	0.00149322682335912	-0.0517852880791144	0.263	0.298	1	USP39	1403	PCT
939	chr18-13726169-13727071	0.001493229685772	-0.0360558148777101	0.273	0.312	1	FAM210A	0	PCT
940	chr5-78974726-78975589	0.00149382960474921	0.0642581715314091	0.11	0.088	1	ARSB	0	PCT
941	chr3-35800707-35801624	0.00150238322273513	-0.0559744268584544	0.125	0.155	1	ARPP21	6210	PCT
942	chr12-109594318-109595213	0.00150358637894944	-0.0539377676059504	0.136	0.165	1	MVK	0	PCT
943	chr11-67507734-67508915	0.00150956731701172	-0.0242482670563995	0.487	0.539	1	CDK2AP2	0	PCT
944	chr17-68391278-68392152	0.001515502897597	-0.0580403656297335	0.168	0.2	1	ARSG	0	PCT
945	chr12-62934752-62935574	0.00152211228862806	-0.0354612213092706	0.259	0.298	1	PPM1H	0	PCT
946	chr1-39738440-39739315	0.00152403294499156	-0.0437192970498771	0.135	0.166	1	PPIE	0	PCT
947	chr2-48313989-48314879	0.00152408701233015	-0.025892036506014	0.468	0.522	1	FOXN2	0	PCT
948	chr6-43916937-43917858	0.00152441104284624	-0.0436192692527275	0.334	0.373	1	C6orf223	82721	PCT
949	chr15-77851361-77852269	0.00152500577860627	-0.0531202049667122	0.128	0.156	1	LINGO1	30460	PCT
950	chr8-35613821-35614642	0.00152983513397339	-0.0508914694222714	0.205	0.242	1	UNC5D	0	PCT
951	chr8-123204864-123205781	0.00153046137992284	-0.0545212121353869	0.126	0.155	1	FAM83A	0	PCT
952	chr2-128593712-128594645	0.00153105585234471	-0.0476679851087806	0.232	0.264	1	HS6ST1	275134	PCT
953	chr20-2919264-2920154	0.00153377099876137	-0.0585294603767996	0.082	0.106	1	PTPRA	0	PCT
954	chr14-105474040-105474907	0.00153422320844764	0.0422687027426308	0.124	0.1	1	CRIP2	0	PCT
955	chr5-176337621-176338477	0.00153621587230604	-0.0547824081681971	0.166	0.199	1	SIMC1	0	PCT
956	chr1-26049400-26050321	0.00154103537484491	-0.0534663850345684	0.2	0.235	1	TRIM63	982	PCT
957	chr13-111228463-111229363	0.0015425293239127	-0.0394589635336389	0.37	0.412	1	ARHGEF7	0	PCT
958	chr5-45695916-45696823	0.00154317459655084	-0.0444280696023329	0.183	0.217	1	HCN1	0	PCT
959	chr20-62651875-62652771	0.00154864059102771	-0.0382622899589148	0.279	0.318	1	SLCO4A1	0	PCT
960	chr4-2486682-2487536	0.00154938390222512	-0.0634131189845205	0.085	0.108	1	RNF4	0	PCT
961	chr2-44935028-44935896	0.00155576218206448	0.065116456106288	0.13	0.106	1	SIX3	6001	PCT
962	chr17-7551224-7552133	0.00155658139918016	-0.0542250333669228	0.15	0.182	1	TNFSF12	0	PCT
963	chr3-103085195-103086079	0.00155770840656323	-0.0448654624305986	0.23	0.265	1	ZPLD1	605353	PCT
964	chr20-8432124-8432521	0.00156042668458387	-0.054401917926127	0.079	0.103	1	PLCB1	0	PCT
965	chr17-57624163-57625061	0.00156529555624059	-0.0449305474197985	0.142	0.173	1	MSI2	0	PCT
966	chr15-90200924-90201811	0.00156842043549146	-0.0466634661812152	0.137	0.167	1	SEMA4B	0	PCT
967	chr9-136283298-136284210	0.00157612757829312	-0.0440581827697075	0.15	0.182	1	CCDC187	0	PCT
968	chr12-30718780-30719689	0.00157754016092347	-0.0660106922637315	0.084	0.109	1	CAPRIN2	0	PCT
969	chr4-100986137-100987022	0.00158236961761251	-0.0425444448972331	0.331	0.375	1	PPP3CA	36386	PCT
970	chr22-19962235-19962774	0.00160481148451272	-0.043436681972713	0.115	0.144	1	COMT	0	PCT
971	chr2-227163900-227164784	0.00160493877364101	-0.0393977879726908	0.209	0.245	1	COL4A4	0	PCT
972	chr6-160704420-160705327	0.00160658235177353	-0.0487856363939048	0.222	0.26	1	PLG	0	PCT
973	chr9-27363729-27364563	0.0016082375419665	0.0619069637417813	0.116	0.093	1	MOB3B	0	PCT
974	chr1-193115487-193116407	0.00160891780512086	-0.0577991790985319	0.082	0.106	1	CDC73	5609	PCT
975	chr19-1400126-1401042	0.00161054569807734	-0.0507571807631677	0.184	0.218	1	GAMT	0	PCT
976	chr20-39347460-39348387	0.00161247753509433	0.057193962526504	0.174	0.147	1	DHX35	307736	PCT
977	chr10-80499795-80500528	0.00161515747552339	-0.0503118281996965	0.096	0.122	1	TSPAN14	0	PCT
978	chr5-168292917-168293586	0.00162058753626168	-0.0575586859142175	0.142	0.171	1	WWC1	0	PCT
979	chr2-30912807-30913716	0.00162279284304082	-0.0598718445431627	0.143	0.171	1	GALNT14	0	PCT
980	chr1-38088031-38088946	0.00162917922681231	-0.0604390587654036	0.137	0.165	1	POU3F1	41236	PCT
981	chr5-151005791-151006681	0.00163092213389796	-0.0466511756238052	0.257	0.295	1	AC008641.1	10236	PCT
982	chr7-29100153-29101043	0.00163363704314486	-0.0509267346240349	0.11	0.137	1	CPVL	0	PCT
983	chr1-204085628-204086475	0.00163565774178922	-0.0640366995437628	0.078	0.101	1	SOX13	0	PCT
984	chr17-1626262-1626650	0.00163774917725262	-0.0632026245139271	0.132	0.16	1	SLC43A2	0	PCT
985	chr8-17336247-17337140	0.00164979279728704	-0.0490680502366771	0.153	0.182	1	MTMR7	0	PCT
986	chr5-143147755-143148509	0.00165216764693418	-0.0617303101658361	0.079	0.102	1	ARHGAP26	0	PCT
987	chr17-61334849-61335685	0.0016532723860653	-0.0585140643563508	0.096	0.122	1	BCAS3	0	PCT
988	chr20-48397205-48398071	0.00165427113317744	-0.0564095885459208	0.131	0.16	1	PREX1	226180	PCT
989	chr15-85794523-85795390	0.00166289372466326	-0.0354628353852378	0.299	0.339	1	KLHL25	0	PCT
990	chr1-99685399-99686298	0.00166679447276975	-0.0468778872118518	0.089	0.114	1	PALMD	0	PCT
991	chr3-136255353-136256243	0.00167302751646922	-0.0633081357312888	0.079	0.103	1	PCCB	0	PCT
992	chr2-49415978-49416882	0.00167658163417947	-0.0586023376446289	0.13	0.159	1	FSHR	261440	PCT
993	chr1-8004692-8005586	0.00167852642607573	-0.0499897409284504	0.126	0.156	1	ERRFI1	0	PCT
994	chr2-26345521-26346436	0.00168548415146786	-0.0295094207530738	0.402	0.448	1	ADGRF3	0	PCT
995	chr12-124884666-124885595	0.00168648615543217	-0.0523898782821685	0.155	0.187	1	SCARB1	1997	PCT
996	chr3-12405473-12406390	0.0016943921033006	0.0503508881234363	0.152	0.126	1	PPARG	0	PCT
997	chr1-239897846-239898594	0.00169856273795676	-0.0452668225493594	0.135	0.166	1	CHRM3	0	PCT
998	chr21-28856407-28857302	0.00170078067765873	-0.0583364518015584	0.123	0.15	1	N6AMT1	14888	PCT
999	chr2-176135915-176136359	0.00170121187678931	-0.0420500522617602	0.078	0.102	1	HOXD3	252	PCT
1000	chr3-48151299-48152185	0.00170950225638371	-0.0489439802686145	0.097	0.122	1	CDC25A	4960	PCT
1001	chr12-51025960-51026850	0.00171495820211059	-0.0299278672691696	0.258	0.298	1	SLC11A2	0	PCT
1002	chr1-98336348-98337253	0.00171663491115776	-0.0580002702522027	0.08	0.104	1	SNX7	324447	PCT
1003	chr3-39150978-39151961	0.00171789181265178	-0.0395829711572434	0.211	0.245	1	CSRNP1	0	PCT
1004	chr11-726011-726878	0.00171839455508857	0.05642501695107	0.129	0.105	1	EPS8L2	0	PCT
1005	chr4-52600048-52600953	0.00172558887059927	-0.0538917204657014	0.2	0.231	1	USP46	0	PCT
1006	chr1-204130111-204130861	0.00172807500272937	-0.0423710079904804	0.324	0.364	1	ETNK2	200	PCT
1007	chr6-167826309-167827080	0.00173809221256595	-0.0426979042235764	0.297	0.337	1	AFDN	0	PCT
1008	chr5-177554149-177554979	0.00174001247680032	-0.0419550456622463	0.149	0.18	1	FAM193B	0	PCT
1009	chr7-73849107-73850006	0.00174061399779685	-0.0520816595472162	0.176	0.208	1	WBSCR27	6571	PCT
1010	chr4-169690547-169691443	0.00174087798192247	-0.0585239079211429	0.08	0.103	1	CLCN3	0	PCT
1011	chr3-38397040-38397932	0.00174314727457501	-0.0535875118179389	0.167	0.2	1	XYLB	0	PCT
1012	chr4-91358525-91359391	0.00174808977979323	0.0612451289230072	0.137	0.113	1	CCSER1	0	PCT
1013	chr17-36463640-36464542	0.00175028267738802	-0.0520939411080379	0.12	0.148	1	ZNHIT3	22086	PCT
1014	chr1-159780425-159781289	0.00175170394661345	-0.0252853506113515	0.503	0.55	1	DUSP23	0	PCT
1015	chr11-119368530-119369265	0.00175717799742068	-0.0397978130483237	0.315	0.354	1	USP2	0	PCT
1016	chr9-104991295-104992124	0.00175913515290103	-0.0346006959169396	0.225	0.263	1	ABCA1	63057	PCT
1017	chr1-198161783-198162702	0.00176845692725877	-0.0556520040057305	0.082	0.106	1	NEK7	0	PCT
1018	chr18-50266100-50266982	0.00176883915036341	-0.0395392709102929	0.205	0.239	1	CFAP53	0	PCT
1019	chr3-52154276-52155161	0.00178745769019823	-0.0326104261755255	0.323	0.364	1	POC1A	0	PCT
1020	chr11-862819-863715	0.00178834883781614	-0.0473908803522794	0.108	0.135	1	TSPAN4	0	PCT
1021	chr8-67095837-67096711	0.00179064988636715	0.0628461855689043	0.104	0.083	1	CSPP1	0	PCT
1022	chr19-43739019-43740027	0.00179403725927335	-0.0541951651120801	0.109	0.137	1	SMG9	0	PCT
1023	chr1-20486415-20487301	0.00179610053181049	-0.0403823232625591	0.201	0.237	1	CAMK2N1	194	PCT
1024	chr17-56779962-56780859	0.00180307575952506	-0.0501013254715006	0.085	0.109	1	C17orf67	11053	PCT
1025	chr15-89797064-89797975	0.00180492885607163	-0.0609407301813706	0.117	0.144	1	ANPEP	0	PCT
1026	chr14-22781200-22782055	0.0018055199051964	-0.0592569728170124	0.139	0.169	1	SLC7A7	0	PCT
1027	chr5-125408360-125409247	0.00181298059942291	-0.0477021110872328	0.194	0.228	1	ZNF608	659552	PCT
1028	chr14-69766734-69767407	0.00181394726416166	-0.0373350241831212	0.201	0.236	1	SRSF5	0	PCT
1029	chr11-914601-915481	0.00181922225141778	-0.0592730819642514	0.089	0.114	1	CHID1	0	PCT
1030	chr9-136470470-136471355	0.0018236310390508	-0.0523525742859938	0.21	0.244	1	SEC16A	0	PCT
1031	chr2-127137660-127138602	0.00182409953290771	-0.0411397377307773	0.39	0.432	1	BIN1	30304	PCT
1032	chr1-212987711-212988610	0.00182415873280578	0.0607080205722875	0.111	0.089	1	VASH2	0	PCT
1033	chr12-104303249-104304134	0.00182438718775873	-0.0366202844260864	0.161	0.194	1	TXNRD1	0	PCT
1034	chr2-101308298-101309190	0.00183334804327864	-0.0352094543143169	0.288	0.327	1	RNF149	0	PCT
1035	chr1-151012835-151013672	0.00183668138832158	-0.047844129907313	0.242	0.279	1	PRUNE1	0	PCT
1036	chr11-74605465-74606324	0.00183904479481199	-0.0623809845202635	0.097	0.122	1	POLD3	0	PCT
1037	chr7-30176195-30177071	0.00184718324750583	0.0689154905824583	0.107	0.086	1	MTURN	13432	PCT
1038	chr17-77374100-77375026	0.00184896212382418	-0.0425422180459104	0.147	0.178	1	SEPT9	0	PCT
1039	chr11-126630610-126631363	0.00185180281373059	-0.0668679904808066	0.119	0.145	1	KIRREL3	0	PCT
1040	chr17-57810573-57811511	0.00185398646968833	-0.0471617740845261	0.201	0.237	1	MRPS23	23269	PCT
1041	chr15-78709099-78710007	0.00185611230093774	-0.0510318139922258	0.079	0.103	1	CHRNB4	0	PCT
1042	chr15-73051763-73052609	0.00185620509964658	-0.0259309363365668	0.298	0.347	1	NEO1	0	PCT
1043	chr4-118975116-118976023	0.00186130769827235	-0.064306172494302	0.089	0.113	1	SYNPO2	0	PCT
1044	chr4-56048686-56049559	0.00186757468098277	-0.049423945256454	0.107	0.133	1	KIAA1211	0	PCT
1045	chr17-44503064-44503954	0.00187608567526977	-0.0376542369606022	0.249	0.287	1	GPATCH8	0	PCT
1046	chr5-141636459-141637508	0.00188159667946244	-0.0305139330132433	0.297	0.342	1	HDAC3	0	PCT
1047	chr13-63630705-63631618	0.00188350181662518	-0.0602793303996885	0.106	0.132	1	RP11-310K10.1	2202855	PCT
1048	chr18-24397496-24398343	0.00189596244340546	-0.0405506721398476	0.196	0.231	1	OSBPL1A	0	PCT
1049	chr22-17171231-17172121	0.0019104722018462	-0.0352104904097283	0.345	0.384	1	CECR5	5943	PCT
1050	chr11-6556271-6557183	0.00191111072227375	-0.0501132389656334	0.133	0.162	1	DNHD1	0	PCT
1051	chr7-128476320-128477202	0.00191157914314783	-0.0394568837548238	0.176	0.209	1	METTL2B	0	PCT
1052	chr5-154038457-154039355	0.00191244787671028	-0.0374569495777241	0.203	0.239	1	FAM114A2	0	PCT
1053	chr20-3846197-3847215	0.0019125462473539	-0.0380248871445599	0.258	0.295	1	MAVS	0	PCT
1054	chr1-35268301-35269150	0.00191673707567857	-0.0430938828877937	0.162	0.194	1	ZMYM4	0	PCT
1055	chr21-41634051-41634871	0.00191680562538254	-0.0460910095990749	0.097	0.123	1	TMPRSS2	102934	PCT
1056	chr11-72112088-72112955	0.00191788041409766	-0.0270899235534767	0.454	0.503	1	ANAPC15	0	PCT
1057	chr6-12538662-12539573	0.00191826989612003	-0.0431313038904354	0.293	0.334	1	PHACTR1	177231	PCT
1058	chr3-159672740-159673634	0.00191876122838175	-0.0622208953206865	0.09	0.114	1	IQCJ-SCHIP1	0	PCT
1059	chr11-112086334-112087215	0.00191914612929419	-0.038226199563161	0.195	0.228	1	TIMM8B	0	PCT
1060	chr17-81043584-81044480	0.00192001016039554	-0.0381691410040487	0.326	0.368	1	BAIAP2	0	PCT
1061	chr2-217064142-217065036	0.00192190704154156	-0.052707721607978	0.202	0.236	1	AC007557.5	198860	PCT
1062	chr1-248704293-248705192	0.00192663714206594	-0.0588286568658571	0.103	0.13	1	LYPD8	13456	PCT
1063	chr20-10219237-10220091	0.0019288608722552	0.053879411636483	0.113	0.091	1	SNAP25	0	PCT
1064	chr18-58567254-58568149	0.00193110686433219	0.0590035214654447	0.14	0.117	1	ALPK2	0	PCT
1065	chrX-8844607-8845558	0.00193426359864903	0.0651760408530508	0.112	0.09	1	FAM9A	43223	PCT
1066	chr6-122471393-122472270	0.00195195906938331	-0.0388955263361798	0.222	0.257	1	SERINC1	0	PCT
1067	chr2-61176841-61177759	0.00195606369636045	-0.0297296296705343	0.332	0.375	1	AHSA2	0	PCT
1068	chr5-75260417-75261313	0.00196729420071087	-0.0526173721001163	0.178	0.209	1	ANKRD31	23538	PCT
1069	chr11-79045248-79046084	0.00196758585157951	-0.0436606593941368	0.208	0.243	1	TENM4	0	PCT
1070	chr3-123799484-123800388	0.001970061513107	-0.0515217089326885	0.17	0.201	1	MYLK	0	PCT
1071	chr3-186616795-186617690	0.00197231914978243	-0.0426691227319414	0.169	0.201	1	AHSG	0	PCT
1072	chr2-30371600-30372512	0.00198366187550327	-0.0536822196477512	0.102	0.127	1	LBH	47869	PCT
1073	chr13-35892808-35893673	0.00198806256987945	-0.052311858863132	0.113	0.14	1	DCLK1	0	PCT
1074	chr17-78313819-78314695	0.00199344138290423	-0.0355874290153916	0.077	0.1	1	SOCS3	42082	PCT
1075	chr9-136093776-136094556	0.00199370122246839	-0.0528278631475325	0.11	0.136	1	NACC2	0	PCT
1076	chr5-164233539-164234450	0.00199459761949023	-0.0537182592538037	0.095	0.12	1	MAT2B	714202	PCT
1077	chr1-109277179-109278066	0.00199789269340533	-0.0469954640208244	0.18	0.213	1	CELSR2	1428	PCT
1078	chr16-12158369-12159304	0.00199947002136776	0.0521491329656919	0.127	0.103	1	SNX29	0	PCT
1079	chr6-85212531-85213427	0.00199974226947155	-0.0627519512444701	0.079	0.102	1	NT5E	236156	PCT
1080	chr8-89757337-89758226	0.00200057234251883	-0.0311722198662898	0.269	0.31	1	RIPK2	0	PCT
1081	chr18-58526435-58527310	0.00200641338878595	-0.0469802268503464	0.162	0.195	1	ALPK2	0	PCT
1082	chr4-5722022-5722938	0.00200688510772801	-0.0387941070706093	0.284	0.322	1	EVC	0	PCT
1083	chr11-82695426-82696329	0.00201149524677669	-0.0448507612508255	0.163	0.196	1	FAM181B	33611	PCT
1084	chr14-22812676-22813529	0.00201934936528979	-0.060087030440267	0.11	0.137	1	SLC7A7	0	PCT
1085	chr8-101051285-101052226	0.00202193828073265	-0.0448923639007166	0.093	0.118	1	YWHAZ	97896	PCT
1086	chr5-92641022-92641937	0.00202198166486473	-0.0471555408666837	0.1	0.127	1	NR2F1	941399	PCT
1087	chr1-230254001-230254904	0.00202715618053397	-0.0609048716594165	0.122	0.149	1	GALNT2	0	PCT
1088	chr13-95354395-95355303	0.00202935448755329	0.0584250055835185	0.12	0.097	1	ABCC4	52948	PCT
1089	chr1-170220684-170221601	0.00204525882851817	-0.062424046520757	0.117	0.143	1	METTL11B	52893	PCT
1090	chr19-55586949-55587867	0.00205403722986589	-0.0355313736796141	0.242	0.281	1	FIZ1	3503	PCT
1091	chr14-44377176-44378076	0.0020557572385132	-0.0587916055748738	0.112	0.139	1	FSCB	126265	PCT
1092	chr2-119433694-119434492	0.00205628399596253	-0.0542329927055396	0.179	0.21	1	TMEM37	0	PCT
1093	chr8-143899294-143900211	0.00205788200924909	-0.0440713649030516	0.217	0.253	1	PLEC	14935	PCT
1094	chr3-31968742-31969662	0.00206485526519567	-0.0495079579380765	0.215	0.247	1	OSBPL10	0	PCT
1095	chr1-174021973-174022801	0.00206816281573061	-0.0372288888083326	0.232	0.267	1	RC3H1	0	PCT
1096	chr9-33076284-33077176	0.00206986626870191	-0.0373064887924153	0.306	0.345	1	SMU1	0	PCT
1097	chr2-158953819-158954663	0.00207179694782929	-0.0473330927775632	0.214	0.244	1	TANC1	13970	PCT
1098	chr1-161132313-161133252	0.00207406287251011	-0.033302797622068	0.311	0.348	1	DEDD	0	PCT
1099	chr3-177827320-177828187	0.00208226437589938	-0.0523185411157326	0.083	0.107	1	KCNMB2	444744	PCT
1100	chr1-83984801-83985711	0.00209016052092618	-0.0573822454566436	0.082	0.105	1	TTLL7	0	PCT
1101	chr4-2413008-2413895	0.0020968755097866	-0.0437828220119308	0.152	0.181	1	ZFYVE28	0	PCT
1102	chr14-65346523-65347342	0.0020977445632979	-0.0485293681227589	0.214	0.25	1	FUT8	63249	PCT
1103	chr14-103879781-103880620	0.00210615694310854	-0.0354856020406157	0.358	0.396	1	C14orf2	31667	PCT
1104	chr7-53425944-53426891	0.00211066877901335	0.0602411646263397	0.113	0.091	1	POM121L12	389019	PCT
1105	chr13-24075772-24076637	0.00211999816613674	-0.0478044428385436	0.169	0.2	1	RP11-307N16.6	0	PCT
1106	chr9-123757699-123758574	0.00213266213285147	-0.0641004295223879	0.096	0.12	1	DENND1A	0	PCT
1107	chr1-234642873-234643791	0.002138824611605	-0.0431312805923625	0.168	0.199	1	IRF2BP2	33347	PCT
1108	chr10-71615018-71615922	0.00213940729400514	-0.0608722290025736	0.199	0.232	1	CDH23	0	PCT
1109	chr3-126342824-126343667	0.00214046906124994	-0.0603017700963844	0.1	0.125	1	KLF15	0	PCT
1110	chr8-89918941-89919850	0.00214242937646572	-0.0550394803967253	0.157	0.187	1	OSGIN2	0	PCT
1111	chr13-27403379-27404367	0.00214319148214821	-0.0485572312098336	0.225	0.259	1	GTF3A	20176	PCT
1112	chr1-204376864-204377670	0.00215239114335711	-0.0455240693243952	0.215	0.25	1	PLEKHA6	0	PCT
1113	chr18-24778617-24779533	0.00215753562513845	-0.059192296547778	0.16	0.19	1	ZNF521	282392	PCT
1114	chr1-39946995-39947911	0.00216291501537288	-0.0646566121044495	0.097	0.122	1	MFSD2A	7200	PCT
1115	chr5-6659955-6660862	0.00216877329054606	-0.0528534461161239	0.237	0.271	1	SRD5A1	0	PCT
1116	chr17-5781913-5782826	0.00216880729716832	-0.0499377469654395	0.248	0.284	1	WSCD1	0	PCT
1117	chr2-113282672-113283503	0.00217228630364139	-0.0305220454925788	0.374	0.418	1	PAX8	3721	PCT
1118	chr6-77649977-77650907	0.00217480373183383	-0.0391148330743469	0.378	0.422	1	MEI4	39750	PCT
1119	chr11-73660733-73661624	0.00217658249979273	-0.041444792562146	0.198	0.233	1	PLEKHB1	0	PCT
1120	chr12-57779570-57780461	0.00217875964337253	-0.03973551823439	0.343	0.385	1	METTL21B	0	PCT
1121	chr17-82496899-82497771	0.00218292613600293	-0.0367959487873867	0.117	0.146	1	NARF	6361	PCT
1122	chr22-46370470-46371396	0.00218858469797704	-0.0579362626119966	0.086	0.11	1	CELSR1	0	PCT
1123	chr14-22795901-22796797	0.00218976530182723	-0.0488386197598689	0.279	0.314	1	SLC7A7	0	PCT
1124	chr2-3557997-3558908	0.00219271034683427	-0.0334592425173858	0.327	0.365	1	RNASEH1	0	PCT
1125	chr11-63015521-63016423	0.00219325678778385	-0.0481688263732255	0.311	0.356	1	SLC22A8	0	PCT
1126	chr9-86041098-86041960	0.00220253917443084	-0.0499611069580113	0.128	0.154	1	GOLM1	0	PCT
1127	chr14-52080548-52081441	0.00220300434092252	-0.0492434937461609	0.11	0.137	1	NID2	11319	PCT
1128	chr5-84930477-84931387	0.00220960204059703	-0.0611325807135773	0.078	0.101	1	EDIL3	545683	PCT
1129	chr9-35928954-35929836	0.00221022215845079	-0.0548404828852455	0.158	0.188	1	LINC00961	0	PCT
1130	chr20-45336606-45337377	0.00221420974970139	-0.0462456315636626	0.278	0.314	1	SDC4	0	PCT
1131	chr4-40878856-40879761	0.00222008598643295	-0.0581307968865654	0.096	0.121	1	APBB2	0	PCT
1132	chr6-143361334-143362206	0.00222056105752661	0.0538014205140094	0.118	0.095	1	AIG1	21029	PCT
1133	chr16-14633802-14634618	0.00223166076791553	-0.0441988989029413	0.137	0.166	1	BFAR	0	PCT
1134	chr3-43213234-43214197	0.00223832194871794	-0.0460684809363034	0.135	0.165	1	SNRK	72314	PCT
1135	chr15-60892654-60893558	0.00223904167425102	-0.0534848091182122	0.137	0.165	1	RORA	0	PCT
1136	chr14-94388268-94389139	0.00223957695363931	-0.0511277472226271	0.147	0.177	1	SERPINA1	0	PCT
1137	chr2-47215581-47216488	0.00225344923192497	-0.050806060312242	0.214	0.248	1	CALM2	38979	PCT
1138	chr10-36182241-36183046	0.00225598019849444	-0.0571170106664295	0.132	0.16	1	FZD8	539962	PCT
1139	chr17-73179350-73180246	0.00225722109857393	0.0571103123406714	0.135	0.111	1	SSTR2	2716	PCT
1140	chr2-121219720-121220634	0.00225813130229034	-0.0411032321631581	0.274	0.308	1	TFCP2L1	0	PCT
1141	chr1-6359409-6360209	0.00225845167464699	-0.0425982891594045	0.094	0.119	1	ACOT7	0	PCT
1142	chr6-108260752-108261644	0.0022587580503903	-0.0325581556613369	0.373	0.411	1	SNX3	0	PCT
1143	chr19-38387454-38388296	0.00225886143551704	0.0444424122897563	0.132	0.109	1	GGN	0	PCT
1144	chr6-36834585-36835509	0.00226463600487907	0.0575318040805222	0.158	0.133	1	CPNE5	0	PCT
1145	chr14-77113421-77114309	0.00226464798006173	-0.0512187807952215	0.117	0.146	1	CIPC	0	PCT
1146	chr11-59755137-59755462	0.00226508142484543	-0.0424525694393856	0.149	0.178	1	STX3	0	PCT
1147	chr5-143051300-143052204	0.00226644035332454	-0.0515031062701614	0.106	0.132	1	ARHGAP26	0	PCT
1148	chr8-8423316-8424353	0.00226681282573948	-0.0647912606450076	0.079	0.101	1	SGK223	36817	PCT
1149	chr17-57531444-57532263	0.00227477623176884	-0.0570012267942692	0.179	0.208	1	MSI2	0	PCT
1150	chr7-79451810-79452695	0.00227491761070807	-0.036726205998042	0.304	0.343	1	MAGI2	0	PCT
1151	chr5-5188299-5189145	0.00227598725112516	-0.045803533411219	0.139	0.167	1	ADAMTS16	0	PCT
1152	chr1-181249811-181250629	0.00227887731468591	-0.0562908011796875	0.122	0.149	1	IER5	156911	PCT
1153	chr6-79233348-79234140	0.00227938737297304	-0.0343746457173945	0.302	0.347	1	HMGN3	0	PCT
1154	chr3-137032226-137033107	0.00227950631500255	-0.0457391486375416	0.078	0.102	1	IL20RB	21140	PCT
1155	chr3-38127492-38128391	0.00228613278956239	-0.053958385518519	0.1	0.126	1	ACAA1	0	PCT
1156	chr3-138114882-138115747	0.00228662928500404	-0.0406131145222687	0.295	0.331	1	DZIP1L	0	PCT
1157	chr17-72422534-72423422	0.00228892647688124	0.0506008434869514	0.102	0.081	1	SLC39A11	222526	PCT
1158	chr9-93115466-93116634	0.00229004421210112	-0.0457143807815948	0.108	0.135	1	CARD19	2182	PCT
1159	chr7-132217564-132218473	0.00229268910567903	-0.0641558512310407	0.088	0.111	1	PLXNA4	0	PCT
1160	chr4-127880479-127881301	0.00229767646677726	-0.0389951776778673	0.265	0.302	1	PLK4	0	PCT
1161	chr15-70853725-70854594	0.00230307533605763	-0.0442013803661323	0.107	0.132	1	LARP6	0	PCT
1162	chr9-104868617-104869307	0.0023041607332047	-0.047159599005737	0.154	0.183	1	ABCA1	0	PCT
1163	chr15-45430034-45430933	0.00230529322428986	-0.0501334686414507	0.102	0.128	1	C15orf48	0	PCT
1164	chr13-50000936-50001830	0.00230701539923819	-0.0543764917852892	0.145	0.174	1	TRIM13	0	PCT
1165	chr22-50526644-50527501	0.00231749164231579	0.0505967702929366	0.109	0.088	1	TYMP	0	PCT
1166	chr1-183469856-183470668	0.00232050028717206	-0.0429252728787781	0.159	0.19	1	SMG7	1547	PCT
1167	chr17-17041883-17042766	0.00232324447484593	-0.0331838517843844	0.283	0.318	1	MPRIP	0	PCT
1168	chr3-33798450-33799224	0.0023268258823544	-0.0292440822838185	0.331	0.375	1	PDCD6IP	0	PCT
1169	chr5-85293030-85293941	0.00232851305709918	-0.0568622294173773	0.101	0.126	1	EDIL3	908236	PCT
1170	chr2-32165324-32166241	0.00233970450467234	-0.0337275933350065	0.314	0.355	1	SLC30A6	0	PCT
1171	chr6-16239284-16240174	0.00234121834880098	-0.0427320113785439	0.153	0.183	1	GMPR	0	PCT
1172	chr11-66718280-66719178	0.0023413729738992	-0.0467453340793168	0.097	0.121	1	SPTBN2	0	PCT
1173	chr2-73716217-73717069	0.0023445618511569	0.0607756416060993	0.183	0.157	1	TPRKB	12034	PCT
1174	chr5-29017287-29018192	0.0023524345450816	-0.0580253628035337	0.086	0.11	1	CDH9	1896136	PCT
1175	chr7-131480211-131481073	0.00235319215619914	-0.0502882966777086	0.089	0.114	1	MKLN1	0	PCT
1176	chr22-46416593-46417429	0.00235529445808857	-0.0443117320076306	0.219	0.253	1	CELSR1	0	PCT
1177	chr11-8068472-8069388	0.00235728172010914	-0.0425386114845005	0.26	0.296	1	TUB	0	PCT
1178	chr16-57648780-57649662	0.00237509345499195	-0.0434411935954237	0.107	0.134	1	ADGRG1	0	PCT
1179	chr7-1346034-1346929	0.0023790972642294	-0.0612170121101032	0.098	0.123	1	MICALL2	81535	PCT
1180	chr8-72278096-72279025	0.00237983886310212	-0.0548758901515551	0.113	0.14	1	TRPA1	202478	PCT
1181	chr3-107810256-107811126	0.00238168577290114	-0.0470365421820735	0.175	0.206	1	BBX	0	PCT
1182	chr10-103396132-103397024	0.00238304317722567	-0.0325068061182835	0.305	0.346	1	USMG5	0	PCT
1183	chr5-173412329-173413232	0.00238449871219945	0.0559487078126471	0.154	0.13	1	STC2	82825	PCT
1184	chr1-9435939-9436827	0.00238478147624603	-0.059149119971534	0.179	0.209	1	SPSB1	66406	PCT
1185	chr12-4010576-4011152	0.00238938051070005	-0.0528180031117151	0.085	0.109	1	PARP11	137127	PCT
1186	chr14-56117805-56118666	0.00239185009617537	-0.0389684286171497	0.223	0.257	1	PELI2	0	PCT
1187	chr11-57499313-57500194	0.00239366986484039	-0.0356135766566638	0.257	0.294	1	SLC43A1	0	PCT
1188	chr17-40341182-40341732	0.00239602627252388	-0.0370185458126606	0.158	0.189	1	RARA	0	PCT
1189	chr10-106933121-106933967	0.00239603700391056	-0.0602156102193414	0.16	0.188	1	SORCS1	0	PCT
1190	chr3-16304958-16305858	0.00239707968590618	-0.0625910239642855	0.099	0.124	1	OXNAD1	0	PCT
1191	chr1-213415479-213416396	0.0024108301033002	-0.0424243267486089	0.253	0.289	1	RPS6KC1	140705	PCT
1192	chr20-54121699-54122525	0.00241143780690902	-0.0522190917823055	0.148	0.176	1	CYP24A1	30923	PCT
1193	chr1-20472965-20473881	0.00241353580406749	-0.0515037179706551	0.1	0.125	1	CAMK2N1	8509	PCT
1194	chr6-7219095-7219975	0.00241778962776164	-0.0522217302763453	0.099	0.123	1	RREB1	0	PCT
1195	chr7-26315858-26316763	0.00241801761260303	-0.048263950593652	0.129	0.157	1	SNX10	0	PCT
1196	chr5-95646440-95647326	0.00242080019194356	-0.0311730930431428	0.405	0.444	1	RFESD	0	PCT
1197	chr12-42234823-42235756	0.00242810630601134	-0.0579362934851859	0.12	0.147	1	YAF2	0	PCT
1198	chr14-24986019-24986833	0.00245484725184698	0.0642799648794777	0.144	0.121	1	STXBP6	0	PCT
1199	chr3-40584439-40585240	0.00245555336951137	-0.0485379422371049	0.099	0.125	1	ZNF621	9753	PCT
1200	chr21-35023116-35024016	0.00246628667400433	-0.0584194375297318	0.134	0.162	1	RUNX1	0	PCT
1201	chr3-27641972-27642890	0.00246771732137451	-0.0439201443366077	0.202	0.235	1	EOMES	73058	PCT
1202	chr19-18742986-18743859	0.00247155322230797	-0.0479634519375214	0.079	0.102	1	CRTC1	0	PCT
1203	chr7-139360243-139360879	0.00247764658553807	-0.03648014480315	0.219	0.254	1	LUC7L2	0	PCT
1204	chr1-62687963-62688806	0.00247999063408903	-0.0393917113081	0.161	0.192	1	DOCK7	0	PCT
1205	chr6-52588778-52589546	0.00248362366384512	-0.0574754573748477	0.109	0.135	1	TRAM2	11862	PCT
1206	chr7-120052618-120053491	0.00248506364419973	-0.0456393064112154	0.091	0.115	1	KCND2	220176	PCT
1207	chr1-226127559-226128465	0.00248907412289508	-0.0435973198449648	0.275	0.31	1	ACBD3	16213	PCT
1208	chr3-42090725-42091654	0.00249319705028824	-0.0584964581971893	0.12	0.147	1	TRAK1	0	PCT
1209	chr7-164749-165340	0.00249652918842494	-0.0561284788043164	0.097	0.122	1	FAM20C	27628	PCT
1210	chr9-6632358-6633223	0.00249742230166976	-0.041024016324921	0.248	0.284	1	GLDC	0	PCT
1211	chr20-38822494-38823380	0.00249847844473764	-0.0474976607514209	0.14	0.171	1	PPP1R16B	0	PCT
1212	chr6-36014827-36015709	0.00250093621111839	-0.0663556433745477	0.082	0.104	1	SLC26A8	0	PCT
1213	chr9-17611676-17612580	0.0025014844454661	-0.0568819548024494	0.124	0.151	1	SH3GL2	0	PCT
1214	chr10-119743097-119743994	0.0025030257754509	-0.0503779893568947	0.211	0.246	1	INPP5F	0	PCT
1215	chr15-40081453-40082260	0.00250466461473689	-0.0448044717299625	0.173	0.204	1	BMF	5629	PCT
1216	chr8-125593715-125594630	0.00250896370115013	-0.0518790662737792	0.155	0.184	1	TRIB1	155309	PCT
1217	chrX-46758825-46759730	0.00251508921052668	0.0551689449319532	0.203	0.177	1	SLC9A7	0	PCT
1218	chr15-67135338-67136121	0.00251819017345139	0.064838505468971	0.157	0.133	1	SMAD3	0	PCT
1219	chr2-10407904-10408664	0.00252156982998166	-0.0471051459642199	0.124	0.15	1	HPCAL1	0	PCT
1220	chr10-79399098-79400011	0.00252574297981408	-0.0455579951596781	0.185	0.219	1	ZCCHC24	0	PCT
1221	chr2-10721163-10722051	0.00252800575169744	-0.047530326257981	0.093	0.118	1	ATP6V1C2	0	PCT
1222	chr12-121748614-121749474	0.00253298273465509	-0.0443934827866766	0.115	0.142	1	TMEM120B	0	PCT
1223	chr4-56301189-56302085	0.00253657068430601	-0.0502210110146405	0.1	0.125	1	KIAA1211	0	PCT
1224	chr16-67601013-67601886	0.00254084339719855	-0.04676580947274	0.078	0.101	1	CTCF	0	PCT
1225	chr3-161100750-161101643	0.00254542794058824	-0.0498461466910144	0.221	0.255	1	B3GALNT1	0	PCT
1226	chr22-44676462-44677390	0.0025481546612249	-0.0453633351423149	0.306	0.345	1	PRR5	0	PCT
1227	chr2-95030805-95031714	0.00254889230773807	-0.0503876473957842	0.083	0.105	1	MAL	0	PCT
1228	chr12-122225753-122226671	0.00255007810973492	-0.0233830058904694	0.503	0.545	1	DIABLO	0	PCT
1229	chr17-43845771-43846727	0.00255388970319676	-0.0535232236520747	0.117	0.143	1	CD300LG	420	PCT
1230	chr15-67884326-67885250	0.00255732178271105	-0.0409745177738588	0.239	0.274	1	SKOR1	49764	PCT
1231	chr21-41766698-41767576	0.00256023265724833	-0.0352674382898903	0.257	0.295	1	RIPK4	0	PCT
1232	chr3-197713304-197714055	0.00256804612214171	0.0413432043186912	0.106	0.085	1	RUBCN	0	PCT
1233	chr22-46465543-46466302	0.00257534757597437	-0.0581694344230748	0.082	0.105	1	CELSR1	0	PCT
1234	chr5-122743079-122743952	0.00257797611979638	-0.0597222768831174	0.134	0.161	1	SNX2	31043	PCT
1235	chr11-92180302-92181208	0.0025850078387291	-0.0526157236457581	0.156	0.185	1	FAT3	170887	PCT
1236	chr7-47146972-47147864	0.00258953523586817	-0.0461681518649343	0.08	0.102	1	TNS3	127289	PCT
1237	chr17-72976850-72977719	0.0025910326524695	-0.0527193531811004	0.083	0.106	1	SLC39A11	0	PCT
1238	chr2-113756183-113757105	0.00259536110152096	-0.0294833753828938	0.292	0.332	1	SLC35F5	0	PCT
1239	chr8-72009173-72010098	0.0025974245215687	-0.0480673604869295	0.221	0.256	1	TRPA1	9818	PCT
1240	chr13-90890101-90890880	0.00259949531652677	-0.0515779223666209	0.098	0.123	1	GPC5	507726	PCT
1241	chr10-30423051-30423958	0.00260295955135034	-0.0424837725984732	0.174	0.206	1	MAP3K8	9978	PCT
1242	chr2-158131773-158132691	0.00261843481537641	-0.0314529382628002	0.4	0.444	1	UPP2	0	PCT
1243	chr2-38535803-38536825	0.00262048650308975	-0.045796134337465	0.158	0.187	1	HNRNPLL	25152	PCT
1244	chr15-80242604-80243496	0.00262778818970644	-0.0503600697545999	0.143	0.172	1	LINC01314	0	PCT
1245	chr16-2223051-2223928	0.00262964359963693	-0.0298489679831245	0.364	0.407	1	E4F1	0	PCT
1246	chr2-106269502-106270380	0.00263638830448607	-0.0484868056238799	0.163	0.191	1	UXS1	75162	PCT
1247	chr13-50529070-50529971	0.00263812235512351	-0.0433276867278568	0.207	0.242	1	DLEU1	0	PCT
1248	chr22-21710319-21711237	0.00264227324048747	-0.0591173740449549	0.078	0.1	1	YPEL1	0	PCT
1249	chr16-457330-458217	0.00264370522852679	-0.0483698163001465	0.233	0.266	1	RAB11FIP3	0	PCT
1250	chr1-4622305-4623187	0.00264578493148216	0.0577917586611595	0.126	0.103	1	AJAP1	31544	PCT
1251	chr12-65720058-65720949	0.00264918448600649	-0.0590425264819273	0.085	0.108	1	HMGA2	103181	PCT
1252	chr6-7880059-7880960	0.00266969657837931	-0.0603519641800837	0.129	0.156	1	BMP6	0	PCT
1253	chr11-34462381-34463262	0.00266973022340479	-0.0592057730160291	0.125	0.151	1	CAT	0	PCT
1254	chr12-117518636-117519557	0.00267358635031324	0.0595134141687947	0.155	0.129	1	KSR2	0	PCT
1255	chr18-837646-838515	0.00267758771126015	0.0619375326786442	0.157	0.134	1	YES1	25099	PCT
1256	chr20-59940049-59940996	0.00268211533328048	-0.0306167781354068	0.331	0.372	1	FAM217B	0	PCT
1257	chr22-23838724-23839632	0.00268595490840105	-0.0310136064371353	0.342	0.379	1	DERL3	0	PCT
1258	chr1-151024105-151025118	0.0026894172275016	-0.0493646155819624	0.091	0.115	1	PRUNE1	0	PCT
1259	chr9-128102774-128103668	0.00269069166525983	-0.045095269724504	0.208	0.24	1	SLC25A25	0	PCT
1260	chr7-332523-333424	0.00269478590523695	-0.0461738893157379	0.126	0.154	1	FAM20C	71777	PCT
1261	chr5-151252530-151253442	0.00270381702070209	-0.0246640204676742	0.491	0.535	1	GM2A	0	PCT
1262	chr17-57892555-57893244	0.00270394907890949	0.04400413864715	0.21	0.182	1	CUEDC1	0	PCT
1263	chr8-545369-545725	0.00270469432275382	-0.043595935338235	0.136	0.165	1	TDRP	0	PCT
1264	chr2-84486117-84486981	0.00270607888678242	-0.0367452772785283	0.096	0.121	1	SUCLG1	26071	PCT
1265	chr11-575705-576628	0.00270836446557228	-0.0300015418951909	0.351	0.393	1	PHRF1	0	PCT
1266	chr1-16206299-16207316	0.00271240128409287	0.038106457616386	0.241	0.212	1	ARHGEF19	0	PCT
1267	chr6-93336762-93337670	0.00271348789412855	-0.0548589402330385	0.124	0.151	1	EPHA7	0	PCT
1268	chr2-46299561-46300352	0.00271569421062729	-0.0496093133451706	0.117	0.143	1	EPAS1	0	PCT
1269	chr19-8320992-8321898	0.00271983587004761	0.0454476811938492	0.246	0.218	1	CTD-2550O8.5	0	PCT
1270	chr3-123653106-123653971	0.00272134133521238	0.0465409687379802	0.351	0.32	1	MYLK	0	PCT
1271	chr6-151763784-151764700	0.00272254991683073	-0.0465409698219452	0.082	0.106	1	ESR1	0	PCT
1272	chr1-236819926-236820819	0.00272670759190904	-0.0517778227928867	0.135	0.163	1	MTR	0	PCT
1273	chr3-186097530-186098417	0.00272934012565467	-0.0378406955572392	0.268	0.305	1	ETV5	0	PCT
1274	chr22-50171941-50172687	0.00273516237307429	-0.0603279871623668	0.087	0.109	1	PANX2	0	PCT
1275	chr20-34872457-34873307	0.00273777138234451	-0.0421871838688837	0.151	0.181	1	GGT7	0	PCT
1276	chr8-43093054-43094085	0.00274029604165003	-0.0357862051220308	0.242	0.278	1	POMK	0	PCT
1277	chr10-683197-684121	0.00274965496275759	0.0551126233591936	0.128	0.105	1	DIP2C	0	PCT
1278	chr4-183348762-183349622	0.00275210439811067	-0.0523550261338425	0.084	0.106	1	CLDN24	26335	PCT
1279	chr2-35917488-35918595	0.00275429408295242	-0.0576666088436623	0.082	0.106	1	CRIM1	437330	PCT
1280	chr1-116485022-116485855	0.00275532483262682	-0.0391530656561524	0.18	0.213	1	CD58	28679	PCT
1281	chr13-45340995-45341845	0.00275874136503491	-0.0270177412654252	0.471	0.515	1	TPT1	0	PCT
1282	chr12-98500434-98501340	0.00276003754545608	-0.0482345527428101	0.189	0.222	1	TMPO	14171	PCT
1283	chr7-30469000-30469865	0.00276108982160818	-0.0510253144164636	0.102	0.127	1	NOD1	0	PCT
1284	chr15-74374065-74374777	0.0027629965304197	-0.040968669853076	0.146	0.175	1	CYP11A1	6324	PCT
1285	chr20-24469214-24470151	0.00276669656181388	-0.0481538556535535	0.109	0.136	1	SYNDIG1	0	PCT
1286	chr11-2561878-2562751	0.00276759875821537	-0.0464934463692959	0.13	0.16	1	KCNQ1	0	PCT
1287	chr7-47979108-47979990	0.0027680366385272	-0.0367450786811732	0.171	0.205	1	HUS1	0	PCT
1288	chr18-5630355-5631175	0.00277446721152713	-0.0385892974503704	0.252	0.287	1	EPB41L3	0	PCT
1289	chr17-17830516-17831404	0.00277624644746548	-0.0459432662734728	0.212	0.246	1	SREBF1	0	PCT
1290	chr5-80960091-80960784	0.00278029495535697	-0.0493886499992883	0.17	0.198	1	RASGRF2	0	PCT
1291	chr11-102111375-102112129	0.00278134540270201	-0.0398785422379487	0.148	0.176	1	YAP1	0	PCT
1292	chr3-30566946-30567838	0.00279115157661157	-0.0639565420256845	0.092	0.114	1	TGFBR2	38663	PCT
1293	chr11-63974072-63974949	0.00279265310030396	-0.0293471798554916	0.319	0.36	1	COX8A	0	PCT
1294	chr2-102240534-102241441	0.00279414753608978	-0.0455433017440951	0.103	0.128	1	IL1RL2	531	PCT
1295	chr8-65789852-65790623	0.00279719726581596	-0.0498614438890725	0.161	0.193	1	PDE7A	0	PCT
1296	chr1-105914190-105915069	0.00280380465996293	-0.0529832083281871	0.091	0.115	1	PRMT6	1141609	PCT
1297	chr2-12725093-12725936	0.00280437678713548	-0.0403416162687197	0.121	0.148	1	TRIB2	0	PCT
1298	chr5-142834253-142835165	0.00282173336924848	-0.0570093339117833	0.174	0.203	1	ARHGAP26	0	PCT
1299	chr9-133238356-133238974	0.0028295691297932	-0.0496328969343802	0.183	0.212	1	ABO	11426	PCT
1300	chr12-48296316-48297208	0.00283158055843945	-0.0412521873713508	0.135	0.164	1	H1FNT	31771	PCT
1301	chr8-80795949-80796844	0.0028361888150117	-0.0547063354726731	0.187	0.217	1	ZNF704	0	PCT
1302	chr6-19836733-19837662	0.002839174588186	-0.027046927600644	0.481	0.526	1	ID4	0	PCT
1303	chr3-102195188-102196074	0.00283933201254684	-0.0441117067363387	0.149	0.178	1	ZPLD1	0	PCT
1304	chr8-28351264-28352198	0.00284532363844811	-0.0379805909851024	0.283	0.321	1	ZNF395	0	PCT
1305	chr13-89832617-89833494	0.0028460752082387	-0.0580420112689136	0.081	0.104	1	GPC5	1565112	PCT
1306	chr12-126049904-126050983	0.0028479996281532	-0.0527973069607255	0.144	0.173	1	RP4-809F18.1	140279	PCT
1307	chr11-58963349-58964274	0.00284831770692997	-0.0475950335248306	0.192	0.224	1	GLYATL1	0	PCT
1308	chr13-113158434-113159263	0.0028508764659722	-0.0391860930030467	0.233	0.272	1	PROZ	0	PCT
1309	chr21-32278662-32279562	0.00285400149852346	-0.0426880946383711	0.151	0.18	1	MIS18A	0	PCT
1310	chr17-81722042-81722940	0.00285574165202064	-0.0367792303593649	0.288	0.327	1	SLC25A10	1025	PCT
1311	chr9-129441672-129442375	0.00286640509451884	-0.0513946332064007	0.098	0.123	1	NTMT1	166508	PCT
1312	chr12-76919138-76920044	0.00286667537483256	-0.0532788928619494	0.124	0.151	1	CSRP2	40077	PCT
1313	chr1-11805570-11806479	0.00289011142453588	-0.0277430199252955	0.374	0.414	1	MTHFR	0	PCT
1314	chr19-29212763-29213630	0.00289706078522078	-0.0404168731018674	0.172	0.201	1	UQCRFS1	0	PCT
1315	chr6-169701636-169702552	0.002900289648374	-0.0304074819935861	0.315	0.355	1	WDR27	0	PCT
1316	chr8-118504521-118505404	0.0029027367146525	-0.0529577700563455	0.083	0.106	1	SAMD12	0	PCT
1317	chr2-85737270-85738154	0.00290958649870767	-0.0498412722713227	0.137	0.164	1	ATOH8	13189	PCT
1318	chr17-4350696-4351579	0.0029202891305608	-0.0510270314724866	0.137	0.166	1	UBE2G1	0	PCT
1319	chr2-176421241-176422174	0.00292334061397596	-0.0462208463662235	0.083	0.104	1	MTX2	83215	PCT
1320	chr17-44967953-44968857	0.00293145241828961	-0.0360877749416738	0.095	0.119	1	C1QL1	0	PCT
1321	chr9-17603850-17604702	0.00293619138840672	-0.0570813684147175	0.101	0.126	1	SH3GL2	0	PCT
1322	chr12-117155038-117155926	0.00294046331323797	-0.0381328953306241	0.257	0.298	1	FBXO21	0	PCT
1323	chr21-41496904-41497719	0.002941621112188	-0.0409860295823076	0.129	0.156	1	TMPRSS2	0	PCT
1324	chr8-140477823-140478724	0.00295443473806301	-0.0598404385604568	0.106	0.13	1	TRAPPC9	19243	PCT
1325	chr2-105867820-105868727	0.0029575206292671	-0.0505218943526502	0.087	0.11	1	NCK2	0	PCT
1326	chr7-108080827-108081731	0.00296818581302124	-0.0559898959455781	0.152	0.18	1	LAMB4	0	PCT
1327	chr6-116015688-116016482	0.00296988257595816	-0.0591445137646293	0.103	0.128	1	FRK	0	PCT
1328	chr3-151873247-151874004	0.00297001749161885	-0.0484345779313264	0.101	0.127	1	SUCNR1	0	PCT
1329	chr3-180989330-180990218	0.00297774526797408	-0.0323654647787781	0.292	0.33	1	DNAJC19	0	PCT
1330	chr17-81927474-81928322	0.00298011957758489	0.0479557069301251	0.193	0.167	1	MAFG	0	PCT
1331	chr14-32473289-32474182	0.00298422838535972	-0.0500400990885166	0.176	0.207	1	AKAP6	0	PCT
1332	chr15-31857299-31858180	0.0029923039697067	-0.0605273474379002	0.105	0.129	1	OTUD7A	0	PCT
1333	chr10-116911910-116912810	0.00299334793195248	-0.0486605884455654	0.194	0.227	1	SHTN1	0	PCT
1334	chr11-1760235-1761117	0.00299345107910318	0.041951082307568	0.139	0.117	1	RP11-295K3.1	0	PCT
1335	chr16-57303905-57304753	0.00300073359054948	-0.0368669733424031	0.244	0.282	1	PLLP	19217	PCT
1336	chr7-43405040-43405922	0.0030010106630265	-0.0563782342898981	0.081	0.104	1	HECW1	0	PCT
1337	chr1-113904632-113905543	0.00300881191107243	-0.0286775828296613	0.492	0.525	1	AP4B1	0	PCT
1338	chr19-2212384-2213265	0.00301025811118083	-0.0585139219668394	0.086	0.109	1	DOT1L	0	PCT
1339	chr6-68634716-68635583	0.00301599578273462	-0.0458699871404832	0.117	0.144	1	ADGRB3	0	PCT
1340	chr5-179766367-179767237	0.00301667566888037	-0.0468105480315787	0.204	0.237	1	MAML1	0	PCT
1341	chr16-53773064-53773955	0.00302831695010902	0.047519245047317	0.228	0.202	1	FTO	0	PCT
1342	chr1-9909897-9910962	0.00302840607740516	-0.0210614205561154	0.542	0.592	1	CTNNBIP1	0	PCT
1343	chr1-207321072-207321966	0.00303119218706448	-0.0301931084859386	0.189	0.22	1	CD55	0	PCT
1344	chr10-122348394-122349341	0.00303833293586878	-0.0381604247975533	0.314	0.349	1	BTBD16	10231	PCT
1345	chr21-28256130-28257026	0.00303941236247391	-0.0467441398944868	0.168	0.197	1	N6AMT1	615164	PCT
1346	chr14-103576341-103577252	0.00304115768625721	-0.0314287462454667	0.272	0.308	1	KLC1	0	PCT
1347	chr2-104901234-104902110	0.00304131639329631	-0.0244481642148226	0.297	0.34	1	POU3F3	42659	PCT
1348	chr2-179641420-179642312	0.00304308159396126	-0.0641953576474856	0.092	0.116	1	ZNF385B	0	PCT
1349	chr20-47710888-47711794	0.0030549266596698	-0.0529838747625138	0.107	0.132	1	SULF2	0	PCT
1350	chr22-41417702-41418619	0.00305934069782	-0.0342939170256095	0.338	0.378	1	TOB2	14872	PCT
1351	chr5-42813309-42814216	0.00306163728591719	0.0569850609475031	0.101	0.082	1	SEPP1	0	PCT
1352	chr22-42994737-42995648	0.00306299346471275	-0.0489585879864059	0.141	0.168	1	PACSIN2	0	PCT
1353	chr1-9438438-9439333	0.00306426495543354	-0.049075803902603	0.207	0.239	1	SPSB1	68905	PCT
1354	chr1-171850731-171851627	0.00306569484653996	-0.0491461014328411	0.117	0.144	1	DNM3	0	PCT
1355	chr19-2782982-2783881	0.00306848635347928	-0.0324095539640927	0.268	0.303	1	SGTA	0	PCT
1356	chr6-9539089-9539971	0.00307086697639603	-0.0425816491599222	0.134	0.162	1	OFCC1	56138	PCT
1357	chr11-2760042-2760898	0.0030818139738656	-0.0397800083291382	0.372	0.408	1	KCNQ1	0	PCT
1358	chr3-194034349-194035237	0.00308394029898831	-0.0478043719194412	0.246	0.28	1	HES1	100907	PCT
1359	chr12-69070078-69070960	0.00308591348051004	-0.0467692264240748	0.086	0.109	1	CPM	98507	PCT
1360	chr10-29957620-29958521	0.00308776756495813	-0.0459293260955054	0.22	0.252	1	KIAA1462	54278	PCT
1361	chr9-11457957-11458869	0.00308781378373078	-0.056407387916669	0.106	0.131	1	PTPRD	845233	PCT
1362	chr11-111839850-111840701	0.00308967121064116	-0.0630152890570276	0.091	0.113	1	ALG9	0	PCT
1363	chr18-74516984-74517731	0.00309232415201322	-0.062133277294946	0.086	0.108	1	CNDP2	0	PCT
1364	chr5-39283113-39284020	0.00310077412300804	-0.0373266802936459	0.225	0.262	1	C9	241	PCT
1365	chr6-33746650-33747278	0.00310101984832174	-0.0541333624459789	0.13	0.158	1	IP6K3	0	PCT
1366	chr19-18763727-18764565	0.00310349074694979	0.0528553313453567	0.174	0.149	1	CRTC1	0	PCT
1367	chr7-150840367-150841284	0.00312454837279503	-0.0472946008582327	0.117	0.143	1	AOC1	0	PCT
1368	chr18-58579514-58580349	0.00312636867902436	0.063898552528914	0.106	0.087	1	ALPK2	0	PCT
1369	chr19-20470246-20471180	0.0031315106649489	0.0566874893633482	0.133	0.11	1	ZNF737	64644	PCT
1370	chr7-99679731-99680520	0.00313725177281681	-0.0588485488727266	0.101	0.126	1	CYP3A5	0	PCT
1371	chr16-7037248-7038045	0.00314681039816356	-0.0550516017917524	0.179	0.208	1	RBFOX1	0	PCT
1372	chr3-35639189-35640033	0.00315248694307044	-0.0461582869473663	0.123	0.149	1	ARPP21	0	PCT
1373	chr4-100316442-100317251	0.00315264720086857	-0.0500370274018744	0.097	0.121	1	EMCN	78089	PCT
1374	chr18-23617420-23618286	0.00315447921905802	-0.0543707555093118	0.093	0.116	1	ANKRD29	0	PCT
1375	chr18-58601572-58602388	0.00315564661899156	-0.0600809716161929	0.107	0.132	1	ALPK2	0	PCT
1376	chr13-65926526-65927442	0.00316024139564853	-0.0463027175569753	0.16	0.191	1	PCDH9	375391	PCT
1377	chr7-100874612-100875513	0.0031622182217662	-0.0352084264405656	0.219	0.251	1	SRRT	0	PCT
1378	chr8-28728087-28728936	0.00316635654552737	0.0564487207115774	0.113	0.092	1	EXTL3	0	PCT
1379	chr9-34620079-34620977	0.00317010846660154	-0.0386238173874536	0.174	0.206	1	DCTN3	0	PCT
1380	chr22-20116838-20117890	0.00317175164458239	-0.0317037121086748	0.261	0.296	1	TRMT2A	0	PCT
1381	chr3-39288097-39289004	0.00317270490333852	-0.040836250985623	0.134	0.162	1	CX3CR1	6361	PCT
1382	chr19-35420080-35420974	0.00317392559303777	-0.0422012247517327	0.11	0.135	1	FFAR2	22932	PCT
1383	chr16-55107559-55108446	0.00317592908889249	-0.0603158304577852	0.095	0.118	1	IRX5	173073	PCT
1384	chr19-43584062-43585037	0.00318770735995045	-0.0472896053793544	0.108	0.132	1	L34079.2	0	PCT
1385	chr5-56641725-56642450	0.00319213767986852	-0.0480672925327505	0.092	0.115	1	C5orf67	35492	PCT
1386	chr14-23447706-23448476	0.00319272580533462	-0.0467384232606846	0.127	0.154	1	MYH7	11987	PCT
1387	chr11-10792204-10793111	0.00319324848306345	-0.044922787181457	0.088	0.112	1	EIF4G2	3938	PCT
1388	chr5-144038857-144039770	0.0032078870569642	-0.0547715771299173	0.144	0.173	1	YIPF5	118388	PCT
1389	chr12-106357451-106358335	0.00321670640619635	-0.0303187815378319	0.257	0.295	1	POLR3B	0	PCT
1390	chr11-66855974-66857377	0.00321746069492142	-0.0312837140925865	0.19	0.224	1	PC	0	PCT
1391	chr10-106972134-106973021	0.0032199309842439	-0.0656961465426861	0.108	0.131	1	SORCS1	0	PCT
1392	chr1-99235117-99235944	0.00322245302851105	-0.058091859340689	0.094	0.117	1	PLPPR4	28008	PCT
1393	chr3-134347306-134348157	0.00322564456562987	-0.0584708982452521	0.129	0.156	1	AMOTL2	7716	PCT
1394	chr10-35822046-35822950	0.00324240538662725	-0.0553412564782093	0.089	0.112	1	FZD8	179767	PCT
1395	chr14-75452807-75453708	0.00324635426218691	-0.0297572310116071	0.135	0.165	1	JDP2	0	PCT
1396	chr20-14562701-14563611	0.00324981899172846	-0.0521185177046462	0.172	0.201	1	MACROD2	0	PCT
1397	chr1-85061786-85062705	0.00325275580519601	-0.0307969308609721	0.277	0.318	1	WDR63	0	PCT
1398	chr1-167220261-167221091	0.00326535270372956	-0.0295621680550247	0.385	0.424	1	POU2F1	0	PCT
1399	chr15-60695998-60696911	0.00327026100496735	-0.0544598602567429	0.088	0.111	1	RORA	0	PCT
1400	chr4-183755505-183756349	0.00327049470198469	0.0540917802720144	0.136	0.113	1	STOX2	41672	PCT
1401	chr6-134707204-134708070	0.00327069150440147	-0.0431856346201707	0.253	0.288	1	ALDH8A1	209319	PCT
1402	chr16-57809976-57810882	0.0032855535059003	-0.0403751512819867	0.189	0.219	1	KIFC3	0	PCT
1403	chrX-23782651-23783544	0.00328682873979611	0.0497577819844608	0.27	0.246	1	SAT1	0	PCT
1404	chr3-27680914-27681841	0.00329323064623345	-0.0492585225659446	0.117	0.142	1	EOMES	34107	PCT
1405	chr2-38672645-38673551	0.00330143024929403	-0.0498057881451368	0.135	0.163	1	GALM	0	PCT
1406	chr5-56358753-56359650	0.00330439012046193	-0.0315865344390309	0.423	0.458	1	ANKRD55	125393	PCT
1407	chrX-149939876-149940805	0.003307734411089	0.0436501887022789	0.449	0.427	1	CXorf40B	1064	PCT
1408	chr20-19990462-19991382	0.00331248558832651	-0.0533842700570454	0.08	0.102	1	RIN2	0	PCT
1409	chr1-185559549-185560445	0.0033151531823075	-0.0453806711415688	0.089	0.112	1	HMCN1	174105	PCT
1410	chr7-104883578-104884459	0.00332544604733671	-0.0359840554971108	0.327	0.365	1	LHFPL3	0	PCT
1411	chr1-235366976-235367855	0.00333265194270167	-0.0287183095638411	0.322	0.362	1	TBCE	0	PCT
1412	chr11-108222420-108223326	0.00333426656973258	-0.0219682147108424	0.487	0.537	1	NPAT	0	PCT
1413	chr3-77467794-77468699	0.00333654112607394	-0.0366680862308568	0.185	0.217	1	ROBO2	0	PCT
1414	chr12-69994395-69995334	0.003337304621004	-0.0521719488209426	0.078	0.1	1	MYRFL	35297	PCT
1415	chr1-205596254-205597177	0.003344739475859	-0.0583221013097494	0.128	0.153	1	MFSD4A	0	PCT
1416	chr12-122837457-122838357	0.00334834999622017	-0.0372309949635354	0.197	0.23	1	HIP1R	0	PCT
1417	chr18-56638261-56639151	0.0033594248031091	-0.0308861670695916	0.279	0.315	1	TXNL1	0	PCT
1418	chr2-54632802-54633704	0.00336303738406596	0.0507974240244584	0.11	0.089	1	SPTBN1	0	PCT
1419	chr8-33624308-33625215	0.00337070951591251	-0.0517368930786582	0.08	0.102	1	DUSP26	24201	PCT
1420	chr8-6505865-6506738	0.00337592598240148	-0.0527259461577796	0.178	0.207	1	MCPH1	0	PCT
1421	chr3-15557310-15558106	0.00337811634971414	-0.0557456530119281	0.105	0.129	1	HACL1	2597	PCT
1422	chr14-22815098-22816003	0.00338098734669304	-0.0476905010794595	0.304	0.337	1	SLC7A7	0	PCT
1423	chr1-173507126-173508001	0.00338349122689904	-0.0374825254627947	0.119	0.144	1	SLC9C2	0	PCT
1424	chr1-116411902-116412810	0.00338642961479136	-0.0478572983297625	0.115	0.139	1	ATP1A1	1640	PCT
1425	chr5-140647271-140648184	0.00339224936321258	-0.0333744338518871	0.285	0.323	1	NDUFA2	0	PCT
1426	chr21-43738064-43738974	0.0033926631924646	-0.0439498947395392	0.169	0.2	1	PDXK	0	PCT
1427	chr13-76884891-76885697	0.00339734182889941	-0.0423620057604409	0.094	0.118	1	KCTD12	0	PCT
1428	chr8-140510818-140512248	0.0033975069529157	-0.0241435637705094	0.522	0.565	1	CHRAC1	0	PCT
1429	chr2-39504090-39504924	0.00340200142146466	-0.0366848326970963	0.192	0.224	1	MAP4K3	66777	PCT
1430	chr7-99098707-99099617	0.00340740691038519	-0.0484574925845589	0.094	0.118	1	SMURF1	0	PCT
1431	chr6-20605313-20606211	0.00340990071144723	-0.0497860571628268	0.129	0.156	1	CDKAL1	0	PCT
1432	chr4-145805301-145806181	0.00342287269190992	-0.0593404427259319	0.102	0.125	1	ZNF827	0	PCT
1433	chr5-157104064-157105013	0.00343378335222387	-0.0505048337982632	0.089	0.113	1	HAVCR2	0	PCT
1434	chr2-176553506-176554252	0.00344435527614708	-0.0420077731433093	0.123	0.149	1	MTX2	215480	PCT
1435	chr7-149125880-149126798	0.00344749817001556	-0.0332919298963605	0.282	0.321	1	ZNF425	0	PCT
1436	chr1-61042761-61043610	0.00344933317150374	-0.0449833274527995	0.094	0.118	1	NFIA	0	PCT
1437	chr8-16603894-16604737	0.00345104807300986	-0.0494534460984392	0.089	0.112	1	MSR1	36403	PCT
1438	chr8-38527791-38528689	0.00345234066151863	-0.0347957507933574	0.259	0.294	1	C8orf86	0	PCT
1439	chr16-2673089-2673994	0.00346334756266764	-0.0348572835066269	0.31	0.345	1	KCTD5	8480	PCT
1440	chr1-170531656-170532571	0.00346388428988416	-0.0365160040835832	0.227	0.259	1	GORAB	0	PCT
1441	chr11-111422701-111423552	0.00346807190352034	-0.0456585810513055	0.102	0.127	1	POU2AF1	0	PCT
1442	chr21-33799148-33800053	0.00346940704286075	-0.058305875629316	0.094	0.118	1	AP000304.12	0	PCT
1443	chr20-33437158-33438161	0.00346980681393175	-0.0514477865367287	0.137	0.163	1	SNTA1	0	PCT
1444	chr1-27830305-27831209	0.00347009905074398	-0.0334711758241649	0.208	0.241	1	PPP1R8	0	PCT
1445	chr15-31377048-31377415	0.00348526645541618	-0.0518594061756483	0.091	0.114	1	KLF13	0	PCT
1446	chr5-67268192-67269100	0.00348631586870822	-0.0394412123754035	0.334	0.369	1	CD180	71392	PCT
1447	chr15-84852861-84853681	0.00348823067658602	-0.0490663422748347	0.085	0.109	1	ALPK3	0	PCT
1448	chr6-36523294-36524122	0.00349090099921529	-0.0494290596846728	0.101	0.126	1	STK38	0	PCT
1449	chr18-36493089-36493989	0.0034980402860361	-0.0437275944766807	0.231	0.267	1	FHOD3	0	PCT
1450	chr18-63730671-63731561	0.00349983414364292	-0.0469859466386504	0.135	0.164	1	SERPINB11	4238	PCT
1451	chr13-40179279-40180050	0.00350546906095649	-0.050278177981291	0.089	0.112	1	FOXO1	289902	PCT
1452	chr21-43702795-43703652	0.00350955810017707	-0.0368888894892907	0.084	0.107	1	RRP1B	6715	PCT
1453	chr22-39514431-39515302	0.00352992415435646	-0.0537993400195112	0.08	0.102	1	MIEF1	0	PCT
1454	chr1-28784984-28785890	0.00353132846783227	-0.046300622774028	0.11	0.135	1	YTHDF2	15208	PCT
1455	chr17-1580938-1581850	0.00353364819856966	-0.0449838154787963	0.11	0.136	1	SLC43A2	0	PCT
1456	chr15-70317244-70318158	0.00353423901647233	-0.0552202512521329	0.137	0.164	1	TLE3	219067	PCT
1457	chr10-3482061-3482969	0.00354037356029602	-0.0363891704621003	0.133	0.16	1	KLF6	293026	PCT
1458	chr3-142853087-142853969	0.00354095604136023	-0.0509946002275683	0.148	0.175	1	PCOLCE2	0	PCT
1459	chr4-147542019-147542907	0.00354119836611952	0.0576463255154234	0.141	0.118	1	EDNRA	0	PCT
1460	chr17-77392190-77393105	0.00355339964016392	-0.0387918359751692	0.218	0.254	1	SEPT9	0	PCT
1461	chrX-24054142-24055007	0.0035651462602963	0.0476808144969002	0.263	0.239	1	EIF2S3	0	PCT
1462	chr11-75160234-75160871	0.00356779303749835	0.0589287890366542	0.12	0.099	1	SLCO2B1	0	PCT
1463	chr22-50146577-50147464	0.00356899402778597	-0.0463530611882948	0.229	0.263	1	MOV10L1	0	PCT
1464	chr1-9452284-9453193	0.00356939526178595	-0.0520527489843913	0.179	0.208	1	SPSB1	82751	PCT
1465	chr12-6617456-6618340	0.00357640923864792	-0.0400561700039096	0.085	0.108	1	LPAR5	494	PCT
1466	chr10-114638671-114639378	0.0035943592645269	-0.0511118270414394	0.085	0.108	1	ABLIM1	0	PCT
1467	chr17-48944371-48945264	0.00359673795196934	-0.0460460424804382	0.102	0.125	1	SNF8	0	PCT
1468	chr1-208252209-208253059	0.00360237358886145	-0.0569288625723824	0.08	0.101	1	PLXNA2	7888	PCT
1469	chr6-156850788-156851616	0.00360797309135427	-0.0566723823922526	0.118	0.143	1	ARID1B	0	PCT
1470	chr12-43520713-43521598	0.00361094696456929	-0.0560900439284839	0.082	0.105	1	ADAMTS20	0	PCT
1471	chr17-40191311-40192195	0.00361308127430309	-0.0378306668148337	0.097	0.122	1	RAPGEFL1	0	PCT
1472	chr11-58579600-58580297	0.00361673156404037	-0.039474612257907	0.142	0.17	1	ZFP91	0	PCT
1473	chr1-241847562-241848483	0.00362387241582278	-0.033371487833073	0.241	0.277	1	EXO1	0	PCT
1474	chr13-33233270-33234174	0.00363475564468219	-0.0514075753278831	0.12	0.146	1	STARD13	0	PCT
1475	chr8-52695067-52695949	0.00364240740048474	-0.0556286950552601	0.104	0.128	1	RB1CC1	0	PCT
1476	chrX-153462645-153463539	0.00364839729398052	0.059072772451304	0.256	0.229	1	HAUS7	0	PCT
1477	chr9-109903209-109904074	0.00364992021091752	-0.0518632917465423	0.117	0.143	1	PALM2	0	PCT
1478	chr9-4550680-4551576	0.00366243242874563	-0.0477462475639515	0.23	0.261	1	SLC1A1	0	PCT
1479	chr17-50100928-50101697	0.00367360189072389	-0.0442968513386088	0.146	0.173	1	PDK2	0	PCT
1480	chr1-21579562-21580455	0.0036877486854225	-0.0549615532668372	0.116	0.141	1	ALPL	1149	PCT
1481	chr20-17863452-17864350	0.00368914326186215	-0.0432226180586437	0.223	0.256	1	SNX5	77246	PCT
1482	chr13-95620880-95621786	0.00369492971790358	-0.0500357814282782	0.193	0.223	1	DZIP1	0	PCT
1483	chr3-134326655-134327530	0.0037149090574369	-0.0470831430661167	0.137	0.164	1	AMOTL2	28343	PCT
1484	chr12-31853743-31854638	0.00373251299210207	-0.0512625027458066	0.092	0.116	1	H3F3C	61501	PCT
1485	chr11-65497158-65498049	0.00373378528290042	-0.0254950256973389	0.279	0.316	1	AP000769.1	3984	PCT
1486	chr2-164711208-164712055	0.00373482988654881	-0.0374487866684586	0.236	0.268	1	COBLL1	0	PCT
1487	chr7-37942718-37943609	0.00373847795929059	-0.0496171104044944	0.192	0.223	1	EPDR1	0	PCT
1488	chr1-53119821-53120727	0.00375772147163592	0.0598202589853991	0.143	0.12	1	SLC1A7	0	PCT
1489	chr19-40522998-40523908	0.00376492380696079	-0.0483049153832503	0.155	0.184	1	SPTBN4	0	PCT
1490	chr3-128993677-128994532	0.0037722417269368	-0.0393621856655942	0.096	0.119	1	KIAA1257	0	PCT
1491	chr1-113982284-113983168	0.00377635397198201	-0.0588055743243427	0.079	0.1	1	OLFML3	0	PCT
1492	chr6-111086974-111087877	0.00377950608303015	-0.034400242327828	0.268	0.307	1	SLC16A10	0	PCT
1493	chr10-114930992-114931882	0.00378830617755748	-0.0576805614187694	0.103	0.127	1	TRUB1	6310	PCT
1494	chr20-37345645-37346494	0.00379108907053714	-0.043045510104479	0.13	0.157	1	SRC	0	PCT
1495	chr12-125100712-125101596	0.00379537679859955	-0.0462720517707499	0.159	0.188	1	AACS	0	PCT
1496	chr8-133489265-133490100	0.00380018257814662	-0.0442643452939185	0.267	0.304	1	ST3GAL1	0	PCT
1497	chr11-10307490-10308357	0.00380966634353986	-0.0340874414852198	0.242	0.276	1	AMPD3	0	PCT
1498	chr5-145936217-145937129	0.00381037659485959	-0.048450029242074	0.109	0.134	1	SH3RF2	0	PCT
1499	chr7-15314665-15315567	0.00381367594469204	-0.0530198736346712	0.104	0.129	1	AGMO	0	PCT
1500	chr7-44320650-44321586	0.00381756675963637	-0.0413974653774839	0.218	0.254	1	CAMK2B	0	PCT
1501	chr8-133448290-133449079	0.00382514516830654	-0.0436313090929364	0.21	0.242	1	ST3GAL1	5768	PCT
1502	chr10-119139230-119140099	0.00382534884445945	-0.063057643709962	0.098	0.12	1	SFXN4	667	PCT
1503	chr14-76919934-76920636	0.00382671391898842	-0.0392918276805245	0.124	0.151	1	LRRC74A	49631	PCT
1504	chr13-40190457-40191316	0.00382733764547927	-0.0519614196025807	0.104	0.127	1	FOXO1	278636	PCT
1505	chr4-17492087-17492995	0.00383828712590855	-0.0551067123685826	0.132	0.158	1	QDPR	0	PCT
1506	chr10-127033374-127034275	0.00384604809254306	-0.0521041828640988	0.087	0.11	1	DOCK1	0	PCT
1507	chr14-80278112-80279005	0.00384889992164421	-0.0492007113768208	0.184	0.214	1	DIO2	0	PCT
1508	chr5-113294484-113295334	0.00386435576830687	-0.0378615826839341	0.205	0.238	1	MCC	0	PCT
1509	chr3-127784813-127785641	0.00386663058053124	-0.0493640727426556	0.157	0.185	1	MGLL	0	PCT
1510	chr12-51796313-51797223	0.00386733788654997	-0.0540450187177746	0.086	0.109	1	SCN8A	0	PCT
1511	chr11-68349197-68350086	0.00387622930265801	-0.0488276007179565	0.168	0.197	1	LRP5	0	PCT
1512	chr3-172320043-172320893	0.00388290578129492	-0.0506226640888439	0.105	0.129	1	FNDC3B	0	PCT
1513	chr9-91425953-91426833	0.00388482609748576	-0.0528714396415551	0.099	0.123	1	NFIL3	2090	PCT
1514	chr11-11497959-11498841	0.00389311186003039	-0.0547479341412927	0.153	0.181	1	GALNT18	0	PCT
1515	chr14-104077731-104078640	0.00389987025185678	-0.0441718261258163	0.151	0.18	1	ASPG	7038	PCT
1516	chr18-3797816-3798718	0.00390174393160527	-0.0534443156815468	0.088	0.11	1	DLGAP1	0	PCT
1517	chr15-31396876-31397775	0.00391089089978373	-0.0368216346474333	0.231	0.266	1	KLF13	0	PCT
1518	chr11-62664844-62665729	0.00392356126273026	-0.0318741975955962	0.305	0.342	1	RP11-831H9.11	0	PCT
1519	chr16-53185021-53185942	0.00392392581919374	-0.0497657078691877	0.236	0.266	1	CHD9	0	PCT
1520	chr1-110034237-110035164	0.00392814074633925	-0.0378902699363639	0.213	0.244	1	STRIP1	0	PCT
1521	chr2-151922861-151923850	0.00392820524137463	-0.0477258602842988	0.166	0.195	1	CTD-2021K4.1	0	PCT
1522	chr11-45881221-45882183	0.00392943916887218	-0.0530834831600216	0.085	0.108	1	CRY2	0	PCT
1523	chr9-71806586-71807496	0.00393352582027938	-0.051751984598439	0.139	0.166	1	TMEM2	0	PCT
1524	chr3-81761035-81761912	0.0039360123552769	-0.0234279928917844	0.467	0.505	1	GBE1	0	PCT
1525	chr6-21886323-21887013	0.00394118118722622	-0.0449825714198595	0.102	0.126	1	SOX4	287703	PCT
1526	chr7-36207510-36208434	0.00394310378434503	-0.0494051886772112	0.185	0.213	1	EEPD1	0	PCT
1527	chr2-201071316-201072233	0.00394845562616503	-0.0314838919950126	0.278	0.314	1	FAM126B	0	PCT
1528	chr9-112176441-112177337	0.00395282716479563	-0.0453153202727913	0.103	0.127	1	SUSD1	1032	PCT
1529	chr3-43621714-43622633	0.00395403580970504	-0.0243014632867778	0.535	0.572	1	ANO10	0	PCT
1530	chr1-37989694-37990573	0.00395941430790721	-0.0343903284803586	0.263	0.297	1	SF3A3	0	PCT
1531	chr11-64162105-64162943	0.00397870359483284	-0.0517943541608664	0.082	0.104	1	MACROD1	0	PCT
1532	chr9-130450048-130450937	0.00398075109434295	-0.0363631932622608	0.365	0.401	1	ASS1	0	PCT
1533	chr5-79030788-79031618	0.0039817906799607	-0.0367572834749431	0.35	0.385	1	DMGDH	0	PCT
1534	chr7-70614346-70615266	0.00399383001537649	-0.0443139242520158	0.231	0.264	1	AUTS2	0	PCT
1535	chr15-66386341-66387244	0.00399562304979758	-0.0278339298670006	0.314	0.355	1	TIPIN	0	PCT
1536	chr12-8687553-8688465	0.0039996073753009	-0.0450359808323806	0.091	0.113	1	RIMKLB	0	PCT
1537	chr14-50044653-50045673	0.00400391937398515	-0.0371721235162725	0.283	0.321	1	VCPKMT	62958	PCT
1538	chr13-58884301-58885218	0.00402601617033867	-0.0448042404369886	0.161	0.19	1	DIAPH3	780364	PCT
1539	chr18-11392113-11392848	0.00403519607176216	-0.0514063175961064	0.09	0.113	1	SLC35G4	216626	PCT
1540	chr18-74277814-74278710	0.00404573166471805	-0.0446863087018484	0.22	0.251	1	CYB5A	0	PCT
1541	chr9-127158996-127159906	0.00404774150876078	-0.0437252781114661	0.181	0.212	1	RALGPS1	0	PCT
1542	chr15-38254153-38255086	0.00404963587544492	-0.0420865839808819	0.126	0.153	1	SPRED1	0	PCT
1543	chr15-44462221-44463030	0.00405370099464319	0.0612357295903338	0.125	0.104	1	CTDSPL2	0	PCT
1544	chr20-63215867-63216754	0.00405768286458484	-0.0372493112722627	0.183	0.212	1	YTHDF1	0	PCT
1545	chr22-37658096-37658992	0.00405959404970889	-0.0299193748212243	0.373	0.41	1	SH3BP1	0	PCT
1546	chr13-45414037-45414935	0.00406212650774624	-0.0319355991699222	0.288	0.323	1	SLC25A30	0	PCT
1547	chr13-98556678-98557588	0.00406364957415618	-0.0422169794800218	0.094	0.117	1	STK24	0	PCT
1548	chr7-2641236-2642144	0.00406663802280558	-0.0318060917535825	0.279	0.317	1	TTYH3	0	PCT
1549	chr7-99392674-99393578	0.00406675419117142	-0.0370212940599061	0.12	0.146	1	ARPC1B	0	PCT
1550	chr7-3282166-3283092	0.00407729062870382	-0.0499811793845742	0.126	0.153	1	SDK1	18355	PCT
1551	chr5-73175967-73176867	0.00407748036770576	-0.0521618319838213	0.19	0.219	1	TMEM174	823	PCT
1552	chr12-62523380-62524193	0.00407999551475716	-0.0553159483424907	0.103	0.127	1	MON2	0	PCT
1553	chr21-26732364-26733270	0.00408126265184408	-0.0500192922200602	0.093	0.116	1	ADAMTS1	102476	PCT
1554	chr9-6681025-6681897	0.00408378671761041	-0.0241672083801949	0.382	0.426	1	GLDC	35374	PCT
1555	chr6-130369581-130370471	0.00408503680274256	-0.0456764418686832	0.223	0.255	1	TMEM200A	0	PCT
1556	chr3-12867713-12868613	0.00408530874077867	-0.0422747541188473	0.089	0.111	1	CAND2	0	PCT
1557	chr15-26615197-26616092	0.00410177446700151	-0.0579978438032209	0.111	0.136	1	GABRB3	0	PCT
1558	chr6-76774497-76775407	0.00410544421361131	-0.0518761872574418	0.084	0.106	1	HTR1B	686345	PCT
1559	chr3-183556501-183557397	0.00411447034005525	-0.0585729612984053	0.1	0.123	1	KLHL6	811	PCT
1560	chr3-11846476-11847309	0.00411509013972259	-0.0390699594677414	0.188	0.218	1	TAMM41	0	PCT
1561	chr17-48053003-48053755	0.00411529392070199	-0.0477130088541442	0.12	0.145	1	NFE2L1	0	PCT
1562	chr1-88149969-88150854	0.00412153606062476	-0.0426958499715241	0.095	0.119	1	PKN2	533367	PCT
1563	chr2-124532442-124533340	0.0041226429523172	-0.0601124217980438	0.119	0.143	1	CNTNAP5	0	PCT
1564	chr7-40755171-40756051	0.00412569186421562	-0.0551200959651293	0.079	0.101	1	SUGCT	0	PCT
1565	chr15-70722924-70723765	0.00413423290778783	-0.0524352282960599	0.15	0.178	1	UACA	0	PCT
1566	chr3-8529036-8529941	0.00414092955828585	-0.0477609072934089	0.171	0.202	1	LMCD1	0	PCT
1567	chr15-84747983-84749012	0.00414439501581386	-0.0317783863016935	0.355	0.395	1	ZNF592	0	PCT
1568	chr1-65198639-65199515	0.00415504805717136	-0.0526034852418236	0.107	0.131	1	AK4	0	PCT
1569	chr12-100497111-100497981	0.00416392536966571	-0.049424299937127	0.132	0.159	1	NR1H4	0	PCT
1570	chr1-1658694-1659614	0.00417015172128033	-0.0379832581014204	0.105	0.129	1	CDK11B	0	PCT
1571	chr4-23237534-23238432	0.00418179907896915	-0.0427423221091658	0.093	0.117	1	PPARGC1A	516608	PCT
1572	chr19-15926170-15927049	0.00418543556781467	-0.0599389072437166	0.081	0.102	1	CYP4F11	0	PCT
1573	chr8-62248879-62249700	0.0041916248366609	-0.0526422358548615	0.099	0.122	1	NKAIN3	0	PCT
1574	chr1-155276879-155277789	0.00419516551097693	-0.0326981772549772	0.282	0.318	1	CLK2	0	PCT
1575	chr15-74842576-74843480	0.0042142513461829	-0.0310581363618044	0.321	0.358	1	ULK3	0	PCT
1576	chr10-129756993-129757916	0.00421785007943063	-0.0503128138234458	0.088	0.11	1	MGMT	0	PCT
1577	chr15-75738281-75739194	0.00422005158159251	-0.0358068817014392	0.229	0.262	1	ODF3L1	10592	PCT
1578	chr3-32872652-32873565	0.00422427857046403	-0.037872821892395	0.309	0.346	1	TRIM71	0	PCT
1579	chr17-41907850-41908702	0.00423000190513584	-0.0451167942556736	0.291	0.322	1	ACLY	0	PCT
1580	chr3-188468539-188469099	0.00423508202334292	-0.0422880979644698	0.17	0.199	1	LPP	0	PCT
1581	chr14-35121595-35122382	0.00425085366537765	-0.027447146298422	0.343	0.384	1	PPP2R3C	0	PCT
1582	chr2-147362882-147363751	0.00425090649806108	-0.0591523990897932	0.087	0.108	1	ACVR2A	480765	PCT
1583	chr1-152658368-152659222	0.00426096292290524	-0.0439092564425254	0.22	0.253	1	LCE2D	4173	PCT
1584	chr1-93447627-93448496	0.00426364565131669	-0.0344055572101277	0.142	0.171	1	FNBP1L	0	PCT
1585	chr11-57778038-57778971	0.00427266926119332	-0.0354771909113123	0.301	0.335	1	TMX2-CTNND1	0	PCT
1586	chr10-3860867-3861638	0.0042743322343509	0.0481080851194226	0.188	0.162	1	KLF6	75585	PCT
1587	chr6-46170562-46171453	0.00427794303573594	-0.0292497369006289	0.299	0.336	1	ENPP5	0	PCT
1588	chr11-95705282-95706166	0.00427939977715691	-0.0396664303909421	0.097	0.121	1	FAM76B	62775	PCT
1589	chr3-46405213-46406086	0.00428846154055297	-0.0461951755165009	0.168	0.196	1	CCRL2	1076	PCT
1590	chr9-136542066-136542786	0.00429963654930032	-0.0538981754252545	0.094	0.118	1	NOTCH1	0	PCT
1591	chr8-22800531-22801457	0.0042998238127982	-0.0478910468787516	0.194	0.223	1	PEBP4	0	PCT
1592	chr22-41237378-41238240	0.00430124393761133	-0.0395427794874928	0.112	0.138	1	CHADL	0	PCT
1593	chr17-1997169-1997756	0.00430598054261289	-0.0507617303114004	0.099	0.121	1	RTN4RL1	0	PCT
1594	chr4-3714945-3715773	0.00430626404108768	0.0497565571900368	0.138	0.115	1	ADRA2C	50574	PCT
1595	chr7-111561889-111562868	0.0043108797267203	-0.0300957495868767	0.284	0.32	1	IMMP2L	0	PCT
1596	chr15-74239740-74240609	0.00431652953050964	-0.0410489266422974	0.185	0.215	1	CCDC33	0	PCT
1597	chr5-150542728-150543638	0.0043206823227887	-0.0477862972848239	0.216	0.246	1	NDST1	0	PCT
1598	chr2-55268821-55269710	0.00432528644281658	-0.0317795873516902	0.268	0.305	1	MTIF2	0	PCT
1599	chr3-194333424-194334294	0.00432972710259415	-0.0420006720746206	0.171	0.2	1	CPN2	5470	PCT
1600	chr6-108945588-108946504	0.00433679360137795	-0.0416397907498967	0.157	0.187	1	ARMC2	0	PCT
1601	chr1-25771075-25771985	0.00434104125518353	-0.0424631942354088	0.111	0.136	1	MAN1C1	0	PCT
1602	chr14-23201936-23202687	0.00434327023118901	-0.0521749949791138	0.12	0.146	1	RNF212B	0	PCT
1603	chr2-125730736-125731637	0.00434593907780908	-0.0433709473930643	0.12	0.145	1	CNTNAP5	815448	PCT
1604	chr12-25352237-25353133	0.00435422337544578	-0.0564503320923309	0.088	0.11	1	LMNTD1	56173	PCT
1605	chr8-67380617-67381471	0.00435720687348257	-0.0354973222118369	0.149	0.178	1	ARFGEF1	36939	PCT
1606	chr22-20441665-20442560	0.00436344506471308	-0.0536327552950224	0.094	0.117	1	XXbac-B562F10.12	0	PCT
1607	chr4-183658799-183659635	0.00436876997564748	-0.0287400134754339	0.329	0.367	1	RWDD4	0	PCT
1608	chr12-121085596-121086502	0.0043698089595366	-0.0493894378009046	0.151	0.179	1	P2RX7	46316	PCT
1609	chr3-43219342-43220219	0.00437641656534498	-0.0497436381294857	0.096	0.119	1	SNRK	66292	PCT
1610	chr11-70755330-70756220	0.00438211923403733	-0.0517402503115578	0.13	0.154	1	SHANK2	0	PCT
1611	chr4-52046926-52047818	0.00438262734488139	-0.0516514213249506	0.098	0.121	1	SPATA18	3512	PCT
1612	chr2-61470615-61471579	0.00438857870701813	-0.0300693626251047	0.355	0.393	1	USP34	0	PCT
1613	chr6-167675806-167676714	0.00440711973902595	-0.0464092252200846	0.227	0.259	1	AFDN	150207	PCT
1614	chr6-37761707-37762553	0.00441154232993361	-0.0443040043996014	0.196	0.229	1	ZFAND3	56945	PCT
1615	chr5-141923443-141924383	0.0044198046941213	-0.0307982611181135	0.334	0.371	1	KIAA0141	0	PCT
1616	chr3-29285217-29286103	0.00443177369909937	0.0538665491194556	0.1	0.081	1	RP11-9J18.1	0	PCT
1617	chr9-133257838-133258635	0.00443735513842154	-0.0373975683465241	0.269	0.305	1	ABO	0	PCT
1618	chr10-132916334-132917208	0.00444533551514992	-0.0467675522330303	0.113	0.138	1	CFAP46	0	PCT
1619	chr3-172595277-172595858	0.0044482397831362	-0.0428677004121765	0.126	0.153	1	NCEH1	34390	PCT
1620	chr8-143815396-143816251	0.00445349064696924	-0.0322797467269441	0.166	0.196	1	SCRIB	16	PCT
1621	chr5-176447748-176448640	0.00445543954509065	-0.0268157513563333	0.361	0.406	1	FAF2	0	PCT
1622	chr2-203450293-203451176	0.0044567521745615	-0.0583285897007148	0.082	0.103	1	RAPH1	0	PCT
1623	chr16-9047451-9048362	0.00445725215288326	-0.0419928371443709	0.155	0.182	1	C16orf72	43285	PCT
1624	chr11-100830095-100830936	0.00447021524073031	-0.0446324962842146	0.159	0.187	1	ARHGAP42	0	PCT
1625	chr13-81683303-81684190	0.00447336183446112	-0.0370676611285425	0.123	0.149	1	SPRY2	1342351	PCT
1626	chr7-4188880-4189779	0.00447766736055977	-0.0457018915753882	0.161	0.19	1	SDK1	0	PCT
1627	chr8-133350134-133350985	0.0044803164585021	-0.0405089998326711	0.349	0.383	1	NDRG1	48111	PCT
1628	chr4-87092528-87093380	0.00449084102393341	-0.0367787580614337	0.202	0.234	1	AFF1	0	PCT
1629	chr14-92106154-92106989	0.00449551882155926	-0.0342284186881043	0.273	0.308	1	ATXN3	0	PCT
1630	chr6-43263200-43264101	0.00449650581300511	-0.0453818547305426	0.105	0.129	1	TTBK1	0	PCT
1631	chr7-148699417-148700192	0.00450146377983073	-0.0444932375942845	0.119	0.144	1	CUL1	0	PCT
1632	chr22-46155797-46156658	0.00450184412335277	-0.0516232508991054	0.117	0.142	1	PPARA	0	PCT
1633	chr9-129406085-129406996	0.00450541471933519	-0.048035974123527	0.109	0.133	1	NTMT1	201887	PCT
1634	chr11-36502761-36503662	0.00450644926806186	-0.0475091102665554	0.097	0.121	1	TRAF6	0	PCT
1635	chr11-96169789-96170704	0.00450701949755853	-0.0473806650729405	0.139	0.166	1	MAML2	0	PCT
1636	chr1-28321898-28322806	0.00450798499627281	-0.0325013996507778	0.312	0.352	1	MED18	6195	PCT
1637	chr20-62623552-62624421	0.00450858606214508	-0.0314211680355763	0.361	0.397	1	SLCO4A1	18023	PCT
1638	chr15-48975512-48976392	0.00451121541404449	-0.0426692596399005	0.143	0.171	1	SHC4	12067	PCT
1639	chr6-30877403-30878295	0.00451165551777726	-0.0436081963322756	0.144	0.17	1	DDR1	0	PCT
1640	chr4-186538013-186538871	0.00451705515275045	0.0565642527886906	0.165	0.141	1	RP11-215A19.2	0	PCT
1641	chr11-77994418-77995335	0.00452216580959972	-0.0252898630289521	0.442	0.482	1	INTS4	0	PCT
1642	chr8-48884498-48885399	0.0045298381539945	-0.0546375952426965	0.097	0.119	1	SNAI2	32290	PCT
1643	chr13-38783705-38784542	0.00453009181537084	-0.0394792223276861	0.246	0.279	1	FREM2	0	PCT
1644	chr11-104652896-104653785	0.00454231230969821	-0.0596078529387812	0.108	0.13	1	CASP4	289080	PCT
1645	chr1-32964466-32965342	0.00454755420111928	-0.0296502475673996	0.286	0.324	1	RNF19B	0	PCT
1646	chr14-104748947-104749857	0.00455466645586581	-0.0412035967056696	0.188	0.221	1	ADSSL1	1621	PCT
1647	chr9-71677867-71678768	0.00457131515689746	-0.053460150298561	0.115	0.139	1	TMEM2	4597	PCT
1648	chrX-40035303-40036322	0.00458286651193777	0.0559930310338695	0.129	0.107	1	BCOR	13492	PCT
1649	chr6-138507772-138508682	0.00458542554978376	-0.0510550236905551	0.133	0.159	1	NHSL1	0	PCT
1650	chr3-53237831-53238738	0.00458743137648169	-0.0380065972949074	0.296	0.333	1	TKT	0	PCT
1651	chr11-77095434-77096337	0.00459013805452129	0.0521055542018484	0.117	0.096	1	CAPN5	0	PCT
1652	chr21-46155315-46156144	0.00459139256304218	-0.0416324285486565	0.267	0.3	1	FTCD	0	PCT
1653	chr12-120581002-120581903	0.00459298305419602	-0.0286373222540314	0.274	0.31	1	POP5	0	PCT
1654	chr1-207811772-207812645	0.00459310272061485	-0.03320220953389	0.202	0.235	1	CD46	16258	PCT
1655	chr2-20217257-20218166	0.004602945426602	-0.0475195298607461	0.167	0.197	1	SDC1	0	PCT
1656	chr1-47875976-47876890	0.00460491796926917	-0.0418806046843446	0.229	0.261	1	TRABD2B	0	PCT
1657	chr2-20666430-20667471	0.00460548922857922	0.0447277910706158	0.314	0.285	1	GDF7	0	PCT
1658	chr18-79803888-79804797	0.00460798278242308	-0.0461734197687367	0.201	0.233	1	CTDP1	47264	PCT
1659	chr5-150427986-150428890	0.00462260072550256	-0.0348430279019383	0.316	0.353	1	RPS14	14299	PCT
1660	chr1-164635555-164636422	0.00462934678235287	-0.0492745425398634	0.163	0.191	1	PBX1	0	PCT
1661	chr6-26065776-26066610	0.00463094393663581	-0.042670004671285	0.185	0.215	1	HIST1H1C	9347	PCT
1662	chr5-87354317-87355211	0.00463500896913577	-0.0458926858052573	0.116	0.142	1	RASA1	0	PCT
1663	chr15-84637837-84638756	0.00463533752196944	-0.0467888142926838	0.115	0.14	1	WDR73	524	PCT
1664	chr12-52025406-52026120	0.00463700602419612	0.0478489574197449	0.251	0.225	1	NR4A1	0	PCT
1665	chr15-52540170-52541065	0.00463813077097385	-0.0444102983870311	0.157	0.186	1	ARPP19	5979	PCT
1666	chr19-52028017-52028954	0.004641851714652	-0.0359963987126282	0.158	0.185	1	ZNF614	0	PCT
1667	chr5-155455651-155456528	0.0046480485026797	-0.0400857365399355	0.291	0.326	1	SGCD	413815	PCT
1668	chr7-106111782-106112751	0.00464834268846316	-0.0291713989753439	0.331	0.371	1	SYPL1	0	PCT
1669	chr5-176543094-176543937	0.00466284524958237	-0.0337969232329978	0.2	0.233	1	CDHR2	0	PCT
1670	chr15-40068898-40069791	0.00467051369832615	-0.0326919525360344	0.228	0.262	1	BMF	18098	PCT
1671	chr19-56838735-56840092	0.00467081231698683	-0.0224010561482206	0.505	0.542	1	ZIM2	0	PCT
1672	chr3-58187421-58188326	0.00467140847991857	-0.046393387334306	0.107	0.132	1	DNASE1L3	3930	PCT
1673	chr2-221551683-221552580	0.00467297791306762	-0.0531624290276802	0.084	0.105	1	EPHA4	0	PCT
1674	chr1-233613430-233614332	0.00467636328525073	-0.0308263198006226	0.175	0.206	1	KCNK1	0	PCT
1675	chr3-43647119-43648000	0.00468992671243439	-0.0482346013381907	0.097	0.12	1	ANO10	0	PCT
1676	chr5-81851440-81852323	0.00469295405477841	-0.0339560033523814	0.216	0.246	1	SSBP2	99642	PCT
1677	chr1-181784042-181784955	0.0047039605688796	-0.0588070888888936	0.091	0.112	1	CACNA1E	0	PCT
1678	chr17-49707782-49708668	0.00471005726242863	-0.0280643226281161	0.281	0.317	1	SLC35B1	0	PCT
1679	chr22-45309336-45310257	0.00471052775047629	-0.0275747812444452	0.28	0.321	1	FAM118A	0	PCT
1680	chr4-3746765-3747581	0.00471138287210542	-0.0549771178765672	0.092	0.114	1	ADRA2C	18766	PCT
1681	chr12-65937057-65937959	0.00471341505085723	-0.0457560234942387	0.123	0.148	1	HMGA2	0	PCT
1682	chr10-121523377-121524096	0.00471655949915287	-0.0504468475033136	0.081	0.102	1	FGFR2	0	PCT
1683	chr5-10441385-10442280	0.00471815830491943	-0.0340773435266657	0.247	0.282	1	ROPN1L	0	PCT
1684	chr16-21820009-21820920	0.00472580660577047	0.0525075681946308	0.138	0.116	1	NPIPB4	13648	PCT
1685	chr4-69102452-69103313	0.00473524453165545	-0.0496324787830197	0.132	0.158	1	UGT2B7	0	PCT
1686	chr13-110507746-110508062	0.0047430488702433	-0.0403362833647878	0.175	0.204	1	COL4A2	0	PCT
1687	chr7-151696585-151697482	0.00474398918433836	-0.0480565279638138	0.207	0.237	1	PRKAG2	0	PCT
1688	chr11-119419844-119420751	0.00474434220242788	-0.039515949109892	0.24	0.273	1	THY1	0	PCT
1689	chr1-151611519-151612566	0.00474565500090586	-0.0332684579781833	0.247	0.283	1	SNX27	0	PCT
1690	chr5-62969398-62970306	0.00474952602893968	0.0563590037585587	0.116	0.096	1	IPO11	340815	PCT
1691	chr2-236685439-236686336	0.00475233868966077	-0.0540692377159516	0.098	0.121	1	ACKR3	103080	PCT
1692	chr9-120730369-120731277	0.00475936079655133	-0.0455534712570468	0.17	0.198	1	MEGF9	15898	PCT
1693	chr7-119010386-119011291	0.00477744989654861	-0.0563083085954384	0.141	0.166	1	ANKRD7	514214	PCT
1694	chr19-41363649-41364549	0.00478723373954835	-0.0307922232016618	0.333	0.368	1	CTC-435M10.3	0	PCT
1695	chr21-29346986-29347870	0.00478981644172778	-0.0465873906151258	0.226	0.257	1	BACH1	0	PCT
1696	chr1-2238281-2239073	0.00478996945780262	-0.0453749677847679	0.094	0.117	1	SKI	0	PCT
1697	chr6-52063559-52064507	0.00479386261846598	-0.0405162562699829	0.183	0.213	1	PKHD1	0	PCT
1698	chr22-39443136-39443919	0.00480974720054724	-0.0504994505828159	0.093	0.116	1	TAB1	6075	PCT
1699	chr15-51981296-51982096	0.00481261178556963	-0.0494712776267016	0.11	0.134	1	MAPK6	0	PCT
1700	chr3-50611558-50612473	0.0048152830085391	-0.0257402046720442	0.421	0.46	1	CISH	0	PCT
1701	chr18-25739116-25740022	0.00482373574382243	-0.0563321790298031	0.12	0.144	1	SS18	276230	PCT
1702	chr10-50417849-50418705	0.00483720190603842	-0.0346794163806214	0.147	0.176	1	SGMS1	0	PCT
1703	chr2-108285436-108286370	0.00483793741575673	-0.0475971241774066	0.184	0.213	1	SULT1C2	2268	PCT
1704	chr3-113142219-113143145	0.00483947173344496	-0.0463161244645261	0.11	0.135	1	BOC	67857	PCT
1705	chr22-24010875-24011746	0.00485059932588011	-0.0311589706033307	0.285	0.322	1	CABIN1	0	PCT
1706	chr16-67017647-67018550	0.00485371853412835	-0.0420863652455472	0.142	0.17	1	CES4A	7888	PCT
1707	chr6-131836239-131837161	0.0048554560856296	-0.0551513305182129	0.093	0.116	1	ENPP1	0	PCT
1708	chr19-6744559-6745441	0.00486522007124688	-0.044593854756152	0.191	0.219	1	TRIP10	0	PCT
1709	chr1-150368894-150369764	0.00486599328899318	-0.0461982799201265	0.103	0.127	1	RPRD2	0	PCT
1710	chr2-1990435-1991334	0.00486813774389584	-0.0578106389892032	0.105	0.127	1	MYT1L	0	PCT
1711	chr6-53547661-53548569	0.00487370129014888	-0.0281718202251835	0.394	0.435	1	GCLC	0	PCT
1712	chr5-142499578-142500394	0.00487380651744267	-0.043872980219992	0.25	0.282	1	FGF1	91783	PCT
1713	chr15-72272268-72273166	0.00488002971532968	-0.0265356759787803	0.334	0.374	1	PARP6	0	PCT
1714	chr18-70047722-70048598	0.00488556742326382	-0.0524722180631492	0.105	0.128	1	RTTN	0	PCT
1715	chr3-161275171-161276146	0.00489002973919415	-0.0542365312936966	0.079	0.1	1	NMD3	21638	PCT
1716	chr8-70668788-70669629	0.00489388407243505	-0.0288911067400871	0.326	0.365	1	LACTB2	0	PCT
1717	chr5-157743214-157744104	0.00491002604100571	-0.0367992721069516	0.231	0.264	1	LSM11	0	PCT
1718	chr8-22060140-22061014	0.00491033086065861	-0.0400381384525219	0.099	0.123	1	DMTN	0	PCT
1719	chr14-90757992-90758922	0.00491695203474622	-0.0327718738636523	0.274	0.309	1	TTC7B	0	PCT
1720	chr4-158823149-158823989	0.00492696802673644	-0.0515192688026156	0.089	0.11	1	FNIP2	0	PCT
1721	chr1-19734090-19735031	0.00492738228905654	-0.0390469549818763	0.236	0.269	1	TMCO4	0	PCT
1722	chr2-20757403-20758279	0.00492891265012258	-0.0519170772194513	0.136	0.161	1	LDAH	0	PCT
1723	chr3-185943166-185944053	0.00494254913110101	-0.0411718182022137	0.176	0.206	1	TRA2B	5029	PCT
1724	chr4-48739476-48740492	0.00495757439695681	-0.0578794423953307	0.123	0.147	1	FRYL	0	PCT
1725	chr8-89902035-89902934	0.00495814017941371	-0.0286065557447491	0.308	0.344	1	OSGIN2	0	PCT
1726	chr1-165606398-165607302	0.00497360446389416	0.0539844794346491	0.104	0.085	1	MGST3	23558	PCT
1727	chr20-16283178-16283928	0.00498000772429866	-0.0372983078873563	0.147	0.174	1	KIF16B	0	PCT
1728	chr22-43018316-43019166	0.00498112145290211	-0.0429099034352119	0.258	0.29	1	PACSIN2	3170	PCT
1729	chr15-69224177-69225079	0.00498318943813404	-0.0507213463564432	0.135	0.16	1	GLCE	0	PCT
1730	chr5-56460424-56461335	0.00498395534899258	-0.0486678089614148	0.151	0.177	1	C5orf67	50231	PCT
1731	chr19-58182751-58183635	0.00498438079332613	0.0427812940470935	0.287	0.261	1	ZNF274	0	PCT
1732	chr1-234537951-234538801	0.00499704781374794	-0.0444778471335259	0.228	0.259	1	TARBP1	58847	PCT
1733	chr3-46889589-46890392	0.00499912318696865	-0.0556575954446905	0.111	0.134	1	PTH1R	0	PCT
1734	chr5-133944231-133944999	0.00499990234655889	-0.0394179442560849	0.094	0.117	1	C5orf15	10502	PCT
1735	chr5-43120988-43121798	0.00500259743978055	0.0335586851528444	0.487	0.463	1	ZNF131	0	PCT
1736	chr1-47963290-47964193	0.00500824582097743	-0.0440499432588131	0.219	0.249	1	TRABD2B	0	PCT
1737	chr1-47979531-47980427	0.00502439440624157	-0.0540044209385643	0.089	0.111	1	TRABD2B	0	PCT
1738	chr10-32943835-32944725	0.00503035155336169	0.06407168512026	0.135	0.115	1	ITGB1	0	PCT
1739	chr10-93465728-93466460	0.00503039817553175	0.0348801977148283	0.117	0.097	1	MYOF	0	PCT
1740	chr2-70517502-70518399	0.00503322681600396	-0.0528950449213529	0.08	0.101	1	TGFA	0	PCT
1741	chr22-36481559-36482288	0.00503585071245467	-0.0306461062625388	0.274	0.309	1	TXN2	0	PCT
1742	chr16-89545716-89546318	0.00504764507334358	-0.0440756261226102	0.189	0.22	1	SPG7	0	PCT
1743	chr12-57127342-57128218	0.00504960026233365	0.0431014564993738	0.286	0.259	1	STAT6	0	PCT
1744	chr3-53478133-53478955	0.00505870882646577	-0.0363255612054268	0.32	0.358	1	CACNA1D	0	PCT
1745	chr4-82798443-82799315	0.00506028735318744	-0.0330095843670805	0.084	0.106	1	SCD5	0	PCT
1746	chr12-56467949-56468980	0.00506041150493315	-0.0399513809946881	0.174	0.201	1	MIP	0	PCT
1747	chr4-176307196-176308088	0.00506581632689569	-0.0410859808284281	0.291	0.324	1	SPCS3	11875	PCT
1748	chr8-144063103-144064009	0.0050731582276226	0.0486068305355244	0.136	0.115	1	OPLAH	0	PCT
1749	chr3-43612164-43613056	0.00509144776767236	-0.0553728975690128	0.104	0.127	1	ANO10	0	PCT
1750	chr5-86805949-86806862	0.00510258704773713	-0.0474878040587818	0.127	0.153	1	COX7C	184986	PCT
1751	chr2-202635529-202636506	0.005108237816902	-0.030077988134168	0.285	0.321	1	FAM117B	0	PCT
1752	chr18-3585543-3586449	0.00511081655048459	-0.0431315410745693	0.086	0.108	1	DLGAP1	0	PCT
1753	chr12-27032436-27033339	0.005119444144508	-0.0516574382258991	0.136	0.162	1	MED21	0	PCT
1754	chr11-48080909-48081794	0.00512356165342716	-0.0409073035267086	0.14	0.167	1	PTPRJ	0	PCT
1755	chr10-44963846-44964739	0.00513578809740503	-0.0327372165908157	0.296	0.335	1	RASSF4	0	PCT
1756	chr19-35040867-35041889	0.00513864899242249	-0.0324952191744994	0.395	0.431	1	HPN	0	PCT
1757	chr21-36097616-36098518	0.00514116824703282	-0.043689979312144	0.129	0.153	1	SETD4	18226	PCT
1758	chr6-2558565-2559406	0.0051491285505259	-0.0504679949426059	0.133	0.158	1	MYLK4	104222	PCT
1759	chr2-86352089-86352989	0.00515157103611465	-0.04893115350998	0.136	0.162	1	REEP1	14005	PCT
1760	chr2-178522741-178523624	0.00515299714558865	-0.0433311159373141	0.125	0.15	1	TTN	2364	PCT
1761	chr22-46147214-46148055	0.00515496381958378	-0.040137427220804	0.198	0.23	1	PPARA	2465	PCT
1762	chr12-19482528-19483392	0.00515575856089796	-0.0489834395998624	0.099	0.122	1	AEBP2	0	PCT
1763	chr20-47224528-47225378	0.00516546271587576	-0.0524840351652422	0.124	0.148	1	ZMYND8	0	PCT
1764	chr6-142374988-142375896	0.00516945431206762	-0.0477687002730811	0.137	0.164	1	ADGRG6	0	PCT
1765	chr6-24521967-24522889	0.00517352778951216	-0.042578393200122	0.151	0.178	1	ALDH5A1	0	PCT
1766	chr1-202888556-202889443	0.00517886935127165	-0.0324957038746411	0.272	0.306	1	RABIF	0	PCT
1767	chr15-90191711-90192598	0.00518492423658598	-0.0370224071444085	0.288	0.322	1	SEMA4B	0	PCT
1768	chr10-113679029-113679361	0.00518753329979462	-0.046922358855869	0.095	0.117	1	CASP7	0	PCT
1769	chr19-38701180-38702082	0.00518920115751759	-0.0427427345653154	0.268	0.302	1	ACTN4	0	PCT
1770	chr7-98251786-98252652	0.00519068793626888	-0.0299063195842305	0.345	0.381	1	TECPR1	0	PCT
1771	chr8-143430305-143431434	0.0052030568252197	-0.0334675008865486	0.253	0.288	1	MAFA	0	PCT
1772	chr6-28281180-28282063	0.00521451794347693	-0.0484822155124649	0.102	0.126	1	RP5-874C20.8	0	PCT
1773	chr1-15201742-15202589	0.00521452422737775	-0.0392574999563456	0.196	0.224	1	TMEM51	0	PCT
1774	chr13-23789494-23790425	0.00521653914422406	-0.0453568729710249	0.082	0.104	1	MIPEP	0	PCT
1775	chr15-89325956-89326860	0.00521749569403887	-0.0467847207185202	0.142	0.17	1	POLG	0	PCT
1776	chr15-48781340-48782204	0.00521782794085826	-0.0510183795974231	0.103	0.127	1	CEP152	0	PCT
1777	chr3-131386203-131387097	0.00522134351421735	-0.0461888886867121	0.224	0.257	1	NUDT16	0	PCT
1778	chr1-25727516-25728343	0.00522240788304536	-0.0365445751383768	0.207	0.242	1	MAN1C1	0	PCT
1779	chr3-40267809-40268720	0.00523087331823679	-0.0506443949009317	0.178	0.206	1	MYRIP	7487	PCT
1780	chr2-160221489-160222384	0.00524750074302679	-0.0371610532335159	0.245	0.278	1	ITGB6	0	PCT
1781	chr7-20738260-20739087	0.00525306666484624	-0.0574126878587147	0.102	0.125	1	ABCB5	0	PCT
1782	chr6-166556619-166557530	0.00525535619645309	-0.03574738555757	0.264	0.299	1	RPS6KA2	0	PCT
1783	chr21-42892780-42893670	0.00525570356127928	-0.0259325016877323	0.423	0.463	1	NDUFV3	0	PCT
1784	chr5-138944304-138945208	0.00525832334317431	-0.0399152747604709	0.181	0.211	1	SIL1	1511	PCT
1785	chr11-12377348-12378286	0.00526827296032794	-0.0323353002197606	0.253	0.286	1	PARVA	0	PCT
1786	chr5-1093102-1093991	0.00527055155137577	-0.0533476060819826	0.103	0.126	1	SLC12A7	0	PCT
1787	chr5-71757607-71758479	0.00527577607910368	-0.045570914343534	0.107	0.13	1	CARTPT	36558	PCT
1788	chr20-29445138-29445974	0.00527686113697234	-0.0389246527724678	0.104	0.128	1	DEFB115	1811689	PCT
1789	chr12-63917992-63918911	0.00529835000103059	-0.0380461739529556	0.234	0.267	1	SRGAP1	0	PCT
1790	chr16-53207749-53208692	0.00530797255479078	-0.0341519674156192	0.159	0.188	1	CHD9	0	PCT
1791	chr5-29068260-29069167	0.00531650932162426	-0.044774448466447	0.147	0.176	1	CDH9	1947109	PCT
1792	chr4-23267960-23268838	0.00532041889713388	-0.0482238358992963	0.139	0.165	1	PPARGC1A	486202	PCT
1793	chr16-15395471-15396328	0.00533883605564642	0.0517875860573917	0.132	0.111	1	RP11-1021N1.1	0	PCT
1794	chr5-173627793-173628698	0.00534853087674302	-0.0455107881299173	0.177	0.207	1	BOD1	11132	PCT
1795	chr6-26183293-26184184	0.00535306763943279	-0.0344256102442013	0.237	0.272	1	HIST1H2BE	0	PCT
1796	chr4-82484721-82485632	0.00537267480226928	-0.0502735587948342	0.126	0.152	1	TMEM150C	0	PCT
1797	chr3-98039187-98040092	0.00537412819294128	-0.0436330227429846	0.106	0.129	1	GABRR3	3882	PCT
1798	chr19-1897323-1898233	0.00537459295599437	-0.0392697497353393	0.096	0.118	1	SCAMP4	6980	PCT
1799	chr7-134345415-134346324	0.0053815267095173	-0.0471927974889861	0.144	0.172	1	SLC35B4	28363	PCT
1800	chr15-58933254-58934120	0.00539650607459391	-0.0278852051480803	0.326	0.364	1	RNF111	0	PCT
1801	chr9-96856574-96857483	0.00539819489761816	-0.0410809901793652	0.089	0.111	1	ZNF782	0	PCT
1802	chr8-126555304-126556185	0.00539927603801544	-0.0317100755232115	0.307	0.345	1	FAM84B	0	PCT
1803	chr5-95730746-95731591	0.00540898762182914	-0.0339541113307014	0.083	0.104	1	RHOBTB3	0	PCT
1804	chr13-50081723-50082461	0.00541807312273532	-0.0342771116630191	0.276	0.308	1	DLEU1	0	PCT
1805	chr5-151016088-151016842	0.0054194514316965	-0.0490825325449262	0.155	0.182	1	AC008641.1	75	PCT
1806	chr9-87657429-87658353	0.00542295268862651	-0.0534022051670999	0.096	0.118	1	DAPK1	0	PCT
1807	chr15-31080250-31081120	0.00543279570936225	0.0506839038227136	0.201	0.176	1	TRPM1	0	PCT
1808	chr3-173685230-173686114	0.00543564506503755	-0.0401220174223271	0.251	0.284	1	NLGN1	0	PCT
1809	chr1-205631622-205632422	0.00544023495401869	-0.0258452503972845	0.298	0.337	1	ELK4	0	PCT
1810	chr13-94549187-94550090	0.00544249349219136	-0.0254149052182601	0.334	0.378	1	TGDS	23960	PCT
1811	chr12-98533535-98534420	0.0054442615834729	-0.0538184207270775	0.104	0.128	1	TMPO	0	PCT
1812	chr14-23123287-23124176	0.00544978059079899	-0.0542440178511488	0.09	0.112	1	SLC7A8	1118	PCT
1813	chr20-48406504-48407422	0.00545165482682742	-0.0520169807026533	0.094	0.117	1	PREX1	216829	PCT
1814	chr3-128123440-128124352	0.00545630490125984	-0.0260008354725254	0.292	0.33	1	RUVBL1	0	PCT
1815	chr12-68358466-68359370	0.00546266749443568	-0.0431952218981437	0.123	0.148	1	MDM1	26084	PCT
1816	chr9-96854025-96854902	0.00546655266680904	0.0471469327411145	0.268	0.242	1	ZNF782	0	PCT
1817	chr6-108589054-108589959	0.0054672640414126	-0.0383037731356035	0.142	0.169	1	FOXO3	0	PCT
1818	chr6-79078019-79078943	0.0054723998300247	-0.0339478400327857	0.269	0.301	1	PHIP	0	PCT
1819	chr3-119702524-119703435	0.0054842778907467	-0.0318397372099355	0.282	0.316	1	MAATS1	0	PCT
1820	chr7-157273416-157274385	0.00548864072078368	-0.0465842955834909	0.148	0.175	1	UBE3C	4043	PCT
1821	chr3-194089273-194090195	0.00549617122988325	-0.0346040637970026	0.185	0.216	1	HES1	45949	PCT
1822	chr2-238319940-238320854	0.00551740828248312	-0.0270579896686482	0.303	0.343	1	TRAF3IP1	0	PCT
1823	chr4-110006919-110007836	0.00552249394796686	-0.0423103861774305	0.165	0.193	1	EGF	0	PCT
1824	chr2-134501442-134502362	0.00552377810608525	-0.0535333613996608	0.095	0.117	1	TMEM163	0	PCT
1825	chr10-117540950-117541689	0.00552469621838144	-0.0411224192844705	0.171	0.199	1	EMX2	754	PCT
1826	chr14-90501746-90502627	0.00552895863441011	-0.0381187785414422	0.26	0.294	1	TTC7B	21936	PCT
1827	chr1-31567727-31568592	0.00553093461620763	-0.0555682139190864	0.126	0.15	1	TINAGL1	7892	PCT
1828	chr20-17648871-17649776	0.00554395113925727	-0.0452960925501825	0.079	0.1	1	RRBP1	0	PCT
1829	chr20-36093293-36094170	0.00555403165034338	0.0444858750389091	0.124	0.103	1	EPB41L1	0	PCT
1830	chr11-73597908-73598813	0.00555428145850235	-0.0257202138230213	0.415	0.452	1	FAM168A	0	PCT
1831	chr7-4134403-4135180	0.00555625819201532	-0.0418526368929835	0.226	0.258	1	SDK1	0	PCT
1832	chr15-28831827-28832727	0.00555630123414481	0.0540854895958359	0.106	0.087	1	GOLGA6L7P	9105	PCT
1833	chr1-73333857-73334746	0.0055618973852446	-0.0552861468783212	0.086	0.107	1	LRRIQ3	691268	PCT
1834	chr8-119873296-119874153	0.00556405254423351	-0.0281026746780719	0.365	0.403	1	DEPTOR	0	PCT
1835	chr3-142723674-142724494	0.00557233006654681	-0.0361835427317236	0.126	0.151	1	TRPC1	0	PCT
1836	chr1-171295060-171295993	0.00557787109346905	-0.0440499277946664	0.107	0.132	1	FMO1	9081	PCT
1837	chr2-128696164-128697048	0.00558241514566537	-0.0571898868018	0.087	0.108	1	HS6ST1	377586	PCT
1838	chr9-15306902-15307806	0.00558697845349444	-0.0308999523984955	0.381	0.419	1	TTC39B	0	PCT
1839	chr10-102641800-102642855	0.00559042214320475	-0.0261079489736861	0.35	0.389	1	TRIM8	1640	PCT
1840	chr20-38807315-38808184	0.00559059670222708	-0.0450994140058621	0.279	0.312	1	PPP1R16B	0	PCT
1841	chr13-76813628-76814524	0.00559140222925169	-0.0527005544555268	0.142	0.168	1	KCTD12	65641	PCT
1842	chr7-95440750-95441620	0.00559163811371793	-0.0425633079542392	0.115	0.139	1	PON2	5420	PCT
1843	chr2-164313907-164314817	0.00559640083108989	-0.0487973845689783	0.182	0.21	1	GRB14	177994	PCT
1844	chr17-43449305-43450203	0.00561344791113261	-0.0442507037636557	0.162	0.189	1	DHX8	33661	PCT
1845	chr1-244834908-244835843	0.00562051539071902	-0.0256956620870099	0.336	0.375	1	COX20	0	PCT
1846	chr16-89828102-89828964	0.00562460320879005	-0.0334076599533239	0.164	0.193	1	SPIRE2	0	PCT
1847	chr8-102797356-102798267	0.00562935291079864	-0.0544410894690316	0.146	0.171	1	AZIN1	28089	PCT
1848	chr20-833173-834069	0.00563143489185575	-0.0336940311927501	0.243	0.274	1	FAM110A	0	PCT
1849	chr22-31211766-31212644	0.00563664898464011	-0.0369166058699719	0.173	0.202	1	LIMK2	0	PCT
1850	chr1-48069757-48070692	0.00563864188260739	-0.0436849608327443	0.137	0.164	1	AL356289.1	31375	PCT
1851	chr19-54463575-54464196	0.00563940384827919	0.0423260389651551	0.218	0.193	1	LENG9	0	PCT
1852	chr1-185317060-185317901	0.00564326116089649	-0.0222721154352812	0.388	0.433	1	IVNS1ABP	0	PCT
1853	chr13-23678779-23679665	0.0056461741357072	-0.0379352710689893	0.193	0.221	1	TNFRSF19	2674	PCT
1854	chr12-31620004-31620905	0.00564789543904621	-0.0482968522882735	0.183	0.213	1	ETFBKMT	26254	PCT
1855	chr11-85647493-85648372	0.00564984353543235	-0.0325235135621368	0.248	0.281	1	TMEM126A	0	PCT
1856	chr17-65172467-65173100	0.00566261111056779	0.0571816585996471	0.101	0.083	1	RGS9	0	PCT
1857	chr10-62039654-62040550	0.0056672916526794	-0.050765726368807	0.125	0.15	1	ARID5B	0	PCT
1858	chr1-43365935-43366821	0.00567519958979398	-0.0439787061726939	0.078	0.1	1	ELOVL1	0	PCT
1859	chr9-38016034-38016852	0.00567641187067173	0.0453394146785046	0.128	0.106	1	RP11-613M10.9	0	PCT
1860	chr2-127100359-127101288	0.00567901192201861	-0.0411658951920558	0.252	0.283	1	BIN1	0	PCT
1861	chr1-179882093-179882975	0.00568111568948069	-0.0249023457034388	0.447	0.492	1	TOR1AIP1	0	PCT
1862	chr17-4003469-4004306	0.00568237868239763	-0.0412744991085808	0.174	0.203	1	ZZEF1	138	PCT
1863	chr9-88529829-88530705	0.00568317954727536	0.0505909098585589	0.195	0.171	1	NXNL2	4395	PCT
1864	chr8-35736841-35737709	0.00568357667381586	-0.0507471674361599	0.098	0.121	1	UNC5D	0	PCT
1865	chr15-78950177-78950919	0.00568550031402552	-0.0492459721072689	0.194	0.223	1	CTSH	602	PCT
1866	chr4-152045599-152046451	0.00568961365931379	-0.0497796192454671	0.09	0.111	1	FBXW7	274807	PCT
1867	chr22-43293330-43294302	0.00569131204027345	-0.0523120816853853	0.105	0.128	1	SCUBE1	0	PCT
1868	chr1-202018493-202019414	0.0056940615010333	0.0419733657334716	0.137	0.115	1	ELF3	1304	PCT
1869	chr16-27505480-27506381	0.00570595015886844	-0.0564610098648065	0.081	0.101	1	GTF3C1	0	PCT
1870	chr7-134351267-134352085	0.00571563330186318	-0.0360282654049721	0.093	0.117	1	SLC35B4	34215	PCT
1871	chr6-149922761-149923663	0.00572046193124413	-0.0347641912814491	0.206	0.236	1	RAET1G	0	PCT
1872	chr10-73816870-73817766	0.00572586494903753	0.0545133988678391	0.213	0.189	1	CAMK2G	0	PCT
1873	chr15-78988258-78989162	0.00572656632724171	-0.0361031407058394	0.332	0.363	1	RASGRF1	0	PCT
1874	chr11-95291654-95292553	0.00572690419279881	-0.0536530506260686	0.132	0.156	1	SESN3	59112	PCT
1875	chr17-50135016-50135607	0.00572860473258195	-0.0435106595937858	0.094	0.117	1	PPP1R9B	0	PCT
1876	chr8-126646434-126647333	0.00573032926074534	-0.045714869506739	0.191	0.221	1	FAM84B	88040	PCT
1877	chr17-48816733-48817645	0.00573328915736674	-0.0296581987929733	0.188	0.219	1	TTLL6	0	PCT
1878	chr11-128240452-128241311	0.00573503944556356	-0.053353774026123	0.115	0.138	1	ETS1	217449	PCT
1879	chr11-71928422-71929292	0.00573937507384152	-0.0313435833004133	0.292	0.326	1	RP11-849H4.2	0	PCT
1880	chr9-126838461-126839394	0.00575200928901472	-0.0510766526031677	0.087	0.108	1	ZBTB43	250	PCT
1881	chr19-8525394-8526250	0.00575967964548622	0.0331699855388112	0.373	0.348	1	MYO1F	0	PCT
1882	chr17-8222659-8223475	0.00577411273295755	-0.0281665812102951	0.236	0.27	1	CTC1	1345	PCT
1883	chr2-119487327-119488226	0.00577789725652639	-0.0300013196239615	0.256	0.289	1	SCTR	0	PCT
1884	chr17-64732268-64733174	0.00578037006366277	-0.0473330160925865	0.159	0.185	1	SMURF2	70199	PCT
1885	chr13-39501479-39502385	0.00579156402964705	-0.0546274654840317	0.111	0.134	1	LHFP	0	PCT
1886	chr1-168230485-168231334	0.00579856664012227	-0.0460707637234705	0.225	0.255	1	SFT2D2	0	PCT
1887	chr21-45455071-45455981	0.00580163479361029	-0.0399227267543041	0.21	0.242	1	COL18A1	0	PCT
1888	chr11-10258223-10259010	0.00580786251131601	-0.0508761059829951	0.088	0.11	1	SBF2	0	PCT
1889	chr16-57622324-57623226	0.00580887488300351	-0.0363566317030012	0.348	0.384	1	ADGRG1	0	PCT
1890	chr15-52179257-52180145	0.00581859887583068	-0.0244841274409377	0.234	0.271	1	GNB5	0	PCT
1891	chr9-86099075-86099991	0.00581870809990417	-0.036265840598308	0.09	0.112	1	GOLM1	0	PCT
1892	chr14-75358837-75359742	0.00584574552140481	-0.0547546557451812	0.088	0.109	1	JDP2	67973	PCT
1893	chrX-10620097-10620948	0.00585100082573875	0.0512747395599371	0.125	0.105	1	MID1	0	PCT
1894	chr16-66952266-66953175	0.00585616362812549	0.0555601792883889	0.154	0.132	1	CES2	7169	PCT
1895	chr10-68260893-68261817	0.00585941911689566	-0.0440818050022099	0.101	0.124	1	PBLD	20842	PCT
1896	chr15-45344670-45345558	0.00586560748800408	-0.046542624327204	0.166	0.193	1	GATM	15565	PCT
1897	chr3-184005807-184006695	0.00586788995622545	-0.0366294609245071	0.08	0.101	1	ABCC5	0	PCT
1898	chr1-116376038-116376945	0.00586887639737395	-0.0372301303899588	0.197	0.226	1	ATP1A1	0	PCT
1899	chr1-209645717-209646640	0.00587460434868434	-0.0507722510251752	0.148	0.174	1	LAMB3	0	PCT
1900	chr4-55395452-55396320	0.00587534566398216	-0.0237974042060784	0.349	0.387	1	TMEM165	0	PCT
1901	chr13-20943263-20944057	0.00587927762726125	-0.0370868726769776	0.116	0.141	1	LATS2	28974	PCT
1902	chr7-44568354-44569257	0.00588223403258681	0.0558555842618843	0.231	0.207	1	DDX56	0	PCT
1903	chr9-123046483-123047311	0.0058933310024399	-0.0564414004208293	0.127	0.15	1	RABGAP1	0	PCT
1904	chr10-5071323-5072250	0.00589568687660153	-0.0325352909211494	0.369	0.406	1	AKR1C3	0	PCT
1905	chr7-149414768-149415685	0.00590737969345711	-0.0391326018277801	0.205	0.237	1	ZNF777	15677	PCT
1906	chr12-69534152-69535049	0.00591199704906468	-0.040130639682853	0.17	0.198	1	FRS2	0	PCT
1907	chr17-63841395-63842101	0.00591797081477518	0.0589562949743672	0.166	0.145	1	SMARCD2	0	PCT
1908	chr1-169426950-169427837	0.00592379872495515	-0.0415474712721525	0.091	0.114	1	CCDC181	0	PCT
1909	chr4-7034336-7035253	0.00593929745657065	-0.0506134639267845	0.095	0.117	1	TBC1D14	1217	PCT
1910	chr19-3343545-3344622	0.00594371737317507	-0.0370106974904023	0.218	0.251	1	NFIC	14940	PCT
1911	chr12-104288431-104289317	0.00594375731712538	-0.0392445763532606	0.187	0.216	1	TXNRD1	0	PCT
1912	chr2-73080592-73081451	0.00595018423433957	-0.0403412768401153	0.298	0.335	1	RAB11FIP5	0	PCT
1913	chr8-142662119-142663014	0.00595252366170157	-0.0472753959402503	0.14	0.166	1	JRK	0	PCT
1914	chr3-122563960-122564860	0.00596110013896286	-0.0264999627399993	0.206	0.241	1	PARP9	0	PCT
1915	chr2-231786076-231786928	0.00596914249418107	-0.0380874642588573	0.121	0.146	1	PDE6D	0	PCT
1916	chr6-134678290-134679202	0.00597019013814862	-0.0389308619298619	0.248	0.282	1	ALDH8A1	238187	PCT
1917	chr9-74496789-74497678	0.00597172171782247	0.051987539783363	0.154	0.132	1	RORB	0	PCT
1918	chr1-85048067-85049038	0.00597469893704073	-0.0448323211846977	0.17	0.198	1	WDR63	0	PCT
1919	chr1-40531204-40532088	0.00598361929896382	-0.0301753219901204	0.242	0.279	1	ZNF684	0	PCT
1920	chr17-37609033-37609907	0.0060017508544456	-0.0310282979216941	0.231	0.265	1	SYNRG	0	PCT
1921	chr17-45405089-45405965	0.00600612685718173	-0.0408255719661603	0.25	0.283	1	ARHGAP27	0	PCT
1922	chr14-22613917-22614828	0.00600751905105845	-0.0365801800387633	0.146	0.172	1	ABHD4	701	PCT
1923	chr2-98702110-98702965	0.00601086922769284	-0.0390393296783131	0.225	0.258	1	MGAT4A	0	PCT
1924	chr15-96184049-96184765	0.00601243591107741	-0.0393279089599488	0.168	0.197	1	NR2F2	141172	PCT
1925	chr5-154753451-154754161	0.00601295913638713	-0.0456129992127468	0.1	0.122	1	LARP1	0	PCT
1926	chr4-26319145-26319980	0.00601422880344135	-0.0252133603835766	0.372	0.411	1	RBPJ	0	PCT
1927	chr20-63241106-63242018	0.00601843010180531	-0.0450611823744786	0.096	0.119	1	NKAIN4	0	PCT
1928	chr9-78278469-78279296	0.0060248258021735	-0.0573350086053567	0.083	0.104	1	CEP78	0	PCT
1929	chr8-9248033-9248964	0.00602538319185607	-0.0542576999359873	0.091	0.112	1	PPP1R3B	96458	PCT
1930	chr22-23521496-23522384	0.0060294597092149	-0.031382907755862	0.143	0.169	1	IGLL1	50740	PCT
1931	chr17-68451406-68452330	0.00604193101056375	-0.0525354667619942	0.092	0.113	1	WIPI1	0	PCT
1932	chr18-26543127-26543960	0.00604411884282282	-0.049567836427436	0.099	0.121	1	KCTD1	0	PCT
1933	chr13-72982872-72983769	0.00605066388673012	-0.040474782719567	0.119	0.143	1	PIBF1	0	PCT
1934	chr3-190163874-190164780	0.00605413643037501	-0.0490725608765974	0.09	0.112	1	P3H2	41436	PCT
1935	chr12-132985891-132986791	0.00607003487061967	-0.0327876220857633	0.249	0.281	1	ZNF26	0	PCT
1936	chr17-18866822-18867711	0.00607253024450458	-0.0563686152845639	0.103	0.126	1	PRPSAP2	0	PCT
1937	chr12-71694192-71695070	0.00607355932715069	-0.0451490511033494	0.208	0.239	1	RP11-293I14.2	0	PCT
1938	chr7-149284763-149285651	0.00607419951614818	-0.0289551059015105	0.245	0.277	1	ZNF783	0	PCT
1939	chr12-93784115-93784994	0.00607448163829231	-0.0486275413611122	0.187	0.214	1	CRADD	0	PCT
1940	chr18-23192076-23192901	0.00607526951879852	-0.0444065823235082	0.166	0.193	1	CABLES1	0	PCT
1941	chr2-24047028-24047939	0.00609586399911415	-0.0303300786783242	0.287	0.321	1	MFSD2B	0	PCT
1942	chr16-15398552-15399451	0.00610011985259311	0.0514148235323856	0.151	0.128	1	RP11-1021N1.1	0	PCT
1943	chr1-235336754-235337622	0.00610667265177249	-0.0449152933701688	0.135	0.161	1	GGPS1	0	PCT
1944	chr20-63652996-63653879	0.00611239475802715	-0.0345396423669893	0.117	0.142	1	STMN3	0	PCT
1945	chr17-18950642-18951497	0.00611906579459474	-0.034834170846704	0.237	0.271	1	SLC5A10	0	PCT
1946	chr19-44718323-44719246	0.0061338161919831	-0.0296966337022157	0.104	0.127	1	CEACAM16	7608	PCT
1947	chr22-19144309-19145207	0.00614294524499802	-0.0323353624853697	0.262	0.295	1	DGCR14	0	PCT
1948	chr7-125316258-125317156	0.00615076656997126	-0.0499437414228852	0.091	0.113	1	POT1	386274	PCT
1949	chr21-44510425-44511268	0.00615476536155271	-0.0428847219317176	0.115	0.141	1	TSPEAR	0	PCT
1950	chr8-24572908-24573798	0.00616632683681334	0.0448771252913497	0.162	0.139	1	ADAM7	45937	PCT
1951	chr20-32440172-32441063	0.00616745230057082	-0.0460544921219877	0.123	0.148	1	ASXL1	852	PCT
1952	chr19-47348763-47349674	0.00616761179585327	-0.0312668476703132	0.243	0.276	1	DHX34	0	PCT
1953	chr6-31834288-31835156	0.00617623144504166	-0.0303305955279493	0.211	0.242	1	C6orf48	0	PCT
1954	chr6-107847976-107848881	0.00618159341362843	-0.0437998464509595	0.118	0.142	1	SEC63	18874	PCT
1955	chr3-192917616-192918482	0.00618894399070394	-0.0380536611796806	0.216	0.246	1	MB21D2	0	PCT
1956	chr18-44943123-44944052	0.00620006634706856	-0.0476362606653757	0.08	0.1	1	SETBP1	0	PCT
1957	chr15-29670712-29671642	0.00620779080671551	-0.0338915231077928	0.304	0.337	1	TJP1	27724	PCT
1958	chr2-208820048-208820931	0.00621943977955228	-0.047742325905097	0.092	0.114	1	PTH2R	0	PCT
1959	chr1-180630607-180631381	0.00622362191557542	-0.0375269369974006	0.263	0.299	1	XPR1	622	PCT
1960	chr7-16921362-16922243	0.00622612608836504	-0.0422380940606911	0.089	0.111	1	AGR3	39374	PCT
1961	chr4-177222617-177223477	0.00622629706268381	-0.0442679936049354	0.093	0.116	1	NEIL3	86358	PCT
1962	chr8-138672776-138673656	0.00623131580153713	-0.0440181948312346	0.219	0.248	1	COL22A1	0	PCT
1963	chr4-40856723-40857623	0.00623164570558602	-0.035775713388588	0.15	0.179	1	APBB2	0	PCT
1964	chr20-24350732-24351644	0.00624152465912192	-0.0546132277216355	0.089	0.11	1	SYNDIG1	117554	PCT
1965	chr19-5823468-5824289	0.00624612169044797	0.0568594281841021	0.106	0.087	1	NRTN	0	PCT
1966	chr14-36161721-36162619	0.00625120475107392	-0.0464204880714131	0.159	0.186	1	MBIP	135938	PCT
1967	chr18-76558881-76559788	0.00625352354432891	-0.0506306961165692	0.097	0.119	1	ZNF516	63690	PCT
1968	chr18-3073854-3074759	0.00625402060307816	-0.0523043026268187	0.096	0.118	1	MYOM1	0	PCT
1969	chr2-71453168-71454010	0.00625461238709803	-0.045421660045923	0.088	0.111	1	DYSF	0	PCT
1970	chr6-28104410-28105301	0.0062677974015776	-0.0347944329206781	0.169	0.197	1	ZNF165	14846	PCT
1971	chr3-12994657-12995518	0.00626876215490467	-0.0292937590086647	0.165	0.193	1	IQSEC1	0	PCT
1972	chr2-236967851-236968762	0.00627026131014607	-0.0551861288708529	0.177	0.202	1	COPS8	116549	PCT
1973	chr11-68012885-68013757	0.00627325884786444	-0.0414904369145384	0.199	0.23	1	ALDH3B1	0	PCT
1974	chr5-65624108-65624908	0.00627359847428437	-0.0294365280229366	0.284	0.318	1	TRIM23	0	PCT
1975	chr4-116925689-116926490	0.00627812842926933	-0.0426289811830179	0.137	0.163	1	TRAM1L1	157063	PCT
1976	chr1-23368016-23368793	0.00628519644245164	-0.0246240522453556	0.429	0.471	1	ZNF436	0	PCT
1977	chr20-31604876-31605706	0.00628565893862578	-0.032949493988385	0.195	0.224	1	ID1	0	PCT
1978	chr15-78913884-78914801	0.00628695444159093	-0.0373902149938453	0.155	0.181	1	CTSH	6256	PCT
1979	chr4-7108073-7108962	0.00629230645723799	-0.0494739642868742	0.126	0.151	1	GRPEL1	39875	PCT
1980	chr5-154698486-154699374	0.00629771315398526	-0.0535465704416604	0.1	0.122	1	LARP1	13527	PCT
1981	chr21-25887802-25888634	0.00630208977911914	-0.0421566995217256	0.121	0.146	1	APP	0	PCT
1982	chr11-89589789-89590686	0.00631131803255064	-0.0485114334740588	0.188	0.217	1	NOX4	91601	PCT
1983	chr1-207751597-207752449	0.00631635007028407	-0.0274229397150764	0.338	0.374	1	CD46	0	PCT
1984	chr19-33514939-33515844	0.00631840693916729	-0.0475230861466368	0.164	0.192	1	PEPD	0	PCT
1985	chr5-112228377-112229250	0.00632768665777065	-0.0316538663815353	0.197	0.229	1	EPB41L4A	0	PCT
1986	chr13-110524358-110525245	0.00634134270586974	-0.0401120810469973	0.164	0.192	1	RAB20	0	PCT
1987	chr11-75719406-75720319	0.00634516636367214	0.058170491267947	0.114	0.095	1	MOGAT2	0	PCT
1988	chr2-201157900-201158806	0.00634621227765821	-0.0458602055022149	0.127	0.151	1	CFLAR	0	PCT
1989	chr13-20191795-20192465	0.00634786459989225	-0.0417275036406207	0.139	0.165	1	GJB2	0	PCT
1990	chr1-113389797-113390724	0.00634788297827586	-0.0229638526918843	0.481	0.526	1	MAGI3	24	PCT
1991	chr6-117674936-117675839	0.00635065126732974	-0.0315384930770701	0.243	0.274	1	NUS1	0	PCT
1992	chr14-36879348-36880216	0.00635302883479113	0.0586034772635671	0.166	0.144	1	SLC25A21	0	PCT
1993	chr9-125507011-125507830	0.00635524212153939	-0.0457266502944007	0.086	0.108	1	MAPKAP1	0	PCT
1994	chr6-90285345-90286265	0.00636235374601833	-0.0324621282042756	0.156	0.182	1	BACH2	0	PCT
1995	chr8-102653717-102654658	0.00636363353198953	-0.0255402028831814	0.399	0.442	1	KLF10	0	PCT
1996	chr20-40706749-40707646	0.00636391377769801	-0.0417999850709099	0.135	0.163	1	MAFB	17508	PCT
1997	chr10-13719239-13720080	0.00637127580358505	-0.0406188190688942	0.117	0.141	1	FRMD4A	0	PCT
1998	chr6-31547211-31547886	0.00637342765951115	-0.0380018684810486	0.179	0.206	1	ATP6V1G2	0	PCT
1999	chr3-155302401-155303292	0.00637370865758794	-0.0522190164362535	0.107	0.13	1	RP11-451G4.2	8625	PCT
[truncated: 605,070 more rows]
