# Supplementary material for: Mosaic loss of Y chromosome is associated with aging and epithelial injury in chronic kidney disease
Source: Genome Biol. 2024 Jan 29;25:36. doi: 10.1186/s13059-024-03173-2 (PMC10823641; doi:10.1186/s13059-024-03173-2)
Supplement: Supplementary file 8 — Additional file 8. snATAC-seq cell-specific chromVAR differential motif activity for LOY vs XY. [file 13059_2024_3173_MOESM8_ESM.csv]

feature	p_val	avg_log2FC	pct.1	pct.2	p_val_adj	gene	celltype
MA0153.2	1.42989907795592e-19	-1.09196082696582	0.9	0.937	9.05126116346096e-17	HNF1B	PCT
MA0136.2	1.74464505142739e-18	-0.121078233391176	0.122	0.084	1.10436031755353e-15	ELF5	PCT
MA0046.2	6.22936176660258e-17	-1.09857960309189	0.899	0.939	3.94318599825943e-14	HNF1A	PCT
MA0659.2	7.64040337073877e-17	-0.398596467346861	0.72	0.808	4.83637533367764e-14	MAFG	PCT
MA1140.2	1.56353664913956e-15	0.648575951862699	0.175	0.126	9.89718698905339e-13	JUNB(var.2)	PCT
MA0842.2	2.07940328446744e-15	-0.284969614690254	0.726	0.809	1.31626227906789e-12	NRL	PCT
MA1145.1	1.73098579851862e-14	0.189975906063773	0.18	0.145	1.09571401046229e-11	FOSL2::JUND(var.2)	PCT
MA1507.1	2.41153281354198e-14	-0.529312511878593	0.703	0.763	1.52650027097208e-11	HOXD4	PCT
MA1133.1	3.07863953552848e-14	0.492317567858278	0.209	0.151	1.94877882598953e-11	JUN::JUNB(var.2)	PCT
MA1475.1	3.11908927076997e-14	0.450722644064101	0.192	0.133	1.97438350839739e-11	CREB3L4(var.2)	PCT
MA1127.1	4.03434805442208e-14	0.343134272856272	0.188	0.139	2.55374231844918e-11	FOSB::JUN	PCT
MA0656.1	5.03001851986916e-14	0.411822421160372	0.2	0.14	3.18400172307718e-11	JDP2(var.2)	PCT
MA0495.3	6.83641320717486e-14	-0.291958391541337	0.673	0.746	4.32744956014168e-11	MAFF	PCT
MA0526.3	4.08852085165173e-13	-0.291969172041673	0.31	0.383	2.58803369909555e-10	USF2	PCT
MA0605.2	4.74914143494819e-13	0.420223673656686	0.196	0.147	3.0062065283222e-10	ATF3	PCT
MA1632.1	5.34361736832827e-13	0.379535313145211	0.297	0.266	3.38250979415179e-10	ATF2	PCT
MA1131.1	1.2437144350891e-12	0.377624879884898	0.175	0.134	7.87271237411399e-10	FOSL2::JUN(var.2)	PCT
MA0598.3	1.46486168003142e-12	0.408476187749366	0.106	0.073	9.27257443459887e-10	EHF	PCT
MA0093.3	1.84953955708454e-12	-0.225003115443366	0.294	0.36	1.17075853963451e-09	USF1	PCT
MA0834.1	2.40919990053459e-12	0.445454694660031	0.185	0.142	1.5250235370384e-09	ATF7	PCT
MA0640.2	3.28027328915275e-12	-0.0357083634399742	0.124	0.091	2.07641299203369e-09	ELF3	PCT
MA0492.1	3.41174136138377e-12	0.603732645234627	0.306	0.249	2.15963228175593e-09	JUND(var.2)	PCT
MA1139.1	9.59878941690045e-12	0.485198696463602	0.171	0.128	6.07603370089798e-09	FOSL2::JUNB(var.2)	PCT
MA1129.1	1.31047327547167e-11	0.534342951179558	0.186	0.148	8.2952958337357e-09	FOSL1::JUN(var.2)	PCT
MA1487.1	1.6106161493199e-11	0.266110185414817	0.141	0.107	1.01952002251949e-08	FOXE1	PCT
MA1136.1	2.28978509851005e-11	0.401391489671414	0.173	0.128	1.44943396735686e-08	FOSB::JUNB(var.2)	PCT
MA1631.1	2.76285971334748e-11	-0.246707309660343	0.547	0.625	1.74889019854895e-08	ASCL1(var.2)	PCT
MA0043.3	3.17172109245685e-11	-0.214019595734428	0.336	0.396	2.00769945152519e-08	HLF	PCT
MA1520.1	4.87460544038712e-11	-0.282951909267527	0.68	0.764	3.08562524376505e-08	MAF	PCT
MA0050.2	9.26512419749007e-11	0.134712901659887	0.415	0.356	5.86482361701121e-08	IRF1	PCT
MA0161.2	1.56690905894077e-10	0.28041303753812	0.497	0.436	9.91853434309505e-08	NFIC	PCT
MA0609.2	2.2244465517728e-10	0.754885531569919	0.17	0.128	1.40807466727218e-07	CREM	PCT
MA1126.1	3.1420642797973e-10	0.349679311795655	0.214	0.174	1.98892668911169e-07	FOS::JUN(var.2)	PCT
MA1521.1	3.49187707894524e-10	-0.142698420777508	0.672	0.759	2.21035819097234e-07	MAFA	PCT
MA1504.1	6.69258884843638e-10	-0.372568188984943	0.652	0.71	4.23640874106023e-07	HOXC4	PCT
MA0645.1	6.75130137827998e-10	0.352485825286844	0.126	0.085	4.27357377245123e-07	ETV6	PCT
MA0843.1	7.413819047154e-10	-0.487997421735117	0.445	0.48	4.69294745684848e-07	TEF	PCT
MA0018.4	8.22102644738553e-10	0.799741706154044	0.241	0.211	5.20390974119504e-07	CREB1	PCT
MA0488.1	2.81028725336061e-09	0.30116007588697	0.388	0.367	1.77891183137727e-06	JUN	PCT
MA0080.5	3.66190858807246e-09	0.266308145568894	0.248	0.201	2.31798813624987e-06	SPI1	PCT
MA0101.1	4.79772586635772e-09	-0.100630915137246	0.237	0.187	3.03696047340444e-06	REL	PCT
MA0089.2	5.72720595704304e-09	3.24301853207105	0.135	0.108	3.62532137080824e-06	NFE2L1	PCT
MA0831.2	7.93611073659168e-09	-0.0764745674908346	0.268	0.312	5.02355809626253e-06	TFE3	PCT
MA0847.2	8.32780190190706e-09	0.252920629739315	0.178	0.137	5.27149860390717e-06	FOXD2	PCT
MA0025.2	9.59653065306078e-09	-0.131389034356518	0.351	0.395	6.07460390338748e-06	NFIL3	PCT
MA0620.3	1.4851685971476e-08	-0.156002098276461	0.28	0.333	9.40111721994431e-06	MITF	PCT
MA0473.3	1.55201108312932e-08	0.362811228336633	0.132	0.095	9.82423015620861e-06	ELF1	PCT
MA0698.1	2.55470394640235e-08	-0.222128774060511	0.503	0.567	1.61712759807269e-05	ZBTB18	PCT
MA0696.1	3.31536360616639e-08	-0.199272616765332	0.476	0.523	2.09862516270332e-05	ZIC1	PCT
MA0107.1	3.40804443308721e-08	0.438231565562751	0.214	0.167	2.1572921261442e-05	RELA	PCT
MA0846.1	3.41725555694798e-08	0.307203131915421	0.205	0.159	2.16312276754807e-05	FOXC2	PCT
MA0039.4	3.92686669411827e-08	-0.0659240858828752	0.148	0.16	2.48570661737687e-05	KLF4	PCT
MA0639.1	5.17117977774458e-08	-0.716810351052048	0.417	0.441	3.27335679931232e-05	DBP	PCT
MA1143.1	7.3769836106405e-08	0.240604341960212	0.213	0.163	4.66963062553544e-05	FOSL1::JUND(var.2)	PCT
MA1648.1	9.57215599985171e-08	-0.227206026325312	0.519	0.573	6.05917474790613e-05	TCF12(var.2)	PCT
MA0522.3	2.2198765726766e-07	-0.210438729033629	0.528	0.58	0.000140518187050429	TCF3	PCT
MA1471.1	2.29674572116952e-07	-0.355669790242163	0.716	0.756	0.00014538400415003	BARX2	PCT
MA1643.1	2.6839942287678e-07	0.746245383315153	0.501	0.48	0.000169896834681001	NFIB	PCT
MA0641.1	2.81482992596733e-07	0.23454058804249	0.141	0.101	0.000178178734313732	ELF4	PCT
MA0628.1	5.45262098019969e-07	-0.226759650541128	0.654	0.702	0.00034515090804664	POU6F1	PCT
MA0837.1	5.99639688177736e-07	-0.279002857638986	0.411	0.467	0.000379571922616507	CEBPE	PCT
MA0139.1	7.0966340294327e-07	-3.31327488141871	0.392	0.385	0.00044921693406309	CTCF	PCT
MA0687.1	9.52885219022618e-07	0.216424587956402	0.259	0.229	0.000603176343641317	SPIC	PCT
MA0102.4	1.23335092973112e-06	-0.107020540200824	0.435	0.494	0.000780711138519802	CEBPA	PCT
MA0751.1	1.25936419966268e-06	-0.162441679048899	0.468	0.522	0.000797177538386475	ZIC4	PCT
MA0466.2	1.33713804639817e-06	-0.321691457856723	0.396	0.456	0.000846408383370042	CEBPB	PCT
MA1114.1	1.48078406955084e-06	0.179479607724816	0.537	0.492	0.00093733631602568	PBX3	PCT
MA0599.1	1.48216239058735e-06	-0.0119031927549931	0.114	0.12	0.000938208793241792	KLF5	PCT
MA1499.1	2.06816371991179e-06	-0.242502000128773	0.686	0.747	0.00130914763470416	HOXB4	PCT
MA0836.2	2.45843479332634e-06	-0.235871981339298	0.365	0.431	0.00155618922417557	CEBPD	PCT
MA0644.1	2.70154745744217e-06	-0.223688593978782	0.376	0.436	0.00171007954056089	ESX1	PCT
MA0500.2	2.78805853020667e-06	-0.206858307530482	0.395	0.429	0.00176484104962082	MYOG	PCT
MA0671.1	3.52502222100491e-06	0.232728261650039	0.519	0.479	0.00223133906589611	NFIX	PCT
MA0140.2	3.73876602425375e-06	-0.152941706337459	0.556	0.614	0.00236663889335262	GATA1::TAL1	PCT
MA0830.2	4.01444320713567e-06	-0.0834641286300262	0.634	0.688	0.00254114255011688	TCF4	PCT
MA0692.1	4.59554006570649e-06	-0.0434927792802178	0.318	0.361	0.0029089768615922	TFEB	PCT
MA0903.1	5.14081083748266e-06	-0.269100322616373	0.536	0.583	0.00325413326012652	HOXB3	PCT
MA1155.1	6.26521556881474e-06	-0.105730041788073	0.26	0.304	0.00396588145505973	ZSCAN4	PCT
MA1483.1	6.86992296630952e-06	0.245652886387391	0.141	0.1	0.00434866123767393	ELF2	PCT
MA0782.2	7.86419212398244e-06	0.176290391850358	0.587	0.55	0.00497803361448088	PKNOX1	PCT
MA0114.4	1.33796879626293e-05	-0.780419989735858	0.989	0.995	0.00846934248034437	HNF4A	PCT
MA1470.1	1.41631741819881e-05	0.200607794797652	0.332	0.288	0.00896528925719849	BACH2(var.2)	PCT
MA0069.1	2.30849936339377e-05	0.0715038173324423	0.523	0.505	0.0146128009702826	PAX6	PCT
MA0103.3	2.36482447430511e-05	-0.163826383155477	0.549	0.597	0.0149693389223514	ZEB1	PCT
MA1418.1	2.87387048286865e-05	0.0479925745207885	0.168	0.144	0.0181916001565586	IRF3	PCT
MA0048.2	3.20294558887873e-05	-0.190053596941065	0.415	0.447	0.0202746455776023	NHLH1	PCT
MA0637.1	3.34196874816151e-05	0.155522493305041	0.444	0.394	0.0211546621758624	CENPB	PCT
MA0838.1	4.51742975417428e-05	-0.169156080120449	0.396	0.454	0.0285953303439232	CEBPG	PCT
MA1494.1	4.88487230901153e-05	-1.04767138453794	0.987	0.991	0.030921241716043	HNF4A(var.2)	PCT
MA0484.2	4.88704324843667e-05	-0.991993556927007	0.99	0.995	0.0309349837626041	HNF4G	PCT
MA1584.1	5.3236460601364e-05	-0.168514221470853	0.451	0.484	0.0336986795606634	ZIC5	PCT
MA1472.1	5.84096032048163e-05	-0.127569344917123	0.465	0.494	0.0369732788286487	BHLHA15(var.2)	PCT
MA0828.1	5.87190643002375e-05	-0.165741586104205	0.332	0.373	0.0371691677020503	SREBF2(var.2)	PCT
MA0765.2	7.19297881360845e-05	0.235435297328219	0.107	0.081	0.0455315558901415	ETV5	PCT
MA0778.1	7.98140131213856e-05	-0.0310798905998615	0.702	0.692	0.0505222703058371	NFKB2	PCT
MA1100.2	8.59708491616974e-05	-0.196003540973177	0.476	0.519	0.0544195475193545	ASCL1	PCT
MA0718.1	8.87769407213677e-05	-0.140454522608322	0.36	0.405	0.0561958034766258	RAX	PCT
MA0761.2	8.8884949105274e-05	-0.00569748536855919	0.104	0.079	0.0562641727836384	ETV1	PCT
MA0649.1	0.000114304220184647	-0.0904810098162052	0.432	0.476	0.0723545713768817	HEY2	PCT
MA0757.1	0.000122084232202032	0.188943884130878	0.58	0.548	0.0772793189838862	ONECUT3	PCT
MA1112.2	0.000123728951731771	-0.0741479131613567	0.704	0.741	0.078320426446211	NR4A1	PCT
MA0750.2	0.000123886674916507	0.20019167811171	0.117	0.099	0.0784202652221489	ZBTB7A	PCT
MA1641.1	0.000142868599952492	-0.104573791006946	0.381	0.423	0.0904358237699272	MYF5	PCT
MA0081.2	0.000160708835215769	0.180491704116919	0.168	0.152	0.101728692691582	SPIB	PCT
MA0703.2	0.000194875061806373	-0.131950823404196	0.329	0.354	0.123355914123434	LMX1B	PCT
MA1635.1	0.000254509108684517	-0.169296270040186	0.451	0.487	0.1611042657973	BHLHE22(var.2)	PCT
MA0670.1	0.000256260495532353	0.136038013422254	0.417	0.384	0.162212893671979	NFIA	PCT
MA0753.2	0.00031559068539998	-0.0404274507459691	0.211	0.22	0.199768903858187	ZNF740	PCT
MA1125.1	0.000341944386871203	0.191872111527507	0.641	0.615	0.216450796889471	ZNF384	PCT
MA0501.1	0.000358214553266581	1.05938970538368	0.224	0.203	0.226749812217746	MAF::NFE2	PCT
MA1561.1	0.000375691667974693	0.0831850667560039	0.423	0.389	0.237812825827981	SOX12	PCT
MA0736.1	0.000393312272119801	-0.0811845012795313	0.502	0.545	0.248966668251834	GLIS2	PCT
MA0630.1	0.000399939377989881	-0.146763703183968	0.295	0.334	0.253161626267595	SHOX	PCT
MA0716.1	0.000399939377989881	-0.146763703183968	0.295	0.334	0.253161626267595	PRRX1	PCT
MA0721.1	0.000399939377989881	-0.146763703183968	0.295	0.334	0.253161626267595	UNCX	PCT
MA1528.1	0.000458539284216679	-0.0875528031331978	0.423	0.41	0.290255366909158	NFIX(var.2)	PCT
MA0829.2	0.000475557169073268	-0.154255865057369	0.636	0.676	0.301027688023379	SREBF1(var.2)	PCT
MA1593.1	0.000504820022965364	-0.0112581020990337	0.672	0.713	0.319551074537075	ZNF317	PCT
MA0727.1	0.00057789681116093	-0.763495084100974	0.41	0.459	0.365808681464869	NR3C2	PCT
MA1152.1	0.000634896526509139	0.0837149037531427	0.358	0.325	0.401889501280285	SOX15	PCT
MA0884.1	0.000641073169514453	-0.194689707233265	0.574	0.607	0.405799316302649	DUXA	PCT
MA0648.1	0.000734732218727673	-0.198176628591435	0.608	0.631	0.465085494454617	GSC	PCT
MA0697.1	0.000754862041312543	-0.131314548117217	0.492	0.531	0.47782767215084	ZIC3	PCT
MA0653.1	0.00078486876066637	-0.0915669053661901	0.279	0.235	0.496821925501813	IRF9	PCT
MA1558.1	0.000816989239793152	-0.0457561091678165	0.713	0.755	0.517154188789065	SNAI1	PCT
MA0878.2	0.000869091722863077	-0.0582014878262354	0.191	0.204	0.550135060572328	CDX1	PCT
MA0482.2	0.00103970479654099	-0.158004246546824	0.542	0.567	0.65813313621045	GATA4	PCT
MA0613.1	0.0010435653036933	0.150938985905856	0.155	0.124	0.660576837237862	FOXG1	PCT
MA0137.3	0.00107110913995359	-0.30393882451305	0.247	0.273	0.67801208559062	STAT1	PCT
MA0147.3	0.00113816011770004	-0.0573955293566684	0.409	0.45	0.720455354504125	MYC	PCT
MA1467.1	0.00122556826912515	-0.148506005082292	0.456	0.486	0.77578471435622	ATOH1(var.2)	PCT
MA0138.2	0.00129515175230199	-0.0935843818212119	0.752	0.779	0.819831059207159	REST	PCT
MA1529.1	0.00129873201481554	-0.0794739548480837	0.382	0.419	0.822097365378239	NHLH2	PCT
MA0658.1	0.00130600536031498	-0.169492487765842	0.412	0.454	0.826701393079382	LHX6	PCT
MA0871.2	0.00132907549589296	-0.10999417948755	0.313	0.355	0.841304788900242	TFEC	PCT
MA1123.2	0.0013618965312641	-0.140668752913142	0.47	0.509	0.862080504290177	TWIST1	PCT
MA0119.1	0.00140959651857029	0.404702548667828	0.618	0.62	0.892274596254991	NFIC::TLX1	PCT
MA0618.1	0.0014442480740343	-0.132301850768481	0.293	0.318	0.914209030863711	LBX1	PCT
MA0593.1	0.00145462817900987	0.265765904743008	0.108	0.093	0.920779637313249	FOXP2	PCT
MA1148.1	0.00158814115550043	-0.0371686974291032	0.894	0.914	1	PPARA::RXRA	PCT
MA0894.1	0.00171306322553859	-0.190581238735803	0.376	0.414	1	HESX1	PCT
MA1124.1	0.00171464808222855	0.199108791680117	0.487	0.474	1	ZNF24	PCT
MA1527.1	0.00173837820458347	0.100151851792947	0.47	0.451	1	NFIC(var.2)	PCT
MA1473.1	0.00185052132693822	-0.0556619926900129	0.218	0.224	1	CDX4	PCT
MA0036.3	0.00185343970031806	-0.143331760553314	0.528	0.55	1	GATA2	PCT
MA0059.1	0.00191213700118393	-0.132977009179103	0.426	0.452	1	MAX::MYC	PCT
MA0113.3	0.0020305254265334	-0.645627238321133	0.419	0.462	1	NR3C1	PCT
MA0047.3	0.00210138932565005	0.148761966780367	0.201	0.158	1	FOXA2	PCT
MA0032.2	0.00225743775318688	0.148997930235496	0.305	0.274	1	FOXC1	PCT
MA0913.2	0.00230400429673608	-0.0361113137690169	0.209	0.212	1	HOXD9	PCT
MA0517.1	0.0024638324121595	0.0772857495682485	0.176	0.155	1	STAT1::STAT2	PCT
MA0710.1	0.00249853718060076	-0.174990382951352	0.297	0.331	1	NOTO	PCT
MA0707.1	0.00261482247340051	-0.0850260487680829	0.306	0.322	1	MNX1	PCT
MA0481.3	0.0026232220876052	0.127903782978998	0.184	0.147	1	FOXP1	PCT
MA0143.4	0.00265201842152057	0.0836492126239027	0.431	0.419	1	SOX2	PCT
MA0663.1	0.00271877193920479	0.0195176594569283	0.326	0.355	1	MLX	PCT
MA0882.1	0.00276348879262816	-0.0678895405249356	0.286	0.303	1	DLX6	PCT
MA0754.1	0.00288997663011174	0.213441195605465	0.524	0.509	1	CUX1	PCT
MA1638.1	0.00293329287953026	-0.152196754356364	0.537	0.576	1	HAND2	PCT
MA0717.1	0.00297073340695897	-0.20446247221353	0.308	0.346	1	RAX2	PCT
MA1562.1	0.00320338985032583	0.11421893281979	0.352	0.323	1	SOX14	PCT
MA0781.1	0.00348791017812277	0.571954803232124	0.544	0.532	1	PAX9	PCT
MA0634.1	0.00355397510836211	-0.121368855414892	0.185	0.197	1	ALX3	PCT
MA1655.1	0.00359130022422183	-0.0996674861967568	0.519	0.539	1	ZNF341	PCT
MA0616.2	0.00373237062392172	-0.0674087662807461	0.383	0.421	1	HES2	PCT
MA0627.2	0.00398777727537163	0.151650720451624	0.169	0.15	1	POU2F3	PCT
MA0712.2	0.00430446412621532	-0.17239249592097	0.68	0.707	1	OTX2	PCT
MA0058.3	0.00445846937060283	-0.131416995440566	0.369	0.383	1	MAX	PCT
MA1464.1	0.00446413743961132	-0.0840520410712919	0.34	0.371	1	ARNT2	PCT
MA1636.1	0.00485605398945709	0.391828692917849	0.555	0.62	1	CEBPG(var.2)	PCT
MA0764.2	0.00486614452309074	-0.0308446134362587	0.184	0.165	1	ETV4	PCT
MA0785.1	0.00511290106552416	0.138056271898103	0.214	0.184	1	POU2F1	PCT
MA1592.1	0.00520740117445186	-0.108700554975476	0.457	0.489	1	ZNF274	PCT
MA0654.1	0.00545715796850749	-0.196775561972449	0.275	0.304	1	ISX	PCT
MA0037.3	0.00553785552499662	-0.105407712781877	0.51	0.533	1	GATA3	PCT
MA1683.1	0.00591547440085348	0.117708691630046	0.166	0.14	1	FOXA3	PCT
MA1530.1	0.00604402080377645	-0.0849011953745794	0.328	0.364	1	NKX6-3	PCT
MA0691.1	0.00715757082032416	-0.0100222075235935	0.386	0.407	1	TFAP4	PCT
MA0664.1	0.00790566205946275	-0.0053187286992803	0.314	0.353	1	MLXIPL	PCT
MA0823.1	0.00798216646612192	-0.121669343672434	0.415	0.453	1	HEY1	PCT
MA0749.1	0.00814891369318699	0.0230671090909684	0.395	0.365	1	ZBED1	PCT
MA0796.1	0.00817869507727326	-0.0833978112013513	0.458	0.488	1	TGIF1	PCT
MA0852.2	0.0083289835862539	0.142919590434939	0.112	0.091	1	FOXK1	PCT
MA1640.1	0.0083945495429397	-0.216265157735676	0.393	0.416	1	MEIS2(var.2)	PCT
MA0528.2	0.0086287724889832	-0.0471748216228483	0.383	0.394	1	ZNF263	PCT
MA0679.2	0.0091876703443878	0.169990283447934	0.57	0.567	1	ONECUT1	PCT
MA0104.4	0.009810977691927	0.0473601201160208	0.379	0.395	1	MYCN	PCT
MA0789.1	0.00982714234792405	0.183594784655602	0.173	0.143	1	POU3F4	PCT
MA0507.1	0.0105904991706822	0.14558814367477	0.187	0.151	1	POU2F2	PCT
MA0861.1	0.010650595117403	0.0725327941685959	0.506	0.488	1	TP73	PCT
MA1107.2	0.0107557433012668	0.0395268034913175	0.166	0.164	1	KLF9	PCT
MA0060.3	0.0109914009157212	-0.0385347764442899	0.314	0.336	1	NFYA	PCT
MA1495.1	0.0113526198424211	-0.103898318787251	0.25	0.265	1	HOXA1	PCT
MA0158.2	0.0113526198424211	-0.103898318787251	0.25	0.265	1	HOXA5	PCT
MA0904.2	0.0113526198424211	-0.103898318787251	0.25	0.265	1	HOXB5	PCT
MA1501.1	0.011624282155213	-0.0553548616293807	0.279	0.296	1	HOXB7	PCT
MA1539.1	0.0116243492789046	-0.0227991229916171	0.657	0.7	1	NR2F6(var.3)	PCT
MA1478.1	0.0117532055497422	-0.152072511369423	0.461	0.478	1	DMRTA2	PCT
MA1531.1	0.012192941561401	0.215203509206675	0.813	0.819	1	NR1D1	PCT
MA1555.1	0.012669163692025	0.173164275167966	0.605	0.604	1	RXRB(var.2)	PCT
MA0675.1	0.0127116221678941	-0.0922802440219148	0.26	0.275	1	NKX6-2	PCT
MA0740.1	0.012748958746741	0.142975927017413	0.177	0.15	1	KLF14	PCT
MA0755.1	0.0129696498306031	0.141598336410258	0.555	0.543	1	CUX2	PCT
MA1646.1	0.0139807094808405	-0.126539680859804	0.411	0.447	1	OSR2	PCT
MA0523.1	0.0141636282079891	0.146464436541924	0.773	0.76	1	TCF7L2	PCT
MA1553.1	0.0146121330202106	0.0681002672878882	0.515	0.496	1	RARG(var.3)	PCT
MA1572.1	0.0147165524851226	-0.110812745449171	0.435	0.449	1	TGIF2LY	PCT
MA0752.1	0.0149883931846354	-0.0960154261564226	0.49	0.502	1	ZNF410	PCT
MA0496.3	0.0150083615410287	0.943255869540241	0.654	0.674	1	MAFK	PCT
MA0525.2	0.0152063410959271	0.110876722214413	0.41	0.389	1	TP63	PCT
MA1463.1	0.0157782681375978	-0.105528429567766	0.26	0.284	1	ARGFX	PCT
MA0105.4	0.0159292544809654	0.0431485896173833	0.748	0.747	1	NFKB1	PCT
MA0779.1	0.0159668698215932	0.216647509192655	0.526	0.533	1	PAX1	PCT
MA1489.1	0.0174579320633961	0.114872877493622	0.229	0.214	1	FOXN3	PCT
MA0891.1	0.0186078601043113	-0.144773230832717	0.573	0.592	1	GSC2	PCT
MA0886.1	0.0188000123214438	-0.161305281654878	0.363	0.406	1	EMX2	PCT
MA0030.1	0.0196900484270673	0.163348474538625	0.175	0.147	1	FOXF2	PCT
MA1496.1	0.0205562749909147	-0.132250995685243	0.428	0.456	1	HOXA4	PCT
MA0784.1	0.0208669165207686	0.128464252020015	0.233	0.205	1	POU1F1	PCT
MA0804.1	0.0211743924338258	0.0992923295249749	0.382	0.36	1	TBX19	PCT
MA0527.1	0.0216096941068716	0.0169819623181368	0.335	0.326	1	ZBTB33	PCT
MA0042.2	0.0227086879170855	0.0851158092131451	0.133	0.113	1	FOXI1	PCT
MA0033.2	0.0227086879170855	0.0851158092131451	0.133	0.113	1	FOXL1	PCT
MA0848.1	0.0227086879170855	0.0851158092131451	0.133	0.113	1	FOXO4	PCT
MA0849.1	0.0227086879170855	0.0851158092131451	0.133	0.113	1	FOXO6	PCT
MA0850.1	0.0227086879170855	0.0851158092131451	0.133	0.113	1	FOXP3	PCT
MA1121.1	0.0227846006588148	-0.828449457270463	0.221	0.238	1	TEAD2	PCT
MA0084.1	0.0238072175749435	0.0724256323820701	0.311	0.29	1	SRY	PCT
MA1120.1	0.0243071942890249	0.0369388211603553	0.487	0.472	1	SOX13	PCT
MA0825.1	0.0248412599532585	-0.107443687063252	0.415	0.445	1	MNT	PCT
MA0798.2	0.0249307063576642	0.126628354965679	0.168	0.146	1	RFX3	PCT
MA0729.1	0.0264435349041443	0.369602416861585	0.89	0.897	1	RARA	PCT
MA0636.1	0.026719747370433	-0.0343152775565539	0.342	0.37	1	BHLHE41	PCT
MA0031.1	0.0268598695808078	0.127780947371916	0.206	0.176	1	FOXD1	PCT
MA0157.2	0.0268598695808078	0.127780947371916	0.206	0.176	1	FOXO3	PCT
MA0662.1	0.0273471640407102	-0.144753860871466	0.242	0.268	1	MIXL1	PCT
MA1515.1	0.0285431566813737	0.0011464894065803	0.262	0.291	1	KLF2	PCT
MA0719.1	0.0290629808841848	-0.062819970024689	0.591	0.612	1	RHOXF1	PCT
MA1652.1	0.0304656233102165	0.110008635954968	0.436	0.423	1	ZKSCAN5	PCT
MA1642.1	0.0305282341524414	0.0109352148765578	0.672	0.687	1	NEUROG2(var.2)	PCT
MA0714.1	0.0317157095832494	-0.0899430030239163	0.632	0.66	1	PITX3	PCT
MA0068.2	0.03213293648696	-0.0600462451116425	0.268	0.285	1	PAX4	PCT
MA1577.1	0.03213293648696	-0.0600462451116425	0.268	0.285	1	TLX2	PCT
MA0701.2	0.03213293648696	-0.0600462451116425	0.268	0.285	1	LHX9	PCT
MA0075.3	0.03213293648696	-0.0600462451116425	0.268	0.285	1	PRRX2	PCT
MA0887.1	0.0336466242387817	-0.153854493275544	0.391	0.421	1	EVX1	PCT
MA1597.1	0.0337218163660848	0.069655671763346	0.434	0.419	1	ZNF528	PCT
MA0864.2	0.0337715430432849	-0.0472962190458115	0.355	0.367	1	E2F2	PCT
MA0914.1	0.0340265866493318	-0.0477121455529756	0.34	0.354	1	ISL2	PCT
MA1537.1	0.0355028728675605	0.0785656439675844	0.967	0.978	1	NR2F1(var.2)	PCT
MA0783.1	0.0355556852688806	-0.0562962717181023	0.438	0.454	1	PKNOX2	PCT
MA1644.1	0.0355897207987109	0.0107849390932342	0.325	0.336	1	NFYC	PCT
MA0899.1	0.0370441881615743	0.0671162402563181	0.202	0.212	1	HOXA10	PCT
MA0070.1	0.0370764831557128	0.0290805466065688	0.497	0.488	1	PBX1	PCT
MA1111.1	0.0372124691086247	-0.0693330671565487	0.332	0.352	1	NR2F2	PCT
MA1103.2	0.0379324539563531	0.0663332691261231	0.147	0.12	1	FOXK2	PCT
MA1115.1	0.0385196238180748	0.0928774168277395	0.137	0.128	1	POU5F1	PCT
MA0056.2	0.0418845336742874	-0.0196345786842829	0.537	0.554	1	MZF1	PCT
MA0786.1	0.042869376657279	0.0954780591250568	0.166	0.146	1	POU3F1	PCT
MA0027.2	0.0438455034994041	-0.0385516670074667	0.219	0.222	1	EN1	PCT
MA0792.1	0.0446459022086584	0.115516226853059	0.153	0.139	1	POU5F1B	PCT
MA1563.1	0.0453404435822917	-0.0763170555205666	0.351	0.373	1	SOX18	PCT
MA1585.1	0.0458880257153594	-0.122912071432863	0.391	0.403	1	ZKSCAN1	PCT
MA0130.1	0.0466834719718331	-0.0557259493940947	0.84	0.866	1	ZNF354C	PCT
MA0464.2	0.0469065134131195	-0.0563481998834863	0.361	0.379	1	BHLHE40	PCT
MA1113.2	0.047088877628792	-0.140444160706667	0.399	0.428	1	PBX2	PCT
MA0809.2	0.0492675549598531	-1.20215197148146	0.232	0.241	1	TEAD4	PCT
MA1545.1	0.0495495319163578	-0.0156401351215956	0.368	0.388	1	OVOL2	PCT
MA1649.1	0.0514764794700028	0.0973681128415378	0.585	0.575	1	ZBTB12	PCT
MA1559.1	0.0516582030091256	0.0540311990686462	0.712	0.767	1	SNAI3	PCT
MA1109.1	0.0519041595367801	-0.0316148780987837	0.644	0.674	1	NEUROD1	PCT
MA1497.1	0.0523446048745762	-0.0602872416010049	0.264	0.276	1	HOXA6	PCT
MA0132.2	0.052600420337375	-0.0657944719585755	0.248	0.272	1	PDX1	PCT
MA0612.2	0.052600420337375	-0.0657944719585755	0.248	0.272	1	EMX1	PCT
MA0900.2	0.052600420337375	-0.0657944719585755	0.248	0.272	1	HOXA2	PCT
MA0902.2	0.052600420337375	-0.0657944719585755	0.248	0.272	1	HOXB2	PCT
MA0912.2	0.052600420337375	-0.0657944719585755	0.248	0.272	1	HOXD3	PCT
MA1544.1	0.0528359948745865	-0.0337576275712007	0.397	0.421	1	OVOL1	PCT
MA1522.1	0.0528552662940561	0.00826520612749637	0.212	0.205	1	MAZ	PCT
MA0713.1	0.0533318724668458	-0.0262899381774915	0.449	0.48	1	PHOX2A	PCT
MA0908.1	0.0534757920335093	-0.0245190695768734	0.298	0.318	1	HOXD11	PCT
MA0868.2	0.0537646125901517	0.117795223761622	0.249	0.233	1	SOX8	PCT
MA1468.1	0.0539515344664507	-0.0467010356941163	0.532	0.56	1	ATOH7	PCT
MA1102.2	0.0545409056394844	-0.121333627560407	0.445	0.427	1	CTCFL	PCT
MA1583.1	0.0552100339716242	-0.0955143130685907	0.34	0.347	1	ZFP57	PCT
MA1571.1	0.0562450220610266	-0.0795525350922869	0.456	0.472	1	TGIF2LX	PCT
MA0681.2	0.0566188183591151	-0.024897258538798	0.512	0.53	1	PHOX2B	PCT
MA0509.2	0.0570619708462436	0.163924265927389	0.161	0.141	1	RFX1	PCT
MA1503.1	0.0582242782865701	-0.0390390853642939	0.266	0.284	1	HOXB9	PCT
MA1579.1	0.0604422481559349	-0.0919376433807519	0.49	0.511	1	ZBTB26	PCT
MA1657.1	0.0608600047953487	0.0743640831028703	0.476	0.453	1	ZNF652	PCT
MA0700.2	0.0621254481071155	-0.0525228757995803	0.39	0.403	1	LHX2	PCT
MA0793.1	0.0644348381856738	-0.115802016152086	0.219	0.238	1	POU6F2	PCT
MA0632.2	0.06536582523283	-0.0576503479846912	0.209	0.228	1	TCFL5	PCT
MA1602.1	0.0666261302416289	0.0510799146279731	0.477	0.453	1	ZSCAN29	PCT
MA0791.1	0.0678704990851218	-0.12526099074528	0.527	0.543	1	POU4F3	PCT
MA0115.1	0.0679438622925156	0.44295309057626	0.954	0.968	1	NR1H2::RXRA	PCT
MA1576.1	0.0680312758387645	0.0902356396738871	0.502	0.491	1	THRB(var.3)	PCT
MA0768.1	0.0690032760932654	0.120337869387488	0.802	0.798	1	LEF1	PCT
MA1596.1	0.0723062805664809	0.351698280250283	0.779	0.808	1	ZNF460	PCT
MA1547.1	0.0725885450907856	-0.0896478832963128	0.782	0.799	1	PITX2	PCT
MA1556.1	0.0738705283780405	0.0742561454524675	0.635	0.636	1	RXRG(var.2)	PCT
MA0683.1	0.0799249643686634	-0.134858170916305	0.433	0.46	1	POU4F2	PCT
MA1645.1	0.0807698953223788	-0.12062538207999	0.548	0.566	1	NKX2-2	PCT
MA0159.1	0.0828012501010638	0.0773170863164474	0.501	0.496	1	RARA::RXRA	PCT
MA1653.1	0.082843062666167	0.0288660327536184	0.138	0.124	1	ZNF148	PCT
MA0524.2	0.0835117302048619	0.0609885068585694	0.344	0.323	1	TFAP2C	PCT
MA0769.2	0.0837477909094971	0.119338503906734	0.849	0.834	1	TCF7	PCT
MA0702.2	0.0855351729826277	-0.00828129420500487	0.323	0.34	1	LMX1A	PCT
MA0699.1	0.0876121048919171	-0.0763783919070036	0.272	0.279	1	LBX2	PCT
MA0808.1	0.0881554980009336	-2.60578716967836	0.198	0.221	1	TEAD3	PCT
MA0725.1	0.0927761817179882	-0.0320818919575051	0.34	0.354	1	VSX1	PCT
MA0726.1	0.0927761817179882	-0.0320818919575051	0.34	0.354	1	VSX2	PCT
MA1534.1	0.0945215321675282	-0.092928056796262	0.899	0.911	1	NR1I3	PCT
MA0844.1	0.0948632821849953	0.0776653932887429	0.271	0.242	1	XBP1	PCT
MA0504.1	0.0969643750281866	-0.394185169111222	0.948	0.958	1	NR2C2	PCT
MA0469.3	0.0972084907300523	-0.00321016227414468	0.308	0.308	1	E2F3	PCT
MA0163.1	0.0984682459034223	0.1194516331638	0.713	0.718	1	PLAG1	PCT
MA1420.1	0.100571551087648	0.106044850562203	0.245	0.227	1	IRF5	PCT
MA0668.1	0.100871963725323	-0.0696794347905678	0.536	0.541	1	NEUROD2	PCT
MA0787.1	0.103604747357136	0.0373924354015785	0.17	0.151	1	POU3F2	PCT
MA1154.1	0.104133345669055	-0.0411603177367634	0.374	0.39	1	ZNF282	PCT
MA0666.1	0.104656509099086	-0.0444002828111754	0.327	0.341	1	MSX1	PCT
MA0708.1	0.104656509099086	-0.0444002828111754	0.327	0.341	1	MSX2	PCT
MA0876.1	0.104656509099086	-0.0444002828111754	0.327	0.341	1	BSX	PCT
MA0790.1	0.10474596025762	-0.175401347220865	0.523	0.539	1	POU4F1	PCT
MA0758.1	0.105850395663904	0.038845388536903	0.282	0.278	1	E2F7	PCT
MA0856.1	0.10606240406091	0.0772928174031904	0.968	0.978	1	RXRG	PCT
MA1560.1	0.106395545523443	-0.0720839606987583	0.425	0.455	1	SOHLH2	PCT
MA1575.1	0.10676099419745	-0.0994199077962969	0.358	0.368	1	THRB(var.2)	PCT
MA0746.2	0.106843214868209	-0.00855047697582079	0.162	0.173	1	SP3	PCT
MA0635.1	0.107502611251067	0.0586426276110743	0.556	0.547	1	BARHL2	PCT
MA0682.2	0.107566302617112	-0.120952039101963	0.631	0.655	1	PITX1	PCT
MA1491.1	0.112099123215364	-0.0107574681823408	0.527	0.543	1	GLI3	PCT
MA0819.1	0.112580697664542	-0.0984882072803424	0.454	0.463	1	CLOCK	PCT
MA1509.1	0.114323564820274	0.0531707812372183	0.319	0.298	1	IRF6	PCT
MA0674.1	0.12158573106214	-0.0714114040092192	0.271	0.287	1	NKX6-1	PCT
MA1519.1	0.12158573106214	-0.0714114040092192	0.271	0.287	1	LHX5	PCT
MA0003.4	0.121666671952349	-0.0712049706185398	0.306	0.318	1	TFAP2A	PCT
MA0776.1	0.123964574832057	0.0482615936204078	0.501	0.482	1	MYBL1	PCT
MA0595.1	0.12486175988246	0.148043909826457	0.65	0.647	1	SREBF1	PCT
MA1550.1	0.125205050157344	-0.155582529932916	0.965	0.973	1	PPARD	PCT
MA0873.1	0.12589158200333	-0.0588736016653033	0.222	0.221	1	HOXD12	PCT
MA0855.1	0.128837005796575	-0.127221294034996	0.963	0.972	1	RXRB	PCT
MA1552.1	0.129996947990179	0.0210573557876652	0.486	0.473	1	RARB(var.3)	PCT
MA0463.2	0.130447753163133	-0.115607418222253	0.313	0.331	1	BCL6	PCT
MA0799.1	0.134805598794885	0.0916620346367899	0.133	0.12	1	RFX4	PCT
MA1149.1	0.135378743541966	0.00656021708334004	0.355	0.341	1	RARA::RXRG	PCT
MA1485.1	0.136043712521609	0.00444693805723984	0.453	0.467	1	FERD3L	PCT
MA0889.1	0.136282891285601	-0.0686527424056054	0.277	0.3	1	GBX1	PCT
MA1566.1	0.143369426146349	0.0404421722931296	0.586	0.628	1	TBX3	PCT
MA0148.4	0.143525209276097	0.186957914447494	0.234	0.198	1	FOXA1	PCT
MA0690.1	0.148509834444694	-0.0810986193974726	0.451	0.471	1	TBX21	PCT
MA0088.2	0.151367267447169	-0.107563028300456	0.55	0.57	1	ZNF143	PCT
MA0667.1	0.151555288797534	0.0446678648734879	0.372	0.378	1	MYF6	PCT
MA0259.1	0.151836721204103	-0.107198273211086	0.392	0.412	1	ARNT::HIF1A	PCT
MA0737.1	0.154431304414552	0.0296453704720103	0.546	0.573	1	GLIS3	PCT
MA1419.1	0.155714476780518	-0.143650309476004	0.241	0.213	1	IRF4	PCT
MA1574.1	0.158470473299563	-0.380065903557638	0.965	0.972	1	THRB	PCT
MA0072.1	0.163260050543929	-0.0687347641274002	0.512	0.519	1	RORA(var.2)	PCT
MA1538.1	0.165253418667838	-0.0347891594512366	0.547	0.569	1	NR2F1(var.3)	PCT
MA0468.1	0.166019855743912	-0.0158729674248455	0.641	0.652	1	DUX4	PCT
MA1099.2	0.166337392918575	-0.0583257653048559	0.357	0.371	1	HES1	PCT
MA0077.1	0.168581714895436	0.102709087439811	0.301	0.28	1	SOX9	PCT
MA1564.1	0.168986695943809	0.00910790879431156	0.106	0.104	1	SP9	PCT
MA0686.1	0.169210635138977	0.0666919794136681	0.211	0.197	1	SPDEF	PCT
MA1650.1	0.169503654487605	0.0553373904846468	0.191	0.187	1	ZBTB14	PCT
MA1541.1	0.171742491237217	0.0529010543415396	0.573	0.567	1	NR6A1	PCT
MA0895.1	0.173403911104247	-0.093728569036706	0.583	0.606	1	HMBOX1	PCT
MA0822.1	0.175191836327838	0.248995506193133	0.657	0.654	1	HES7	PCT
MA0035.4	0.177055095863393	0.0705600609960575	0.512	0.491	1	GATA1	PCT
MA0442.2	0.177431551302918	0.0327717863696599	0.395	0.368	1	SOX10	PCT
MA1549.1	0.18351620516707	-0.0227713492673237	0.278	0.289	1	POU6F1(var.2)	PCT
MA0865.1	0.184040946101292	-0.0327676622810564	0.281	0.296	1	E2F8	PCT
MA0888.1	0.184206247859185	-0.0744556036274194	0.383	0.392	1	EVX2	PCT
MA1568.1	0.184316157693576	-0.0391408175379538	0.419	0.432	1	TCF21(var.2)	PCT
MA0905.1	0.184335375669605	-0.0477591067608795	0.31	0.326	1	HOXC10	PCT
MA1147.1	0.193857336574231	-0.111260014193061	0.668	0.692	1	NR4A2::RXRA	PCT
MA0811.1	0.19926095985693	0.0898704375211269	0.329	0.309	1	TFAP2B	PCT
MA0812.1	0.202635233356533	-0.00318066005984637	0.322	0.294	1	TFAP2B(var.2)	PCT
MA0470.2	0.203877327770779	-0.013056772167902	0.3	0.311	1	E2F4	PCT
MA0788.1	0.204248427615245	0.1279809565267	0.219	0.197	1	POU3F3	PCT
MA0777.1	0.206016846891868	0.0173040992213364	0.463	0.447	1	MYBL2	PCT
MA0734.2	0.208273204937592	-0.0127975831369729	0.547	0.552	1	GLI2	PCT
MA0066.1	0.208277104438647	-0.0281957430033584	0.574	0.576	1	PPARG	PCT
MA0706.1	0.210376078047919	-0.0694876359611839	0.311	0.329	1	MEOX2	PCT
MA0732.1	0.214129948367849	0.105151225818723	0.142	0.119	1	EGR3	PCT
MA0795.1	0.2142536478174	0.0663584380288467	0.542	0.571	1	SMAD3	PCT
MA0731.1	0.214815100739365	-0.0552687695057703	0.334	0.33	1	BCL6B	PCT
MA0756.1	0.215869835801887	0.0483066565327276	0.546	0.539	1	ONECUT2	PCT
MA0806.1	0.217084822778483	0.0303523580531881	0.626	0.647	1	TBX4	PCT
MA0807.1	0.217084822778483	0.0303523580531881	0.626	0.647	1	TBX5	PCT
MA0722.1	0.217648301726011	-0.0204816515433743	0.283	0.289	1	VAX1	PCT
MA0723.1	0.217648301726011	-0.0204816515433743	0.283	0.289	1	VAX2	PCT
MA1481.1	0.217648301726011	-0.0204816515433743	0.283	0.289	1	DRGX	PCT
MA0893.2	0.217648301726011	-0.0204816515433743	0.283	0.289	1	GSX2	PCT
MA0083.3	0.221150226630216	-0.014920714332336	0.332	0.345	1	SRF	PCT
MA1116.1	0.225401236917494	-0.0169723438167978	0.301	0.297	1	RBPJ	PCT
MA0651.1	0.23104315638263	-0.0493188279355871	0.278	0.286	1	HOXC11	PCT
MA0744.2	0.232237305557143	0.0228230922756177	0.403	0.415	1	SCRT2	PCT
MA0906.1	0.232637754834329	-0.0104004875227855	0.273	0.278	1	HOXC12	PCT
MA1532.1	0.235082902052914	-0.0285050534442253	0.593	0.582	1	NR1D2	PCT
MA0695.1	0.244348869565196	-0.0877975628749993	0.456	0.477	1	ZBTB7C	PCT
MA0051.1	0.25075299380134	-0.0524068289873207	0.18	0.178	1	IRF2	PCT
MA1146.1	0.251804123467252	-0.108821112467721	0.572	0.613	1	NR1H4::RXRA	PCT
MA1506.1	0.255495271478483	0.018042561961065	0.202	0.216	1	HOXD10	PCT
MA0833.2	0.257390740693157	0.500936085623681	0.503	0.534	1	ATF4	PCT
MA1594.1	0.258070926821013	-0.00540343650069397	0.537	0.537	1	ZNF382	PCT
MA0862.1	0.258408590493477	0.00344263854166121	0.403	0.396	1	GMEB2	PCT
MA0741.1	0.259792139130567	0.0437522154010703	0.107	0.099	1	KLF16	PCT
MA0766.2	0.265297338928128	-0.0728738317044391	0.445	0.439	1	GATA5	PCT
MA0073.1	0.269343473389637	-0.00749651815354524	0.172	0.177	1	RREB1	PCT
MA1599.1	0.270246364750164	0.0103308826861289	0.48	0.487	1	ZNF682	PCT
MA1565.1	0.274179229524107	-0.090949055948673	0.633	0.647	1	TBX18	PCT
MA0642.1	0.27650462095966	-0.0039424261807425	0.261	0.272	1	EN2	PCT
MA1474.1	0.285237990940919	0.0317860532466094	0.3	0.301	1	CREB3L4	PCT
MA1523.1	0.292298966711634	0.00477267034113482	0.616	0.605	1	MSANTD3	PCT
MA0661.1	0.294016581642661	-0.0728262477818829	0.305	0.317	1	MEOX1	PCT
MA0780.1	0.301998158659233	-0.00553318504163103	0.376	0.392	1	PAX3	PCT
MA0711.1	0.306937825730733	-0.000371163058353052	0.441	0.434	1	OTX1	PCT
MA1517.1	0.307923113264384	0.045315415581024	0.249	0.253	1	KLF6	PCT
MA0820.1	0.311925488378346	0.00141830521201114	0.644	0.658	1	FIGLA	PCT
MA0680.1	0.317008223900055	0.015074912817834	0.461	0.49	1	PAX7	PCT
MA0052.4	0.317397257316923	-0.0270605714643244	0.582	0.603	1	MEF2A	PCT
MA0652.1	0.337525803100378	-0.261565299202912	0.224	0.197	1	IRF8	PCT
MA0772.1	0.342700130763241	-0.0961056304594608	0.224	0.209	1	IRF7	PCT
MA0845.1	0.345380468933866	0.0814983269279994	0.325	0.324	1	FOXB1	PCT
MA0890.1	0.352669995330762	-0.0948510913082536	0.249	0.263	1	GBX2	PCT
MA0715.1	0.355650441671487	-0.0557742198137318	0.516	0.53	1	PROP1	PCT
MA0813.1	0.355699325882306	0.0408429622035594	0.499	0.466	1	TFAP2B(var.3)	PCT
MA1567.1	0.37253832117444	0.120277239244619	0.663	0.704	1	TBX6	PCT
MA1516.1	0.375837578891561	0.172497026372575	0.377	0.371	1	KLF3	PCT
MA0797.1	0.376607953597963	-0.0691483246491037	0.456	0.468	1	TGIF2	PCT
MA0901.2	0.378316793725424	-0.0351718916152084	0.428	0.42	1	HOXB13	PCT
MA0597.1	0.380449157267917	-0.0370232393440286	0.738	0.76	1	THAP1	PCT
MA0160.1	0.381725102850684	0.0457853654041053	0.201	0.196	1	NR4A2	PCT
MA0144.2	0.384058669325232	-0.139251304993308	0.28	0.298	1	STAT3	PCT
MA1479.1	0.385954447316433	-0.0597828722322795	0.462	0.473	1	DMRTC2	PCT
MA1500.1	0.386304659279031	0.02402690092745	0.293	0.298	1	HOXB6	PCT
MA0892.1	0.387311180124298	-0.0496081249470106	0.269	0.285	1	GSX1	PCT
MA1573.1	0.38836782440867	0.0177400123282456	0.53	0.519	1	THAP11	PCT
MA1518.1	0.391956661822087	0.0356152228437889	0.306	0.31	1	LHX1	PCT
MA0646.1	0.39662076329153	0.0975882513003848	0.5	0.493	1	GCM1	PCT
MA0724.1	0.397449230162272	-0.0176174759090731	0.393	0.413	1	VENTX	PCT
MA1588.1	0.398049338087924	0.0117716670818815	0.565	0.552	1	ZNF136	PCT
MA0907.1	0.400301820326485	0.0583238460337782	0.3	0.294	1	HOXC13	PCT
MA1493.1	0.402679388574244	-0.0071718601623858	0.581	0.599	1	HES6	PCT
MA1511.1	0.412007989192767	0.103309714809043	0.166	0.159	1	KLF10	PCT
MA1546.1	0.414515879002341	0.0756306595621843	0.286	0.257	1	PAX3(var.2)	PCT
MA0516.2	0.415314585101736	0.138118165301886	0.17	0.14	1	SP2	PCT
MA0100.3	0.418594457133143	0.0360484817892558	0.54	0.531	1	MYB	PCT
MA0688.1	0.427929138293979	-0.0433378500302217	0.379	0.388	1	TBX2	PCT
MA1587.1	0.428891677576074	0.384368471300433	0.884	0.901	1	ZNF135	PCT
MA0074.1	0.429255813294356	0.172994390241716	0.624	0.63	1	RXRA::VDR	PCT
MA0508.3	0.431655902115135	-0.0454358324922507	0.422	0.429	1	PRDM1	PCT
MA0024.3	0.435368507834084	0.00749561006814786	0.389	0.389	1	E2F1	PCT
MA1108.2	0.435776666367796	-0.00406790103776622	0.591	0.597	1	MXI1	PCT
MA0733.1	0.439362832129403	0.0698185197904164	0.228	0.216	1	EGR4	PCT
MA0152.1	0.439576777607158	0.00522043373154424	0.109	0.111	1	NFATC2	PCT
MA0817.1	0.439687161604512	0.0642818767728552	0.55	0.565	1	BHLHE23	PCT
MA0106.3	0.440989557577708	0.0590980830285288	0.557	0.557	1	TP53	PCT
MA1581.1	0.444964370650481	0.0585362798499323	0.694	0.71	1	ZBTB6	PCT
MA1480.1	0.446241889685742	-0.0610982614155149	0.649	0.665	1	DPRX	PCT
MA0665.1	0.448693644617763	-0.0277451955545731	0.281	0.282	1	MSC	PCT
MA0685.1	0.45388673348258	0.0534515235522927	0.179	0.176	1	SP4	PCT
MA0684.2	0.460401320290915	-0.0197870039309129	0.517	0.526	1	RUNX3	PCT
MA0471.2	0.463289853956096	0.0501575835220871	0.162	0.145	1	E2F6	PCT
MA0009.2	0.471841447185243	0.00316224887906413	0.51	0.521	1	TBXT	PCT
MA0596.1	0.473091403152866	0.0737421380195009	0.655	0.665	1	SREBF2	PCT
MA0694.1	0.478619026499042	0.0365712209592075	0.409	0.4	1	ZBTB7B	PCT
MA0805.1	0.492800080070234	0.153899293459336	0.622	0.637	1	TBX1	PCT
MA0038.2	0.493422122082761	0.00626011184933456	0.387	0.389	1	GFI1	PCT
MA0826.1	0.496785702795857	0.0210086164363437	0.573	0.589	1	OLIG1	PCT
MA0465.2	0.497416318451546	0.0287057614107797	0.257	0.258	1	CDX2	PCT
MA0063.2	0.501606100447524	-0.0126257077238277	0.601	0.618	1	NKX2-5	PCT
MA0090.3	0.504868688873833	-1.58036065621709	0.272	0.274	1	TEAD1	PCT
MA0794.1	0.504969183060858	-0.0737762906564231	0.532	0.545	1	PROX1	PCT
MA1118.1	0.50666466957065	0.0124872735120471	0.269	0.274	1	SIX1	PCT
MA0743.2	0.507812206974274	0.018194881908781	0.417	0.423	1	SCRT1	PCT
MA1569.1	0.52101720879028	-0.00974649112711672	0.316	0.292	1	TFAP2E	PCT
MA1421.1	0.530751153136703	-0.0987496894795004	0.92	0.933	1	TCF7L1	PCT
MA1110.1	0.53249570653546	-0.0432701856530799	0.358	0.365	1	NR1H4	PCT
MA1580.1	0.533525273348108	0.0461219152852359	0.396	0.394	1	ZBTB32	PCT
MA0866.1	0.533668362990169	0.00481201473220244	0.395	0.368	1	SOX21	PCT
MA1505.1	0.542066571462027	0.0276880760261821	0.296	0.3	1	HOXC8	PCT
MA1651.1	0.546372339058543	0.0759464686986909	0.313	0.326	1	ZFP42	PCT
MA1600.1	0.549197862324422	-0.00196144598910641	0.578	0.585	1	ZNF684	PCT
MA1117.1	0.550815744759888	-0.00342248806124344	0.31	0.304	1	RELB	PCT
MA1106.1	0.553596212677751	-0.0521634652593503	0.396	0.401	1	HIF1A	PCT
MA0877.2	0.561824256150521	0.0533794190743132	0.347	0.36	1	BARHL1	PCT
MA1514.1	0.562389895947051	0.0823464587084271	0.269	0.248	1	KLF17	PCT
MA0872.1	0.563158352124725	-0.00604712553392783	0.506	0.507	1	TFAP2A(var.3)	PCT
MA0669.1	0.573860851570926	-0.0193692373971397	0.509	0.521	1	NEUROG2	PCT
MA0485.2	0.574390791340139	0.0526294312641319	0.245	0.235	1	HOXC9	PCT
MA0827.1	0.582289172683881	0.0385452752757131	0.478	0.467	1	OLIG3	PCT
MA0839.1	0.583029163430423	-0.039067967837239	0.356	0.361	1	CREB3L1	PCT
MA0867.2	0.583169042985602	0.0374834449978083	0.389	0.376	1	SOX4	PCT
MA0513.1	0.585794875495097	0.0300072635747162	0.748	0.775	1	SMAD2::SMAD3::SMAD4	PCT
MA0875.1	0.592226991138387	-0.0467559735654455	0.32	0.328	1	BARX1	PCT
MA0499.2	0.600957098162889	-0.0597339643363903	0.643	0.65	1	MYOD1	PCT
MA0131.2	0.603647574502636	-0.0170597284557761	0.41	0.404	1	HINFP	PCT
MA0498.2	0.608288620063629	0.0368427043636943	0.552	0.553	1	MEIS1	PCT
MA1548.1	0.610801196875426	0.0433569975608493	0.497	0.495	1	PLAGL2	PCT
MA1535.1	0.615483689606647	0.0841372514102935	0.356	0.369	1	NR2C1	PCT
MA0057.1	0.617752265884956	0.0597123601148705	0.252	0.226	1	MZF1(var.2)	PCT
MA1557.1	0.625819311513951	-0.0216757325378414	0.592	0.603	1	SMAD5	PCT
MA0802.1	0.627959859773416	-0.0695604466675099	0.365	0.382	1	TBR1	PCT
MA1542.1	0.629777039896394	0.0123679623027633	0.463	0.469	1	OSR1	PCT
MA0156.2	0.631720388217977	-0.0141876278871726	0.101	0.096	1	FEV	PCT
MA0660.1	0.63423590747281	0.0925530510550967	0.582	0.602	1	MEF2B	PCT
MA0149.1	0.634771939373203	0.0113595087146472	0.333	0.327	1	EWSR1-FLI1	PCT
MA1589.1	0.642220850165545	0.00932800635905573	0.639	0.662	1	ZNF140	PCT
MA0486.2	0.650951345791833	-0.0376283960086814	0.322	0.317	1	HSF1	PCT
MA0079.4	0.675880784817231	0.110465511022611	0.206	0.194	1	SP1	PCT
MA1654.1	0.676128413431402	0.0769868017287161	0.592	0.593	1	ZNF16	PCT
MA0657.1	0.680424745854512	0.143906431077662	0.266	0.251	1	KLF13	PCT
MA1151.1	0.686165548623527	-0.106588033483215	0.51	0.52	1	RORC	PCT
MA0091.1	0.698239308759243	0.0462932731604534	0.423	0.423	1	TAL1::TCF3	PCT
MA0775.1	0.700027084862453	-0.00628479580255037	0.517	0.518	1	MEIS3	PCT
MA1122.1	0.701629553444223	0.0680231001435067	0.162	0.157	1	TFDP1	PCT
MA0821.1	0.708523922133627	0.193865959165731	0.665	0.681	1	HES5	PCT
MA0650.2	0.71079810526885	0.0353114804693425	0.289	0.281	1	HOXA13	PCT
MA0800.1	0.723597167058665	-0.0588317531706728	0.404	0.401	1	EOMES	PCT
MA0673.1	0.724572200657281	0.0250063965719457	0.47	0.472	1	NKX2-8	PCT
MA1119.1	0.725173994990572	-0.0412244225066465	0.301	0.309	1	SIX2	PCT
MA0818.1	0.742496052326062	0.0796962908425509	0.565	0.575	1	BHLHE22	PCT
MA1647.1	0.743598331414272	-0.0157356675822864	0.214	0.215	1	PRDM4	PCT
MA0810.1	0.750924425673023	0.0328893724821523	0.309	0.305	1	TFAP2A(var.2)	PCT
MA0771.1	0.752669085513069	-0.0941082083802428	0.322	0.321	1	HSF4	PCT
MA1150.1	0.761045582304749	-0.11646548694381	0.512	0.507	1	RORB	PCT
MA0506.1	0.768092005829444	0.156071198657068	0.174	0.169	1	NRF1	PCT
MA0815.1	0.77497526152476	0.0150292705114363	0.514	0.505	1	TFAP2C(var.3)	PCT
MA1656.1	0.776347810213953	-0.0193737490420556	0.512	0.515	1	ZNF449	PCT
MA1484.1	0.777585347042063	0.00605966698469595	0.109	0.112	1	ETS2	PCT
MA0028.2	0.779694803712509	-0.0919223826340705	0.151	0.149	1	ELK1	PCT
MA0863.1	0.781391608941158	0.0525842886112515	0.521	0.527	1	MTF1	PCT
MA0497.1	0.782301332372462	0.0424872356761021	0.492	0.504	1	MEF2C	PCT
MA1524.1	0.785882063187857	-0.0266830196314262	0.457	0.465	1	MSGN1	PCT
MA0814.2	0.791262432394949	0.0161545500194951	0.722	0.731	1	TFAP2C(var.2)	PCT
MA0672.1	0.798605439452692	0.100298910519655	0.409	0.401	1	NKX2-3	PCT
MA0689.1	0.798704380350761	-0.072246665559588	0.429	0.445	1	TBX20	PCT
MA1601.1	0.799676931082762	-0.0410832213380127	0.541	0.549	1	ZNF75D	PCT
MA1466.1	0.805042046098435	0.0469977616661265	0.3	0.304	1	ATF6	PCT
MA0748.2	0.80559654103353	0.0299739660493046	0.244	0.231	1	YY2	PCT
MA1536.1	0.807855813722672	0.153711546992664	0.279	0.284	1	NR2C2(var.2)	PCT
MA0693.2	0.810065928276966	-0.0235435426370532	0.712	0.724	1	VDR	PCT
MA1498.1	0.811837706046127	0.0563722303241625	0.273	0.268	1	HOXA7	PCT
MA1502.1	0.811837706046127	0.0563722303241625	0.273	0.268	1	HOXB8	PCT
MA0910.2	0.811837706046127	0.0563722303241625	0.273	0.268	1	HOXD8	PCT
MA0623.2	0.814708962384289	0.0225984743808552	0.533	0.549	1	NEUROG1	PCT
MA0258.2	0.832292837617073	0.0146758769551382	0.464	0.472	1	ESR2	PCT
MA1637.1	0.841633003064954	0.0827417285595938	0.438	0.426	1	EBF3	PCT
MA0909.2	0.845430048805965	0.0559123660064726	0.24	0.23	1	HOXD13	PCT
MA0759.1	0.856811501194859	-0.0403507787105406	0.115	0.111	1	ELK3	PCT
MA0594.2	0.862033900279497	0.0548843993373871	0.29	0.278	1	HOXA9	PCT
MA1570.1	0.86516225178623	-0.00617468958070055	0.496	0.495	1	TFAP4(var.2)	PCT
MA0154.4	0.875206129258448	0.0120552485750457	0.446	0.452	1	EBF1	PCT
MA0017.2	0.876175937189686	0.22189776544823	0.883	0.892	1	NR2F1	PCT
MA0773.1	0.879083998547812	-0.0102760697373159	0.566	0.587	1	MEF2D	PCT
MA1554.1	0.881420860073535	0.0389193672137262	0.23	0.226	1	RFX7	PCT
MA0770.1	0.887304503610433	-0.0719060270812252	0.327	0.316	1	HSF2	PCT
MA0678.1	0.887730447203875	0.0739137945477184	0.502	0.495	1	OLIG2	PCT
MA0014.3	0.888648025268047	-0.082937282747467	0.406	0.418	1	PAX5	PCT
MA0610.1	0.890810999147986	-0.0103879635830364	0.562	0.567	1	DMRT3	PCT
MA0801.1	0.891599045215264	0.107726129192351	0.564	0.574	1	MGA	PCT
MA0803.1	0.891599045215264	0.107726129192351	0.564	0.574	1	TBX15	PCT
MA1512.1	0.894593950493705	0.0508763213139051	0.113	0.108	1	KLF11	PCT
MA0071.1	0.89578892233086	-0.0164118587524528	0.254	0.24	1	RORA	PCT
MA0511.2	0.898953768227986	0.0912114433015634	0.307	0.3	1	RUNX2	PCT
MA1578.1	0.902051544336314	0.117585056433711	0.252	0.248	1	VEZF1	PCT
MA0502.2	0.903245215334019	-0.0515806482415187	0.366	0.356	1	NFYB	PCT
MA0638.1	0.90868199515839	0.100886495366379	0.264	0.251	1	CREB3	PCT
MA0745.2	0.910532407396829	0.108480365718327	0.728	0.772	1	SNAI2	PCT
MA0112.3	0.910809869192231	0.344381156147447	0.723	0.749	1	ESR1	PCT
MA0738.1	0.913942036876934	-0.0555561425961977	0.827	0.844	1	HIC2	PCT
MA1533.1	0.917104646081681	0.162659062348528	0.721	0.739	1	NR1I2	PCT
MA0095.2	0.921841685778899	0.00814719877865955	0.532	0.525	1	YY1	PCT
MA1639.1	0.925632013233726	0.0713080815169829	0.469	0.466	1	MEIS1(var.2)	PCT
MA0472.2	0.942815273813824	0.0970318060753664	0.166	0.161	1	EGR2	PCT
MA0767.1	0.946073431719049	0.0113525050087561	0.453	0.454	1	GCM2	PCT
MA1104.2	0.960813397069909	-0.0315041725850382	0.585	0.578	1	GATA6	PCT
MA0479.1	0.961564756908518	0.0636192560765502	0.358	0.345	1	FOXH1	PCT
MA0730.1	0.967442770997025	0.0017194213292866	0.364	0.361	1	RARA(var.2)	PCT
MA0735.1	0.967714374269489	-0.0237230242129736	0.386	0.4	1	GLIS1	PCT
MA0774.1	0.971641114951858	-0.0268015887457962	0.499	0.499	1	MEIS2	PCT
MA0747.1	0.973117779133577	0.0595798911372046	0.225	0.217	1	SP8	PCT
MA1476.1	0.978805191575678	0.0824119220877641	0.348	0.348	1	DLX5	PCT
MA0155.1	0.979145816145715	0.0498718673935699	0.49	0.482	1	INSM1	PCT
MA0763.1	0.9945189321764	0.0153332725193254	0.13	0.133	1	ETV3	PCT
MA0785.1	4.65780548338106e-07	-0.335197662337718	0.381	0.516	0.000294839087098021	POU2F1	PST
MA0620.3	7.78658952395825e-07	-0.364037710639858	0.267	0.337	0.000492891116866557	MITF	PST
MA0784.1	3.4585580969084e-06	-0.391869676303903	0.428	0.54	0.00218926727534302	POU1F1	PST
MA0496.3	3.88546543681743e-06	-1.246559168322	0.488	0.433	0.00245949962150544	MAFK	PST
MA0786.1	1.58719534798435e-05	-0.368943114018508	0.388	0.476	0.0100469465527409	POU3F1	PST
MA0778.1	1.81244920864422e-05	0.774210026686498	0.735	0.688	0.0114728034907179	NFKB2	PST
MA1507.1	2.04263003549088e-05	-0.396560083356872	0.319	0.449	0.0129298481246573	HOXD4	PST
MA0756.1	3.03637759136321e-05	0.314705501091514	0.623	0.551	0.0192202701533291	ONECUT2	PST
MA0698.1	3.7971766084219e-05	-0.437982534856645	0.416	0.501	0.0240361279313107	ZBTB18	PST
MA0831.2	6.55603012858442e-05	0.145639618616644	0.358	0.397	0.0414996707139394	TFE3	PST
MA0789.1	8.49091711863593e-05	-0.245974523393034	0.37	0.468	0.0537475053609654	POU3F4	PST
MA0792.1	8.88901700768097e-05	-0.136552668462008	0.353	0.456	0.0562674776586205	POU5F1B	PST
MA0788.1	0.000107640046493521	-0.166613820467265	0.372	0.471	0.0681361494303985	POU3F3	PST
MA0618.1	0.00011540681213741	-0.24573684529216	0.177	0.215	0.0730525120829807	LBX1	PST
MA0526.3	0.000122072855828159	-0.0993506546016312	0.377	0.442	0.0772721177392247	USF2	PST
MA1631.1	0.000152121348999779	-0.317807005988251	0.672	0.754	0.0962928139168604	ASCL1(var.2)	PST
MA0787.1	0.000184521754545537	-0.264444659370427	0.4	0.48	0.116802270627325	POU3F2	PST
MA0710.1	0.00034531139801203	-0.124990678306911	0.158	0.224	0.218582114941615	NOTO	PST
MA0093.3	0.000347459423149331	-0.110257068598493	0.379	0.438	0.219941814853527	USF1	PST
MA0757.1	0.00040453277957595	0.400893807424734	0.665	0.588	0.256069249471577	ONECUT3	PST
MA0153.2	0.000454706875696778	-1.56987135064224	0.714	0.747	0.28782945231606	HNF1B	PST
MA0050.2	0.00046768330956167	0.349777210479502	0.442	0.38	0.296043534952537	IRF1	PST
MA0751.1	0.000495120487187017	-0.14957925973287	0.351	0.423	0.313411268389382	ZIC4	PST
MA0749.1	0.000514287303497389	0.4083691445395	0.456	0.388	0.325543863113847	ZBED1	PST
MA0627.2	0.000531207591280156	-0.22783285876366	0.356	0.453	0.336254405280339	POU2F3	PST
MA0105.4	0.000554820620641163	0.571878148760357	0.735	0.699	0.351201452865856	NFKB1	PST
MA1571.1	0.000556054137376565	-0.26456243355319	0.628	0.706	0.351982268959366	TGIF2LX	PST
MA1596.1	0.000784444769681265	0.27046664440703	0.812	0.808	0.496553539208241	ZNF460	PST
MA0692.1	0.000824991976682176	-0.330696068529835	0.307	0.359	0.522219921239817	TFEB	PST
MA1463.1	0.00101677409526898	-0.203506721613509	0.184	0.211	0.643618002305263	ARGFX	PST
MA0598.3	0.00115309966403727	1.52678992329677	0.13	0.11	0.729912087335594	EHF	PST
MA1115.1	0.00167507223554367	-0.365526511548246	0.305	0.376	1	POU5F1	PST
MA0068.2	0.00181464179236327	-0.202651955753266	0.149	0.203	1	PAX4	PST
MA1577.1	0.00181464179236327	-0.202651955753266	0.149	0.203	1	TLX2	PST
MA0701.2	0.00181464179236327	-0.202651955753266	0.149	0.203	1	LHX9	PST
MA0075.3	0.00181464179236327	-0.202651955753266	0.149	0.203	1	PRRX2	PST
MA0043.3	0.00182171866322821	-0.390588917097602	0.442	0.495	1	HLF	PST
MA0654.1	0.00183805678783747	-0.208253996762952	0.153	0.211	1	ISX	PST
MA0628.1	0.00185869527025843	-0.31416827662682	0.307	0.359	1	POU6F1	PST
MA1572.1	0.00186436258289418	-0.237369309819506	0.647	0.702	1	TGIF2LY	PST
MA0136.2	0.00194211098885141	1.20238900586038	0.151	0.119	1	ELF5	PST
MA1472.1	0.00194560196096719	-0.21690828114341	0.421	0.499	1	BHLHA15(var.2)	PST
MA0025.2	0.0020726697416506	-0.124278241544357	0.495	0.525	1	NFIL3	PST
MA0717.1	0.00208689229956245	-0.186004939373335	0.174	0.239	1	RAX2	PST
MA1100.2	0.00210809262163413	-0.239683792625662	0.53	0.619	1	ASCL1	PST
MA0683.1	0.00222512618860303	-0.236758333169837	0.3	0.373	1	POU4F2	PST
MA0501.1	0.0022810215668566	-0.447807189363741	0.151	0.114	1	MAF::NFE2	PST
MA0107.1	0.00235552015425752	0.164740138011879	0.265	0.227	1	RELA	PST
MA0719.1	0.00239192726141245	-0.231349484987269	0.498	0.598	1	RHOXF1	PST
MA1635.1	0.00251253532795492	-0.240072852104443	0.453	0.523	1	BHLHE22(var.2)	PST
MA0101.1	0.00273349849863286	-0.134335215840116	0.314	0.243	1	REL	PST
MA1464.1	0.00278990261661318	0.393851795416034	0.344	0.429	1	ARNT2	PST
MA0660.1	0.00283867016218671	0.176011439868637	0.665	0.6	1	MEF2B	PST
MA0663.1	0.00301865215035316	0.272654450396031	0.337	0.354	1	MLX	PST
MA1554.1	0.00327424326607352	-0.190729510657309	0.23	0.22	1	RFX7	PST
MA0696.1	0.00351230274724199	-0.125773801426871	0.363	0.421	1	ZIC1	PST
MA0679.2	0.00384963960707884	0.190077395735727	0.626	0.591	1	ONECUT1	PST
MA0507.1	0.0038678482482203	-0.264359083812211	0.372	0.427	1	POU2F2	PST
MA0473.3	0.00412165486425297	2.52133488302628	0.184	0.159	1	ELF1	PST
MA0100.3	0.00472462080902382	-0.172314036124105	0.465	0.524	1	MYB	PST
MA0664.1	0.0048459581388461	0.182894621024478	0.309	0.353	1	MLXIPL	PST
MA0509.2	0.00510188049573655	-0.214771213972865	0.167	0.188	1	RFX1	PST
MA0502.2	0.005215599223209	-0.267616952632416	0.384	0.423	1	NFYB	PST
MA0091.1	0.00535616981352113	-0.203344913537788	0.377	0.432	1	TAL1::TCF3	PST
MA0828.1	0.00562492473727514	0.179444386286475	0.326	0.379	1	SREBF2(var.2)	PST
MA0597.1	0.0056808308729741	-0.162968840391774	0.84	0.872	1	THAP1	PST
MA1126.1	0.0057153775634215	-0.0914191035510403	0.223	0.189	1	FOS::JUN(var.2)	PST
MA0616.2	0.00574229229057223	-0.135432601610395	0.458	0.529	1	HES2	PST
MA0630.1	0.00596047416085029	0.0539937200905724	0.17	0.19	1	SHOX	PST
MA0716.1	0.00596047416085029	0.0539937200905724	0.17	0.19	1	PRRX1	PST
MA0721.1	0.00596047416085029	0.0539937200905724	0.17	0.19	1	UNCX	PST
MA1641.1	0.00620282046547757	-0.226109753794898	0.447	0.513	1	MYF5	PST
MA1123.2	0.00653995284271774	-0.205180075745278	0.402	0.464	1	TWIST1	PST
MA1521.1	0.00669120903966923	0.303102211624933	0.237	0.176	1	MAFA	PST
MA0675.1	0.00671734837748224	-0.103104422159746	0.133	0.161	1	NKX6-2	PST
MA0464.2	0.006816636942662	-0.27383458398504	0.34	0.39	1	BHLHE40	PST
MA1125.1	0.0068776209557778	0.47177215542952	0.737	0.696	1	ZNF384	PST
MA0691.1	0.00696829855339721	-0.0985233591965707	0.223	0.242	1	TFAP4	PST
MA0500.2	0.00702214200336984	-0.075452850225166	0.386	0.433	1	MYOG	PST
MA1555.1	0.00788942814155506	0.41197522854987	0.64	0.618	1	RXRB(var.2)	PST
MA0796.1	0.00801461990124873	-0.311293906225644	0.695	0.741	1	TGIF1	PST
MA1600.1	0.00811120690319786	-0.235497222596734	0.619	0.648	1	ZNF684	PST
MA0644.1	0.00819256204065106	-0.225756690073738	0.242	0.302	1	ESX1	PST
MA0674.1	0.00820959879751087	-0.182968133185635	0.165	0.209	1	NKX6-1	PST
MA1519.1	0.00820959879751087	-0.182968133185635	0.165	0.209	1	LHX5	PST
MA0046.2	0.0084807731039838	-1.47739915863231	0.737	0.764	1	HNF1A	PST
MA0636.1	0.00859253089194457	-0.113026191708002	0.33	0.375	1	BHLHE41	PST
MA0661.1	0.00903488514806393	0.0296487311463866	0.2	0.257	1	MEOX1	PST
MA0773.1	0.00958163993811343	0.189544877152404	0.605	0.559	1	MEF2D	PST
MA0596.1	0.0100451894531944	0.355601065827266	0.723	0.691	1	SREBF2	PST
MA0843.1	0.0100735210582795	-0.67470706103433	0.495	0.516	1	TEF	PST
MA0640.2	0.0104316068550458	2.10857784060383	0.151	0.12	1	ELF3	PST
MA0800.1	0.011219552127862	-0.339783996528469	0.574	0.631	1	EOMES	PST
MA1587.1	0.0113422608486048	0.0469144257311163	0.919	0.916	1	ZNF135	PST
MA0522.3	0.0114591668785193	-0.220580562626182	0.672	0.736	1	TCF3	PST
MA1638.1	0.011771231574995	-0.173187864691899	0.54	0.607	1	HAND2	PST
MA0163.1	0.0118283492271411	0.162206396716692	0.67	0.611	1	PLAG1	PST
MA1108.2	0.0122626834287449	-0.315167528617626	0.753	0.761	1	MXI1	PST
MA1633.1	0.0125768669800644	-1.87506220604281	0.105	0.083	1	BACH1	PST
MA1127.1	0.0128265172235653	-0.00934085111954999	0.233	0.21	1	FOSB::JUN	PST
MA1109.1	0.0128619653637222	-0.225384151651614	0.681	0.743	1	NEUROD1	PST
MA0083.3	0.0130584380661211	-0.160723652163913	0.307	0.347	1	SRF	PST
MA1648.1	0.013074218273596	-0.21819255093264	0.672	0.729	1	TCF12(var.2)	PST
MA0138.2	0.0135080013535086	-0.358410863833176	0.819	0.845	1	REST	PST
MA1584.1	0.0137536423781752	-0.0772495240393951	0.309	0.342	1	ZIC5	PST
MA0793.1	0.0143101760931401	-0.182587306598322	0.184	0.232	1	POU6F2	PST
MA1478.1	0.0143143059603243	-0.178858412398277	0.398	0.415	1	DMRTA2	PST
MA0877.2	0.0145768159601099	-0.394710362899353	0.295	0.328	1	BARHL1	PST
MA1520.1	0.0150081383357678	0.329188669602339	0.216	0.158	1	MAF	PST
MA0610.1	0.0151308681857296	-0.160201702153102	0.502	0.558	1	DMRT3	PST
MA1467.1	0.0152081655627937	-0.279447673098876	0.495	0.52	1	ATOH1(var.2)	PST
MA0725.1	0.0154250854995493	-0.198061926277096	0.228	0.276	1	VSX1	PST
MA0726.1	0.0154250854995493	-0.198061926277096	0.228	0.276	1	VSX2	PST
MA1642.1	0.0159218710100785	-0.14825523314165	0.637	0.709	1	NEUROG2(var.2)	PST
MA1646.1	0.0160017493749487	0.00109995612850849	0.388	0.444	1	OSR2	PST
MA0651.1	0.0161754142043235	-0.198663648051692	0.223	0.266	1	HOXC11	PST
MA1485.1	0.0172192317928553	-0.256706795892465	0.688	0.718	1	FERD3L	PST
MA0703.2	0.0173871851841265	-0.145811618943105	0.181	0.218	1	LMX1B	PST
MA0761.2	0.0182898528061878	1.36568232312951	0.163	0.138	1	ETV1	PST
MA0743.2	0.0184525691735372	-0.191568881849344	0.526	0.57	1	SCRT1	PST
MA0634.1	0.0186560745154566	-0.120145989307238	0.109	0.146	1	ALX3	PST
MA0665.1	0.0187750026504048	-0.13789422313503	0.3	0.358	1	MSC	PST
MA0671.1	0.0195524420385613	0.412700426997129	0.791	0.836	1	NFIX	PST
MA0089.2	0.019676989339256	-0.0272562999000638	0.126	0.092	1	NFE2L1	PST
MA0871.2	0.0204029286187629	0.02516738568294	0.405	0.441	1	TFEC	PST
MA1540.1	0.0205406170512583	-0.348702966256663	0.153	0.174	1	NR5A1	PST
MA0772.1	0.0206028478475787	0.0221064461807726	0.212	0.184	1	IRF7	PST
MA0070.1	0.0210251797433228	0.0270405567395267	0.463	0.398	1	PBX1	PST
MA1504.1	0.0225428650441831	-0.171923368238681	0.337	0.387	1	HOXC4	PST
MA0693.2	0.0245865290389514	0.22900333906656	0.677	0.669	1	VDR	PST
MA0907.1	0.0253324835414227	-0.172733583097526	0.242	0.278	1	HOXC13	PST
MA0914.1	0.0255115369947859	-0.134639369701529	0.198	0.206	1	ISL2	PST
MA0062.3	0.0270515109165183	1.09710155606655	0.151	0.142	1	GABPA	PST
MA0599.1	0.0286235588249356	-0.030428396526799	0.133	0.125	1	KLF5	PST
MA1120.1	0.029090679674337	-0.315180186123816	0.619	0.663	1	SOX13	PST
MA0658.1	0.0291843407774862	-0.201116838671754	0.242	0.294	1	LHX6	PST
MA0468.1	0.0313310095635664	-0.259480138690736	0.447	0.504	1	DUX4	PST
MA1111.1	0.0315751693570993	-0.316572972573523	0.36	0.42	1	NR2F2	PST
MA0104.4	0.0316914107527701	-0.20578168872291	0.491	0.535	1	MYCN	PST
MA1506.1	0.0335824691209371	-0.223009115539863	0.16	0.176	1	HOXD10	PST
MA0048.2	0.0336319545875011	-0.192290519740857	0.44	0.459	1	NHLH1	PST
MA0699.1	0.0337476520990427	-0.0676020184847148	0.258	0.292	1	LBX2	PST
MA0819.1	0.0342012507651494	-0.387100208331123	0.556	0.584	1	CLOCK	PST
MA0009.2	0.0342309131275577	-0.271990025060281	0.526	0.602	1	TBXT	PST
MA0830.2	0.034264243974013	-0.112867308414854	0.786	0.829	1	TCF4	PST
MA0491.2	0.0346222498898767	-3.617821366919	0.109	0.096	1	JUND	PST
MA0139.1	0.0346435287390268	-1.26445820848935	0.353	0.367	1	CTCF	PST
MA1503.1	0.0350160541275999	-0.157589182989823	0.214	0.244	1	HOXB9	PST
MA0160.1	0.0350364302493491	-0.329848903695575	0.312	0.357	1	NR4A2	PST
MA0600.2	0.0357864884908882	-0.245116124619114	0.114	0.146	1	RFX2	PST
MA0797.1	0.0361751721683344	-0.352680502034453	0.772	0.779	1	TGIF2	PST
MA0867.2	0.0390113525477559	-0.193641406791389	0.623	0.661	1	SOX4	PST
MA0791.1	0.0390654416147481	-0.201501447912823	0.309	0.372	1	POU4F3	PST
MA0697.1	0.04027585952294	-0.0567842399729579	0.37	0.413	1	ZIC3	PST
MA0768.1	0.041323633475036	-0.193738975739042	0.67	0.717	1	LEF1	PST
MA0873.1	0.0418682835166324	-0.198344501761639	0.16	0.18	1	HOXD12	PST
MA1132.1	0.0420462458044562	-6.36551838852528	0.114	0.101	1	JUN::JUNB	PST
MA0659.2	0.0420479956403239	0.181455788525953	0.191	0.161	1	MAFG	PST
MA0099.3	0.0421813400721889	-4.72051375585529	0.105	0.088	1	FOS::JUN	PST
MA0903.1	0.0439732802460524	-0.284953214226811	0.281	0.343	1	HOXB3	PST
MA0155.1	0.0449090537627034	0.165424114372206	0.495	0.458	1	INSM1	PST
MA0469.3	0.0454830016458434	0.0508009312535783	0.27	0.302	1	E2F3	PST
MA1140.2	0.0455014183962842	-0.0711911471475726	0.228	0.204	1	JUNB(var.2)	PST
MA1573.1	0.0476908921956356	-0.160001318292777	0.47	0.483	1	THAP11	PST
MA0894.1	0.0478400850336017	-0.058515450191664	0.256	0.269	1	HESX1	PST
MA0905.1	0.0483252370652551	-0.0881489435813353	0.228	0.26	1	HOXC10	PST
MA0649.1	0.0484073947128673	-0.129678519478607	0.553	0.607	1	HEY2	PST
MA1099.2	0.0487715163880495	-0.0919651237580137	0.365	0.414	1	HES1	PST
MA1569.1	0.0495891731491021	0.178178343233859	0.393	0.343	1	TFAP2E	PST
MA0639.1	0.0497706627583717	-0.769205608773244	0.47	0.487	1	DBP	PST
MA1146.1	0.049851788705198	0.263233469745758	0.507	0.499	1	NR1H4::RXRA	PST
MA0798.2	0.0500062468415647	-0.0531761388645439	0.179	0.173	1	RFX3	PST
MA1138.1	0.0501253643309775	-2.83833453079443	0.109	0.096	1	FOSL2::JUNB	PST
MA0769.2	0.0507607532597783	-0.291615932071948	0.812	0.829	1	TCF7	PST
MA1556.1	0.0508411121097648	0.177729760341765	0.658	0.643	1	RXRG(var.2)	PST
MA1137.1	0.0534740602935495	-2.82462479272498	0.114	0.089	1	FOSL1::JUNB	PST
MA1128.1	0.053631633213902	-5.86368833864007	0.107	0.091	1	FOSL1::JUN	PST
MA1144.1	0.053867182735215	-3.56898206901963	0.109	0.093	1	FOSL2::JUND	PST
MA0729.1	0.0541523445111232	-0.0856467278425352	0.898	0.894	1	RARA	PST
MA1141.1	0.0557835765464141	-5.09045390968074	0.102	0.09	1	FOS::JUND	PST
MA1130.1	0.0566780925735343	-4.28322996648089	0.109	0.092	1	FOSL2::JUN	PST
MA0687.1	0.0597512771204034	0.229872238828868	0.258	0.223	1	SPIC	PST
MA1494.1	0.060465599507494	-3.54841117536647	0.998	0.99	1	HNF4A(var.2)	PST
MA0517.1	0.0615083608064088	0.08702770758435	0.177	0.15	1	STAT1::STAT2	PST
MA0641.1	0.0617645065355769	0.663458143910185	0.151	0.144	1	ELF4	PST
MA0605.2	0.0621067688734604	-0.057148921322526	0.205	0.192	1	ATF3	PST
MA1574.1	0.0631450317677277	0.0716923479650102	0.977	0.974	1	THRB	PST
MA0764.2	0.0635799411879015	0.247756190096969	0.258	0.232	1	ETV4	PST
MA0477.2	0.0662907651975373	-2.26763729021855	0.109	0.093	1	FOSL1	PST
MA0499.2	0.0666474142131778	-0.233144176219805	0.777	0.799	1	MYOD1	PST
MA1479.1	0.0667951064531287	-0.203592940880443	0.398	0.458	1	DMRTC2	PST
MA0147.3	0.0678755204976164	-0.211752582114408	0.54	0.58	1	MYC	PST
MA0817.1	0.0679227286386223	-0.088041668996816	0.5	0.564	1	BHLHE23	PST
MA1134.1	0.0680020457749534	-2.63065402382337	0.114	0.096	1	FOS::JUNB	PST
MA0077.1	0.0682686458919943	-0.118510484824425	0.384	0.413	1	SOX9	PST
MA0814.2	0.0691779234928369	0.00624953044942811	0.833	0.791	1	TFAP2C(var.2)	PST
MA0131.2	0.0696480777503523	-0.118861337369411	0.335	0.368	1	HINFP	PST
MA1139.1	0.0699506441971558	0.119718121360985	0.191	0.187	1	FOSL2::JUNB(var.2)	PST
MA1475.1	0.0701444324385945	0.0982788909990246	0.263	0.242	1	CREB3L4(var.2)	PST
MA1536.1	0.0731125918814952	-0.333056960922591	0.237	0.28	1	NR2C2(var.2)	PST
MA0492.1	0.074333336420526	-1.29218169057663	0.284	0.263	1	JUND(var.2)	PST
MA0825.1	0.0745734143548744	-0.22120272696357	0.547	0.566	1	MNT	PST
MA1491.1	0.0747446596315549	0.182888730646723	0.528	0.469	1	GLI3	PST
MA1585.1	0.0761709546861648	0.16559227797193	0.405	0.38	1	ZKSCAN1	PST
MA1632.1	0.0773877861889405	-0.702547729447803	0.293	0.268	1	ATF2	PST
MA0497.1	0.0781706207859373	0.223127395405248	0.593	0.539	1	MEF2C	PST
MA0886.1	0.0788351125516153	-0.176722916554003	0.305	0.34	1	EMX2	PST
MA0783.1	0.080677682504006	-0.297882496320897	0.747	0.758	1	PKNOX2	PST
MA0680.1	0.0818084377481375	0.0797074328570881	0.388	0.345	1	PAX7	PST
MA0490.2	0.0821698917587273	-5.49784986856246	0.105	0.098	1	JUNB	PST
MA1468.1	0.0822591212776093	-0.0979072038649419	0.486	0.527	1	ATOH7	PST
MA0670.1	0.0825620025081741	-0.185642819630382	0.684	0.72	1	NFIA	PST
MA1560.1	0.0842559227541379	-0.190357227728221	0.479	0.51	1	SOHLH2	PST
MA0103.3	0.0853517691867705	-0.156228981474611	0.733	0.778	1	ZEB1	PST
MA0063.2	0.0858815509892539	-0.0649474465037245	0.57	0.6	1	NKX2-5	PST
MA0884.1	0.0878749629441881	-0.210340161462645	0.365	0.418	1	DUXA	PST
MA0052.4	0.0934633720145042	0.154438865975094	0.637	0.615	1	MEF2A	PST
MA0706.1	0.0941237370266005	-0.132952646183628	0.226	0.242	1	MEOX2	PST
MA0066.1	0.0952856247189163	-0.261718008713161	0.665	0.687	1	PPARG	PST
MA1147.1	0.0958133493607772	0.225572997243719	0.637	0.623	1	NR4A2::RXRA	PST
MA1102.2	0.095855211292941	0.0516164276676278	0.33	0.314	1	CTCFL	PST
MA0143.4	0.0973285334904034	-0.198875773076546	0.556	0.594	1	SOX2	PST
MA0656.1	0.0977415505591539	-0.0391855648970141	0.191	0.203	1	JDP2(var.2)	PST
MA0734.2	0.100152621805282	0.0737318771314183	0.535	0.494	1	GLI2	PST
MA1129.1	0.101115162636352	-0.299688954028489	0.256	0.231	1	FOSL1::JUN(var.2)	PST
MA0513.1	0.102314353855432	-0.309515388162812	0.823	0.849	1	SMAD2::SMAD3::SMAD4	PST
MA0804.1	0.102453153848592	-0.0632404445446608	0.467	0.502	1	TBX19	PST
MA0058.3	0.104160181028564	-0.221559755985235	0.484	0.495	1	MAX	PST
MA0842.2	0.104831987636525	0.407292325502506	0.202	0.152	1	NRL	PST
MA0017.2	0.107409291619549	-0.476641841850576	0.905	0.885	1	NR2F1	PST
MA1493.1	0.108522376211459	-0.180419196525034	0.716	0.758	1	HES6	PST
MA1516.1	0.109683462572447	0.269969135248125	0.563	0.54	1	KLF3	PST
MA0688.1	0.110180967001195	-0.150909594916377	0.586	0.599	1	TBX2	PST
MA0039.4	0.11027677900046	-0.0227009843336388	0.144	0.131	1	KLF4	PST
MA0888.1	0.112193595515687	-0.0770539843568739	0.333	0.357	1	EVX2	PST
MA0890.1	0.116766989548713	-0.129268474626212	0.16	0.194	1	GBX2	PST
MA1530.1	0.118387656819054	-0.125849796185779	0.237	0.256	1	NKX6-3	PST
MA1552.1	0.118929610250934	0.173796529503012	0.537	0.515	1	RARB(var.3)	PST
MA0462.2	0.119692628514797	-4.51804217271535	0.1	0.09	1	BATF::JUN	PST
MA1131.1	0.119923007472447	0.00363920327486663	0.23	0.2	1	FOSL2::JUN(var.2)	PST
MA1523.1	0.128811740909523	-0.120342979699237	0.556	0.574	1	MSANTD3	PST
MA0748.2	0.129672009613961	-0.151301416339589	0.212	0.2	1	YY2	PST
MA0795.1	0.130364538045108	-0.112451573371457	0.493	0.519	1	SMAD3	PST
MA1498.1	0.131676740176387	-0.0432830019847009	0.191	0.177	1	HOXA7	PST
MA1502.1	0.131676740176387	-0.0432830019847009	0.191	0.177	1	HOXB8	PST
MA0910.2	0.131676740176387	-0.0432830019847009	0.191	0.177	1	HOXD8	PST
MA0476.1	0.131751693411054	-2.32356194390658	0.107	0.09	1	FOS	PST
MA1145.1	0.131768046415517	-0.0972733249004286	0.221	0.192	1	FOSL2::JUND(var.2)	PST
MA1101.2	0.133559130780269	-7.26322170655714	0.107	0.096	1	BACH2	PST
MA0841.1	0.135118937402404	-4.26293608743085	0.14	0.117	1	NFE2	PST
MA1527.1	0.138915878479983	0.531878993043154	0.812	0.859	1	NFIC(var.2)	PST
MA1136.1	0.139074536268563	-0.107176287929507	0.237	0.199	1	FOSB::JUNB(var.2)	PST
MA1650.1	0.139176576036495	0.00660556544243873	0.13	0.148	1	ZBTB14	PST
MA0471.2	0.14078268494898	0.123004910826884	0.116	0.102	1	E2F6	PST
MA1528.1	0.143867522366824	1.43462092609712	0.791	0.835	1	NFIX(var.2)	PST
MA1583.1	0.144156229419141	-0.206783294130814	0.323	0.34	1	ZFP57	PST
MA0909.2	0.14440735125802	-0.0812438999168937	0.263	0.29	1	HOXD13	PST
MA0510.2	0.148156061588154	-0.223859475112484	0.109	0.126	1	RFX5	PST
MA1655.1	0.149485167247244	-0.13544843905497	0.447	0.479	1	ZNF341	PST
MA0667.1	0.150651242451274	-0.123905850050406	0.363	0.357	1	MYF6	PST
MA0823.1	0.151172288257115	0.0670957662722862	0.565	0.593	1	HEY1	PST
MA0820.1	0.153495471631968	-0.00833444435544162	0.735	0.708	1	FIGLA	PST
MA0478.1	0.154266720985098	-1.84027504156226	0.1	0.09	1	FOSL2	PST
MA1553.1	0.154753681468158	0.222344403203117	0.5	0.474	1	RARG(var.3)	PST
MA0722.1	0.157626869104792	-0.00011336274310747	0.235	0.229	1	VAX1	PST
MA0723.1	0.157626869104792	-0.00011336274310747	0.235	0.229	1	VAX2	PST
MA1481.1	0.157626869104792	-0.00011336274310747	0.235	0.229	1	DRGX	PST
MA0893.2	0.157626869104792	-0.00011336274310747	0.235	0.229	1	GSX2	PST
MA0836.2	0.158056028212846	-0.328719424410626	0.205	0.256	1	CEBPD	PST
MA1550.1	0.158739371980214	-1.68644360045459	0.979	0.979	1	PPARD	PST
MA0655.1	0.159845675137627	-6.46006797566333	0.128	0.106	1	JDP2	PST
MA1545.1	0.16173774841037	-0.0136309494891437	0.316	0.32	1	OVOL2	PST
MA0690.1	0.161938375691602	-0.104795237948224	0.63	0.679	1	TBX21	PST
MA0811.1	0.16227719183739	-0.206990510404731	0.372	0.396	1	TFAP2B	PST
MA0258.2	0.163854863508827	-0.292382136084856	0.684	0.703	1	ESR2	PST
MA0132.2	0.164998746478967	-0.247913482822926	0.186	0.226	1	PDX1	PST
MA0612.2	0.164998746478967	-0.247913482822926	0.186	0.226	1	EMX1	PST
MA0900.2	0.164998746478967	-0.247913482822926	0.186	0.226	1	HOXA2	PST
MA0902.2	0.164998746478967	-0.247913482822926	0.186	0.226	1	HOXB2	PST
MA0912.2	0.164998746478967	-0.247913482822926	0.186	0.226	1	HOXD3	PST
MA1110.1	0.165214537832913	-0.12636608478298	0.288	0.324	1	NR1H4	PST
MA1645.1	0.166191885206228	-0.176479576382189	0.47	0.5	1	NKX2-2	PST
MA1647.1	0.171741153980551	0.145252264194714	0.193	0.177	1	PRDM4	PST
MA0595.1	0.173937671998289	0.0251579565311668	0.67	0.649	1	SREBF1	PST
MA0084.1	0.174324804733719	0.128973782519809	0.421	0.413	1	SRY	PST
MA0080.5	0.176762438335171	0.0716312710632031	0.216	0.2	1	SPI1	PST
MA0102.4	0.17743601700863	-0.30297712293143	0.323	0.319	1	CEBPA	PST
MA0652.1	0.17976168638101	0.0597667693137844	0.123	0.106	1	IRF8	PST
MA0834.1	0.183934720398242	-0.0697860855508131	0.256	0.241	1	ATF7	PST
MA0488.1	0.185768687587926	-0.789377264023528	0.405	0.379	1	JUN	PST
MA0806.1	0.186367772629934	-0.234583536541305	0.821	0.842	1	TBX4	PST
MA0807.1	0.186367772629934	-0.234583536541305	0.821	0.842	1	TBX5	PST
MA0159.1	0.186846846809178	0.00953679698759047	0.54	0.513	1	RARA::RXRA	PST
MA0642.1	0.187136119803891	0.0634071794977507	0.2	0.214	1	EN2	PST
MA0637.1	0.188029353399529	0.103697715696058	0.47	0.444	1	CENPB	PST
MA1133.1	0.189309188965694	-0.0267281063242055	0.251	0.219	1	JUN::JUNB(var.2)	PST
MA0161.2	0.189364272305491	0.608551847818609	0.793	0.829	1	NFIC	PST
MA0524.2	0.190012710114962	-0.190046261605267	0.37	0.391	1	TFAP2C	PST
MA0799.1	0.190637326612573	-0.115211793951706	0.174	0.185	1	RFX4	PST
MA0865.1	0.190682115355519	-0.147052895953547	0.2	0.197	1	E2F8	PST
MA1538.1	0.191078127785463	0.103549276313037	0.558	0.535	1	NR2F1(var.3)	PST
MA1651.1	0.193321163447935	-0.101938106268559	0.226	0.266	1	ZFP42	PST
MA0901.2	0.202102037073512	0.131489047535064	0.479	0.441	1	HOXB13	PST
MA0686.1	0.202419369044544	-0.260744992709821	0.209	0.261	1	SPDEF	PST
MA0790.1	0.204061553213041	-0.096921011477767	0.349	0.408	1	POU4F1	PST
MA1499.1	0.207618935050493	-0.183049745062864	0.481	0.516	1	HOXB4	PST
MA1495.1	0.21180563778216	-0.0608287208838428	0.214	0.224	1	HOXA1	PST
MA0158.2	0.21180563778216	-0.0608287208838428	0.214	0.224	1	HOXA5	PST
MA0904.2	0.21180563778216	-0.0608287208838428	0.214	0.224	1	HOXB5	PST
MA0887.1	0.214777552655856	-0.0779190290692404	0.342	0.357	1	EVX1	PST
MA0506.1	0.214931985310785	-0.127243016131155	0.095	0.104	1	NRF1	PST
MA1149.1	0.21542352366466	0.023739969228598	0.423	0.383	1	RARA::RXRG	PST
MA1142.1	0.218946695418511	-6.36783772277762	0.105	0.095	1	FOSL1::JUND	PST
MA0442.2	0.221250495058492	-0.214258674867572	0.553	0.555	1	SOX10	PST
MA0059.1	0.226175825379005	-0.168441032742851	0.537	0.541	1	MAX::MYC	PST
MA1549.1	0.226182618285426	-0.0571778276606616	0.347	0.357	1	POU6F1(var.2)	PST
MA0523.1	0.229469469575656	-0.206343688480765	0.716	0.735	1	TCF7L2	PST
MA1104.2	0.230838518586256	0.149617080163818	0.426	0.423	1	GATA6	PST
MA0781.1	0.231347928217952	0.458075203135844	0.607	0.613	1	PAX9	PST
MA1483.1	0.235136484866768	0.229169649301915	0.151	0.146	1	ELF2	PST
MA1592.1	0.244587234479095	-0.175927989229741	0.556	0.565	1	ZNF274	PST
MA0508.3	0.247571432018779	-0.0616147114355656	0.272	0.283	1	PRDM1	PST
MA0714.1	0.250160610970304	0.147444058466648	0.542	0.521	1	PITX3	PST
MA1509.1	0.250795210622736	0.0215781929034108	0.267	0.259	1	IRF6	PST
MA0632.2	0.251256017126728	0.0478102796881986	0.156	0.152	1	TCFL5	PST
MA1563.1	0.256809521874627	-0.131312300069921	0.505	0.55	1	SOX18	PST
MA0812.1	0.259141893165668	0.222798215622351	0.381	0.351	1	TFAP2B(var.2)	PST
MA0689.1	0.259564056886933	-0.153881300723283	0.512	0.569	1	TBX20	PST
MA0014.3	0.259882814046622	0.252312073866149	0.528	0.51	1	PAX5	PST
MA0892.1	0.260565717829149	-0.0980431736706405	0.193	0.207	1	GSX1	PST
MA0774.1	0.26448616051079	0.0114471777108047	0.593	0.603	1	MEIS2	PST
MA0463.2	0.265140794518406	-0.109740652070976	0.356	0.398	1	BCL6	PST
MA0763.1	0.26882848787426	-0.0527445590274132	0.177	0.19	1	ETV3	PST
MA0863.1	0.276464499673445	-0.0614113711161228	0.6	0.598	1	MTF1	PST
MA0846.1	0.277724723529047	-0.0778439617531301	0.621	0.615	1	FOXC2	PST
MA0864.2	0.281544161317998	-0.106849371028396	0.356	0.365	1	E2F2	PST
MA0657.1	0.28255871323646	0.0377693971544311	0.356	0.386	1	KLF13	PST
MA1148.1	0.28453070197207	0.10567967995597	0.923	0.932	1	PPARA::RXRA	PST
MA1421.1	0.287291366692339	-0.520271158628399	0.893	0.917	1	TCF7L1	PST
MA0702.2	0.287714534351097	-0.0342166726983899	0.219	0.202	1	LMX1A	PST
MA1547.1	0.28807285250465	0.110882729036051	0.765	0.766	1	PITX2	PST
MA0074.1	0.289111427700893	-0.138445897477768	0.577	0.577	1	RXRA::VDR	PST
MA0149.1	0.292817137858043	0.0471535065079678	0.247	0.251	1	EWSR1-FLI1	PST
MA0650.2	0.294946064437333	-0.00326796652267494	0.279	0.279	1	HOXA13	PST
MA1500.1	0.294984341846319	0.0477403690813935	0.172	0.185	1	HOXB6	PST
MA1558.1	0.298265444058803	0.0248007636977561	0.816	0.839	1	SNAI1	PST
MA0731.1	0.299545357246039	-0.143528445521473	0.353	0.365	1	BCL6B	PST
MA0738.1	0.300274424538632	-0.00407478563540442	0.83	0.835	1	HIC2	PST
MA0837.1	0.305497980095121	-0.2036230984587	0.312	0.335	1	CEBPE	PST
MA0609.2	0.306434064970458	0.00692050230663296	0.228	0.222	1	CREM	PST
MA0145.3	0.307497948497559	0.221179066458307	0.116	0.091	1	TFCP2	PST
MA1524.1	0.308599587857988	-0.18128007031347	0.549	0.58	1	MSGN1	PST
MA1531.1	0.309933341675067	-0.0671380161027937	0.914	0.894	1	NR1D1	PST
MA0741.1	0.311151393132381	0.0800733530945195	0.121	0.115	1	KLF16	PST
MA1420.1	0.314973821794374	-0.0890963776585657	0.147	0.18	1	IRF5	PST
MA0069.1	0.315786974719477	-0.0060594470797195	0.4	0.402	1	PAX6	PST
MA1636.1	0.316009658587576	0.380152248627714	0.467	0.455	1	CEBPG(var.2)	PST
MA0035.4	0.31641673696236	-0.0742810226091839	0.428	0.443	1	GATA1	PST
MA0592.3	0.319395794558633	-0.465777156053804	0.109	0.13	1	ESRRA	PST
MA0047.3	0.322583616112932	0.00265297749707258	0.316	0.297	1	FOXA2	PST
MA1589.1	0.32292263947678	0.258137751920019	0.491	0.484	1	ZNF140	PST
MA1154.1	0.324610046512052	0.118992354397204	0.36	0.337	1	ZNF282	PST
MA0031.1	0.326478605118287	0.104649425781265	0.281	0.278	1	FOXD1	PST
MA0157.2	0.326478605118287	0.104649425781265	0.281	0.278	1	FOXO3	PST
MA0668.1	0.329724308508869	-0.105517995335314	0.498	0.53	1	NEUROD2	PST
MA1418.1	0.332783621826711	-0.0267870239005128	0.126	0.128	1	IRF3	PST
MA1537.1	0.33504154770364	-0.2816711343457	0.986	0.983	1	NR2F1(var.2)	PST
MA0018.4	0.336050680012807	0.0937615297183682	0.251	0.25	1	CREB1	PST
MA1657.1	0.336586038713046	0.0420634402386758	0.47	0.448	1	ZNF652	PST
MA0148.4	0.337380941931848	-0.0040439553590042	0.33	0.302	1	FOXA1	PST
MA1473.1	0.338361089617634	-0.0847173214935742	0.14	0.151	1	CDX4	PST
MA1505.1	0.340757112325953	0.0624994988788803	0.233	0.239	1	HOXC8	PST
MA0645.1	0.341240702104193	-0.181325527626119	0.147	0.151	1	ETV6	PST
MA0844.1	0.341413070685608	-0.17045327301138	0.302	0.324	1	XBP1	PST
MA0638.1	0.342541522759316	0.0574021613571712	0.312	0.291	1	CREB3	PST
MA1557.1	0.344257970675711	-0.0906164612073093	0.547	0.566	1	SMAD5	PST
MA0485.2	0.34458351754542	-0.117099649822063	0.223	0.231	1	HOXC9	PST
MA0775.1	0.34587228427809	0.125001124878642	0.637	0.633	1	MEIS3	PST
MA1649.1	0.346104570473482	0.0234109515416239	0.616	0.618	1	ZBTB12	PST
MA0736.1	0.350310532612155	0.0565828126622573	0.388	0.375	1	GLIS2	PST
MA0504.1	0.350443975808541	-0.541971279236899	0.972	0.959	1	NR2C2	PST
MA0037.3	0.350820566613559	-0.0206383091136955	0.344	0.375	1	GATA3	PST
MA1568.1	0.35353518895757	0.0239688507756779	0.477	0.499	1	TCF21(var.2)	PST
MA0700.2	0.354573366368949	0.192229485153923	0.281	0.3	1	LHX2	PST
MA1541.1	0.355881631831457	-0.19315561002095	0.66	0.684	1	NR6A1	PST
MA0684.2	0.357536220464062	0.0753381532863309	0.505	0.474	1	RUNX3	PST
MA1588.1	0.358336909160635	-0.147615989937724	0.593	0.616	1	ZNF136	PST
MA0081.2	0.35980899709581	0.175713081657826	0.14	0.144	1	SPIB	PST
MA0730.1	0.362457331876618	-0.118847073872503	0.409	0.39	1	RARA(var.2)	PST
MA1533.1	0.367609798669308	-0.0768055939343339	0.723	0.69	1	NR1I2	PST
MA0878.2	0.367856405224069	-0.0577094171252673	0.128	0.129	1	CDX1	PST
MA1517.1	0.368384188402971	0.0709854909225167	0.444	0.461	1	KLF6	PST
MA0732.1	0.371171448272713	0.122915375438766	0.119	0.122	1	EGR3	PST
MA1143.1	0.371482041469031	-0.0316124500357334	0.223	0.211	1	FOSL1::JUND(var.2)	PST
MA1487.1	0.382122354565721	-0.25429469950042	0.63	0.562	1	FOXE1	PST
MA0829.2	0.383034449708375	-0.00147182231456155	0.53	0.547	1	SREBF1(var.2)	PST
MA0744.2	0.386112908157822	-0.0818919451299746	0.533	0.526	1	SCRT2	PST
MA0119.1	0.386901076635037	-0.0780077294494514	0.881	0.912	1	NFIC::TLX1	PST
MA1544.1	0.390443756299467	0.10826591230348	0.305	0.335	1	OVOL1	PST
MA0466.2	0.394711114710327	-0.193718422063653	0.333	0.338	1	CEBPB	PST
MA0653.1	0.407878046783063	-0.068793150018184	0.202	0.188	1	IRF9	PST
MA0852.2	0.408177065200643	0.0126734212033523	0.202	0.209	1	FOXK1	PST
MA1112.2	0.413798253645476	-0.163856463754863	0.747	0.775	1	NR4A1	PST
MA0669.1	0.41508854426939	-0.0691085441416901	0.442	0.488	1	NEUROG2	PST
MA1113.2	0.418238719976601	-0.0075036557884951	0.17	0.164	1	PBX2	PST
MA0895.1	0.418566377464771	-0.108085226002853	0.572	0.599	1	HMBOX1	PST
MA0766.2	0.418850533930764	0.101204484998754	0.302	0.309	1	GATA5	PST
MA0130.1	0.421616877860355	0.172526392558155	0.842	0.851	1	ZNF354C	PST
MA1637.1	0.428972394438119	-0.0710949706443	0.623	0.644	1	EBF3	PST
MA1652.1	0.430252858189464	0.0844883962028041	0.416	0.385	1	ZKSCAN5	PST
MA0856.1	0.434002763461834	-1.29955109350208	0.981	0.981	1	RXRG	PST
MA1593.1	0.434285844320557	-0.137154233909523	0.542	0.537	1	ZNF317	PST
MA0027.2	0.434366753835347	0.013319092168348	0.167	0.188	1	EN1	PST
MA1601.1	0.434394796366244	-0.0308185128796931	0.558	0.547	1	ZNF75D	PST
MA0156.2	0.436899530504818	-0.141496509886142	0.126	0.138	1	FEV	PST
MA0771.1	0.446858956388388	-0.0888950178630856	0.323	0.352	1	HSF4	PST
MA0511.2	0.446925093903993	0.108924064979903	0.314	0.325	1	RUNX2	PST
MA1581.1	0.447891147790652	0.132166304874769	0.702	0.733	1	ZBTB6	PST
MA0913.2	0.448858943837803	0.0285072654803874	0.158	0.159	1	HOXD9	PST
MA0827.1	0.452281856818498	-0.0886382961254125	0.514	0.525	1	OLIG3	PST
MA0472.2	0.452659832882823	0.0183634978579306	0.237	0.211	1	EGR2	PST
MA0908.1	0.458543177327355	-0.129392936624255	0.279	0.295	1	HOXD11	PST
MA1548.1	0.459709082043032	0.120277210016135	0.465	0.462	1	PLAGL2	PST
MA0060.3	0.460137565207096	-0.0632481698387062	0.309	0.289	1	NFYA	PST
MA0733.1	0.460704877570783	0.14857196856313	0.237	0.213	1	EGR4	PST
MA0594.2	0.46197612666063	0.228264684372961	0.295	0.315	1	HOXA9	PST
MA0498.2	0.464406968631677	0.134261185442782	0.57	0.587	1	MEIS1	PST
MA0071.1	0.468793338622668	-0.199137378227892	0.216	0.246	1	RORA	PST
MA1155.1	0.469929411590398	-0.115191797017055	0.288	0.303	1	ZSCAN4	PST
MA0038.2	0.473333344198649	-0.138034508041752	0.302	0.301	1	GFI1	PST
MA1639.1	0.478091650734336	0.157203779704003	0.133	0.137	1	MEIS1(var.2)	PST
MA1683.1	0.481053025255496	-0.0914719920396724	0.263	0.256	1	FOXA3	PST
MA0662.1	0.481826576861673	0.0261429290523563	0.191	0.194	1	MIXL1	PST
MA0465.2	0.482472012864489	0.1067511461327	0.26	0.255	1	CDX2	PST
MA0737.1	0.485227409760717	-0.176198472734458	0.5	0.524	1	GLIS3	PST
MA0809.2	0.490295055067783	-0.464254459672197	0.305	0.328	1	TEAD4	PST
MA0770.1	0.490994421485142	0.0306488955617483	0.353	0.394	1	HSF2	PST
MA0758.1	0.493523757637463	0.0717528652665896	0.226	0.209	1	E2F7	PST
MA1578.1	0.493966730574512	0.0863650432118368	0.167	0.147	1	VEZF1	PST
MA1529.1	0.494253846055318	0.00751126232104282	0.43	0.43	1	NHLH2	PST
MA1640.1	0.494908501188073	0.0663339075611685	0.14	0.163	1	MEIS2(var.2)	PST
MA0036.3	0.495579769132769	0.168074691671335	0.363	0.365	1	GATA2	PST
MA0051.1	0.496164790052257	0.00926281256523642	0.14	0.149	1	IRF2	PST
MA1576.1	0.507978413660167	-0.120954200879926	0.656	0.643	1	THRB(var.3)	PST
MA1476.1	0.510353564730849	0.0404831524259711	0.247	0.224	1	DLX5	PST
MA1561.1	0.510821191291725	0.193180195070045	0.426	0.433	1	SOX12	PST
MA0495.3	0.511800830164607	0.103799680924018	0.156	0.133	1	MAFF	PST
MA0525.2	0.51211807414533	-0.15262003166104	0.456	0.446	1	TP63	PST
MA0057.1	0.514152619947942	0.0181082723646682	0.126	0.115	1	MZF1(var.2)	PST
MA1471.1	0.514202750330331	-0.0226656123754507	0.549	0.587	1	BARX2	PST
MA0862.1	0.518039658188922	0.00848528764858919	0.384	0.361	1	GMEB2	PST
MA1114.1	0.519626582257964	0.224139757612472	0.767	0.824	1	PBX3	PST
MA0847.2	0.520580722880299	-0.138406276808537	0.586	0.573	1	FOXD2	PST
MA0694.1	0.527507681767796	-0.0183131861397002	0.23	0.23	1	ZBTB7B	PST
MA0845.1	0.528821159973892	-0.103864910207763	0.537	0.551	1	FOXB1	PST
MA0516.2	0.532613326611353	0.0892224764239309	0.151	0.123	1	SP2	PST
MA1559.1	0.534049811955512	-0.111018665837923	0.83	0.851	1	SNAI3	PST
MA0815.1	0.536302659990619	0.0508470253742169	0.495	0.489	1	TFAP2C(var.3)	PST
MA1539.1	0.542257801205465	0.0291498138601827	0.628	0.633	1	NR2F6(var.3)	PST
MA0623.2	0.543002684603543	-0.0819593298861897	0.495	0.554	1	NEUROG1	PST
MA1511.1	0.544541465070187	0.17015006197625	0.335	0.33	1	KLF10	PST
MA1116.1	0.545048797091739	0.0496371716058726	0.379	0.367	1	RBPJ	PST
MA0678.1	0.547703583585808	-0.105535369907293	0.523	0.535	1	OLIG2	PST
MA0810.1	0.549694675932186	0.0186623101352732	0.305	0.301	1	TFAP2A(var.2)	PST
MA1419.1	0.556506763269119	-0.267895821845747	0.142	0.129	1	IRF4	PST
MA0042.2	0.557045855435646	0.0261910442324093	0.156	0.172	1	FOXI1	PST
MA0033.2	0.557045855435646	0.0261910442324093	0.156	0.172	1	FOXL1	PST
MA0848.1	0.557045855435646	0.0261910442324093	0.156	0.172	1	FOXO4	PST
MA0849.1	0.557045855435646	0.0261910442324093	0.156	0.172	1	FOXO6	PST
MA0850.1	0.557045855435646	0.0261910442324093	0.156	0.172	1	FOXP3	PST
MA0666.1	0.557063022676008	-0.0803893374066536	0.288	0.275	1	MSX1	PST
MA0708.1	0.557063022676008	-0.0803893374066536	0.288	0.275	1	MSX2	PST
MA0876.1	0.557063022676008	-0.0803893374066536	0.288	0.275	1	BSX	PST
MA0003.4	0.557260682557379	0.00940270880524091	0.474	0.439	1	TFAP2A	PST
MA1518.1	0.558430403456707	0.186532496764328	0.223	0.214	1	LHX1	PST
MA0826.1	0.568018262326412	-0.0194389872709932	0.526	0.539	1	OLIG1	PST
MA0838.1	0.57049353360792	-0.117876214689132	0.288	0.293	1	CEBPG	PST
MA1489.1	0.571397727645121	-0.123249775107884	0.347	0.334	1	FOXN3	PST
MA1522.1	0.574609157430926	0.0806108399523526	0.13	0.109	1	MAZ	PST
MA1122.1	0.579287231591165	0.0390397443119075	0.109	0.085	1	TFDP1	PST
MA0613.1	0.580382433863838	0.168821013615335	0.26	0.251	1	FOXG1	PST
MA0777.1	0.583046723031013	0.0255340539298681	0.502	0.509	1	MYBL2	PST
MA0839.1	0.58650901278136	0.116794406020391	0.458	0.45	1	CREB3L1	PST
MA1567.1	0.589888135539945	0.0157537706609823	0.849	0.856	1	TBX6	PST
MA0755.1	0.592195694013031	-0.0811152289831066	0.477	0.512	1	CUX2	PST
MA0484.2	0.59275337740633	-1.6173544389442	1	0.991	1	HNF4G	PST
MA0882.1	0.597188088152721	-0.0923114616042203	0.223	0.242	1	DLX6	PST
MA0137.3	0.597502757547713	-0.126866304713271	0.453	0.49	1	STAT1	PST
MA0711.1	0.598852386315772	0.0503033455801946	0.305	0.325	1	OTX1	PST
MA0635.1	0.599204516198755	0.0896290137683613	0.481	0.492	1	BARHL2	PST
MA0745.2	0.606436622191186	0.0839457891925184	0.844	0.867	1	SNAI2	PST
MA0866.1	0.609364165668961	-0.098761335605778	0.4	0.407	1	SOX21	PST
MA0112.3	0.615164093522959	0.265021023927635	0.786	0.803	1	ESR1	PST
MA1532.1	0.623965148648894	-0.234146173218403	0.737	0.745	1	NR1D2	PST
MA0470.2	0.624012072319742	0.0523819595766954	0.291	0.307	1	E2F4	PST
MA0695.1	0.624997190760132	0.00232682183322633	0.351	0.352	1	ZBTB7C	PST
MA1566.1	0.625292071235434	-0.180407308467803	0.826	0.821	1	TBX3	PST
MA1565.1	0.630436682633856	-0.0198751396891761	0.763	0.766	1	TBX18	PST
MA0474.2	0.630864541652851	0.15241126796499	0.123	0.12	1	ERG	PST
MA0712.2	0.639175579550383	-0.0572239888021711	0.609	0.622	1	OTX2	PST
MA0861.1	0.642332495080828	-0.105662929497685	0.553	0.551	1	TP73	PST
MA0072.1	0.65407848221189	0.0218539584204751	0.565	0.601	1	RORA(var.2)	PST
MA1579.1	0.654808225540605	0.0295463558099942	0.491	0.483	1	ZBTB26	PST
MA0718.1	0.65621749010543	0.116903889944825	0.247	0.259	1	RAX	PST
MA0032.2	0.657690490492001	-0.0202652766274882	0.642	0.605	1	FOXC1	PST
MA0782.2	0.663209851115113	0.0448421048327088	0.826	0.862	1	PKNOX1	PST
MA0780.1	0.663359554747398	-0.00253916735944498	0.291	0.28	1	PAX3	PST
MA0673.1	0.667186393345358	-0.0285482474486244	0.528	0.531	1	NKX2-8	PST
MA0144.2	0.669793591573019	-0.00407429147751492	0.512	0.539	1	STAT3	PST
MA0821.1	0.670556186114403	-0.0471993645465387	0.798	0.8	1	HES5	PST
MA1514.1	0.670850895730272	0.020427871113279	0.247	0.239	1	KLF17	PST
MA1105.2	0.672914043853006	0.11549227189824	0.121	0.106	1	GRHL2	PST
MA0872.1	0.675767662875581	-0.0276984696509492	0.533	0.522	1	TFAP2A(var.3)	PST
MA0833.2	0.676874646731381	-0.169245956841453	0.391	0.397	1	ATF4	PST
MA0868.2	0.680079321318409	-0.152856751470833	0.388	0.413	1	SOX8	PST
MA0779.1	0.680901915779745	0.128897700004639	0.535	0.568	1	PAX1	PST
MA1512.1	0.684031731502555	0.152525392630995	0.205	0.174	1	KLF11	PST
MA1599.1	0.693502375230915	-0.0142742366658319	0.567	0.569	1	ZNF682	PST
MA1484.1	0.693594274370852	-0.0665213941526841	0.151	0.15	1	ETS2	PST
MA0095.2	0.697721963133979	-0.0249588594175486	0.514	0.493	1	YY1	PST
MA1496.1	0.70113382682013	-0.106746595473236	0.372	0.356	1	HOXA4	PST
MA0685.1	0.701218900227731	0.137465003120696	0.312	0.284	1	SP4	PST
MA0681.2	0.703077551765647	-0.0781746095893951	0.498	0.511	1	PHOX2B	PST
MA0740.1	0.705067703268558	0.316313545632351	0.309	0.252	1	KLF14	PST
MA1497.1	0.706838171585146	0.040274114555213	0.16	0.154	1	HOXA6	PST
MA0648.1	0.707986545176759	0.103910994919836	0.472	0.513	1	GSC	PST
MA0746.2	0.709568396478163	0.126376175142295	0.258	0.234	1	SP3	PST
MA1562.1	0.721701604827219	-0.12677249683835	0.488	0.49	1	SOX14	PST
MA0028.2	0.722036115466695	0.0805187401815053	0.2	0.198	1	ELK1	PST
MA0801.1	0.724231051479909	0.00972430978104288	0.693	0.755	1	MGA	PST
MA0803.1	0.724231051479909	0.00972430978104288	0.693	0.755	1	TBX15	PST
MA0715.1	0.735839098617722	0.0367420072850198	0.414	0.443	1	PROP1	PST
MA0481.3	0.738255154077888	-0.164960411880134	0.251	0.283	1	FOXP1	PST
MA1535.1	0.741879638901136	-0.237106043154926	0.379	0.363	1	NR2C1	PST
MA1106.1	0.743702921571085	-0.107806755124774	0.486	0.484	1	HIF1A	PST
MA0475.2	0.743823737653806	-0.0147737882637579	0.128	0.125	1	FLI1	PST
MA0682.2	0.74917076902561	0.11108237750427	0.512	0.531	1	PITX1	PST
MA1474.1	0.749453952195569	0.0281423203423247	0.388	0.391	1	CREB3L4	PST
MA0593.1	0.753119122364375	-0.109310474483496	0.284	0.288	1	FOXP2	PST
MA0724.1	0.753698833342192	0.118230504287981	0.363	0.356	1	VENTX	PST
MA0098.3	0.757422551519611	-0.0807840513568659	0.144	0.135	1	ETS1	PST
MA0760.1	0.758467656457393	-0.0267348676978961	0.109	0.133	1	ERF	PST
MA0750.2	0.7592555557698	0.119637572545659	0.153	0.13	1	ZBTB7A	PST
MA0765.2	0.761974834224211	-0.019729534061206	0.13	0.134	1	ETV5	PST
MA0889.1	0.766673437230049	0.0104874717369914	0.279	0.266	1	GBX1	PST
MA0527.1	0.769807727238197	-0.00743883825605739	0.33	0.338	1	ZBTB33	PST
MA0899.1	0.77016303018171	0.0754870065854608	0.174	0.16	1	HOXA10	PST
MA0855.1	0.770464425234441	-0.570960126702154	0.984	0.976	1	RXRB	PST
MA0707.1	0.773733298775909	0.0306244848099876	0.223	0.216	1	MNX1	PST
MA1602.1	0.776861568404232	-0.063058001541385	0.502	0.524	1	ZSCAN29	PST
MA0802.1	0.779141468154314	-0.0739716513319656	0.537	0.54	1	TBR1	PST
MA0114.4	0.781583521989374	-1.02401122767231	1	0.99	1	HNF4A	PST
MA0672.1	0.782899452391069	0.187651525106939	0.367	0.344	1	NKX2-3	PST
MA0805.1	0.783487062898562	0.07979849912061	0.742	0.787	1	TBX1	PST
MA1103.2	0.790270794069014	-0.0347912491894204	0.209	0.213	1	FOXK2	PST
MA0115.1	0.791473740578106	-0.847702894234283	0.984	0.973	1	NR1H2::RXRA	PST
MA0818.1	0.793850708939843	-0.0213813600102908	0.577	0.579	1	BHLHE22	PST
MA0154.4	0.796573790951352	-0.00614838760348391	0.581	0.562	1	EBF1	PST
MA1643.1	0.801298602705249	1.31893829327477	0.849	0.892	1	NFIB	PST
MA0106.3	0.802740615331461	-0.15326655163332	0.591	0.578	1	TP53	PST
MA0753.2	0.804660874624838	0.0733040195916129	0.142	0.131	1	ZNF740	PST
MA0813.1	0.804857336394076	0.00591053748312498	0.484	0.492	1	TFAP2B(var.3)	PST
MA0482.2	0.806930155149669	0.0396838261839114	0.328	0.343	1	GATA4	PST
MA0113.3	0.812592980569531	-0.259775559954353	0.412	0.404	1	NR3C1	PST
MA1152.1	0.814887320496071	0.103981708660694	0.658	0.674	1	SOX15	PST
MA1117.1	0.817278738187517	0.128988025576689	0.298	0.281	1	RELB	PST
MA1466.1	0.820824900821735	0.0510474906989384	0.3	0.292	1	ATF6	PST
MA1119.1	0.827806132280037	0.0453552016907597	0.253	0.273	1	SIX2	PST
MA0713.1	0.829676138789616	0.173985520973017	0.367	0.359	1	PHOX2A	PST
MA1644.1	0.834665451195786	-0.121085702151565	0.295	0.277	1	NFYC	PST
MA0073.1	0.835495348172922	0.188951044212496	0.247	0.223	1	RREB1	PST
MA1542.1	0.835647661165334	-0.0751434018440366	0.458	0.43	1	OSR1	PST
MA0088.2	0.839880990490802	-0.0666216955460905	0.565	0.575	1	ZNF143	PST
MA0735.1	0.845471068674132	-0.057488909198526	0.337	0.338	1	GLIS1	PST
MA0090.3	0.847764915441433	-0.276245030978459	0.377	0.365	1	TEAD1	PST
MA0776.1	0.84881133119456	-0.127870927733166	0.542	0.534	1	MYBL1	PST
MA1107.2	0.853555790821446	0.085119617339888	0.298	0.295	1	KLF9	PST
MA0024.3	0.856501722163324	0.20041285749702	0.316	0.309	1	E2F1	PST
MA0754.1	0.857065409161816	-0.0286850318033651	0.505	0.494	1	CUX1	PST
MA0875.1	0.866083827879283	0.0950538022408486	0.27	0.24	1	BARX1	PST
MA0259.1	0.866868861396497	-0.0406089389336032	0.502	0.533	1	ARNT::HIF1A	PST
MA1121.1	0.881622880129969	-0.49456898903786	0.288	0.296	1	TEAD2	PST
MA1597.1	0.88182652224153	-0.0695544922454491	0.388	0.413	1	ZNF528	PST
MA1656.1	0.884930378851704	-0.0143614441061735	0.591	0.584	1	ZNF449	PST
MA1534.1	0.886832220137755	-0.159223827974797	0.863	0.864	1	NR1I3	PST
MA0906.1	0.888322779442212	-0.0831618424844324	0.253	0.264	1	HOXC12	PST
MA1654.1	0.891156982910954	-0.0927722933420396	0.565	0.572	1	ZNF16	PST
MA0759.1	0.892682387871811	-0.0811514522112141	0.153	0.16	1	ELK3	PST
MA1575.1	0.90015762370236	-0.0282869903294243	0.388	0.41	1	THRB(var.2)	PST
MA0747.1	0.900192829301652	0.122160987068817	0.295	0.274	1	SP8	PST
MA1515.1	0.900337922476864	0.0827164641215606	0.365	0.354	1	KLF2	PST
MA1124.1	0.903092349595506	-0.0592492226195938	0.558	0.596	1	ZNF24	PST
MA0647.1	0.904139454540222	0.0666689958417215	0.121	0.093	1	GRHL1	PST
MA1594.1	0.906801516369207	-0.0455725773660444	0.514	0.533	1	ZNF382	PST
MA1118.1	0.906922356799428	0.207483667385326	0.191	0.186	1	SIX1	PST
MA0479.1	0.908971235788139	-0.00954091253295775	0.4	0.398	1	FOXH1	PST
MA1151.1	0.909350600538797	-0.0641378226784	0.614	0.606	1	RORC	PST
MA0822.1	0.923185977901366	-0.249072738901036	0.763	0.776	1	HES7	PST
MA1570.1	0.92457207626384	0.113215464480135	0.421	0.439	1	TFAP4(var.2)	PST
MA1480.1	0.927553165686202	0.0560773144280051	0.609	0.608	1	DPRX	PST
MA0891.1	0.928665209373399	-0.0742960665233063	0.467	0.469	1	GSC2	PST
MA0808.1	0.934352473669668	-0.30345445067969	0.302	0.303	1	TEAD3	PST
MA0646.1	0.93446661607327	-0.00525991585061414	0.8	0.818	1	GCM1	PST
MA1470.1	0.934970666452348	-0.142663598371662	0.312	0.326	1	BACH2(var.2)	PST
MA1150.1	0.939202617306006	0.132038139838657	0.558	0.559	1	RORB	PST
MA0794.1	0.95323349260228	-0.184962790245294	0.6	0.584	1	PROX1	PST
MA0030.1	0.955603895743132	0.13656440537092	0.347	0.353	1	FOXF2	PST
MA0079.4	0.957169772445516	0.120456602599049	0.412	0.388	1	SP1	PST
MA0056.2	0.960238491598796	-0.0232538389655795	0.465	0.446	1	MZF1	PST
MA1580.1	0.964004465887996	0.0382017709129289	0.458	0.447	1	ZBTB32	PST
MA0528.2	0.965691722777203	-0.00197776617563011	0.344	0.34	1	ZNF263	PST
MA1546.1	0.972453933092629	0.0306798849768459	0.307	0.312	1	PAX3(var.2)	PST
MA1564.1	0.974208795453002	0.0940347392979723	0.142	0.113	1	SP9	PST
MA0752.1	0.977704157559979	0.100674364129579	0.449	0.449	1	ZNF410	PST
MA1501.1	0.981354093633338	0.0811162884908808	0.207	0.195	1	HOXB7	PST
MA0486.2	0.98270518132996	0.0839326561678665	0.358	0.384	1	HSF1	PST
MA0767.1	0.992919972775583	-0.125283869111587	0.749	0.731	1	GCM2	PST
MA0727.1	0.998090208382282	-0.337347393062186	0.433	0.417	1	NR3C2	PST
MA0140.2	0.99941676065028	0.016580587889636	0.423	0.417	1	GATA1::TAL1	PST
MA0161.2	5.54344361721105e-13	1.21698474877536	0.854	0.763	3.50899980969459e-10	NFIC	PT_VCAM1
MA0659.2	3.24836283093069e-12	-1.25895895455536	0.386	0.544	2.05621367197913e-09	MAFG	PT_VCAM1
MA0842.2	7.22400888548191e-12	-1.25286814037117	0.354	0.517	4.57279762451005e-09	NRL	PT_VCAM1
MA0671.1	9.3051003252791e-11	0.664338329650503	0.779	0.694	5.89012850590167e-08	NFIX	PT_VCAM1
MA0495.3	2.01979164624591e-10	-1.34011646456298	0.384	0.519	1.27852811207366e-07	MAFF	PT_VCAM1
MA0670.1	3.60358625038885e-09	1.42831169899271	0.765	0.693	2.28107009649614e-06	NFIA	PT_VCAM1
MA1521.1	8.09790254994826e-09	-0.594736596636768	0.546	0.661	5.12597231411725e-06	MAFA	PT_VCAM1
MA1507.1	1.60111739969789e-08	-0.849636273847034	0.621	0.752	1.01350731400876e-05	HOXD4	PT_VCAM1
MA1520.1	2.00776490388409e-08	-1.09942646635292	0.514	0.634	1.27091518415863e-05	MAF	PT_VCAM1
MA1643.1	4.5680664082696e-08	0.171814782020718	0.913	0.898	2.89158603643465e-05	NFIB	PT_VCAM1
MA0847.2	1.06760036105743e-07	1.1023748342039	0.352	0.252	6.75791028549356e-05	FOXD2	PT_VCAM1
MA0598.3	1.07733439457518e-07	2.52327230962734	0.772	0.693	6.81952671766092e-05	EHF	PT_VCAM1
MA0761.2	1.09940718768916e-07	1.70374130724962	0.753	0.653	6.95924749807235e-05	ETV1	PT_VCAM1
MA0136.2	1.79151230095565e-07	1.67862205707757	0.731	0.659	0.000113402728650492	ELF5	PT_VCAM1
MA0473.3	8.01205642746992e-07	3.20814897786089	0.774	0.696	0.000507163171858846	ELF1	PT_VCAM1
MA0640.2	8.91459569405208e-07	1.71413130438516	0.776	0.72	0.000564293907433497	ELF3	PT_VCAM1
MA1528.1	1.30685233279967e-06	-3.65775482475785	0.904	0.879	0.00082723752666219	NFIX(var.2)	PT_VCAM1
MA1487.1	1.37175091066691e-06	1.24798134824761	0.358	0.28	0.000868318326452156	FOXE1	PT_VCAM1
MA0153.2	1.41103205334871e-06	-2.65754218756529	0.801	0.86	0.000893183289769735	HNF1B	PT_VCAM1
MA0046.2	1.5778212987966e-06	-2.69657518077618	0.788	0.853	0.00099876088213825	HNF1A	PT_VCAM1
MA0062.3	1.98949818582035e-06	2.61085784892024	0.742	0.666	0.00125935235162428	GABPA	PT_VCAM1
MA0782.2	2.89213417733253e-06	0.876742158832697	0.783	0.734	0.00183072093425149	PKNOX1	PT_VCAM1
MA0700.2	2.9087029729962e-06	-0.459507243302256	0.306	0.404	0.0018412089819066	LHX2	PT_VCAM1
MA0846.1	4.00385863736143e-06	0.613643059739649	0.374	0.303	0.00253444251744979	FOXC2	PT_VCAM1
MA0627.2	5.16879918131583e-06	0.283606062510144	0.352	0.278	0.00327184988177292	POU2F3	PT_VCAM1
MA0119.1	5.23712841241677e-06	-1.02574086892707	0.893	0.889	0.00331510228505982	NFIC::TLX1	PT_VCAM1
MA0884.1	8.06266253160063e-06	-0.418875984855878	0.491	0.593	0.0051036653825032	DUXA	PT_VCAM1
MA1114.1	9.04327151479126e-06	0.876325047490957	0.74	0.705	0.00572439086886287	PBX3	PT_VCAM1
MA0507.1	1.81377116286118e-05	0.207975390263004	0.365	0.29	0.0114811714609113	POU2F2	PT_VCAM1
MA0645.1	1.91983048911633e-05	0.648657758425551	0.653	0.591	0.0121525269961063	ETV6	PT_VCAM1
MA0764.2	2.27078887102415e-05	-0.538187649672341	0.772	0.702	0.0143740935535829	ETV4	PT_VCAM1
MA1115.1	2.73853482446748e-05	0.263502402180066	0.34	0.245	0.0173349254388791	POU5F1	PT_VCAM1
MA0628.1	4.23132838037642e-05	-0.871023164194253	0.562	0.653	0.0267843086477827	POU6F1	PT_VCAM1
MA0641.1	5.39285512746389e-05	0.778307708159699	0.664	0.594	0.0341367729568464	ELF4	PT_VCAM1
MA1527.1	5.82351087541955e-05	0.21036059097977	0.902	0.872	0.0368628238414058	NFIC(var.2)	PT_VCAM1
MA1499.1	5.96143552047432e-05	-0.697795006005041	0.742	0.801	0.0377358868446024	HOXB4	PT_VCAM1
MA0762.1	7.13046950774689e-05	0.340258500942558	0.527	0.453	0.0451358719840378	ETV2	PT_VCAM1
MA1475.1	8.50278028234916e-05	0.419676626710064	0.724	0.66	0.0538225991872702	CREB3L4(var.2)	PT_VCAM1
MA0760.1	0.000115322450170384	1.02716916855703	0.537	0.447	0.0729991109578529	ERF	PT_VCAM1
MA0032.2	0.000119049304335423	0.448456895313759	0.4	0.329	0.0753582096443227	FOXC1	PT_VCAM1
MA1508.1	0.000148578269581422	0.110980214298834	0.669	0.592	0.0940500446450398	IKZF1	PT_VCAM1
MA1504.1	0.000155307499035098	-0.641307637020554	0.664	0.756	0.0983096468892172	HOXC4	PT_VCAM1
MA0468.1	0.000169986187509489	-0.122098172803672	0.575	0.678	0.107601256693507	DUX4	PT_VCAM1
MA1471.1	0.000198342259430151	-0.446857162003674	0.63	0.714	0.125550650219286	BARX2	PT_VCAM1
MA0792.1	0.000201860477417346	0.2309485130062	0.29	0.222	0.12777768220518	POU5F1B	PT_VCAM1
MA0080.5	0.00021333699607337	0.979201711200374	0.806	0.772	0.135042318514443	SPI1	PT_VCAM1
MA0475.2	0.000220569839791323	1.50140837541317	0.534	0.448	0.139620708587908	FLI1	PT_VCAM1
MA0081.2	0.000316323518683445	1.12796678393812	0.763	0.719	0.200232787326621	SPIB	PT_VCAM1
MA0765.2	0.000338834484916084	2.27161937542491	0.596	0.522	0.214482228951881	ETV5	PT_VCAM1
MA0797.1	0.00034496903878112	0.339279937599278	0.646	0.569	0.218365401548449	TGIF2	PT_VCAM1
MA0894.1	0.000346450054869115	-0.49409654055095	0.374	0.436	0.21930288473215	HESX1	PT_VCAM1
MA0060.3	0.000362484658817093	-0.35665377071365	0.274	0.289	0.22945278903122	NFYA	PT_VCAM1
MA0655.1	0.000365280750734897	-2.36307712326451	0.868	0.844	0.23122271521519	JDP2	PT_VCAM1
MA0775.1	0.000366926789831444	0.200554450340299	0.621	0.544	0.232264657963304	MEIS3	PT_VCAM1
MA0442.2	0.000382312493334431	0.565067910006867	0.637	0.577	0.242003808280695	SOX10	PT_VCAM1
MA1644.1	0.000385366114806834	-0.29405559884314	0.272	0.29	0.243936750672726	NFYC	PT_VCAM1
MA0841.1	0.00041399179572032	-17.9535708022795	0.877	0.854	0.262056806690962	NFE2	PT_VCAM1
MA0098.3	0.000416498658715442	1.5249286756969	0.514	0.435	0.263643650966875	ETS1	PT_VCAM1
MA1563.1	0.000486668662147266	0.50575967494626	0.539	0.493	0.308061263139219	SOX18	PT_VCAM1
MA0476.1	0.00049212838600631	1.31668035213239	0.849	0.83	0.311517268341995	FOS	PT_VCAM1
MA1132.1	0.000514271800627224	0.595185237653403	0.868	0.842	0.325534049797033	JUN::JUNB	PT_VCAM1
MA0090.3	0.000519484315861682	4.67171826170826	0.779	0.767	0.328833571940444	TEAD1	PT_VCAM1
MA1152.1	0.000522096113136906	0.522093374072582	0.603	0.53	0.330486839615662	SOX15	PT_VCAM1
MA0868.2	0.000661799007283877	0.737456201220327	0.63	0.597	0.418918771610694	SOX8	PT_VCAM1
MA0783.1	0.000688173690725932	0.373993267674512	0.635	0.593	0.435613946229515	PKNOX2	PT_VCAM1
MA1593.1	0.000710461674585319	-0.320002107537991	0.511	0.612	0.449722240012507	ZNF317	PT_VCAM1
MA0593.1	0.000768342564646067	0.565411529661402	0.317	0.245	0.48636084342096	FOXP2	PT_VCAM1
MA0474.2	0.000811776996462789	1.20124335916711	0.5	0.422	0.513854838760946	ERG	PT_VCAM1
MA0867.2	0.000838575535541612	0.374881872693394	0.683	0.653	0.53081831399784	SOX4	PT_VCAM1
MA1483.1	0.00084544361865229	1.2146295445663	0.626	0.56	0.535165810606899	ELF2	PT_VCAM1
MA1634.1	0.00089808783326167	-3.52691703003536	0.845	0.827	0.568489598454637	BATF	PT_VCAM1
MA0490.2	0.000919824285403553	-8.66196729593765	0.872	0.85	0.582248772660449	JUNB	PT_VCAM1
MA1637.1	0.000939199249419613	0.418347547686613	0.61	0.52	0.594513124882615	EBF3	PT_VCAM1
MA0835.2	0.000942560568593456	-8.20148367484511	0.84	0.822	0.596640839919658	BATF3	PT_VCAM1
MA0107.1	0.000988471756152191	2.32282116481599	0.904	0.895	0.625702621644337	RELA	PT_VCAM1
MA1140.2	0.00102444183008134	0.0394923720497946	0.781	0.706	0.648471678441486	JUNB(var.2)	PT_VCAM1
MA0750.2	0.001110774270854	0.826243024547205	0.669	0.621	0.703120113450583	ZBTB7A	PT_VCAM1
MA0477.2	0.00111764493342112	-11.1572766019302	0.863	0.835	0.70746924285557	FOSL1	PT_VCAM1
MA0491.2	0.00116187215673275	-5.39980474407412	0.868	0.848	0.735465075211831	JUND	PT_VCAM1
MA0099.3	0.00117508085264461	-3.67639604529672	0.849	0.822	0.743826179724041	FOS::JUN	PT_VCAM1
MA1130.1	0.00118683684538249	-2.11996120231156	0.863	0.828	0.751267723127114	FOSL2::JUN	PT_VCAM1
MA0462.2	0.00118847530663135	-5.9789240707332	0.842	0.827	0.752304869097648	BATF::JUN	PT_VCAM1
MA0609.2	0.00124265431338355	-1.08582122648368	0.785	0.725	0.786600180371784	CREM	PT_VCAM1
MA1131.1	0.00127184629078738	-0.491819271454396	0.842	0.795	0.805078702068409	FOSL2::JUN(var.2)	PT_VCAM1
MA0478.1	0.00131616138377509	-14.7824068756028	0.861	0.824	0.833130155929633	FOSL2	PT_VCAM1
MA1137.1	0.00133837709596193	-1.53196326367519	0.87	0.83	0.847192701743902	FOSL1::JUNB	PT_VCAM1
MA1128.1	0.00136831665235604	-3.00891595523173	0.858	0.828	0.866144440941372	FOSL1::JUN	PT_VCAM1
MA1141.1	0.00147646176157579	-4.58252599546356	0.858	0.824	0.934600295077477	FOS::JUND	PT_VCAM1
MA1144.1	0.00152263970453934	-6.82431242811284	0.865	0.835	0.963830932973402	FOSL2::JUND	PT_VCAM1
MA1133.1	0.0015356602412441	-0.269427281688274	0.813	0.765	0.972072932707515	JUN::JUNB(var.2)	PT_VCAM1
MA1121.1	0.00154777742241869	2.89188483773845	0.747	0.736	0.979743108391032	TEAD2	PT_VCAM1
MA0654.1	0.00154910504651457	-0.327805985962887	0.279	0.375	0.980583494443721	ISX	PT_VCAM1
MA0789.1	0.00155185341515987	0.184049647215867	0.281	0.223	0.982323211796199	POU3F4	PT_VCAM1
MA1135.1	0.00156800833917329	-1.66216046012543	0.858	0.834	0.992549278696694	FOSB::JUNB	PT_VCAM1
MA1134.1	0.00157276610365245	-3.93717080390598	0.877	0.837	0.995560943612001	FOS::JUNB	PT_VCAM1
MA0489.1	0.00168290990444814	-6.24154139819922	0.865	0.841	1	JUN(var.2)	PT_VCAM1
MA1142.1	0.0017114811553503	-3.57322762460836	0.863	0.845	1	FOSL1::JUND	PT_VCAM1
MA1127.1	0.00172041058017702	-0.38748320746968	0.84	0.778	1	FOSB::JUN	PT_VCAM1
MA0714.1	0.00176107754198423	-0.374272588381474	0.436	0.48	1	PITX3	PT_VCAM1
MA0903.1	0.00179334047377773	-0.566551606232609	0.58	0.659	1	HOXB3	PT_VCAM1
MA0718.1	0.00196200218714412	-0.409006527230111	0.356	0.414	1	RAX	PT_VCAM1
MA1138.1	0.00196263949181761	-3.76740431552459	0.868	0.848	1	FOSL2::JUNB	PT_VCAM1
MA1584.1	0.0020153398732626	-0.168780962022021	0.511	0.554	1	ZIC5	PT_VCAM1
MA1101.2	0.00218697213479142	-4.21648433558201	0.861	0.836	1	BACH2	PT_VCAM1
MA0834.1	0.00237810502744395	0.991087953351724	0.797	0.739	1	ATF7	PT_VCAM1
MA0719.1	0.00248695008458096	-0.312832129890894	0.32	0.381	1	RHOXF1	PT_VCAM1
MA0644.1	0.00250598410304338	-0.336320542733587	0.397	0.486	1	ESX1	PT_VCAM1
MA1113.2	0.00253013473528246	0.0900075723647504	0.55	0.625	1	PBX2	PT_VCAM1
MA0717.1	0.00277480696091632	-0.304705971608197	0.297	0.396	1	RAX2	PT_VCAM1
MA0887.1	0.00298018396871205	-0.270321205896318	0.42	0.514	1	EVX1	PT_VCAM1
MA0829.2	0.00302103086934567	-0.280859696658682	0.562	0.65	1	SREBF1(var.2)	PT_VCAM1
MA0154.4	0.00303644754150741	0.470728705205993	0.674	0.626	1	EBF1	PT_VCAM1
MA0076.2	0.00309062950427885	1.26810645546944	0.614	0.532	1	ELK4	PT_VCAM1
MA0620.3	0.00310510262056877	0.415839356836105	0.427	0.485	1	MITF	PT_VCAM1
MA1139.1	0.00337602020567265	-0.491005450251829	0.797	0.739	1	FOSL2::JUNB(var.2)	PT_VCAM1
MA0656.1	0.00345886828934204	-0.00430638792276383	0.833	0.794	1	JDP2(var.2)	PT_VCAM1
MA1632.1	0.00368264892887437	-2.6223759677997	0.913	0.904	1	ATF2	PT_VCAM1
MA0074.1	0.00368793649974831	0.258145328836341	0.553	0.498	1	RXRA::VDR	PT_VCAM1
MA0605.2	0.00402217214323183	-0.21388171974425	0.829	0.785	1	ATF3	PT_VCAM1
MA0774.1	0.00421803993349733	0.281319963017279	0.63	0.56	1	MEIS2	PT_VCAM1
MA0844.1	0.00437941166178195	0.218557120284727	0.63	0.539	1	XBP1	PT_VCAM1
MA0809.2	0.00452822878227625	2.41700123579629	0.795	0.765	1	TEAD4	PT_VCAM1
MA0156.2	0.00459142950543723	1.5793917224409	0.507	0.421	1	FEV	PT_VCAM1
MA1491.1	0.00517523186561992	-0.27029937113075	0.55	0.591	1	GLI3	PT_VCAM1
MA1636.1	0.00519422704763205	-0.370435356535373	0.749	0.805	1	CEBPG(var.2)	PT_VCAM1
MA1562.1	0.00524209446557541	0.194907246905627	0.655	0.622	1	SOX14	PT_VCAM1
MA0906.1	0.0052950706172399	0.603203410527199	0.354	0.29	1	HOXC12	PT_VCAM1
MA1145.1	0.00530003051253451	-1.48288949831742	0.852	0.802	1	FOSL2::JUND(var.2)	PT_VCAM1
MA1463.1	0.005577423171952	-0.200262536758764	0.345	0.392	1	ARGFX	PT_VCAM1
MA1470.1	0.00645312457125463	0.0972369667924431	0.804	0.753	1	BACH2(var.2)	PT_VCAM1
MA0692.1	0.00690110943192769	0.324375025991477	0.482	0.539	1	TFEB	PT_VCAM1
MA0804.1	0.00693692211042326	0.139017554727977	0.626	0.565	1	TBX19	PT_VCAM1
MA0808.1	0.0069898895820525	1.430051727476	0.785	0.763	1	TEAD3	PT_VCAM1
MA0784.1	0.00712055694602023	0.125779457133547	0.347	0.305	1	POU1F1	PT_VCAM1
MA0895.1	0.00740365824425178	-0.254295542220421	0.484	0.556	1	HMBOX1	PT_VCAM1
MA0699.1	0.0074196817028961	-0.317748640561994	0.306	0.33	1	LBX2	PT_VCAM1
MA0666.1	0.00757917048169796	-0.275119556717122	0.292	0.372	1	MSX1	PT_VCAM1
MA0708.1	0.00757917048169796	-0.275119556717122	0.292	0.372	1	MSX2	PT_VCAM1
MA0876.1	0.00757917048169796	-0.275119556717122	0.292	0.372	1	BSX	PT_VCAM1
MA0770.1	0.00802060339461791	0.384550485643862	0.514	0.477	1	HSF2	PT_VCAM1
MA1633.1	0.00826425739224139	0.618680030054463	0.833	0.82	1	BACH1	PT_VCAM1
MA0502.2	0.00829226690535387	-0.260316271284399	0.288	0.292	1	NFYB	PT_VCAM1
MA0817.1	0.00874442976509076	-0.300053738070129	0.393	0.433	1	BHLHE23	PT_VCAM1
MA0785.1	0.00878943054888177	0.143650854757288	0.308	0.25	1	POU2F1	PT_VCAM1
MA1547.1	0.00898714985479506	-0.385806003169728	0.5	0.569	1	PITX2	PT_VCAM1
MA0030.1	0.00993329907387436	0.461491690030036	0.263	0.194	1	FOXF2	PT_VCAM1
MA0018.4	0.0101983733174118	-0.265706397115272	0.868	0.848	1	CREB1	PT_VCAM1
MA0083.3	0.0103333454752299	0.171422898730831	0.427	0.347	1	SRF	PT_VCAM1
MA0891.1	0.0107601224952781	-0.24711525269396	0.368	0.428	1	GSC2	PT_VCAM1
MA1136.1	0.0107861932634307	0.168836441756504	0.785	0.758	1	FOSB::JUNB(var.2)	PT_VCAM1
MA0101.1	0.0114544447607881	4.54587753665558	0.913	0.895	1	REL	PT_VCAM1
MA0524.2	0.0118376255456593	0.254835372433165	0.32	0.264	1	TFAP2C	PT_VCAM1
MA0613.1	0.0119020504541138	0.317062152378466	0.208	0.158	1	FOXG1	PT_VCAM1
MA0914.1	0.0122754745956966	-0.340461618239695	0.297	0.355	1	ISL2	PT_VCAM1
MA1640.1	0.0125564557964457	0.0224250864265536	0.58	0.636	1	MEIS2(var.2)	PT_VCAM1
MA0089.2	0.0127229165078555	-0.946679894390012	0.822	0.822	1	NFE2L1	PT_VCAM1
MA0632.2	0.0134154459466789	-0.0334263567544254	0.397	0.449	1	TCFL5	PT_VCAM1
MA1650.1	0.0134573512103138	0.0015419554620385	0.381	0.419	1	ZBTB14	PT_VCAM1
MA1143.1	0.0141591620953619	-0.0853433120183889	0.733	0.699	1	FOSL1::JUND(var.2)	PT_VCAM1
MA1129.1	0.0164127723396012	-0.142545653459917	0.806	0.775	1	FOSL1::JUN(var.2)	PT_VCAM1
MA0687.1	0.0164181251296432	0.536903161332269	0.689	0.643	1	SPIC	PT_VCAM1
MA0070.1	0.0165675348119148	-0.298564415453266	0.548	0.611	1	PBX1	PT_VCAM1
MA0758.1	0.0174439094408278	0.123058079228576	0.568	0.522	1	E2F7	PT_VCAM1
MA0258.2	0.0179010374234095	0.245631192544999	0.45	0.384	1	ESR2	PT_VCAM1
MA0618.1	0.0180648227233619	-0.164260780985084	0.333	0.359	1	LBX1	PT_VCAM1
MA0693.2	0.0182646916440964	0.0990093633571583	0.632	0.62	1	VDR	PT_VCAM1
MA1474.1	0.018304595750677	0.280193056754744	0.523	0.464	1	CREB3L4	PT_VCAM1
MA0752.1	0.0192954471826175	-0.149811594066697	0.379	0.42	1	ZNF410	PT_VCAM1
MA0648.1	0.0193907754527559	-0.27620464833011	0.406	0.447	1	GSC	PT_VCAM1
MA0691.1	0.02026591184921	-0.119343528723443	0.333	0.393	1	TFAP4	PT_VCAM1
MA1102.2	0.0206326680519805	0.274890704126645	0.306	0.307	1	CTCFL	PT_VCAM1
MA0839.1	0.0207431929251481	0.225294265750902	0.539	0.476	1	CREB3L1	PT_VCAM1
MA1108.2	0.0208034481954707	0.173707542136558	0.495	0.453	1	MXI1	PT_VCAM1
MA0492.1	0.0208453323615127	-2.8926689174322	0.92	0.91	1	JUND(var.2)	PT_VCAM1
MA0694.1	0.0209378639745485	-0.159008615400345	0.436	0.483	1	ZBTB7B	PT_VCAM1
MA1146.1	0.0213308087989202	-0.212519030312333	0.457	0.526	1	NR1H4::RXRA	PT_VCAM1
MA1639.1	0.0213725655525618	-0.0961369093377553	0.678	0.742	1	MEIS1(var.2)	PT_VCAM1
MA0759.1	0.0222609089927192	1.96683595101683	0.495	0.415	1	ELK3	PT_VCAM1
MA0787.1	0.0226175255115029	0.218996280003521	0.274	0.267	1	POU3F2	PT_VCAM1
MA0712.2	0.0231065397288505	-0.41986158551927	0.416	0.491	1	OTX2	PT_VCAM1
MA0501.1	0.0247032734879542	0.73147882404278	0.811	0.828	1	MAF::NFE2	PT_VCAM1
MA0642.1	0.0253791675212299	-0.0595845939338319	0.358	0.368	1	EN2	PT_VCAM1
MA1576.1	0.0258684674786977	-0.00200310987292207	0.541	0.499	1	THRB(var.3)	PT_VCAM1
MA0623.2	0.0267967835747361	-0.13052701474705	0.342	0.392	1	NEUROG1	PT_VCAM1
MA0778.1	0.0277043212941218	-0.996115837624265	0.961	0.957	1	NFKB2	PT_VCAM1
MA0811.1	0.0284634914178068	0.254770083288138	0.324	0.267	1	TFAP2B	PT_VCAM1
MA1484.1	0.0287458223984988	0.198893430397449	0.452	0.398	1	ETS2	PT_VCAM1
MA0725.1	0.0290182849965797	-0.135526378798555	0.32	0.353	1	VSX1	PT_VCAM1
MA0726.1	0.0290182849965797	-0.135526378798555	0.32	0.353	1	VSX2	PT_VCAM1
MA0727.1	0.0290838002333328	10.8188787545645	0.372	0.34	1	NR3C2	PT_VCAM1
MA0140.2	0.0304471868239	-0.246988608033301	0.553	0.574	1	GATA1::TAL1	PT_VCAM1
MA1468.1	0.0305397889252279	-0.237388748476941	0.47	0.493	1	ATOH7	PT_VCAM1
MA1572.1	0.0318420794665153	0.178242169371836	0.568	0.526	1	TGIF2LY	PT_VCAM1
MA0511.2	0.0318807373525297	0.743548081313768	0.557	0.491	1	RUNX2	PT_VCAM1
MA0658.1	0.0328487011392739	0.0793902670290342	0.397	0.486	1	LHX6	PT_VCAM1
MA0781.1	0.0353163872948179	-0.0909848092735235	0.868	0.869	1	PAX9	PT_VCAM1
MA0630.1	0.0358031752937199	-0.24471594639598	0.386	0.42	1	SHOX	PT_VCAM1
MA0716.1	0.0358031752937199	-0.24471594639598	0.386	0.42	1	PRRX1	PT_VCAM1
MA0721.1	0.0358031752937199	-0.24471594639598	0.386	0.42	1	UNCX	PT_VCAM1
MA1568.1	0.0365063053832329	-0.0105103527785149	0.263	0.307	1	TCF21(var.2)	PT_VCAM1
MA1656.1	0.0372115156354733	0.179213412225133	0.511	0.456	1	ZNF449	PT_VCAM1
MA0751.1	0.0376881171249751	-0.14774847174489	0.53	0.579	1	ZIC4	PT_VCAM1
MA0763.1	0.0389297166768137	0.525476912487116	0.411	0.37	1	ETV3	PT_VCAM1
MA0711.1	0.03893064306791	-0.15298940046529	0.416	0.467	1	OTX1	PT_VCAM1
MA0681.2	0.0398714456450496	-0.106884769907821	0.475	0.529	1	PHOX2B	PT_VCAM1
MA1126.1	0.0403786108558357	-0.126205687866423	0.842	0.818	1	FOS::JUN(var.2)	PT_VCAM1
MA0506.1	0.0409304754176853	0.665454590238301	0.301	0.318	1	NRF1	PT_VCAM1
MA1124.1	0.0425875198822208	0.124733152933504	0.728	0.768	1	ZNF24	PT_VCAM1
MA0668.1	0.0425986429403965	-0.168343932923865	0.388	0.457	1	NEUROD2	PT_VCAM1
MA0682.2	0.0434097348248157	-0.215780807761962	0.4	0.446	1	PITX1	PT_VCAM1
MA0014.3	0.0451116831557736	0.0789960026677492	0.655	0.637	1	PAX5	PT_VCAM1
MA0780.1	0.0463302273000198	-0.138381656750703	0.447	0.475	1	PAX3	PT_VCAM1
MA0488.1	0.0476067725988814	-1.79069917479226	0.927	0.936	1	JUN	PT_VCAM1
MA0766.2	0.0486216959150867	-0.12063831097203	0.432	0.478	1	GATA5	PT_VCAM1
MA0100.3	0.0525501991578327	-0.149681492742651	0.416	0.445	1	MYB	PT_VCAM1
MA0105.4	0.0543352403984961	-0.174161943027734	0.941	0.951	1	NFKB1	PT_VCAM1
MA0734.2	0.0563032603213772	-0.183078989607807	0.543	0.552	1	GLI2	PT_VCAM1
MA0068.2	0.0563515765426553	-0.184348533311881	0.356	0.408	1	PAX4	PT_VCAM1
MA1577.1	0.0563515765426553	-0.184348533311881	0.356	0.408	1	TLX2	PT_VCAM1
MA0701.2	0.0563515765426553	-0.184348533311881	0.356	0.408	1	LHX9	PT_VCAM1
MA0075.3	0.0563515765426553	-0.184348533311881	0.356	0.408	1	PRRX2	PT_VCAM1
MA1564.1	0.0569706444565156	-0.001534169016186	0.338	0.318	1	SP9	PT_VCAM1
MA0852.2	0.0582440445038689	0.601273107404168	0.221	0.183	1	FOXK1	PT_VCAM1
MA0673.1	0.0603377917722893	0.103447505978792	0.438	0.426	1	NKX2-8	PT_VCAM1
MA0696.1	0.0612254995645216	-0.157886795416283	0.553	0.589	1	ZIC1	PT_VCAM1
MA1597.1	0.0614837030390544	0.0926352336097533	0.717	0.698	1	ZNF528	PT_VCAM1
MA0675.1	0.0639788681851007	-0.123523243109215	0.349	0.43	1	NKX6-2	PT_VCAM1
MA0031.1	0.0640555290587202	0.238684194722319	0.228	0.186	1	FOXD1	PT_VCAM1
MA0157.2	0.0640555290587202	0.238684194722319	0.228	0.186	1	FOXO3	PT_VCAM1
MA0802.1	0.0656743451939982	0.0933957928670577	0.596	0.558	1	TBR1	PT_VCAM1
MA1118.1	0.071022548140983	-0.0674601875151977	0.336	0.343	1	SIX1	PT_VCAM1
MA1120.1	0.0719162295483099	0.361204405187879	0.642	0.603	1	SOX13	PT_VCAM1
MA0845.1	0.0719304058242636	0.31123830032441	0.34	0.261	1	FOXB1	PT_VCAM1
MA0003.4	0.0720895976034605	0.277697758451942	0.311	0.251	1	TFAP2A	PT_VCAM1
MA0077.1	0.0729260183916323	0.23101591176597	0.573	0.547	1	SOX9	PT_VCAM1
MA0703.2	0.073989270333151	-0.145026465096159	0.331	0.386	1	LMX1B	PT_VCAM1
MA0877.2	0.0740231139769989	0.0752166478471474	0.381	0.43	1	BARHL1	PT_VCAM1
MA1571.1	0.075336651807759	0.18648523048061	0.534	0.515	1	TGIF2LX	PT_VCAM1
MA0113.3	0.0770053674576036	6.78588032890156	0.388	0.359	1	NR3C1	PT_VCAM1
MA1421.1	0.0786618594133923	-0.358309005679159	0.47	0.528	1	TCF7L1	PT_VCAM1
MA1654.1	0.0795326398485742	0.194416669243251	0.683	0.686	1	ZNF16	PT_VCAM1
MA0084.1	0.0798557532121667	0.077770180362963	0.45	0.444	1	SRY	PT_VCAM1
MA0826.1	0.0802501358171129	-0.170683638289061	0.384	0.429	1	OLIG1	PT_VCAM1
MA0818.1	0.0833702226027232	-0.141483920209059	0.39	0.439	1	BHLHE22	PT_VCAM1
MA0697.1	0.0843576580320014	-0.0270339117940213	0.616	0.641	1	ZIC3	PT_VCAM1
MA0638.1	0.084752245291372	0.18052476201178	0.548	0.489	1	CREB3	PT_VCAM1
MA1497.1	0.0854061416517313	-0.22878526088611	0.404	0.431	1	HOXA6	PT_VCAM1
MA0009.2	0.0857082054774436	0.0190291039412007	0.619	0.589	1	TBXT	PT_VCAM1
MA0796.1	0.0864490972427491	0.125544745862366	0.573	0.538	1	TGIF1	PT_VCAM1
MA0757.1	0.0886933366637719	0.0255146069586776	0.571	0.541	1	ONECUT3	PT_VCAM1
MA0707.1	0.0925159388929453	-0.265120263623582	0.358	0.392	1	MNX1	PT_VCAM1
MA1155.1	0.092989173306897	0.151209561636458	0.537	0.499	1	ZSCAN4	PT_VCAM1
MA1647.1	0.0932719273198255	0.162040486117963	0.454	0.412	1	PRDM4	PT_VCAM1
MA0724.1	0.0938953407498063	-0.285180486052046	0.436	0.465	1	VENTX	PT_VCAM1
MA1466.1	0.0939902376458903	0.1891856823356	0.566	0.512	1	ATF6	PT_VCAM1
MA1652.1	0.0945285772209148	-0.0561550050488799	0.799	0.773	1	ZKSCAN5	PT_VCAM1
MA0680.1	0.0947911445342832	-0.139423410269581	0.5	0.513	1	PAX7	PT_VCAM1
MA0746.2	0.0956140314400365	-0.00419904765062017	0.333	0.312	1	SP3	PT_VCAM1
MA0464.2	0.0977791584729853	0.155400021530515	0.511	0.562	1	BHLHE40	PT_VCAM1
MA1117.1	0.0986810968440576	0.313985324738226	0.815	0.801	1	RELB	PT_VCAM1
MA0828.1	0.107405120648763	0.33388190370518	0.457	0.476	1	SREBF2(var.2)	PT_VCAM1
MA0686.1	0.107630942526104	0.272590116960977	0.47	0.434	1	SPDEF	PT_VCAM1
MA0104.4	0.10972201985742	0.444038202226644	0.498	0.45	1	MYCN	PT_VCAM1
MA1506.1	0.111418996182623	0.25355032422776	0.356	0.319	1	HOXD10	PT_VCAM1
MA0526.3	0.112990083837489	0.158262096651821	0.525	0.568	1	USF2	PT_VCAM1
MA0139.1	0.113793507328745	4.49961635349832	0.158	0.124	1	CTCF	PT_VCAM1
MA1657.1	0.114189817951706	0.0558562223644389	0.525	0.497	1	ZNF652	PT_VCAM1
MA0890.1	0.115176543952811	-0.045724726876456	0.347	0.373	1	GBX2	PT_VCAM1
MA0710.1	0.115229742347489	-0.197184428756673	0.365	0.407	1	NOTO	PT_VCAM1
MA0095.2	0.117808535058874	-0.308345557979791	0.292	0.336	1	YY1	PT_VCAM1
MA0715.1	0.117919258651687	-0.0321695618863426	0.438	0.48	1	PROP1	PT_VCAM1
MA0664.1	0.119039879948925	0.502424383938212	0.429	0.442	1	MLXIPL	PT_VCAM1
MA0812.1	0.12024426087933	0.222025716084856	0.297	0.256	1	TFAP2B(var.2)	PT_VCAM1
MA0482.2	0.120299086347143	-0.0136743541170157	0.5	0.522	1	GATA4	PT_VCAM1
MA0886.1	0.121521752098641	-0.122876304308188	0.411	0.478	1	EMX2	PT_VCAM1
MA1147.1	0.123893314364875	-0.273100745547938	0.461	0.5	1	NR4A2::RXRA	PT_VCAM1
MA0754.1	0.123907821289415	0.0880565603291108	0.523	0.508	1	CUX1	PT_VCAM1
MA0513.1	0.125343977447952	0.0582468412030555	0.715	0.712	1	SMAD2::SMAD3::SMAD4	PT_VCAM1
MA0485.2	0.128008613195347	0.183354074199409	0.402	0.357	1	HOXC9	PT_VCAM1
MA0486.2	0.131110238307305	0.15253253537316	0.539	0.511	1	HSF1	PT_VCAM1
MA0093.3	0.131696106140075	0.0774476142031397	0.518	0.532	1	USF1	PT_VCAM1
MA0892.1	0.13347735017544	-0.147212552497021	0.384	0.407	1	GSX1	PT_VCAM1
MA0738.1	0.13463242441355	0.00664047182982053	0.719	0.74	1	HIC2	PT_VCAM1
MA1496.1	0.136116986999962	0.0141197956882981	0.621	0.653	1	HOXA4	PT_VCAM1
MA0820.1	0.137493476134018	0.0143314567598462	0.425	0.438	1	FIGLA	PT_VCAM1
MA1525.1	0.142525708748031	-0.142008010431006	0.374	0.286	1	NFATC4	PT_VCAM1
MA1149.1	0.142578366539838	0.153618764980155	0.365	0.31	1	RARA::RXRG	PT_VCAM1
MA0159.1	0.142802150802744	0.101001112410417	0.559	0.528	1	RARA::RXRA	PT_VCAM1
MA1538.1	0.145524446336865	-0.300316715127697	0.443	0.476	1	NR2F1(var.3)	PT_VCAM1
MA0143.4	0.145970006851652	0.0656131778355884	0.584	0.567	1	SOX2	PT_VCAM1
MA1683.1	0.147069647439786	0.362574706062458	0.194	0.176	1	FOXA3	PT_VCAM1
MA0651.1	0.148290637672485	0.235970006072278	0.34	0.324	1	HOXC11	PT_VCAM1
MA1601.1	0.152766545032614	0.00533455729792154	0.63	0.58	1	ZNF75D	PT_VCAM1
MA0027.2	0.155330919946155	-0.0994997207013092	0.352	0.374	1	EN1	PT_VCAM1
MA1546.1	0.156460415487333	0.113649560277093	0.479	0.423	1	PAX3(var.2)	PT_VCAM1
MA0155.1	0.15709812510185	0.108162191148031	0.639	0.578	1	INSM1	PT_VCAM1
MA0779.1	0.159813460654427	-0.382647007803112	0.879	0.879	1	PAX1	PT_VCAM1
MA1103.2	0.16147797890247	0.316342027821225	0.203	0.18	1	FOXK2	PT_VCAM1
MA1561.1	0.163678915520906	0.137828325122211	0.559	0.536	1	SOX12	PT_VCAM1
MA1599.1	0.165293626156644	0.0694307615240254	0.6	0.555	1	ZNF682	PT_VCAM1
MA0888.1	0.16663336459436	-0.0946233472593037	0.422	0.455	1	EVX2	PT_VCAM1
MA0733.1	0.167548089224019	-0.0666786073378091	0.463	0.462	1	EGR4	PT_VCAM1
MA0698.1	0.170581016272077	-0.257144888097215	0.571	0.603	1	ZBTB18	PT_VCAM1
MA0652.1	0.171425280802084	-1.25045392328397	0.676	0.703	1	IRF8	PT_VCAM1
MA0050.2	0.1717423355957	-0.39930719762841	0.792	0.795	1	IRF1	PT_VCAM1
MA0786.1	0.174602893421414	0.137997078670673	0.26	0.253	1	POU3F1	PT_VCAM1
MA0735.1	0.175275987300171	0.0124239882173187	0.507	0.566	1	GLIS1	PT_VCAM1
MA0861.1	0.176949081350804	0.158910834506937	0.566	0.574	1	TP73	PT_VCAM1
MA0810.1	0.179627599002516	0.137526175347807	0.338	0.291	1	TFAP2A(var.2)	PT_VCAM1
MA0663.1	0.181021885498057	0.494121710333022	0.447	0.494	1	MLX	PT_VCAM1
MA0130.1	0.183616925265303	0.0428045682688489	0.648	0.723	1	ZNF354C	PT_VCAM1
MA0498.2	0.184906208854902	0.236525983776095	0.463	0.466	1	MEIS1	PT_VCAM1
MA0066.1	0.185865883672897	0.155337787641283	0.363	0.349	1	PPARG	PT_VCAM1
MA0831.2	0.188707710769483	0.509787273437242	0.434	0.447	1	TFE3	PT_VCAM1
MA0481.3	0.191677794283164	0.199207195879673	0.21	0.191	1	FOXP1	PT_VCAM1
MA0496.3	0.19209568663162	0.74183371831192	0.872	0.91	1	MAFK	PT_VCAM1
MA0688.1	0.192814079276444	-0.0331592451673283	0.571	0.551	1	TBX2	PT_VCAM1
MA1565.1	0.193136157215824	-0.182209265865225	0.543	0.611	1	TBX18	PT_VCAM1
MA0042.2	0.195809186614635	0.353132499834103	0.162	0.159	1	FOXI1	PT_VCAM1
MA0033.2	0.195809186614635	0.353132499834103	0.162	0.159	1	FOXL1	PT_VCAM1
MA0848.1	0.195809186614635	0.353132499834103	0.162	0.159	1	FOXO4	PT_VCAM1
MA0849.1	0.195809186614635	0.353132499834103	0.162	0.159	1	FOXO6	PT_VCAM1
MA0850.1	0.195809186614635	0.353132499834103	0.162	0.159	1	FOXP3	PT_VCAM1
MA0028.2	0.198526059687636	0.288684662599843	0.427	0.4	1	ELK1	PT_VCAM1
MA0102.4	0.203170503110549	-0.127548314767692	0.53	0.62	1	CEBPA	PT_VCAM1
MA0047.3	0.204772093184555	0.208575897596123	0.233	0.19	1	FOXA2	PT_VCAM1
MA0837.1	0.212355777871876	-0.0492920356240316	0.527	0.544	1	CEBPE	PT_VCAM1
MA0737.1	0.212647677085606	-0.198752564981595	0.635	0.686	1	GLIS3	PT_VCAM1
MA1503.1	0.216909095033722	0.256609941966439	0.402	0.388	1	HOXB9	PT_VCAM1
MA1529.1	0.217234652007892	-0.123937151863893	0.484	0.518	1	NHLH2	PT_VCAM1
MA0814.2	0.220031153268929	0.121928365664587	0.525	0.501	1	TFAP2C(var.2)	PT_VCAM1
MA0144.2	0.221339070094324	-0.0860264841915388	0.744	0.757	1	STAT3	PT_VCAM1
MA0755.1	0.222032103933744	-0.0224606083832281	0.564	0.547	1	CUX2	PT_VCAM1
MA0736.1	0.225627586935691	0.103229773631021	0.646	0.679	1	GLIS2	PT_VCAM1
MA0131.2	0.226401896804897	-0.118747694106854	0.454	0.486	1	HINFP	PT_VCAM1
MA1555.1	0.228770897506539	0.210663094453092	0.571	0.603	1	RXRB(var.2)	PT_VCAM1
MA1559.1	0.231210937304481	-0.212343566149282	0.539	0.541	1	SNAI3	PT_VCAM1
MA1116.1	0.231810965600091	-0.0842649486523939	0.658	0.625	1	RBPJ	PT_VCAM1
MA0634.1	0.232144843809305	-0.0631309309116976	0.272	0.289	1	ALX3	PT_VCAM1
MA0509.2	0.232877104722204	-0.301834096424824	0.356	0.364	1	RFX1	PT_VCAM1
MA0149.1	0.233046447529734	-0.050034482458067	0.769	0.756	1	EWSR1-FLI1	PT_VCAM1
MA0777.1	0.23336113158374	0.125082281618533	0.411	0.383	1	MYBL2	PT_VCAM1
MA1552.1	0.23364722270915	0.0903474088816496	0.514	0.514	1	RARB(var.3)	PT_VCAM1
MA0635.1	0.244887220598301	0.0404581132139887	0.598	0.582	1	BARHL2	PT_VCAM1
MA1532.1	0.248536412533885	0.234634188598171	0.553	0.538	1	NR1D2	PT_VCAM1
MA1494.1	0.252108559380073	-1.68994398336203	0.532	0.595	1	HNF4A(var.2)	PT_VCAM1
MA1522.1	0.253726976806971	-0.0444811802118088	0.582	0.59	1	MAZ	PT_VCAM1
MA1534.1	0.256793324232821	-0.301370897936015	0.53	0.567	1	NR1I3	PT_VCAM1
MA0469.3	0.260796263293114	0.136750836173248	0.411	0.364	1	E2F3	PT_VCAM1
MA0036.3	0.262075530572058	-0.126537970364914	0.468	0.507	1	GATA2	PT_VCAM1
MA0660.1	0.26257997014337	-0.0385903023359226	0.454	0.496	1	MEF2B	PT_VCAM1
MA0822.1	0.264768199714445	-0.150014958700537	0.644	0.677	1	HES7	PT_VCAM1
MA0805.1	0.266453013707817	0.144647761165301	0.639	0.67	1	TBX1	PT_VCAM1
MA1566.1	0.270070193703566	-0.159688716023179	0.548	0.597	1	TBX3	PT_VCAM1
MA1655.1	0.272071383974171	0.0834206464040945	0.384	0.343	1	ZNF341	PT_VCAM1
MA1541.1	0.272702111148192	-0.20858997660199	0.235	0.262	1	NR6A1	PT_VCAM1
MA1573.1	0.273085441657647	0.0699319407598647	0.427	0.435	1	THAP11	PT_VCAM1
MA1485.1	0.273526724509136	0.158231442700065	0.384	0.363	1	FERD3L	PT_VCAM1
MA1122.1	0.276464356214309	0.0170838418745393	0.404	0.412	1	TFDP1	PT_VCAM1
MA1542.1	0.278184348573347	-0.0373780343132469	0.411	0.444	1	OSR1	PT_VCAM1
MA0706.1	0.278549724127529	-0.137814442220007	0.484	0.515	1	MEOX2	PT_VCAM1
MA0788.1	0.283223642266473	0.0735094155395292	0.267	0.27	1	POU3F3	PT_VCAM1
MA0771.1	0.286575187621028	0.149763899035545	0.463	0.451	1	HSF4	PT_VCAM1
MA0863.1	0.289335835463473	0.088038441774892	0.386	0.385	1	MTF1	PT_VCAM1
MA1589.1	0.294219774880972	-0.294953968036949	0.566	0.6	1	ZNF140	PT_VCAM1
MA0773.1	0.300298063333019	-0.208021637402838	0.452	0.49	1	MEF2D	PT_VCAM1
MA0873.1	0.304367870314941	0.271846882493969	0.331	0.336	1	HOXD12	PT_VCAM1
MA0636.1	0.30624100062674	0.278533481898081	0.507	0.526	1	BHLHE41	PT_VCAM1
MA0702.2	0.309085355325421	0.0613970085953833	0.409	0.445	1	LMX1A	PT_VCAM1
MA1500.1	0.31135006915371	-0.120233436649642	0.347	0.371	1	HOXB6	PT_VCAM1
MA1602.1	0.312610695489097	-0.107758399931866	0.347	0.363	1	ZSCAN29	PT_VCAM1
MA0037.3	0.313193027166127	-0.097540550913702	0.436	0.466	1	GATA3	PT_VCAM1
MA0051.1	0.313993263443238	-0.929409503687284	0.642	0.625	1	IRF2	PT_VCAM1
MA0674.1	0.320317823107467	0.00973457490431284	0.406	0.445	1	NKX6-1	PT_VCAM1
MA1519.1	0.320317823107467	0.00973457490431284	0.406	0.445	1	LHX5	PT_VCAM1
MA1111.1	0.3238253642487	0.258793302155628	0.171	0.151	1	NR2F2	PT_VCAM1
MA1651.1	0.324266644967774	-0.143212845982345	0.295	0.304	1	ZFP42	PT_VCAM1
MA0661.1	0.326100153295273	-0.083649618065277	0.395	0.447	1	MEOX1	PT_VCAM1
MA0908.1	0.32906329523033	0.247339955323017	0.354	0.357	1	HOXD11	PT_VCAM1
MA0871.2	0.329443873867064	0.482676107316621	0.491	0.503	1	TFEC	PT_VCAM1
MA1648.1	0.331290259498916	-0.139319162899487	0.438	0.448	1	TCF12(var.2)	PT_VCAM1
MA0163.1	0.33130724286072	0.138450384299932	0.571	0.608	1	PLAG1	PT_VCAM1
MA0471.2	0.333292249166369	-0.00957013996922107	0.532	0.543	1	E2F6	PT_VCAM1
MA1489.1	0.345497158473271	0.169824133720385	0.24	0.224	1	FOXN3	PT_VCAM1
MA0790.1	0.346064689879246	-0.267846580647032	0.566	0.607	1	POU4F1	PT_VCAM1
MA1558.1	0.347039494517176	-0.06362237097819	0.539	0.572	1	SNAI1	PT_VCAM1
MA0791.1	0.349957118401212	-0.265018525207053	0.616	0.645	1	POU4F3	PT_VCAM1
MA0597.1	0.353473626713218	0.0630871123387021	0.521	0.512	1	THAP1	PT_VCAM1
MA1544.1	0.355897823778734	-0.122272961534725	0.493	0.471	1	OVOL1	PT_VCAM1
MA1567.1	0.356653027651648	-0.251155631061214	0.575	0.609	1	TBX6	PT_VCAM1
MA1148.1	0.35951314182792	0.118501523404222	0.409	0.441	1	PPARA::RXRA	PT_VCAM1
MA0683.1	0.361031720558584	-0.0948740609351117	0.527	0.538	1	POU4F2	PT_VCAM1
MA0017.2	0.361819271110912	-0.149106411009857	0.573	0.609	1	NR2F1	PT_VCAM1
MA0729.1	0.363806593045717	-0.0727593161624656	0.521	0.565	1	RARA	PT_VCAM1
MA0743.2	0.365347064424474	0.180000941669916	0.365	0.34	1	SCRT1	PT_VCAM1
MA1109.1	0.36976343297074	0.0814344091428618	0.674	0.641	1	NEUROD1	PT_VCAM1
MA0160.1	0.371475777241503	0.199462045588747	0.201	0.179	1	NR4A2	PT_VCAM1
MA0741.1	0.379017507081431	0.124889619262081	0.393	0.373	1	KLF16	PT_VCAM1
MA0749.1	0.381020909636136	0.104696668526308	0.34	0.338	1	ZBED1	PT_VCAM1
MA1513.1	0.381128348567864	0.0603846576644602	0.336	0.35	1	KLF15	PT_VCAM1
MA1635.1	0.382056914330911	0.00190997473339227	0.543	0.517	1	BHLHE22(var.2)	PT_VCAM1
MA0466.2	0.383831782990245	0.564375314364525	0.495	0.52	1	CEBPB	PT_VCAM1
MA0025.2	0.384456344631909	0.213816314786532	0.276	0.228	1	NFIL3	PT_VCAM1
MA0625.1	0.385500337919867	0.106889337537222	0.326	0.257	1	NFATC3	PT_VCAM1
MA1419.1	0.387397861014031	-1.71908296645087	0.653	0.643	1	IRF4	PT_VCAM1
MA0073.1	0.388647341826598	0.225275334296752	0.454	0.408	1	RREB1	PT_VCAM1
MA1099.2	0.391480236970205	0.798520527800163	0.477	0.5	1	HES1	PT_VCAM1
MA0522.3	0.392066914051211	-0.112777300067702	0.452	0.469	1	TCF3	PT_VCAM1
MA1580.1	0.393478422915692	0.107414718068388	0.361	0.312	1	ZBTB32	PT_VCAM1
MA1479.1	0.398811147110771	-0.00692225348282594	0.537	0.547	1	DMRTC2	PT_VCAM1
MA0864.2	0.399845373208429	0.217217543535953	0.317	0.322	1	E2F2	PT_VCAM1
MA0595.1	0.405217271113819	-0.106029199581432	0.753	0.751	1	SREBF1	PT_VCAM1
MA0669.1	0.407706765692998	-0.236364167085401	0.509	0.513	1	NEUROG2	PT_VCAM1
MA0747.1	0.408307671696396	0.129772040623631	0.358	0.337	1	SP8	PT_VCAM1
MA0843.1	0.409539892633762	0.175396472666982	0.265	0.245	1	TEF	PT_VCAM1
MA1418.1	0.409931345281413	-0.172526226272776	0.594	0.582	1	IRF3	PT_VCAM1
MA0776.1	0.414904615952168	-0.0558295093623232	0.422	0.444	1	MYBL1	PT_VCAM1
MA0517.1	0.41502815518554	-0.35075539607541	0.662	0.635	1	STAT1::STAT2	PT_VCAM1
MA0713.1	0.415844735022323	-0.0359088551283882	0.397	0.432	1	PHOX2A	PT_VCAM1
MA1493.1	0.42051660336093	-0.0929674540641818	0.637	0.591	1	HES6	PT_VCAM1
MA0145.3	0.423498478084688	0.0221715575265784	0.139	0.13	1	TFCP2	PT_VCAM1
MA0106.3	0.42350074168514	0.178528662835079	0.493	0.488	1	TP53	PT_VCAM1
MA0058.3	0.427532772617265	0.123720094828554	0.47	0.445	1	MAX	PT_VCAM1
MA1575.1	0.434092967939245	0.0397649297733935	0.477	0.454	1	THRB(var.2)	PT_VCAM1
MA0650.2	0.436742418587542	-0.0105221950186365	0.272	0.25	1	HOXA13	PT_VCAM1
MA1588.1	0.445401711632664	-0.0520770946860909	0.582	0.594	1	ZNF136	PT_VCAM1
MA1592.1	0.445520179364787	0.0464839595248544	0.55	0.516	1	ZNF274	PT_VCAM1
MA0772.1	0.448911099869992	0.361683455110295	0.678	0.653	1	IRF7	PT_VCAM1
MA0799.1	0.449562901342514	0.0281066980977115	0.333	0.35	1	RFX4	PT_VCAM1
MA1110.1	0.451891594547865	-0.0212839784084102	0.47	0.448	1	NR1H4	PT_VCAM1
MA1515.1	0.458064179109836	-0.221440654671473	0.381	0.375	1	KLF2	PT_VCAM1
MA0806.1	0.460365332502718	-0.230129067563665	0.516	0.559	1	TBX4	PT_VCAM1
MA0807.1	0.460365332502718	-0.230129067563665	0.516	0.559	1	TBX5	PT_VCAM1
MA1545.1	0.461729386315333	-0.149643670948371	0.502	0.483	1	OVOL2	PT_VCAM1
MA0744.2	0.464111024869377	0.0713286590614221	0.297	0.298	1	SCRT2	PT_VCAM1
MA0748.2	0.46556185427882	-0.0626493295183645	0.183	0.174	1	YY2	PT_VCAM1
MA1516.1	0.466990081729881	0.0997792521372999	0.413	0.427	1	KLF3	PT_VCAM1
MA1536.1	0.475929850239071	-0.222556902192998	0.304	0.329	1	NR2C2(var.2)	PT_VCAM1
MA0637.1	0.476277269778912	-0.11016337182957	0.379	0.42	1	CENPB	PT_VCAM1
MA0866.1	0.476822572344702	0.0236237107188499	0.495	0.547	1	SOX21	PT_VCAM1
MA0594.2	0.477736303100245	0.0331600774409739	0.358	0.342	1	HOXA9	PT_VCAM1
MA0833.2	0.47895066136591	-0.155744023037926	0.836	0.848	1	ATF4	PT_VCAM1
MA0528.2	0.480272059450746	-0.0324061273753915	0.731	0.705	1	ZNF263	PT_VCAM1
MA0504.1	0.482130024785299	-0.125089326897434	0.573	0.593	1	NR2C2	PT_VCAM1
MA1420.1	0.482266813963318	0.045984383717572	0.562	0.557	1	IRF5	PT_VCAM1
MA0768.1	0.483569255681923	0.263026276993121	0.696	0.69	1	LEF1	PT_VCAM1
MA1645.1	0.486158617894916	-0.0533329721588691	0.463	0.471	1	NKX2-2	PT_VCAM1
MA1638.1	0.488575677794937	0.0641950068878088	0.644	0.64	1	HAND2	PT_VCAM1
MA0907.1	0.489498961822096	0.0676956042164607	0.441	0.424	1	HOXC13	PT_VCAM1
MA0665.1	0.490933612111226	-0.00903972892936141	0.322	0.307	1	MSC	PT_VCAM1
MA0499.2	0.49733591971095	-0.111902230794564	0.511	0.487	1	MYOD1	PT_VCAM1
MA0732.1	0.498492953656785	-0.0383750557996636	0.475	0.444	1	EGR3	PT_VCAM1
MA0500.2	0.498686507336472	-0.07746863459014	0.4	0.426	1	MYOG	PT_VCAM1
MA1641.1	0.502734041570669	-0.0571285015631232	0.457	0.411	1	MYF5	PT_VCAM1
MA0767.1	0.507060275385486	0.250662715244805	0.445	0.469	1	GCM2	PT_VCAM1
MA0035.4	0.50858802636034	0.0911563369622086	0.379	0.41	1	GATA1	PT_VCAM1
MA1151.1	0.510384165523382	-0.0833387231470648	0.429	0.44	1	RORC	PT_VCAM1
MA0132.2	0.514602377362561	-0.0546643306871409	0.388	0.401	1	PDX1	PT_VCAM1
MA0612.2	0.514602377362561	-0.0546643306871409	0.388	0.401	1	EMX1	PT_VCAM1
MA0900.2	0.514602377362561	-0.0546643306871409	0.388	0.401	1	HOXA2	PT_VCAM1
MA0902.2	0.514602377362561	-0.0546643306871409	0.388	0.401	1	HOXB2	PT_VCAM1
MA0912.2	0.514602377362561	-0.0546643306871409	0.388	0.401	1	HOXD3	PT_VCAM1
MA1518.1	0.515375276131006	-0.155848021708845	0.47	0.473	1	LHX1	PT_VCAM1
MA0039.4	0.519730966980642	0.0736127525913204	0.454	0.422	1	KLF4	PT_VCAM1
MA0523.1	0.522126197621577	0.12686277127501	0.744	0.72	1	TCF7L2	PT_VCAM1
MA0730.1	0.522237085203666	0.0200443553705588	0.317	0.3	1	RARA(var.2)	PT_VCAM1
MA1631.1	0.523769347516731	0.0178594639172583	0.489	0.512	1	ASCL1(var.2)	PT_VCAM1
MA0899.1	0.527469653040893	0.0883149934799021	0.304	0.255	1	HOXA10	PT_VCAM1
MA0112.3	0.529549213513099	0.210516396783114	0.493	0.509	1	ESR1	PT_VCAM1
MA1570.1	0.535750627511848	0.00158521873807038	0.5	0.532	1	TFAP4(var.2)	PT_VCAM1
MA1501.1	0.5428561674245	-0.0235191215692865	0.358	0.356	1	HOXB7	PT_VCAM1
MA1476.1	0.544595456574561	-0.0414226170269512	0.436	0.452	1	DLX5	PT_VCAM1
MA1581.1	0.544672853336816	-0.0213876333387104	0.518	0.536	1	ZBTB6	PT_VCAM1
MA0740.1	0.546827877564818	0.100980636219112	0.356	0.324	1	KLF14	PT_VCAM1
MA0753.2	0.550306257569601	0.0399680448559055	0.5	0.493	1	ZNF740	PT_VCAM1
MA0695.1	0.555789308461193	-0.153947457352417	0.459	0.483	1	ZBTB7C	PT_VCAM1
MA0662.1	0.556030934188985	-0.144828574218454	0.358	0.381	1	MIXL1	PT_VCAM1
MA0838.1	0.556270212085058	-0.166196687448842	0.537	0.576	1	CEBPG	PT_VCAM1
MA1594.1	0.557136290997683	0.00129928827411874	0.546	0.552	1	ZNF382	PT_VCAM1
MA1112.2	0.56129190491764	0.160504736463792	0.338	0.389	1	NR4A1	PT_VCAM1
MA1495.1	0.561712368390548	0.164538128259197	0.393	0.381	1	HOXA1	PT_VCAM1
MA0158.2	0.561712368390548	0.164538128259197	0.393	0.381	1	HOXA5	PT_VCAM1
MA0904.2	0.561712368390548	0.164538128259197	0.393	0.381	1	HOXB5	PT_VCAM1
MA0024.3	0.569304734690802	-0.0550906906500739	0.397	0.378	1	E2F1	PT_VCAM1
MA1548.1	0.571162862588622	0.308951752227621	0.562	0.562	1	PLAGL2	PT_VCAM1
MA0465.2	0.57561076646935	0.164799669469783	0.338	0.301	1	CDX2	PT_VCAM1
MA0756.1	0.580295203647483	0.124705173868574	0.61	0.599	1	ONECUT2	PT_VCAM1
MA0063.2	0.581782306033375	-0.122770961523912	0.452	0.44	1	NKX2-5	PT_VCAM1
MA1511.1	0.583231344572162	-0.083412769723462	0.329	0.32	1	KLF10	PT_VCAM1
MA1549.1	0.583996679515509	-0.0175888063796696	0.509	0.483	1	POU6F1(var.2)	PT_VCAM1
MA0057.1	0.590201474076877	-0.0525090435260622	0.6	0.586	1	MZF1(var.2)	PT_VCAM1
MA0516.2	0.591825107900373	0.052695202598021	0.402	0.398	1	SP2	PT_VCAM1
MA0463.2	0.597363060352237	-0.17361888943596	0.605	0.604	1	BCL6	PT_VCAM1
MA0745.2	0.597520991814722	-0.0678003839854544	0.521	0.551	1	SNAI2	PT_VCAM1
MA0678.1	0.601176072401895	0.0125148297051959	0.432	0.444	1	OLIG2	PT_VCAM1
MA1587.1	0.601528862897934	0.910467700320979	0.582	0.681	1	ZNF135	PT_VCAM1
MA1531.1	0.602111980465809	0.0343716637436935	0.651	0.638	1	NR1D1	PT_VCAM1
MA1579.1	0.60229939585218	-0.0734902418631866	0.637	0.633	1	ZBTB26	PT_VCAM1
MA0878.2	0.604618841112117	0.110298535511594	0.288	0.262	1	CDX1	PT_VCAM1
MA1505.1	0.609565931865835	0.136610799171606	0.438	0.407	1	HOXC8	PT_VCAM1
MA0114.4	0.609781237576545	1.95241107414838	0.623	0.674	1	HNF4A	PT_VCAM1
MA0162.4	0.615300137562699	-0.0436293731540658	0.482	0.474	1	EGR1	PT_VCAM1
MA0913.2	0.615346670229523	0.0558242549410894	0.247	0.222	1	HOXD9	PT_VCAM1
MA1557.1	0.617761562078666	0.0598554086859108	0.521	0.511	1	SMAD5	PT_VCAM1
MA0147.3	0.618463282959872	0.236615785793586	0.5	0.481	1	MYC	PT_VCAM1
MA0889.1	0.619460401301196	-0.0230219453559925	0.336	0.362	1	GBX1	PT_VCAM1
MA0508.3	0.622069274453483	0.0453219608058748	0.715	0.725	1	PRDM1	PT_VCAM1
MA0484.2	0.62705154008099	0.79713516681004	0.61	0.669	1	HNF4G	PT_VCAM1
MA1600.1	0.627814085046452	-0.0399385223015541	0.525	0.538	1	ZNF684	PT_VCAM1
MA0825.1	0.62882371363037	0.172016200569175	0.514	0.535	1	MNT	PT_VCAM1
MA0731.1	0.631934287543481	0.166691021612274	0.632	0.638	1	BCL6B	PT_VCAM1
MA1585.1	0.632847191293169	0.0729892507406945	0.434	0.412	1	ZKSCAN1	PT_VCAM1
MA0071.1	0.635890267978022	0.0238538248364638	0.16	0.146	1	RORA	PT_VCAM1
MA0072.1	0.639012345355994	0.103395998932732	0.413	0.451	1	RORA(var.2)	PT_VCAM1
MA1473.1	0.645959584824184	0.0781289233451423	0.299	0.263	1	CDX4	PT_VCAM1
MA0722.1	0.64638843331663	0.121686179963722	0.443	0.453	1	VAX1	PT_VCAM1
MA0723.1	0.64638843331663	0.121686179963722	0.443	0.453	1	VAX2	PT_VCAM1
MA1481.1	0.64638843331663	0.121686179963722	0.443	0.453	1	DRGX	PT_VCAM1
MA0893.2	0.64638843331663	0.121686179963722	0.443	0.453	1	GSX2	PT_VCAM1
MA0801.1	0.655984387771184	0.0459915236786914	0.589	0.614	1	MGA	PT_VCAM1
MA0803.1	0.655984387771184	0.0459915236786914	0.589	0.614	1	TBX15	PT_VCAM1
MA1154.1	0.657015639670531	0.00500565702972444	0.486	0.458	1	ZNF282	PT_VCAM1
MA0882.1	0.669960350226912	0.042123817241024	0.459	0.459	1	DLX6	PT_VCAM1
MA1554.1	0.673990444161694	-0.0228731286965269	0.374	0.347	1	RFX7	PT_VCAM1
MA1478.1	0.674397968871032	-0.0183108719004585	0.516	0.523	1	DMRTA2	PT_VCAM1
MA1523.1	0.677221261980445	0.147966046433696	0.557	0.555	1	MSANTD3	PT_VCAM1
MA0855.1	0.678092972944089	-0.307974926180153	0.514	0.539	1	RXRB	PT_VCAM1
MA1583.1	0.678159752308656	0.0742493864634818	0.393	0.375	1	ZFP57	PT_VCAM1
MA0815.1	0.682300687539108	-0.0274357111492042	0.491	0.488	1	TFAP2C(var.3)	PT_VCAM1
MA1100.2	0.683070711451757	-0.102017154091914	0.493	0.475	1	ASCL1	PT_VCAM1
MA0819.1	0.68803006397004	0.0515889729575472	0.532	0.537	1	CLOCK	PT_VCAM1
MA0800.1	0.688554348758516	-0.0109148627468918	0.523	0.547	1	EOMES	PT_VCAM1
MA0865.1	0.691621678899711	-0.0490746385902995	0.525	0.475	1	E2F8	PT_VCAM1
MA1512.1	0.698320924634437	0.03807967075438	0.429	0.389	1	KLF11	PT_VCAM1
MA0052.4	0.701468831549561	-0.242589213869843	0.468	0.483	1	MEF2A	PT_VCAM1
MA0653.1	0.70257187714193	-1.25756418119636	0.708	0.682	1	IRF9	PT_VCAM1
MA1498.1	0.702671068718349	-0.0329061461320427	0.438	0.401	1	HOXA7	PT_VCAM1
MA1502.1	0.702671068718349	-0.0329061461320427	0.438	0.401	1	HOXB8	PT_VCAM1
MA0910.2	0.702671068718349	-0.0329061461320427	0.438	0.401	1	HOXD8	PT_VCAM1
MA0821.1	0.703664446728699	-0.144414267751575	0.662	0.685	1	HES5	PT_VCAM1
MA1535.1	0.704548035336461	0.185216764593156	0.571	0.572	1	NR2C1	PT_VCAM1
MA0472.2	0.705616884361744	0.0622964399704828	0.482	0.444	1	EGR2	PT_VCAM1
MA0689.1	0.718999688774855	-0.00531913574311327	0.571	0.616	1	TBX20	PT_VCAM1
MA0152.1	0.722494478020614	0.345653464795848	0.377	0.323	1	NFATC2	PT_VCAM1
MA1107.2	0.726845967692604	0.10724573292013	0.411	0.386	1	KLF9	PT_VCAM1
MA1560.1	0.737687234884192	-0.0312666301360824	0.58	0.584	1	SOHLH2	PT_VCAM1
MA0836.2	0.737764106519794	0.49193842136358	0.562	0.591	1	CEBPD	PT_VCAM1
MA0813.1	0.739186298628694	0.0302592534242989	0.479	0.495	1	TFAP2B(var.3)	PT_VCAM1
MA0091.1	0.73960659430426	0.0651138136426578	0.429	0.391	1	TAL1::TCF3	PT_VCAM1
MA0909.2	0.740496531763329	0.113022083065946	0.212	0.207	1	HOXD13	PT_VCAM1
MA1578.1	0.740677080538788	0.123716357543293	0.516	0.529	1	VEZF1	PT_VCAM1
MA0069.1	0.742266918429471	-0.168138803250114	0.785	0.786	1	PAX6	PT_VCAM1
MA0875.1	0.746471260033327	-0.00136878563042619	0.372	0.374	1	BARX1	PT_VCAM1
MA0148.4	0.74882282664881	0.156314714261602	0.208	0.185	1	FOXA1	PT_VCAM1
MA0646.1	0.751510999731498	-0.0369285731935176	0.397	0.418	1	GCM1	PT_VCAM1
MA0527.1	0.752106486902561	-0.012340866046892	0.454	0.437	1	ZBTB33	PT_VCAM1
MA1539.1	0.754293000927037	-0.110106855999568	0.514	0.517	1	NR2F6(var.3)	PT_VCAM1
MA1150.1	0.754950679673106	-0.0475860294470489	0.493	0.503	1	RORB	PT_VCAM1
MA0684.2	0.75846174917562	0.026204586168705	0.477	0.489	1	RUNX3	PT_VCAM1
MA1106.1	0.761218965411476	0.173860048786274	0.427	0.419	1	HIF1A	PT_VCAM1
MA1556.1	0.762034352197293	-0.0598394269631024	0.555	0.578	1	RXRG(var.2)	PT_VCAM1
MA0672.1	0.781287564737884	-0.149301041620768	0.356	0.359	1	NKX2-3	PT_VCAM1
MA1653.1	0.781644888714761	0.109204823329854	0.566	0.542	1	ZNF148	PT_VCAM1
MA1517.1	0.781662596025437	-0.0675691186694688	0.374	0.347	1	KLF6	PT_VCAM1
MA0639.1	0.781737455759555	0.374957467916116	0.281	0.243	1	DBP	PT_VCAM1
MA0901.2	0.782168074517471	0.00159957253505114	0.372	0.353	1	HOXB13	PT_VCAM1
MA1123.2	0.785428468128849	-0.0658919971890337	0.639	0.664	1	TWIST1	PT_VCAM1
MA0872.1	0.789041046582031	-0.0697259720972718	0.525	0.493	1	TFAP2A(var.3)	PT_VCAM1
MA0056.2	0.793618300428512	0.1046626239634	0.671	0.701	1	MZF1	PT_VCAM1
MA0794.1	0.802201058696001	-0.102724208185055	0.55	0.557	1	PROX1	PT_VCAM1
MA0905.1	0.806022793998128	0.127255554258967	0.388	0.388	1	HOXC10	PT_VCAM1
MA0679.2	0.807113283725721	-0.0826647134474896	0.575	0.569	1	ONECUT1	PT_VCAM1
MA1514.1	0.810104813748151	0.0151691553871027	0.479	0.454	1	KLF17	PT_VCAM1
MA1472.1	0.811511157363904	-0.0770562121526878	0.473	0.509	1	BHLHA15(var.2)	PT_VCAM1
MA1464.1	0.811928457841406	0.504801446030593	0.521	0.543	1	ARNT2	PT_VCAM1
MA1104.2	0.81245566857781	-0.0787341746208038	0.546	0.526	1	GATA6	PT_VCAM1
MA0079.4	0.820468051175651	0.184725927785886	0.281	0.268	1	SP1	PT_VCAM1
MA0685.1	0.821536926110581	0.269718271822302	0.363	0.321	1	SP4	PT_VCAM1
MA1533.1	0.821941936638944	-0.10528589461574	0.459	0.461	1	NR1I2	PT_VCAM1
MA1649.1	0.822164242272016	0.228073243491324	0.452	0.45	1	ZBTB12	PT_VCAM1
MA1480.1	0.82431417205598	-0.0169032112208001	0.623	0.633	1	DPRX	PT_VCAM1
MA0798.2	0.824761764776802	-0.159694160132927	0.372	0.361	1	RFX3	PT_VCAM1
MA1550.1	0.83074987548938	-0.912011015450106	0.523	0.531	1	PPARD	PT_VCAM1
MA0115.1	0.834170360773425	-1.02756090963627	0.475	0.471	1	NR1H2::RXRA	PT_VCAM1
MA0769.2	0.840009187710698	0.0132929214436022	0.63	0.67	1	TCF7	PT_VCAM1
MA0610.1	0.840861305892893	-0.0399778791991261	0.486	0.506	1	DMRT3	PT_VCAM1
MA1642.1	0.842701337022485	-1.14875218837351e-05	0.66	0.645	1	NEUROG2(var.2)	PT_VCAM1
MA0497.1	0.842885228826382	-0.22090147704812	0.422	0.426	1	MEF2C	PT_VCAM1
MA1125.1	0.84681549730013	-0.063202920033641	0.712	0.697	1	ZNF384	PT_VCAM1
MA1574.1	0.855934005602368	-0.188127095586987	0.521	0.554	1	THRB	PT_VCAM1
MA0830.2	0.858024615740471	0.165755071792583	0.543	0.558	1	TCF4	PT_VCAM1
MA1537.1	0.861830557066236	0.290254779783648	0.518	0.536	1	NR2F1(var.2)	PT_VCAM1
MA0599.1	0.867481284207201	0.132086890017438	0.406	0.383	1	KLF5	PT_VCAM1
MA0088.2	0.868386369088011	0.0484003473098837	0.429	0.441	1	ZNF143	PT_VCAM1
MA0470.2	0.874554429351176	0.0751422228738378	0.304	0.315	1	E2F4	PT_VCAM1
MA0479.1	0.875746838448199	-0.0105784077623008	0.384	0.384	1	FOXH1	PT_VCAM1
MA0103.3	0.876793604598768	-0.0847139001009907	0.523	0.517	1	ZEB1	PT_VCAM1
MA1569.1	0.881429533659591	0.229165733854581	0.333	0.333	1	TFAP2E	PT_VCAM1
MA1646.1	0.882434498985722	-0.0397243268142035	0.553	0.578	1	OSR2	PT_VCAM1
MA0048.2	0.892752893962471	0.0497907495075419	0.509	0.528	1	NHLH1	PT_VCAM1
MA0138.2	0.894352507918963	0.14845737359458	0.493	0.489	1	REST	PT_VCAM1
MA0137.3	0.895372844997376	-0.126140978478264	0.71	0.722	1	STAT1	PT_VCAM1
MA0600.2	0.910348040536135	0.485597289891484	0.358	0.333	1	RFX2	PT_VCAM1
MA1119.1	0.913708728655163	0.0169515395026478	0.45	0.435	1	SIX2	PT_VCAM1
MA1467.1	0.91787690138446	0.0355723910680873	0.532	0.527	1	ATOH1(var.2)	PT_VCAM1
MA0596.1	0.919004156327482	0.131916449935594	0.715	0.765	1	SREBF2	PT_VCAM1
MA0259.1	0.919628374727327	0.138348628801048	0.411	0.42	1	ARNT::HIF1A	PT_VCAM1
MA0038.2	0.923955594154884	-0.0306307066188316	0.598	0.612	1	GFI1	PT_VCAM1
MA0862.1	0.924174553559889	0.169745825791816	0.397	0.389	1	GMEB2	PT_VCAM1
MA0657.1	0.930603846190776	0.220122473748644	0.393	0.355	1	KLF13	PT_VCAM1
MA0649.1	0.939257926904825	0.11284103871606	0.546	0.553	1	HEY2	PT_VCAM1
MA0043.3	0.942595484370355	0.162846430162203	0.215	0.186	1	HLF	PT_VCAM1
MA0690.1	0.942670012237966	-0.0988225656481532	0.616	0.647	1	TBX21	PT_VCAM1
MA0059.1	0.94464171911028	0.405675611268199	0.45	0.438	1	MAX::MYC	PT_VCAM1
MA1596.1	0.948208631303815	0.031115813892125	0.712	0.763	1	ZNF460	PT_VCAM1
MA0667.1	0.953190769739447	0.0289852646970611	0.443	0.441	1	MYF6	PT_VCAM1
MA0793.1	0.963041259492438	-0.00656648454981346	0.47	0.466	1	POU6F2	PT_VCAM1
MA0823.1	0.971747426892047	0.00587762311106865	0.571	0.554	1	HEY1	PT_VCAM1
MA1509.1	0.975815575899926	-0.00456707344420582	0.621	0.623	1	IRF6	PT_VCAM1
MA1524.1	0.98073643688513	-0.00233662847826384	0.32	0.304	1	MSGN1	PT_VCAM1
MA0525.2	0.984997626455717	0.116892632044599	0.441	0.429	1	TP63	PT_VCAM1
MA0827.1	0.985659317167329	0.0615634730192706	0.381	0.38	1	OLIG3	PT_VCAM1
MA0795.1	0.988194218731494	0.0738249171948849	0.502	0.48	1	SMAD3	PT_VCAM1
MA0510.2	0.9929637161564	0.685989838580908	0.329	0.31	1	RFX5	PT_VCAM1
MA0856.1	0.996364941496118	-0.37285981802631	0.532	0.549	1	RXRG	PT_VCAM1
MA1530.1	0.996933175732594	0.120033771353222	0.502	0.519	1	NKX6-3	PT_VCAM1
MA1553.1	0.99789695721924	0.160621545393277	0.475	0.485	1	RARG(var.3)	PT_VCAM1
MA0616.2	0.998129071107632	0.403644068207112	0.534	0.524	1	HES2	PT_VCAM1
MA0696.1	4.12579934452664e-05	-0.678506515455952	0.324	0.525	0.0261163098508536	ZIC1	PT_PROM1
MA1471.1	0.000428885150803251	-0.752771991754151	0.441	0.625	0.271484300458458	BARX2	PT_PROM1
MA1507.1	0.000691375509213797	-0.908790387676002	0.333	0.471	0.437640697332334	HOXD4	PT_PROM1
MA1557.1	0.00142950284844539	-0.452156819139892	0.387	0.537	0.904875303065929	SMAD5	PT_PROM1
MA1129.1	0.00162725231787361	1.46901584210685	0.784	0.64	1	FOSL1::JUN(var.2)	PT_PROM1
MA0901.2	0.00170357006383589	-0.192310603126927	0.342	0.507	1	HOXB13	PT_PROM1
MA0153.2	0.00221922099982555	-0.813333709558274	0.649	0.729	1	HNF1B	PT_PROM1
MA0618.1	0.00241941677813708	-0.713916493504002	0.216	0.335	1	LBX1	PT_PROM1
MA0751.1	0.00244974223826609	-0.381878480411951	0.369	0.501	1	ZIC4	PT_PROM1
MA0500.2	0.00275051712239241	-0.560146730446133	0.468	0.557	1	MYOG	PT_PROM1
MA0744.2	0.00316594496979518	-0.332590286796365	0.378	0.503	1	SCRT2	PT_PROM1
MA0895.1	0.00363323501403458	0.0362257281565546	0.495	0.597	1	HMBOX1	PT_PROM1
MA0725.1	0.00387433742858078	-0.520864821522689	0.243	0.32	1	VSX1	PT_PROM1
MA0726.1	0.00387433742858078	-0.520864821522689	0.243	0.32	1	VSX2	PT_PROM1
MA1529.1	0.003899486006857	-0.550502746346319	0.55	0.623	1	NHLH2	PT_PROM1
MA1136.1	0.00459374494265812	1.24525660100095	0.721	0.644	1	FOSB::JUNB(var.2)	PT_PROM1
MA1600.1	0.00465485092405158	-0.609545237451639	0.514	0.606	1	ZNF684	PT_PROM1
MA1516.1	0.00560800261861334	0.160189467163644	0.613	0.501	1	KLF3	PT_PROM1
MA0090.3	0.00602503196489568	6.46960013815613	0.829	0.812	1	TEAD1	PT_PROM1
MA0046.2	0.0070446775262884	-0.863070424815702	0.667	0.748	1	HNF1A	PT_PROM1
MA1133.1	0.00787853918319515	0.403925115593744	0.712	0.635	1	JUN::JUNB(var.2)	PT_PROM1
MA0875.1	0.00849124393669436	0.304984154959544	0.495	0.33	1	BARX1	PT_PROM1
MA1475.1	0.00884751729906756	1.28161811336625	0.667	0.571	1	CREB3L4(var.2)	PT_PROM1
MA1100.2	0.00951805303202738	-0.138494054453066	0.514	0.667	1	ASCL1	PT_PROM1
MA0681.2	0.00966024641061698	-0.398332541490902	0.468	0.529	1	PHOX2B	PT_PROM1
MA0809.2	0.00986110145154344	6.33564334407902	0.766	0.791	1	TEAD4	PT_PROM1
MA1139.1	0.01012999332689	0.657362295677395	0.712	0.629	1	FOSL2::JUNB(var.2)	PT_PROM1
MA1651.1	0.0101466565868878	0.945597476119093	0.441	0.303	1	ZFP42	PT_PROM1
MA1647.1	0.0108507215869418	0.427231310596528	0.532	0.431	1	PRDM4	PT_PROM1
MA0808.1	0.0115646909232124	4.90725060443506	0.748	0.78	1	TEAD3	PT_PROM1
MA0077.1	0.0118986915398858	-0.476027196353992	0.414	0.591	1	SOX9	PT_PROM1
MA1131.1	0.0123417979245929	0.956562350041867	0.739	0.678	1	FOSL2::JUN(var.2)	PT_PROM1
MA0889.1	0.0136851577326994	-0.348973048220268	0.261	0.405	1	GBX1	PT_PROM1
MA0009.2	0.01496040854877	0.353273058318997	0.712	0.593	1	TBXT	PT_PROM1
MA0752.1	0.0150212537106125	-0.248596122930842	0.351	0.429	1	ZNF410	PT_PROM1
MA0834.1	0.0152738849806474	0.572341654213092	0.685	0.644	1	ATF7	PT_PROM1
MA0684.2	0.0158199687211546	-0.309808915654565	0.369	0.478	1	RUNX3	PT_PROM1
MA1635.1	0.0167811778018894	-0.601351742162771	0.495	0.629	1	BHLHE22(var.2)	PT_PROM1
MA0068.2	0.0196518791163319	-0.141309036375114	0.252	0.33	1	PAX4	PT_PROM1
MA1577.1	0.0196518791163319	-0.141309036375114	0.252	0.33	1	TLX2	PT_PROM1
MA0701.2	0.0196518791163319	-0.141309036375114	0.252	0.33	1	LHX9	PT_PROM1
MA0075.3	0.0196518791163319	-0.141309036375114	0.252	0.33	1	PRRX2	PT_PROM1
MA1126.1	0.0203080771733826	0.864126676918523	0.73	0.631	1	FOS::JUN(var.2)	PT_PROM1
MA0653.1	0.0203316910988357	0.522449279413854	0.622	0.51	1	IRF9	PT_PROM1
MA0609.2	0.0213554788069858	0.633795706154114	0.703	0.655	1	CREM	PT_PROM1
MA0136.2	0.0220489508093996	-0.611493448880427	0.604	0.531	1	ELF5	PT_PROM1
MA0736.1	0.0222042797464454	-0.534260191417903	0.423	0.537	1	GLIS2	PT_PROM1
MA0820.1	0.0224781435870749	-0.612292890831029	0.514	0.627	1	FIGLA	PT_PROM1
MA1466.1	0.0227863006819264	0.323017617734451	0.541	0.465	1	ATF6	PT_PROM1
MA1509.1	0.0247682140390548	0.688233539121122	0.559	0.403	1	IRF6	PT_PROM1
MA1152.1	0.0252521626933917	-0.457811161994081	0.694	0.802	1	SOX15	PT_PROM1
MA1121.1	0.0256966519443458	2.95948825931239	0.757	0.757	1	TEAD2	PT_PROM1
MA0644.1	0.0279643258472777	-0.73073249476203	0.324	0.377	1	ESX1	PT_PROM1
MA1127.1	0.0283387091264512	-0.601300764439172	0.73	0.644	1	FOSB::JUN	PT_PROM1
MA0894.1	0.0285553455404546	-0.319186019161614	0.279	0.328	1	HESX1	PT_PROM1
MA0105.4	0.0295906170027074	-0.568896486065056	0.892	0.832	1	NFKB1	PT_PROM1
MA0697.1	0.0300256381126085	-0.402938600445255	0.477	0.552	1	ZIC3	PT_PROM1
MA0656.1	0.0307802358526994	0.296562077145584	0.784	0.657	1	JDP2(var.2)	PT_PROM1
MA1145.1	0.0308781806516274	0.936388619332587	0.73	0.635	1	FOSL2::JUND(var.2)	PT_PROM1
MA0488.1	0.0320122861759672	0.557648575893679	0.874	0.768	1	JUN	PT_PROM1
MA0048.2	0.0325646794850641	-0.246235629801668	0.514	0.603	1	NHLH1	PT_PROM1
MA1632.1	0.0341418511511212	1.45097975625333	0.784	0.731	1	ATF2	PT_PROM1
MA0654.1	0.0345813583838638	-0.363133694727102	0.234	0.318	1	ISX	PT_PROM1
MA0641.1	0.0347403566109795	-1.15168546470337	0.586	0.473	1	ELF4	PT_PROM1
MA0605.2	0.0352434706555284	0.291711608276771	0.757	0.657	1	ATF3	PT_PROM1
MA1140.2	0.0356811643156131	0.200787389886929	0.64	0.571	1	JUNB(var.2)	PT_PROM1
MA0100.3	0.0368491993843366	-0.425486247883971	0.423	0.518	1	MYB	PT_PROM1
MA1602.1	0.0394548668491509	-0.531008436923673	0.387	0.484	1	ZSCAN29	PT_PROM1
MA1649.1	0.0406784426147726	0.1393068485497	0.595	0.55	1	ZBTB12	PT_PROM1
MA0130.1	0.0418504088184164	0.0156179501105984	0.64	0.765	1	ZNF354C	PT_PROM1
MA0692.1	0.0455044707174723	-0.399613775505573	0.505	0.522	1	TFEB	PT_PROM1
MA0473.3	0.0461090283416373	0.515110906486647	0.676	0.638	1	ELF1	PT_PROM1
MA0871.2	0.0466675632932214	-0.552112419272365	0.486	0.569	1	TFEC	PT_PROM1
MA0658.1	0.0503047128089879	-0.464112039342643	0.261	0.401	1	LHX6	PT_PROM1
MA1597.1	0.051754962939129	0.390986666201028	0.649	0.627	1	ZNF528	PT_PROM1
MA0778.1	0.05631551735133	-0.591830565288182	0.892	0.853	1	NFKB2	PT_PROM1
MA0636.1	0.0563479025303362	-0.728642984414568	0.505	0.535	1	BHLHE41	PT_PROM1
MA0695.1	0.0563808920913804	0.22831790518164	0.432	0.324	1	ZBTB7C	PT_PROM1
MA0489.1	0.0586029703892764	2.92284492926759	0.676	0.614	1	JUN(var.2)	PT_PROM1
MA1419.1	0.0587611753084267	0.559269910286114	0.486	0.352	1	IRF4	PT_PROM1
MA0598.3	0.0592549734381717	-0.223260618277618	0.622	0.561	1	EHF	PT_PROM1
MA0790.1	0.0596571375080766	-0.251693313027751	0.505	0.561	1	POU4F1	PT_PROM1
MA1143.1	0.060880502205032	1.13749766654445	0.604	0.55	1	FOSL1::JUND(var.2)	PT_PROM1
MA0103.3	0.0613679134224746	-0.221145362042735	0.739	0.802	1	ZEB1	PT_PROM1
MA0743.2	0.0638399844217497	0.724596290174901	0.441	0.546	1	SCRT1	PT_PROM1
MA0018.4	0.0644573827155033	1.51724761848867	0.757	0.695	1	CREB1	PT_PROM1
MA0640.2	0.0648892452181895	-0.412406746454383	0.64	0.574	1	ELF3	PT_PROM1
MA1483.1	0.0650926121888445	-0.634716687091686	0.514	0.452	1	ELF2	PT_PROM1
MA0663.1	0.0679279063218931	-0.421856885878924	0.468	0.439	1	MLX	PT_PROM1
MA0638.1	0.0705178781544777	0.216691329161462	0.477	0.399	1	CREB3	PT_PROM1
MA0080.5	0.0713800565267101	-0.124679181908394	0.685	0.578	1	SPI1	PT_PROM1
MA0468.1	0.0757295666837885	-0.471996571389192	0.36	0.454	1	DUX4	PT_PROM1
MA0620.3	0.0778164450888556	-0.621331648675841	0.441	0.475	1	MITF	PT_PROM1
MA0486.2	0.0784588469689219	0.366904145661328	0.604	0.533	1	HSF1	PT_PROM1
MA0160.1	0.0791083035842913	-0.112320025256379	0.216	0.288	1	NR4A2	PT_PROM1
MA0062.3	0.0806792618520199	0.125932762559656	0.649	0.608	1	GABPA	PT_PROM1
MA0508.3	0.0811916606379064	0.282478383792056	0.613	0.529	1	PRDM1	PT_PROM1
MA0517.1	0.0819396712728509	0.0904991426698274	0.559	0.501	1	STAT1::STAT2	PT_PROM1
MA0634.1	0.0823962758514142	-0.254959897017902	0.189	0.258	1	ALX3	PT_PROM1
MA1418.1	0.0825103725660825	0.0697371387757098	0.541	0.424	1	IRF3	PT_PROM1
MA0076.2	0.0849004929733835	-0.537036476637293	0.55	0.463	1	ELK4	PT_PROM1
MA0661.1	0.085078461887912	-0.321703582395504	0.369	0.384	1	MEOX1	PT_PROM1
MA0710.1	0.0882209816676223	-0.190087698266334	0.279	0.341	1	NOTO	PT_PROM1
MA1138.1	0.088737263260761	5.23313500987791	0.667	0.638	1	FOSL2::JUNB	PT_PROM1
MA0464.2	0.0899578500967561	-0.668048541678555	0.541	0.588	1	BHLHE40	PT_PROM1
MA0526.3	0.0914343855689134	-0.291959954665908	0.532	0.608	1	USF2	PT_PROM1
MA0492.1	0.0918541310218321	-0.0577748921575676	0.82	0.742	1	JUND(var.2)	PT_PROM1
MA0796.1	0.092668329530603	-0.267524697073532	0.676	0.774	1	TGIF1	PT_PROM1
MA1474.1	0.0960800084492593	0.282125512480749	0.514	0.437	1	CREB3L4	PT_PROM1
MA1111.1	0.0973416550884896	-0.0713882890444333	0.162	0.226	1	NR2F2	PT_PROM1
MA1135.1	0.0984400617129941	3.84501850618518	0.676	0.631	1	FOSB::JUNB	PT_PROM1
MA0717.1	0.098800738107579	-0.386575008926187	0.225	0.339	1	RAX2	PT_PROM1
MA1499.1	0.100888649936277	-0.557046908685398	0.523	0.552	1	HOXB4	PT_PROM1
MA0683.1	0.101041545006014	-0.367099553409815	0.468	0.471	1	POU4F2	PT_PROM1
MA0835.2	0.101537074657754	-2.43015413908719	0.649	0.601	1	BATF3	PT_PROM1
MA1648.1	0.102238414438032	-0.578820964106256	0.649	0.687	1	TCF12(var.2)	PT_PROM1
MA1144.1	0.102840270854851	6.60366693252337	0.667	0.635	1	FOSL2::JUND	PT_PROM1
MA1101.2	0.103407463028538	1.91222352653829	0.658	0.61	1	BACH2	PT_PROM1
MA0139.1	0.103709716959685	-3.34354197748781	0.18	0.209	1	CTCF	PT_PROM1
MA0791.1	0.104313746208724	-0.537854975829764	0.477	0.531	1	POU4F3	PT_PROM1
MA0099.3	0.105816423320123	3.51249086241218	0.658	0.629	1	FOS::JUN	PT_PROM1
MA0886.1	0.106445578375465	-0.0973584053719411	0.396	0.454	1	EMX2	PT_PROM1
MA1142.1	0.107223957033019	3.9553299815165	0.658	0.631	1	FOSL1::JUND	PT_PROM1
MA0161.2	0.108879181222697	1.24653169118453	0.955	0.898	1	NFIC	PT_PROM1
MA0718.1	0.111381030441791	-0.475736180786665	0.243	0.343	1	RAX	PT_PROM1
MA1657.1	0.112735244048415	-0.139411815469658	0.387	0.518	1	ZNF652	PT_PROM1
MA0597.1	0.115202886313239	-0.231647971157962	0.577	0.674	1	THAP1	PT_PROM1
MA1584.1	0.115405729714868	-0.302455541207134	0.387	0.422	1	ZIC5	PT_PROM1
MA0841.1	0.118006741710836	0.360589639611298	0.694	0.657	1	NFE2	PT_PROM1
MA0846.1	0.118184786091149	0.285564857861899	0.865	0.808	1	FOXC2	PT_PROM1
MA1130.1	0.120163257313413	-1.73373410381389	0.658	0.633	1	FOSL2::JUN	PT_PROM1
MA1106.1	0.120741285668368	-0.563445033305537	0.523	0.565	1	HIF1A	PT_PROM1
MA1631.1	0.121138765968932	-0.510594700429744	0.658	0.753	1	ASCL1(var.2)	PT_PROM1
MA0490.2	0.121343151212591	-7.85185450606496	0.667	0.627	1	JUNB	PT_PROM1
MA0795.1	0.123114471144446	-0.101975862849289	0.423	0.497	1	SMAD3	PT_PROM1
MA1141.1	0.123661997108418	-4.33600106359229	0.658	0.635	1	FOS::JUND	PT_PROM1
MA0687.1	0.125503033371509	0.140379681181864	0.604	0.525	1	SPIC	PT_PROM1
MA0462.2	0.125576964871819	-5.75420621706471	0.658	0.614	1	BATF::JUN	PT_PROM1
MA1132.1	0.126126239173649	-0.647204428046717	0.658	0.644	1	JUN::JUNB	PT_PROM1
MA1533.1	0.126926921977575	-0.284166289931136	0.432	0.516	1	NR1I2	PT_PROM1
MA0138.2	0.128884297110561	-0.463902329517174	0.532	0.627	1	REST	PT_PROM1
MA0522.3	0.12972709516661	-0.51802086235925	0.622	0.714	1	TCF3	PT_PROM1
MA1525.1	0.131276753139906	0.137655334779844	0.297	0.273	1	NFATC4	PT_PROM1
MA1634.1	0.134817733044599	-6.63625517530638	0.64	0.614	1	BATF	PT_PROM1
MA1463.1	0.135962309141272	0.226629653261038	0.252	0.341	1	ARGFX	PT_PROM1
MA0868.2	0.136815534933651	0.441582434023585	0.559	0.614	1	SOX8	PT_PROM1
MA1128.1	0.137858914469416	-3.54185260526308	0.658	0.62	1	FOSL1::JUN	PT_PROM1
MA0047.3	0.138181259608842	0.540059644305373	0.505	0.452	1	FOXA2	PT_PROM1
MA0477.2	0.139967762765647	-4.03731865296081	0.667	0.633	1	FOSL1	PT_PROM1
MA0672.1	0.141382265007946	-0.201949562983179	0.342	0.373	1	NKX2-3	PT_PROM1
MA0703.2	0.142250926437493	-0.136391605876023	0.243	0.32	1	LMX1B	PT_PROM1
MA1108.2	0.144320041408673	-0.213103290730571	0.658	0.674	1	MXI1	PT_PROM1
MA0655.1	0.144579668735404	2.78118161276437	0.667	0.644	1	JDP2	PT_PROM1
MA0478.1	0.145598736551342	-6.15610827819815	0.676	0.629	1	FOSL2	PT_PROM1
MA0770.1	0.14563267058533	0.236471979905097	0.631	0.565	1	HSF2	PT_PROM1
MA0491.2	0.147107929227825	-5.80786822844303	0.667	0.631	1	JUND	PT_PROM1
MA0700.2	0.147823075643352	-0.138442054661252	0.324	0.345	1	LHX2	PT_PROM1
MA0750.2	0.149738423400845	-0.846966474429764	0.586	0.52	1	ZBTB7A	PT_PROM1
MA0888.1	0.15021980666255	0.116971270693581	0.324	0.441	1	EVX2	PT_PROM1
MA1137.1	0.152044950761515	7.27767478751158	0.658	0.618	1	FOSL1::JUNB	PT_PROM1
MA1155.1	0.156775970853601	0.308722512606584	0.604	0.546	1	ZSCAN4	PT_PROM1
MA0806.1	0.158580328133247	-0.588118834292488	0.757	0.719	1	TBX4	PT_PROM1
MA0807.1	0.158580328133247	-0.588118834292488	0.757	0.719	1	TBX5	PT_PROM1
[truncated: 10,263 more rows]
