# Supplementary material for: Mosaic loss of Y chromosome is associated with aging and epithelial injury in chronic kidney disease
Source: Genome Biol. 2024 Jan 29;25:36. doi: 10.1186/s13059-024-03173-2 (PMC10823641; doi:10.1186/s13059-024-03173-2)
Supplement: Supplementary file 9 — Additional file 9. KPMP scRNA-seq cell-specific differentially expressed genes (DEG) for LOY vs XY. [file 13059_2024_3173_MOESM9_ESM.csv]

feature	p_val	avg_log2FC	pct.1	pct.2	p_val_adj	celltype
LINC00278	0	-47.1432066569469	0.019	0.693	0	PT
TTTY14	0	-38.4452440852312	0.037	0.73	0	PT
UTY	0	-7.2117460645061	0.02	0.547	0	PT
USP9Y	2.50815118164781e-249	-9.23669851523285	0.017	0.443	7.45723509327526e-245	PT
NLGN4Y	4.55718881707904e-153	-21.2041524698911	0.007	0.303	1.35494337909394e-148	PT
PDE4D	1.51335129373445e-123	79.4854884162881	0.891	0.965	4.49949606653126e-119	PT
ZBTB20	4.27385491938603e-122	-14.5483790997295	0.855	0.949	1.27070254463185e-117	PT
RPS4Y1	8.6140346007203e-121	-1.34959850023626	0.015	0.266	2.56112476748616e-116	PT
FHIT	1.78588435095201e-119	-46.3499737933014	0.811	0.928	5.30979135225052e-115	PT
PKHD1	3.640880872033e-115	-52.2415449416845	0.844	0.945	1.08250670087285e-110	PT
LRP2	8.49939104814922e-112	-36.3714370379708	0.764	0.906	2.52703894643573e-107	PT
NEAT1	1.02189368277061e-100	-96.9651181023033	0.894	0.961	3.03829429761359e-96	PT
TRPM3	1.93544235182341e-99	-3.1935590642677	0.652	0.844	5.75445720044136e-95	PT
DHRSX	1.69710507574263e-97	-6.36921540300905	0.278	0.524	5.045832811198e-93	PT
SYNE2	2.64055719893451e-96	-21.9449640132366	0.809	0.925	7.85090466387207e-92	PT
OXR1	3.10688623036195e-96	-34.556259800534	0.554	0.756	9.23739414011214e-92	PT
PTH2R	4.21284470709397e-96	8.69053537335303	0.844	0.931	1.25256298831318e-91	PT
MAST4	5.72734403130041e-95	37.5319522412029	0.66	0.838	1.70285392738624e-90	PT
PTPRG	2.31847934362953e-94	-27.7106322104109	0.682	0.841	6.89330278447931e-90	PT
CUX1	2.34977612978158e-94	6.88116668799879	0.668	0.828	6.98635438906659e-90	PT
IMMP2L	3.95780096907863e-93	1.1466202803816	0.594	0.787	1.17673338412646e-88	PT
BICC1	1.16327074120743e-92	-45.0280945689731	0.72	0.876	3.45863656775793e-88	PT
SNX29	1.78077504766238e-92	5.21891488776907	0.694	0.852	5.29460037170978e-88	PT
PLEKHA5	2.07754624313896e-92	-37.7830994322052	0.679	0.843	6.17696049010077e-88	PT
FARP1	5.75061276033503e-92	-19.0858038711755	0.625	0.813	1.70977218590281e-87	PT
PAX8	8.81146345233117e-92	-30.9364972949069	0.64	0.825	2.6198243136471e-87	PT
PARD3	3.58472609816953e-91	12.6797045100931	0.686	0.842	1.06581076350777e-86	PT
WWOX	1.11113174732436e-90	-0.293978178384343	0.697	0.844	3.30361691114478e-86	PT
MAML2	1.08210166058405e-88	-37.3733751862404	0.591	0.773	3.21730465724849e-84	PT
WDR72	1.36199259871274e-87	-28.7064619570822	0.609	0.793	4.04947639449273e-83	PT
GPHN	1.45471633627369e-86	-83.9005911166146	0.683	0.832	4.32516261100893e-82	PT
RBPMS	5.0104009205561e-86	-34.4773478959074	0.609	0.779	1.48969240169974e-81	PT
LRMDA	6.4711605388615e-86	-68.5489890284995	0.771	0.894	1.9240054514143e-81	PT
GALNT14	1.00199183068288e-85	-7.53901871253581	0.478	0.69	2.97912211098633e-81	PT
L3MBTL4	1.60054376820616e-84	-10.4097993697068	0.578	0.77	4.75873673163055e-80	PT
PTPRM	5.09003298071025e-84	-21.5289272741807	0.615	0.8	1.51336860582477e-79	PT
TTC28	8.29309295105906e-84	4.40103231669607	0.523	0.727	2.46570239620888e-79	PT
DIP2C	1.61033779968076e-83	1.65390499742058	0.562	0.767	4.78785634601084e-79	PT
KANSL1L	1.13491862528255e-82	-21.2870456292257	0.45	0.667	3.37434005669009e-78	PT
AGAP1	2.12416137303909e-81	-8.48723259455651	0.588	0.772	6.31555659431983e-77	PT
DLG2	5.53720128992891e-81	-13.3533023097942	0.643	0.8	1.64632068752166e-76	PT
SLC17A1	4.44411858539351e-80	-28.6998747657335	0.672	0.826	1.3213253378092e-75	PT
IGF1R	5.53245656143695e-80	-24.8550303711788	0.629	0.811	1.64490998484643e-75	PT
BHMT	1.86301984274648e-79	-20.5119700172893	0.387	0.609	5.53913059645385e-75	PT
PCCA	1.33118781412797e-78	1.87895869204336	0.493	0.709	3.95788760896529e-74	PT
UBE2E2	1.51627603671334e-78	17.8557027328813	0.539	0.73	4.50819191235612e-74	PT
ZFAND3	3.79887363262239e-78	-6.87001780134723	0.544	0.74	1.12948110845129e-73	PT
PARD3B	3.93547924604662e-78	-7.93392685676249	0.471	0.68	1.17009668943458e-73	PT
MAPK10	4.52714102421068e-78	-13.0986345669583	0.588	0.769	1.34600956931832e-73	PT
MSRA	5.78119721384346e-78	-19.0486566178041	0.566	0.759	1.71886555561994e-73	PT
WDFY3	5.98534974529623e-78	-10.3149493093288	0.56	0.74	1.77956418627148e-73	PT
MBD5	6.21708882416437e-78	-16.2702014852141	0.509	0.716	1.84846484920055e-73	PT
NLGN1	6.60085786335542e-78	-107.063899706807	0.611	0.786	1.96256705993283e-73	PT
GLIS3	6.69778784274139e-77	-80.498986926674	0.486	0.692	1.99138628140387e-72	PT
MAGI1	9.31414121132519e-77	-7.8922434049953	0.658	0.812	2.76928046495121e-72	PT
PATJ	1.56124966179351e-76	-11.8432192057083	0.783	0.897	4.64190749444447e-72	PT
PTPRD	3.25280671019663e-76	-9.49511845759302	0.509	0.702	9.67124491075663e-72	PT
CCDC198	3.51602766975622e-76	-25.4066110018349	0.439	0.648	1.04538534677192e-71	PT
ACSM2A	8.28116312142692e-76	-24.6035909192846	0.803	0.908	2.46215541926265e-71	PT
LPP	1.13313435140034e-75	-17.6172425851762	0.618	0.804	3.36903505358349e-71	PT
CLDN10	2.3785105726265e-75	-27.6858199988244	0.493	0.7	7.0717876345331e-71	PT
PRKN	3.49618508608379e-75	-52.1649297562945	0.56	0.742	1.03948574979443e-70	PT
C9orf3	1.64263994235178e-74	-1.95488491196551	0.493	0.692	4.88389707660032e-70	PT
SUGCT	4.95582372482721e-74	-11.1955245046346	0.578	0.757	1.47346550986563e-69	PT
DPYS	2.4024196275413e-73	-22.4354628954611	0.397	0.621	7.14287403660578e-69	PT
PLXDC2	4.59344936044382e-73	-10.4036346916868	0.546	0.724	1.36572436384716e-68	PT
FHOD3	7.08316514095065e-73	-14.7239959259279	0.408	0.612	2.10596665970745e-68	PT
PPARA	7.32527538395575e-73	-12.3047812772324	0.542	0.723	2.17795087715772e-68	PT
ANK3	1.54541000649202e-72	-89.6997184940405	0.727	0.857	4.59481303130208e-68	PT
SHANK2	2.45490925955811e-72	-6.92401738997138	0.517	0.707	7.29893621051818e-68	PT
PBX1	4.64368865228633e-72	-13.0201228978807	0.494	0.696	1.38066151009777e-67	PT
NOX4	1.19406953601788e-71	-7.878989995236	0.514	0.687	3.55020754448836e-67	PT
TNRC6B	2.65131778665145e-71	-4.70945892690375	0.509	0.698	7.88289804327209e-67	PT
RBM47	3.44725062715844e-71	-6.51104887267691	0.595	0.763	1.02493655646675e-66	PT
RORA	3.95483271628467e-71	-28.7061437970704	0.724	0.863	1.17585086320576e-66	PT
ESRRG	4.50263851816388e-71	-75.2453574330763	0.741	0.861	1.33872448422048e-66	PT
CUBN	4.97808384123113e-71	-20.3191625223825	0.854	0.934	1.48008388767484e-66	PT
SLC13A1	8.7809326359759e-71	-42.3258216932159	0.482	0.673	2.61074689132836e-66	PT
RERE	2.12720315620313e-70	-8.46028334617229	0.586	0.757	6.32460042402315e-66	PT
AFF1	4.02179533554468e-70	-24.4087658168424	0.526	0.714	1.19576018916414e-65	PT
TINAG	1.50403750514538e-69	-20.436118910279	0.486	0.677	4.47180431029826e-65	PT
FTX	1.50473816347998e-69	1.10903708866306	0.778	0.889	4.47388750765867e-65	PT
PLEKHA7	2.81755997878907e-69	-20.4742430399573	0.583	0.762	8.37716932893565e-65	PT
KDM5D	4.74622338210619e-69	-0.55596886084137	0.003	0.155	1.41114713596781e-64	PT
NFIB	2.17966098021388e-68	-8.84716864846238	0.571	0.752	6.48056802637191e-64	PT
CHD9	2.27271003590832e-68	-6.82923846332244	0.495	0.689	6.75722147876262e-64	PT
LRBA	4.57508897769291e-68	-21.0557088053365	0.545	0.726	1.36026545484766e-63	PT
GPC6	6.10219019517268e-68	-13.9290835980698	0.431	0.625	1.81430318882874e-63	PT
PTK2	1.45727350097296e-67	-7.31434636632646	0.444	0.651	4.3327655730928e-63	PT
NRP1	1.50641068689426e-67	-31.6906191418196	0.403	0.604	4.47886025427403e-63	PT
NEDD4L	3.82601465915408e-67	-13.2890084710979	0.575	0.75	1.13755067845969e-62	PT
GMDS-DT	4.92225506298128e-67	7.52181791009641	0.517	0.697	1.46348487532559e-62	PT
PDZK1	7.50784628948902e-67	-0.724615562783097	0.439	0.638	2.23223285879087e-62	PT
WWC1	8.21251425266325e-67	-19.6015471268372	0.411	0.603	2.44174473760184e-62	PT
TRABD2B	8.65003144689758e-67	-11.8461084128328	0.573	0.743	2.57182734979159e-62	PT
LINC02532	3.53410564518951e-66	-18.9439078232658	0.486	0.676	1.05076029042774e-61	PT
DENND1A	4.12516465400632e-66	-3.82976646449493	0.44	0.634	1.22649395492916e-61	PT
RABGAP1L	6.30356115564418e-66	-8.94323377121041	0.595	0.759	1.87417480279613e-61	PT
TCF12	6.92874065229933e-66	-3.36955742892388	0.487	0.674	2.06005317074164e-61	PT
ASH1L	7.29466543457689e-66	-0.949520751878486	0.514	0.687	2.1688499270084e-61	PT
LINC00871	3.11020923810782e-65	-33.3030275544666	0.31	0.501	9.24727410674216e-61	PT
MYO9A	3.20276897155738e-65	-23.1986654432618	0.491	0.684	9.52247270623441e-61	PT
SETBP1	4.79146504794079e-65	-26.9034948250407	0.501	0.696	1.42459838805376e-60	PT
MUC20-OT1	9.22837003187271e-65	-0.477284423609714	0.504	0.688	2.74377897787639e-60	PT
NHS	1.23269558981577e-64	-44.8432230991274	0.657	0.812	3.66505052764024e-60	PT
MAP3K13	2.00216921852556e-64	-5.9066385114071	0.431	0.624	5.95284952052019e-60	PT
RALYL	2.76964870512745e-64	14.039479552071	0.346	0.53	8.23471953008494e-60	PT
AC087762.1	9.35445952059495e-64	3.85471690216125	0.442	0.635	2.78126790466329e-59	PT
NCKAP5	2.05492162651759e-62	0.462193298577368	0.542	0.717	6.1096929799621e-58	PT
RAB11FIP3	3.71471896325766e-62	-19.4131056450406	0.768	0.882	1.10446024215577e-57	PT
INSR	4.35877304990529e-62	-3.21705159573765	0.642	0.795	1.29595040319784e-57	PT
ENPEP	6.00169155606379e-62	-8.62489210555141	0.43	0.632	1.78442293344888e-57	PT
TBC1D5	1.30206505685034e-61	-1.81347285158304	0.48	0.659	3.87129982702743e-57	PT
GLS	1.42550302158584e-61	-18.6096430924145	0.453	0.641	4.23830558377902e-57	PT
AGXT2	1.69289658547693e-61	1.78304389456749	0.443	0.642	5.03332012794002e-57	PT
SIPA1L1	1.69914581951135e-61	-4.25306285330343	0.441	0.638	5.05190035057116e-57	PT
JMJD1C	2.22797608302359e-61	-1.37502610899323	0.491	0.674	6.62421849004573e-57	PT
ARID1B	2.86756923314324e-61	-3.21350504528373	0.484	0.667	8.52585684398148e-57	PT
ARHGAP24	3.60375261671496e-61	-0.307656296685877	0.402	0.594	1.07146772800169e-56	PT
KCNJ15	3.6088725540702e-61	37.2040717737249	0.622	0.78	1.07298998777615e-56	PT
CNTN4	4.39694013948361e-61	-3.69797341611945	0.44	0.631	1.30729824227127e-56	PT
MSI2	7.11603939681386e-61	-11.8329677577586	0.482	0.665	2.1157408334607e-56	PT
ADAMTS9-AS1	1.71770880261043e-60	-16.1753236489851	0.591	0.762	5.10709181192134e-56	PT
CDK14	4.85515899322643e-60	-13.051331055758	0.501	0.681	1.44353587186608e-55	PT
SLC16A9	5.66770719280395e-60	-0.316149366269229	0.602	0.767	1.68512270256447e-55	PT
GOLGA4	1.26109481675072e-59	-3.37447870501064	0.642	0.794	3.74948710916324e-55	PT
ZFY	1.79959851215063e-59	-0.564152963788352	0.004	0.138	5.35056629632625e-55	PT
BNC2	1.96455627852119e-59	3.4439372062803	0.566	0.707	5.8410187272992e-55	PT
SLC4A4	2.11445476380435e-59	-39.2733136951792	0.621	0.77	6.28669690374309e-55	PT
ZNRF3	2.91527101019934e-59	-13.7430681128061	0.329	0.519	8.66768376752467e-55	PT
SBF2	7.46427350460431e-59	-3.17032392106066	0.432	0.626	2.21927779838895e-54	PT
EXOC4	1.01166002146478e-58	-3.18901760046731	0.525	0.705	3.0078675758191e-54	PT
FGGY	1.05979047195769e-58	-9.68243054405168	0.574	0.745	3.1509690312246e-54	PT
ASTN2	1.25148264548739e-58	6.309608942261	0.394	0.577	3.72090820156312e-54	PT
NFAT5	1.95387818188095e-58	-14.0944387613602	0.415	0.6	5.80927061036844e-54	PT
DDAH1	2.22670494258047e-58	-1.56763845516376	0.311	0.513	6.62043913528026e-54	PT
KIFC3	2.83249394555402e-58	-17.7364707391424	0.481	0.646	8.42157099892121e-54	PT
MACF1	3.0292997553314e-58	-15.6277391580279	0.58	0.738	9.00671403255133e-54	PT
BCL2	4.00739835777188e-58	2.58079893072351	0.422	0.606	1.19147967973274e-53	PT
NFIA	8.38309425663191e-58	-2.43717035450553	0.528	0.692	2.4924615843818e-53	PT
DNM2	1.03909945844547e-57	-1.9544025475399	0.365	0.56	3.08945050985007e-53	PT
CMIP	1.70867636859608e-57	19.8911301412583	0.432	0.608	5.08023657910988e-53	PT
ABLIM1	2.55808191884614e-57	-52.2058795320357	0.482	0.671	7.60568916111335e-53	PT
NCOA2	2.65047247539787e-57	-1.6672716415945	0.39	0.58	7.88038476385295e-53	PT
KANK1	3.83367248796838e-57	-11.8461516797808	0.549	0.727	1.13982750412276e-52	PT
ACSM2B	3.86584151021035e-57	-9.03765894009378	0.748	0.867	1.14939199781574e-52	PT
DMXL1	5.67829386097397e-57	-2.12136264012707	0.346	0.538	1.68827033074478e-52	PT
C20orf194	8.07184070885846e-57	-1.90796818347175	0.374	0.568	2.3999196795578e-52	PT
BTBD9	2.11861189649127e-56	-3.48722834659363	0.403	0.592	6.29905689064784e-52	PT
NUMB	2.99082521939109e-56	-6.46922934373414	0.465	0.636	8.89232154229358e-52	PT
EPB41L4A	3.17329458024134e-56	-4.45888584315737	0.353	0.543	9.43483944597354e-52	PT
ANPEP	3.74080431300674e-56	-8.56429273100117	0.439	0.622	1.11221593834316e-51	PT
TTTY15	6.03392167263327e-56	-0.564327878535188	0.029	0.173	1.79400559170733e-51	PT
SIPA1L3	1.25200479720927e-55	-11.0893803604747	0.453	0.625	3.72246066306261e-51	PT
USP34	1.4164735297501e-55	-1.9618738134614	0.406	0.588	4.211459098653e-51	PT
PKP4	2.44983093034865e-55	-50.7141050151121	0.533	0.707	7.28383732211262e-51	PT
SIK3	3.57864875461217e-55	2.46714284189972	0.462	0.637	1.06400384772129e-50	PT
MYO6	3.65229749008768e-55	-1.95160028477028	0.503	0.668	1.08590108975287e-50	PT
PCLO	4.13712733131991e-55	-12.285565449229	0.455	0.627	1.23005069814804e-50	PT
SLC34A1	4.24945808022621e-55	-12.781934643925	0.289	0.47	1.26344887641286e-50	PT
KANSL1	6.10645694796663e-55	-4.43426651193061	0.46	0.632	1.81557177976944e-50	PT
N4BP2L2	6.16376479843403e-55	-3.05617519946711	0.571	0.736	1.83261054987041e-50	PT
KIAA1958	7.55398241869194e-55	-4.97763300844231	0.332	0.52	2.24595005272549e-50	PT
OSBPL10	8.33611582448285e-55	1.3061535994898	0.405	0.593	2.47849395693524e-50	PT
RUFY3	9.08207267808338e-55	9.74653297947586	0.418	0.606	2.70028184864775e-50	PT
HNRNPC	1.06173859194075e-54	-6.75852058744491	0.376	0.564	3.15676118155823e-50	PT
SORBS2	2.2928436538607e-54	-14.6922422766021	0.528	0.691	6.81708275165863e-50	PT
PTPRK	2.69263379365936e-54	-10.9460439273761	0.449	0.636	8.00573879530802e-50	PT
TRPS1	5.40731261446354e-54	-4.11827653849663	0.482	0.659	1.6077021865323e-49	PT
TNS3	6.474423571283e-54	-6.06706078683538	0.465	0.641	1.92497561621386e-49	PT
SPATS2L	7.76716587755635e-54	-10.1189795382774	0.335	0.525	2.30933375871505e-49	PT
PAX2	8.31649112406455e-54	-3.8135201067555	0.353	0.541	2.47265914100687e-49	PT
HIBCH	9.89533128782148e-54	-1.64904773668405	0.384	0.573	2.94207989849508e-49	PT
KCNQ1OT1	1.05257904519312e-53	-2.84241656807013	0.486	0.651	3.12952801716818e-49	PT
SOX6	1.24705411139535e-53	-4.63356574143695	0.485	0.67	3.70774128400065e-49	PT
CNTNAP3B	2.06662818047632e-53	-7.62572389172259	0.405	0.574	6.1444989061922e-49	PT
ANKIB1	2.26411305453291e-53	5.9950304014074	0.375	0.56	6.73166093373724e-49	PT
CGNL1	2.69137768567753e-53	-18.0889671058715	0.507	0.649	8.00200413505644e-49	PT
PAH	2.87585294444432e-53	-11.6635324136379	0.413	0.575	8.55048597442184e-49	PT
ARHGEF10L	3.01376578929972e-53	-4.43150033252021	0.301	0.493	8.96052844474594e-49	PT
XPR1	3.59800497428406e-53	-0.474421842307111	0.348	0.543	1.06975883895414e-48	PT
DDX17	3.73881318067637e-53	-3.9409142800766	0.502	0.681	1.1116239348787e-48	PT
FRMD4B	3.89336979010663e-53	8.19239371819205	0.456	0.639	1.1575767059945e-48	PT
INVS	4.55723995662415e-53	-5.29584004997333	0.346	0.527	1.35495858390349e-48	PT
CCDC30	6.50607089156717e-53	-3.54977124557616	0.342	0.532	1.93438499748075e-48	PT
RNF213	7.01687842474502e-53	-81.0856562926282	0.383	0.555	2.08625829324519e-48	PT
RBM6	8.75504131951631e-53	-6.46260340677999	0.556	0.704	2.60304888511859e-48	PT
ST7	9.47140730227398e-53	0.960815034395129	0.368	0.55	2.8160388191121e-48	PT
MIA2	1.55666979199507e-52	-2.41893699334044	0.45	0.626	4.62829062555974e-48	PT
DLG1	1.90020327638678e-52	-7.6245070298825	0.359	0.551	5.64968438135319e-48	PT
FAF1	2.08815987705834e-52	-1.72490563815221	0.475	0.646	6.20851694646986e-48	PT
EXOC6B	2.40133855655336e-52	-5.79293196782308	0.32	0.504	7.13965979634445e-48	PT
PRKCA	3.67401740569738e-52	-5.83049450418099	0.487	0.658	1.09235885506195e-47	PT
DENND5B	4.58901451596735e-52	-3.69046390118961	0.416	0.596	1.36440579588741e-47	PT
ITPR2	6.65376743350235e-52	3.93771805135509	0.464	0.637	1.97829813332892e-47	PT
LARP1	8.65571773068909e-52	-2.15335781051609	0.352	0.537	2.57351799568848e-47	PT
LINC01320	1.02090856026133e-51	-4.84228642634129	0.562	0.724	3.03536533136898e-47	PT
BABAM2	1.02855413482325e-51	-1.90585210608803	0.411	0.59	3.05809715365647e-47	PT
SLC17A3	1.19498009567033e-51	-17.5553345423976	0.274	0.462	3.55291482044704e-47	PT
PPP6R3	1.76815434865547e-51	-1.72172894821309	0.327	0.51	5.25707650942244e-47	PT
SMYD3	1.94842549961086e-51	-33.4865329645462	0.44	0.622	5.79305869544301e-47	PT
AIG1	2.38236912386534e-51	-1.42396017664821	0.409	0.59	7.08325987907644e-47	PT
MBNL1	3.16128622405213e-51	30.4778978475306	0.425	0.59	9.3991362013518e-47	PT
HPN	3.20290466612198e-51	-2.21838914242279	0.519	0.674	9.52287615331388e-47	PT
GAREM1	4.17572804332923e-51	-21.8525644931633	0.325	0.506	1.24152746184265e-46	PT
MICAL3	5.3762821070555e-51	-23.5555270038529	0.359	0.539	1.59847619606974e-46	PT
EHBP1	5.81719121182057e-51	-2.3832947335138	0.41	0.585	1.72956729109849e-46	PT
ARHGEF28	9.34855245722582e-51	-6.22280457552203	0.446	0.617	2.77951161658238e-46	PT
MALT1	9.39219184220248e-51	-11.8802389824245	0.247	0.422	2.79248647852364e-46	PT
BHMT2	1.07519999565224e-50	-3.19662440708299	0.408	0.585	3.19678462707323e-46	PT
ATXN2	1.32584350995805e-50	-8.49846706878379	0.424	0.594	3.94199792380727e-46	PT
NINL	2.10043000313454e-50	-5.88840181543975	0.419	0.585	6.24499848531961e-46	PT
ULK4	3.22256370607577e-50	-70.9966039123675	0.401	0.568	9.58132641090449e-46	PT
CNKSR3	3.79865120675523e-50	-18.4012887549614	0.426	0.604	1.12941497679247e-45	PT
CLIC4	4.01337704625444e-50	-3.73847096826223	0.38	0.556	1.19325726339237e-45	PT
GTF2I	5.01662282276419e-50	-4.45511913721624	0.411	0.588	1.49154229766425e-45	PT
ZNF148	5.45390911919602e-50	-2.64411313713886	0.337	0.523	1.62155625931936e-45	PT
OGDH	7.34698956391675e-50	-4.48850202744415	0.261	0.441	2.18440693714373e-45	PT
GLIS1	7.5245744577859e-50	-1.04341149957306	0.349	0.528	2.2372064777889e-45	PT
SETD3	8.72039434750248e-50	-3.02297485214787	0.308	0.492	2.59274764739944e-45	PT
COL18A1	9.40806922801458e-50	-6.70005057208772	0.397	0.564	2.7972071428733e-45	PT
TNRC6A	1.07459761837765e-49	-6.07532613518933	0.613	0.756	3.19499363896042e-45	PT
TNS1	1.31561694667184e-49	-16.1524862950514	0.511	0.687	3.91159230584472e-45	PT
GSE1	1.65552312349733e-49	1.17174205768699	0.297	0.475	4.92220135078227e-45	PT
BCAS3	1.81105052090992e-49	-14.2100359819575	0.55	0.697	5.38461540876938e-45	PT
ANKRD17	2.70639003563609e-49	-6.74974685220684	0.443	0.615	8.04663885395323e-45	PT
KCNJ16	3.19633556409574e-49	-6.00578869795675	0.486	0.661	9.50334489916944e-45	PT
CDC42BPA	3.24257621284507e-49	-1.02686137374996	0.407	0.577	9.64082759603096e-45	PT
PPP2R3A	3.7819363464514e-49	-2.34061762413653	0.485	0.649	1.12444531452693e-44	PT
CRADD	3.79382931827287e-49	-21.4485853775967	0.406	0.581	1.12798133290889e-44	PT
STK3	4.00540724513147e-49	0.418761403785625	0.379	0.557	1.19088768212249e-44	PT
PICALM	7.3935317047945e-49	12.668573381635	0.453	0.633	2.1982448464695e-44	PT
TRIO	7.79995614848415e-49	-1.76975523871608	0.408	0.588	2.31908296206731e-44	PT
WWC2	8.26643533622065e-49	-10.3119243278152	0.313	0.491	2.45777655416513e-44	PT
BICDL1	1.14985085684425e-48	-14.6040230897806	0.418	0.591	3.41873656756932e-44	PT
ACTN4	1.20117572716728e-48	-10.6848506626748	0.365	0.537	3.57133567201375e-44	PT
SCAPER	1.32552882972639e-48	-0.848987440338877	0.336	0.516	3.94106231654251e-44	PT
ARSB	1.80835614416984e-48	22.7784409087923	0.289	0.465	5.37660448784578e-44	PT
SLC13A3	2.37125032877988e-48	-12.4789281104625	0.636	0.758	7.05020147752834e-44	PT
GPATCH8	2.40378854140633e-48	6.67222617533687	0.303	0.484	7.14694409130929e-44	PT
MED13L	3.08097491355266e-48	8.12102153963863	0.46	0.632	9.16035461297475e-44	PT
TBL1Y	3.7068815144582e-48	-0.793608416336239	0.003	0.112	1.10213001187871e-43	PT
RAB10	3.92062594979152e-48	-2.22135397531287	0.325	0.499	1.16568050739201e-43	PT
FGD4	5.61270776464765e-48	-24.3068635852994	0.622	0.757	1.66877027258504e-43	PT
ARHGAP6	5.83402941098246e-48	-6.15803975084134	0.529	0.687	1.73457362447331e-43	PT
CACNA2D1	6.15852000522029e-48	-3.36442926377649	0.302	0.474	1.8310511679521e-43	PT
ZNF83	7.14721098883241e-48	-8.60664388778748	0.317	0.486	2.12500877119965e-43	PT
PDZRN3	7.45732714537606e-48	-29.5477350156557	0.288	0.465	2.21721250686321e-43	PT
PPP1R9A	7.47963841685224e-48	-7.49812180028781	0.332	0.505	2.22384609409851e-43	PT
PTPRJ	1.11009334873369e-47	-16.117836401946	0.533	0.683	3.30052954445502e-43	PT
SCMH1	1.31602470540427e-47	-8.54945649458401	0.381	0.555	3.91280465410799e-43	PT
NSMCE2	1.42583548559838e-47	-1.97823765462929	0.371	0.537	4.2392940657811e-43	PT
TSPAN9	1.66666615371091e-47	-2.91019786754855	0.428	0.6	4.95533180821327e-43	PT
TPCN1	1.84197436872323e-47	-6.08370066009111	0.462	0.621	5.47655819308791e-43	PT
ATP11A	2.03254326346608e-47	-8.10586491006845	0.308	0.486	6.04315763093736e-43	PT
PPFIBP1	2.70771744899041e-47	-1.74729048611432	0.438	0.596	8.0505855193383e-43	PT
NBEA	2.98015123363105e-47	-2.41887365903067	0.326	0.498	8.86058564783184e-43	PT
PLPPR1	3.70142864911157e-47	15.2534699191231	0.145	0.303	1.10050876595385e-42	PT
SLC28A1	4.4845921275754e-47	-6.96614888794734	0.465	0.634	1.33335893137072e-42	PT
CDH2	4.53222906495539e-47	-10.4813541185624	0.269	0.447	1.34752234559254e-42	PT
PCSK5	6.17244541924105e-47	-14.9891915186731	0.342	0.514	1.83519147204875e-42	PT
NF1	1.13815921156082e-46	-1.97505613289446	0.411	0.578	3.38397496781264e-42	PT
STAG1	1.63690014507215e-46	7.53528777514083	0.397	0.57	4.86683151132852e-42	PT
ANK2	1.72171065271138e-46	-26.0675662031012	0.4	0.551	5.11899011264148e-42	PT
KIF21A	2.05282027684462e-46	-28.8966260564131	0.277	0.447	6.10344524711442e-42	PT
SLIT2	2.11632673556257e-46	-39.1891512688857	0.385	0.549	6.29226265017464e-42	PT
PAN3	2.27590266672488e-46	10.8836207805653	0.393	0.563	6.76671380870641e-42	PT
TRHDE	2.27762692152785e-46	-8.23405595096182	0.3	0.472	6.77184036308662e-42	PT
BIRC6	2.40758266202243e-46	-2.29659865812263	0.417	0.585	7.15822477072509e-42	PT
SETD2	2.57921922084488e-46	-1.65868526295428	0.414	0.579	7.668534587416e-42	PT
PRKCE	2.78688426344941e-46	-13.3824863528354	0.289	0.458	8.28596429208779e-42	PT
PKN2	3.53000152644707e-46	-0.80250472524735	0.304	0.481	1.04954005384324e-41	PT
GRB10	3.86100898379125e-46	-5.61712108000309	0.353	0.526	1.14795519106081e-41	PT
PCAT1	4.20582490241984e-46	-12.9001285691234	0.41	0.571	1.25047585998747e-41	PT
ABL1	4.94740594502259e-46	-7.38087452769644	0.348	0.51	1.47096273557412e-41	PT
ERC1	5.12647715781828e-46	-2.64443562634048	0.433	0.599	1.52420418856253e-41	PT
SAMD12	5.3912022363892e-46	-10.2152332672484	0.377	0.543	1.60291224892324e-41	PT
SRRM2	6.73961872543625e-46	-4.95991524763591	0.544	0.698	2.00382343944671e-41	PT
EPB41L3	6.93170614960228e-46	-10.2171135030697	0.465	0.631	2.06093487239975e-41	PT
NCOA1	7.28016028996915e-46	-3.60460819949035	0.322	0.497	2.16453725741363e-41	PT
LINC00671	7.64055514975201e-46	0.610794848038974	0.37	0.534	2.27168985712427e-41	PT
SPP1	8.04445962677642e-46	-109.958562246616	0.427	0.584	2.39177873623317e-41	PT
PRICKLE2	8.25162915079663e-46	-7.70450084095664	0.295	0.46	2.45337437911485e-41	PT
TBC1D22A	9.45128525626147e-46	-0.573692919995313	0.37	0.545	2.81005613239166e-41	PT
FNDC3B	9.6575746593376e-46	-10.323657590847	0.421	0.575	2.87139009771425e-41	PT
TTYH3	1.10866488864638e-45	-3.14464224423709	0.22	0.386	3.29628244692343e-41	PT
SLC39A11	1.26162975589291e-45	-1.89169012727019	0.366	0.539	3.75107759022079e-41	PT
ENOSF1	1.35801756107796e-45	2.86953986204602	0.454	0.614	4.03765781259698e-41	PT
AL589669.1	1.87473222808478e-45	-9.21010636079482	0.427	0.603	5.57395386054166e-41	PT
ZNF638	1.89624431541709e-45	-2.38977500045882	0.435	0.603	5.63791359859809e-41	PT
DYM	1.93309448117597e-45	-2.61225554416403	0.286	0.457	5.7474765114324e-41	PT
ACMSD	1.94641316226905e-45	-1.10567176594863	0.375	0.554	5.78707561405833e-41	PT
CELF1	2.09221229835632e-45	-1.54197706976085	0.36	0.529	6.22056560547302e-41	PT
SENP6	2.16274808439186e-45	-2.00681829780008	0.292	0.457	6.43028260451387e-41	PT
B4GALT5	2.19644629337857e-45	-5.49250500635802	0.284	0.453	6.53047411947317e-41	PT
COMMD10	2.85863425889169e-45	-8.02612698211819	0.337	0.513	8.49929137853677e-41	PT
ANKRD11	2.90056061463223e-45	-4.3644311476501	0.469	0.625	8.62394681942455e-41	PT
XYLB	3.20925955806895e-45	8.79803689532694	0.341	0.51	9.54177051805061e-41	PT
PAM	3.25455753561418e-45	6.94864444198623	0.321	0.486	9.67645046488807e-41	PT
SLC6A13	3.68802006811633e-45	-4.62476113488881	0.444	0.608	1.09652212665235e-40	PT
TEAD1	3.77793407342731e-45	-1.8554198535089	0.462	0.622	1.12325535871141e-40	PT
COL4A2	3.82246185702194e-45	-1.12582554730156	0.305	0.476	1.13649435932976e-40	PT
SNRNP70	5.69438984998693e-45	-2.51209039919714	0.377	0.544	1.69305599019811e-40	PT
TTTY9B	6.22991943604573e-45	-2.29961118658808	0	0.1	1.85227964672512e-40	PT
ACSF2	6.97637961712233e-45	-7.09905207484794	0.51	0.662	2.07421718776281e-40	PT
CPEB4	8.23200287257014e-45	-1.7745827874804	0.36	0.53	2.44753909407256e-40	PT
OSBPL8	9.47700777219793e-45	-2.78950967085376	0.302	0.476	2.81770395082989e-40	PT
FBXO34	9.97644845960961e-45	-3.71010346940482	0.336	0.496	2.96619765601113e-40	PT
SUMF1	1.30572095355437e-44	10.7984143522102	0.394	0.56	3.88216953910785e-40	PT
FRAS1	1.31329721991626e-44	-27.8973408881564	0.491	0.639	3.90469529425503e-40	PT
ARHGAP10	1.31751691184571e-44	-8.08852140910712	0.359	0.533	3.91724128229966e-40	PT
DYRK1A	1.33348521211407e-44	-2.33197635503579	0.29	0.471	3.96471823265756e-40	PT
AAK1	1.62795040272484e-44	-5.55340195544075	0.434	0.589	4.84022213738148e-40	PT
AKAP9	2.04968556184234e-44	-5.23996494550841	0.411	0.579	6.09412511246965e-40	PT
DOCK1	2.08831972038919e-44	-2.99935635034284	0.37	0.538	6.20899219266113e-40	PT
LARGE1	2.19479839032983e-44	-18.9550025464782	0.294	0.456	6.52557457412866e-40	PT
MLLT10	2.82346637438791e-44	-3.46003512128746	0.38	0.544	8.39473022433013e-40	PT
ITFG1	2.8760178186992e-44	-4.834845258306	0.345	0.514	8.55097617855646e-40	PT
SAMD4A	3.12410876730757e-44	-23.3869452602104	0.228	0.388	9.28860018695885e-40	PT
ATXN1	3.17416132331697e-44	-0.422745020115538	0.382	0.543	9.43741644648603e-40	PT
THRB	3.35458760177937e-44	-8.73445378385937	0.281	0.451	9.97385985761043e-40	PT
KMT2C	3.36950548352029e-44	-3.13590485271424	0.435	0.604	1.00182137036025e-39	PT
SH3RF1	3.84485407226218e-44	-3.88683494695333	0.347	0.514	1.14315201276499e-39	PT
NBEAL1	4.03671999709893e-44	-1.57647058463432	0.366	0.533	1.20019758953745e-39	PT
STPG2	5.05212449673508e-44	-3.64976917716308	0.439	0.6	1.50209765536927e-39	PT
FOXP1	5.15043358072385e-44	-8.87173194503194	0.442	0.595	1.53132691222082e-39	PT
ITCH	5.96886668202658e-44	-0.626218618806215	0.334	0.503	1.77466344190014e-39	PT
RREB1	7.77367732720332e-44	-7.82644491295422	0.396	0.564	2.31126974292409e-39	PT
ADD3	8.36708438555918e-44	-0.714042409254427	0.327	0.49	2.48770152951446e-39	PT
FAM20C	8.52930165714513e-44	-6.80114150362096	0.328	0.499	2.53593196870239e-39	PT
RAPGEF2	9.46608338652461e-44	5.77597391844479	0.368	0.538	2.8144559124815e-39	PT
CELSR1	9.94429338121945e-44	-0.791519435869994	0.272	0.436	2.95663730810417e-39	PT
MIR99AHG	1.10867662297353e-43	2.56652456841242	0.489	0.65	3.29631733542489e-39	PT
SRPK2	1.12591223041367e-43	-0.322309990838374	0.434	0.597	3.34756224346592e-39	PT
CDKAL1	1.24071350988878e-43	-4.27381487849268	0.371	0.538	3.68888940760132e-39	PT
VWA8	1.25664928596519e-43	-10.5798639828604	0.432	0.6	3.7362696570317e-39	PT
SLC3A1	1.38348991584289e-43	-9.89523716784264	0.36	0.537	4.11339221778409e-39	PT
FBXL17	1.42845527506249e-43	1.93904523241815	0.393	0.559	4.24708322381579e-39	PT
TTC17	1.44954537400112e-43	-1.13494136290597	0.359	0.523	4.30978830598012e-39	PT
PTH1R	1.50053728465304e-43	-18.9898696885677	0.708	0.822	4.46139745473043e-39	PT
EPB41L5	1.76537658857096e-43	-7.35313817056905	0.331	0.501	5.24881767313918e-39	PT
RAI14	2.1428761634376e-43	-15.4220398684684	0.263	0.43	6.37119940913267e-39	PT
MAP7	2.36637188188441e-43	5.36071191796134	0.357	0.528	7.03569687921872e-39	PT
MAPK8	2.50658831870655e-43	-2.23578478676076	0.347	0.513	7.45258838917831e-39	PT
DDX3Y	2.86481132072339e-43	-0.295118751142093	0.004	0.104	8.5176570187748e-39	PT
DIP2B	2.92513579656245e-43	-2.49772221875953	0.377	0.537	8.69701375033947e-39	PT
ARHGAP32	3.14069453569838e-43	10.4358678826699	0.322	0.487	9.33791299353842e-39	PT
MME	3.2705706874068e-43	-11.9416339297153	0.498	0.649	9.7240607677979e-39	PT
PPP1R21	3.35119787744367e-43	-5.34737372765413	0.395	0.563	9.96378152921551e-39	PT
TNIK	3.87380839635559e-43	-4.52699374210383	0.293	0.456	1.15176071240444e-38	PT
PHLDB2	3.99459745124458e-43	2.48462559952673	0.347	0.509	1.18767371420404e-38	PT
CCNY	4.22238063042248e-43	-3.20447290371892	0.351	0.521	1.25539820903721e-38	PT
BTBD7	5.25687775128542e-43	-5.0634255970368	0.28	0.448	1.56297489301218e-38	PT
EHMT1	5.33003092492802e-43	-3.16539645196821	0.297	0.46	1.5847247945996e-38	PT
TRIM44	6.089429927051e-43	-2.39055159059995	0.274	0.44	1.8105093059108e-38	PT
ZNF385B	6.25812510549393e-43	-3.15999635582831	0.203	0.362	1.86066575636546e-38	PT
ZSWIM6	6.42467809932191e-43	-5.00815915308931	0.348	0.514	1.91018529249039e-38	PT
SAMD5	7.00583004434018e-43	-0.825699407242059	0.407	0.569	2.08297338878322e-38	PT
AHCYL2	7.79950173028529e-43	-6.97484202644494	0.343	0.511	2.31894785444842e-38	PT
SSH2	7.85155758412786e-43	-17.8455240955577	0.471	0.624	2.3344251009129e-38	PT
LINC01781	1.15741664796318e-42	-26.2592003844261	0.287	0.453	3.44123117772412e-38	PT
RPRD2	1.16874460286937e-42	-3.85257477097796	0.321	0.483	3.47491145325121e-38	PT
FAT1	1.31200921903132e-42	-9.15947231145582	0.343	0.509	3.90086581002392e-38	PT
PPP6R2	1.36050564916112e-42	-1.31624121393627	0.39	0.555	4.04505539608583e-38	PT
SOS1	1.44212959280001e-42	-0.997187571540179	0.305	0.477	4.28773970531299e-38	PT
DMGDH	1.83881907661885e-42	-5.89335110252781	0.337	0.495	5.46717687860317e-38	PT
STRN3	1.98454039135578e-42	-4.7261499825403	0.325	0.496	5.90043549157899e-38	PT
HPCAL1	2.66364549846968e-42	-3.84797974835021	0.248	0.41	7.91955079605004e-38	PT
KIF1B	2.83638154418593e-42	-1.05424726825619	0.352	0.515	8.43312960717362e-38	PT
ARFGEF1	3.19255626563774e-42	-1.03354407262645	0.305	0.469	9.49210828899412e-38	PT
SETD5	3.26074600624073e-42	-1.01665092567767	0.299	0.465	9.69485002575494e-38	PT
PLEKHA1	3.73665524606025e-42	-40.2581179015638	0.263	0.434	1.11098233775863e-37	PT
EXT1	3.73781712681836e-42	-38.5832905323634	0.354	0.514	1.11132778814564e-37	PT
SYNE1	4.39914597817405e-42	-11.2740509846573	0.406	0.56	1.30795408223071e-37	PT
CDH6	5.28907167374561e-42	-40.6773951875746	0.329	0.48	1.57254679003804e-37	PT
SLC2A9	5.40873440160137e-42	4.58855252155971	0.655	0.8	1.60812491228412e-37	PT
ANKRD12	5.64296191210526e-42	-3.89246223969549	0.409	0.572	1.67776543570714e-37	PT
FTO	6.86793176442486e-42	-7.60900165588682	0.356	0.524	2.0419734721988e-37	PT
TBC1D19	6.95043614820074e-42	-1.89328231561878	0.35	0.511	2.06650367558305e-37	PT
SHLD2	7.42634851819444e-42	-1.30749746089746	0.348	0.512	2.20800194142957e-37	PT
SIK2	8.03114682841433e-42	-5.89198978906724	0.327	0.488	2.38782057502415e-37	PT
TLN2	8.63627668627262e-42	-7.590402976362	0.405	0.574	2.56773778436257e-37	PT
WDPCP	1.08184692362221e-41	-0.771355335482696	0.333	0.493	3.21654727331356e-37	PT
PLCL2	1.18527385679306e-41	-8.94987830654877	0.227	0.386	3.52405623101714e-37	PT
ATP1B1	1.31937259332354e-41	-1.89838855583747	0.481	0.632	3.92275859446955e-37	PT
SLC5A12	1.321820231551e-41	-22.7960786008363	0.602	0.734	3.93003591244744e-37	PT
RALGAPA2	1.40180110032682e-41	0.540138805756207	0.35	0.512	4.16783503149171e-37	PT
COL4A3BP	1.78097738941561e-41	0.599251612938908	0.235	0.399	5.29520197421048e-37	PT
ITGB8	2.48977458787893e-41	-3.19011529705142	0.353	0.514	7.40259780468164e-37	PT
ARHGAP26	4.05643275365436e-41	-10.3276238880311	0.313	0.483	1.20605858631652e-36	PT
NCOR1	4.11433391158866e-41	-0.828439295011513	0.392	0.55	1.22327375859354e-36	PT
PEPD	6.09009755851424e-41	-0.848985896537307	0.288	0.455	1.81070780609745e-36	PT
PDGFC	6.41555213676689e-41	-7.09419529300145	0.328	0.495	1.90747196130353e-36	PT
SPAG9	6.55245001517979e-41	-3.50258491180855	0.427	0.585	1.94817443851326e-36	PT
EPB41L1	6.88115502783447e-41	-5.11383977980076	0.228	0.383	2.04590501287575e-36	PT
AGPAT3	7.56309822238647e-41	-5.42009950651727	0.35	0.511	2.24866036347995e-36	PT
NSD1	7.85202005470235e-41	-2.131551755874	0.363	0.522	2.3345626026641e-36	PT
GALNT18	7.9223334651527e-41	-17.8701024556569	0.297	0.459	2.3554681858592e-36	PT
HERC4	7.95139837146438e-41	-2.91974835636569	0.374	0.534	2.36410976380379e-36	PT
TTTY10	8.3849690436059e-41	-0.388058969068353	0.004	0.1	2.4930189960449e-36	PT
IFT88	8.99635479257574e-41	-5.11255504712415	0.322	0.486	2.67479620692862e-36	PT
ATXN7L1	9.34002252670007e-41	-3.81973977347843	0.434	0.595	2.77697549763847e-36	PT
QKI	9.5195203233332e-41	-5.51753519935286	0.295	0.45	2.83034378253343e-36	PT
GBF1	9.79891537024022e-41	-2.29453967778213	0.262	0.422	2.91341351787982e-36	PT
SLC1A1	1.04564178677723e-40	-8.46525336707489	0.409	0.572	3.10890216044606e-36	PT
CTNNA1	1.05794576396286e-40	1.5070506830329	0.353	0.516	3.14548434541436e-36	PT
IGFBP7	1.1121069454228e-40	-24.4107603634682	0.373	0.528	3.30651637013107e-36	PT
MAGI2	1.12887012050854e-40	-28.094155863078	0.539	0.681	3.35635664229598e-36	PT
BAZ2B	1.2300842943222e-40	-4.26068555917342	0.45	0.601	3.65728662387875e-36	PT
ARL15	1.25612188808853e-40	-17.1906107417053	0.522	0.664	3.73470159766481e-36	PT
DOK6	1.46326785101488e-40	-3.84577823914361	0.239	0.402	4.35058797463743e-36	PT
XPO1	1.87014028792269e-40	-2.14673713441809	0.278	0.434	5.56030110405174e-36	PT
SEMA4D	2.13081609491455e-40	-10.1250327823201	0.215	0.371	6.33534241339993e-36	PT
PHACTR4	2.30993531405911e-40	-3.60013396155379	0.339	0.491	6.86789967576055e-36	PT
NIPBL	2.74202152629682e-40	-2.48787009835728	0.349	0.509	8.1525784019857e-36	PT
DACH1	2.78097284914073e-40	-19.3598695767773	0.212	0.364	8.26838847506523e-36	PT
LRCH1	2.99175001012463e-40	-3.62590750127541	0.253	0.412	8.89507113010254e-36	PT
APP	3.09738630268332e-40	-20.1606561942695	0.336	0.492	9.20914895513806e-36	PT
BCL2L1	4.02759882331497e-40	-0.581472181912091	0.263	0.422	1.19748568214801e-35	PT
ALCAM	4.31288492346653e-40	8.20853009926414	0.254	0.41	1.28230694544507e-35	PT
LINC02027	5.14410129089651e-40	-5.06650556171025	0.238	0.4	1.52944419580935e-35	PT
MARK3	5.83617853630561e-40	-1.4688683311277	0.311	0.474	1.73521260241438e-35	PT
PNISR	6.02874721781653e-40	0.354111582612592	0.466	0.609	1.79246712280121e-35	PT
GIGYF2	6.04549239929926e-40	-1.9566219908599	0.33	0.485	1.79744580015965e-35	PT
ACO2	6.53196863645833e-40	-1.05295043616153	0.22	0.378	1.94208491499179e-35	PT
MTSS1	7.16540098646323e-40	-18.0154308908633	0.304	0.456	2.13041702129525e-35	PT
AEBP2	7.30577261976777e-40	-10.5882942236128	0.375	0.531	2.17215231530935e-35	PT
DANT2	7.45164253725828e-40	-1.32350977665092	0.434	0.586	2.21552235917763e-35	PT
BMPR2	7.57641235844262e-40	-3.88230082250079	0.32	0.475	2.25261892241216e-35	PT
SLC47A1	7.66167844238793e-40	2.5192338454839	0.425	0.589	2.27797023449078e-35	PT
SHMT1	7.77226386504652e-40	-0.667922287965248	0.316	0.473	2.31084949235563e-35	PT
GLYAT	7.91458730823358e-40	-5.08568619396806	0.47	0.635	2.35316509848401e-35	PT
ERI3	9.62120100657378e-40	-5.36792467425489	0.248	0.402	2.86057548327452e-35	PT
RNF152	1.05340917487489e-39	-29.1585254971713	0.528	0.683	3.13199615873804e-35	PT
ZKSCAN1	1.16890523478387e-39	-1.46559431414496	0.271	0.43	3.47538904405942e-35	PT
RBMS1	1.27857763710321e-39	-3.46199162868523	0.28	0.438	3.80146703063527e-35	PT
SMARCC1	1.36626460168935e-39	-1.27428581265558	0.386	0.537	4.06217791374279e-35	PT
CSNK1A1	1.3995580610341e-39	-1.38721853001462	0.296	0.455	4.1611660270666e-35	PT
CDK13	1.46891778158062e-39	-3.01501410188468	0.304	0.467	4.3673863481955e-35	PT
LINC01515	1.9747077278593e-39	-9.03480581836523	0.222	0.377	5.87120101647126e-35	PT
ADCY9	1.97501502668149e-39	-3.11085861724728	0.299	0.452	5.87211467732941e-35	PT
CFDP1	3.19649516517555e-39	-1.72728398939735	0.318	0.482	9.50381942509996e-35	PT
FAM172A	4.07784412845674e-39	-1.81712471759119	0.326	0.477	1.21242461627276e-34	PT
PELI2	4.21924626018251e-39	13.4890406520888	0.371	0.53	1.25446629807746e-34	PT
RNF38	5.46057503764926e-39	-1.65280245254372	0.294	0.451	1.62353817019388e-34	PT
CAMKMT	5.53312813723254e-39	-0.729720189809141	0.389	0.539	1.64510965776198e-34	PT
STK33	6.83156715034415e-39	-3.15136945786949	0.344	0.502	2.03116154514032e-34	PT
CFLAR	9.19454528127396e-39	1.46313067116571	0.411	0.57	2.73372220302837e-34	PT
THSD7A	9.42129959399643e-39	5.76855234535929	0.412	0.567	2.80114079528702e-34	PT
KIAA0319L	9.8604531287227e-39	-1.1028463191814	0.268	0.426	2.93170992423183e-34	PT
SDCCAG8	1.06338616780118e-38	-2.30203609308742	0.249	0.41	3.16165975410648e-34	PT
AL391117.1	1.13433511643742e-38	-10.1964255810884	0.45	0.588	3.37260516819174e-34	PT
CLASP1	1.2497319678855e-38	1.25472481681328	0.373	0.529	3.71570308691716e-34	PT
TRAPPC9	1.40788696199033e-38	-2.01493163590925	0.384	0.543	4.18592951538966e-34	PT
SPTBN1	1.44115726446273e-38	4.86270830173922	0.406	0.562	4.28484877870058e-34	PT
LINC02220	1.44978098922683e-38	-10.5452661251812	0.073	0.198	4.31048883716922e-34	PT
EPHA7	1.48237602820443e-38	-20.4971340203344	0.23	0.384	4.40740040705742e-34	PT
NTN4	1.66379072270325e-38	-73.480063346403	0.248	0.399	4.94678257674131e-34	PT
UBE2H	1.97737325046767e-38	-12.1180765016261	0.386	0.546	5.87912614829047e-34	PT
AC012593.1	3.00818812136792e-38	-16.1706835196723	0.189	0.34	8.94394492245109e-34	PT
PDE10A	3.27709782614225e-38	-12.7629879000167	0.284	0.434	9.74346725668614e-34	PT
ZNF721	3.30202974754517e-38	-2.32803284630798	0.316	0.467	9.81759484540129e-34	PT
CPQ	3.5041997797277e-38	-1.06327523764054	0.327	0.481	1.04186867850864e-33	PT
ABCC6	4.35813398927124e-38	-2.01647099108194	0.268	0.426	1.29576039769012e-33	PT
MKLN1	4.36109514980491e-38	-0.945210658087379	0.373	0.532	1.29664080994e-33	PT
HNRNPH1	4.54891525320709e-38	-1.20217029903264	0.331	0.485	1.35248348308353e-33	PT
MON2	4.61337725698017e-38	-11.1087461145715	0.315	0.473	1.37164932604534e-33	PT
ERBIN	4.70763347993781e-38	4.14655710804576	0.393	0.55	1.39967358625511e-33	PT
PAFAH1B1	4.73482423465081e-38	-2.44654084289172	0.329	0.484	1.40775794144638e-33	PT
FNDC3A	5.40180022205377e-38	5.03024251909813	0.352	0.514	1.60606324202103e-33	PT
STON2	5.46330600777753e-38	-11.4722494629091	0.245	0.397	1.62435014223241e-33	PT
TRAK1	6.84490786218232e-38	-2.14512072000594	0.234	0.389	2.03512800558405e-33	PT
PRKD1	6.90940714390679e-38	-15.9647084748556	0.307	0.457	2.05430493202637e-33	PT
PUM3	7.25699656001726e-38	-10.9815749540229	0.301	0.457	2.15765021722433e-33	PT
ARHGAP29	7.28729624494355e-38	-3.86566913379112	0.318	0.474	2.16665891954662e-33	PT
PLCL1	7.7263989260114e-38	-23.3913939668837	0.542	0.675	2.29721292868171e-33	PT
AFDN	8.57527293847049e-38	-4.60950070620178	0.375	0.532	2.54960015006605e-33	PT
C11orf49	1.05079336414524e-37	-2.08301098994107	0.286	0.439	3.12421883027664e-33	PT
HNF4G	1.06823288744579e-37	9.36775502199853	0.199	0.35	3.17607002095381e-33	PT
CERS4	1.06859258249415e-37	-1.05413330665466	0.241	0.394	3.17713946627159e-33	PT
FAM13A	1.22944192940657e-37	-2.41304868202689	0.282	0.438	3.6553767445116e-33	PT
GNAQ	1.34186088067098e-37	-5.45151973930728	0.391	0.542	3.98962077041097e-33	PT
ZNF518A	1.3997261183815e-37	-1.20410531589791	0.276	0.427	4.16166569517188e-33	PT
GDA	1.53831939728574e-37	-24.3573400299153	0.341	0.489	4.57373123200997e-33	PT
PPARGC1A	1.88029908593523e-37	-7.97836743136112	0.348	0.499	5.59050524230261e-33	PT
HNF1B	1.88138121300534e-37	-9.06796242447178	0.225	0.37	5.59372262250748e-33	PT
HNF4A	1.91007694327067e-37	-0.356304074478015	0.337	0.495	5.67904076773236e-33	PT
RHOBTB1	2.42711928911172e-37	-8.93105004283241	0.499	0.64	7.21631107038698e-33	PT
EML4	2.50262904499289e-37	-2.92647259347868	0.286	0.435	7.44081667657286e-33	PT
HECW1	3.14139720138221e-37	-4.02648812282714	0.336	0.488	9.34000215914958e-33	PT
PIK3CB	3.27833297809959e-37	-0.857630882497878	0.305	0.454	9.7471396104857e-33	PT
GMDS	3.29892083769916e-37	-15.0654018621216	0.227	0.381	9.80835143464714e-33	PT
PDLIM5	3.43926767653454e-37	-14.7083429620749	0.316	0.472	1.02256306558725e-32	PT
FOXO1	3.99318349029932e-37	3.89380035490303	0.375	0.524	1.18725331533579e-32	PT
SULT1C2	4.30880994662511e-37	-1.79138242207563	0.319	0.469	1.28109537333058e-32	PT
AKAP13	4.5007934615205e-37	-14.5310513350714	0.502	0.649	1.33817591197927e-32	PT
STX3	4.78312371693332e-37	1.23981798577869	0.247	0.403	1.42211834351862e-32	PT
BRAF	5.15675039582736e-37	-3.34387291727393	0.332	0.486	1.53320502768739e-32	PT
KDM2A	5.40916338024008e-37	-4.70097574343031	0.393	0.543	1.60825245621298e-32	PT
COP1	5.4847575200155e-37	-0.519284453834668	0.281	0.438	1.63072810585101e-32	PT
GOLGB1	5.54503638373287e-37	-49.7967449038548	0.502	0.653	1.64865021761146e-32	PT
ACYP2	6.36352049856046e-37	-1.46004647690554	0.317	0.467	1.89200191463199e-32	PT
FREM2	6.73433200401048e-37	-5.39436198078098	0.233	0.385	2.00225159143239e-32	PT
LYPLAL1	7.1568465831317e-37	-2.10595439634407	0.27	0.422	2.12787362609672e-32	PT
KCNJ3	8.035507896235e-37	-1.43987056629628	0.2	0.344	2.38911720770859e-32	PT
GALNT11	8.47551771368937e-37	-2.85141858562319	0.261	0.412	2.51994092663412e-32	PT
SUCLG2-AS1	8.62297883524587e-37	-6.5433449649027	0.242	0.394	2.5637840672953e-32	PT
PRKRIP1	8.66379011358697e-37	-6.85987890472596	0.316	0.462	2.57591807657168e-32	PT
BPTF	9.87063942688738e-37	-1.07066290907718	0.409	0.556	2.93473851440216e-32	PT
CA12	9.9699534600351e-37	-0.655080182319241	0.242	0.387	2.96426656273764e-32	PT
CREB5	1.15515263642736e-36	-6.78994475351719	0.179	0.323	3.43449981862582e-32	PT
SH3D19	1.27518183832674e-36	-0.460546495803271	0.381	0.532	3.79137064171305e-32	PT
CLSTN2	1.31122581574865e-36	-32.0439123623495	0.129	0.264	3.89853659538389e-32	PT
SLC25A48	1.39136000141981e-36	-5.54037171279442	0.25	0.403	4.13679155622137e-32	PT
PPP3CA	1.58005134650999e-36	-9.18758004893275	0.26	0.412	4.6978086634435e-32	PT
RABGAP1	1.6905695425281e-36	-1.94184548870383	0.245	0.394	5.02640136384454e-32	PT
SUCLG2	1.86960447024546e-36	-3.94578205403071	0.319	0.47	5.55870801093381e-32	PT
PTPN13	2.06070339739967e-36	0.397449762189989	0.315	0.466	6.1268833411487e-32	PT
TFDP2	2.12083256568545e-36	-12.016757907578	0.451	0.598	6.30565938429597e-32	PT
UBE2K	2.46922352079479e-36	-1.27001579798572	0.305	0.457	7.34149537202707e-32	PT
MAP4K3	2.69894402563588e-36	-3.92696162813339	0.268	0.417	8.02450037702059e-32	PT
ADD1	2.79784455698228e-36	-3.62960826614236	0.391	0.546	8.31855143681971e-32	PT
LINC02147	3.77225776701191e-36	26.9363445706804	0.162	0.303	1.12156767928798e-31	PT
ABCC4	3.84674045034084e-36	0.99969530280427	0.314	0.466	1.14371287069534e-31	PT
GHR	3.92415310722142e-36	-4.73113477830366	0.276	0.427	1.16672920183907e-31	PT
NPAS2	4.19128269871062e-36	-3.79513769134122	0.178	0.323	1.24615217198064e-31	PT
CEP112	4.21489798328394e-36	-1.98831858100919	0.19	0.333	1.25317346838998e-31	PT
FBXW11	5.78488723264927e-36	-2.02577162987712	0.226	0.373	1.71996267201128e-31	PT
VPS13B	5.78814328492627e-36	-2.53338109163108	0.396	0.539	1.72093076147428e-31	PT
WWP1	7.01723486700805e-36	-3.61605114616212	0.241	0.391	2.08636427065883e-31	PT
AC008014.1	7.2106051491255e-36	-6.47180166333186	0.44	0.587	2.14385712293799e-31	PT
TM7SF3	7.50197493200454e-36	7.7348492498184	0.33	0.485	2.23048718678359e-31	PT
NRIP1	9.58701318714205e-36	-6.73485912135331	0.184	0.328	2.85041076080107e-31	PT
SLC47A2	1.01296746283883e-35	2.07427795830147	0.316	0.468	3.01175486051241e-31	PT
SHPRH	1.06857159638051e-35	-0.995884495371177	0.203	0.351	3.17707707035853e-31	PT
MAP4	1.15847934850345e-35	-0.899752272551358	0.365	0.503	3.44439079897047e-31	PT
GLG1	1.16563171262203e-35	-6.18523911447707	0.467	0.609	3.46565620796782e-31	PT
BCR	1.23500690145063e-35	-3.37896981255846	0.19	0.333	3.67192251939301e-31	PT
NEO1	1.64168632998465e-35	-3.1811148167733	0.296	0.44	4.88106179631036e-31	PT
LGR4	1.70183228835975e-35	-23.3859152755088	0.351	0.503	5.05988775975122e-31	PT
DNAH14	1.72937332735957e-35	4.91570925021304	0.295	0.444	5.14177277690548e-31	PT
KIF13B	1.89090591413856e-35	-8.04141729953586	0.325	0.48	5.62204146391676e-31	PT
TBL1X	2.08317505772264e-35	-16.0395081549375	0.291	0.438	6.19369608162095e-31	PT
VTI1A	2.34182000932465e-35	-1.62498545666241	0.322	0.48	6.96269925172403e-31	PT
PPARG	2.44144306821032e-35	-4.87022066764206	0.28	0.433	7.25889853040292e-31	PT
GRAMD2B	2.59189018794184e-35	-1.74019126024363	0.273	0.424	7.70620790678867e-31	PT
ACSS2	2.70966210879409e-35	-4.6568195974928	0.302	0.456	8.05636738186658e-31	PT
TCF7L2	2.8308198358224e-35	-5.38816129163781	0.327	0.481	8.41659353586715e-31	PT
MITF	3.02623040077559e-35	-11.9613956057615	0.234	0.382	8.997588227586e-31	PT
MICU1	3.33939239498143e-35	-11.8254711270225	0.355	0.51	9.92868146875879e-31	PT
EHHADH	3.38546877631186e-35	6.06308386789448	0.39	0.532	1.00656757657304e-30	PT
NQO2	3.56788779546818e-35	-4.01034226339771	0.322	0.47	1.0608043993486e-30	PT
CDR2	3.82590643871421e-35	-3.18433220915528	0.363	0.505	1.13751850235851e-30	PT
TMCC1	4.0049769820881e-35	-0.713456425667867	0.307	0.454	1.19075975631443e-30	PT
RGL1	4.11547700672482e-35	4.97193683361448	0.323	0.472	1.22361362363942e-30	PT
CRYL1	4.16263407987076e-35	-8.67823138919004	0.489	0.634	1.23763436462717e-30	PT
ZNF618	4.21542953784649e-35	3.09928238167879	0.217	0.359	1.25333151019252e-30	PT
SMAD3	4.41144677606448e-35	-5.2671385168228	0.3	0.449	1.31161135545949e-30	PT
MSH3	4.51462936483743e-35	-4.8880001177653	0.283	0.433	1.34228960275346e-30	PT
NFATC3	4.80713538935678e-35	-2.46311180716943	0.306	0.46	1.42925749396356e-30	PT
RFX7	4.92093242302423e-35	7.12228416447763	0.258	0.405	1.46309162801356e-30	PT
ASS1	4.92388053327393e-35	-6.04846834446129	0.453	0.592	1.463968160153e-30	PT
GNB1	5.08690070857979e-35	-8.88179772199915	0.32	0.467	1.51243731867494e-30	PT
AC004053.1	5.78013848193556e-35	-23.8391435030723	0.276	0.416	1.71855077344908e-30	PT
R3HDM2	6.04540964133145e-35	-0.714477628391204	0.378	0.521	1.79742119456067e-30	PT
HIPK2	6.13166861475296e-35	-16.0113307085203	0.411	0.56	1.82306771253835e-30	PT
HELZ	6.35412189604256e-35	-2.12205314230474	0.316	0.466	1.88920752213137e-30	PT
RBM33	6.63014695688507e-35	-0.439389915983281	0.322	0.469	1.97127529322107e-30	PT
KIAA0825	7.79906466871702e-35	-8.29324094638256	0.288	0.436	2.31881790730294e-30	PT
CLMN	8.57316485193264e-35	-6.77459044901714	0.317	0.463	2.54897337377661e-30	PT
MLXIPL	8.60873026725908e-35	-4.58263187982164	0.325	0.473	2.55954768306147e-30	PT
FANCC	8.95397705228494e-35	-0.253593655847044	0.344	0.496	2.66219645718536e-30	PT
SRGAP1	9.96707160447192e-35	-4.00140269053617	0.288	0.44	2.96340972944159e-30	PT
COBL	1.00912483954107e-34	-2.30315694206453	0.329	0.483	3.0003299729235e-30	PT
FUT6	1.07026271499013e-34	-1.57137155575397	0.269	0.419	3.18210510420865e-30	PT
ZCCHC7	1.30317536489108e-34	-1.86358145502726	0.386	0.528	3.87460099489416e-30	PT
PDSS2	1.42059583645265e-34	7.05624419398101	0.293	0.444	4.22371554094101e-30	PT
SPEN	1.55035621165108e-34	-3.37862265388563	0.26	0.412	4.609519088481e-30	PT
RAD9A	1.69566486043119e-34	-1.23517914157912	0.224	0.369	5.04155076303401e-30	PT
MKL2	1.9542007427309e-34	-2.07929378217312	0.24	0.388	5.81022964828751e-30	PT
RASSF4	2.00928485159761e-34	-18.2304831704687	0.445	0.581	5.97400572077e-30	PT
FAM222B	2.10756998824421e-34	-5.1652381354265	0.268	0.413	6.26622708904769e-30	PT
BEND7	2.58595762284058e-34	-7.06453660564497	0.198	0.337	7.68856920422962e-30	PT
FAM107B	3.33704890250312e-34	-23.3175655476541	0.247	0.386	9.92171379692229e-30	PT
COMMD1	3.50262830712808e-34	-2.25598312669843	0.284	0.429	1.04140144827532e-29	PT
ZFR	3.82738035321428e-34	-1.25336105739539	0.249	0.396	1.13795672661767e-29	PT
ZMYND11	4.91215833392024e-34	-0.380836519998291	0.187	0.325	1.46048291584117e-29	PT
ADAMTS9	5.00408574248807e-34	-8.26444789338974	0.251	0.394	1.48781477295655e-29	PT
CDKL1	5.18617275881701e-34	-0.316591096713637	0.182	0.321	1.54195288465147e-29	PT
WDR70	5.28629397621093e-34	-1.16296352726941	0.333	0.478	1.57172092500703e-29	PT
FRMD3	5.3199726217003e-34	7.06764677107858	0.352	0.503	1.58173425988393e-29	PT
PKD2	5.35424391572049e-34	-0.921800769399671	0.237	0.383	1.59192380102202e-29	PT
SPIDR	5.41568443265517e-34	-6.24352459673559	0.351	0.494	1.61019129551704e-29	PT
NLK	5.80427321351838e-34	-0.989972993838625	0.234	0.378	1.72572651184328e-29	PT
SLMAP	5.94408421433714e-34	-1.09348396505877	0.268	0.414	1.76729511860672e-29	PT
NR6A1	6.0935434497213e-34	5.97948843068572	0.364	0.51	1.81173233847114e-29	PT
AC034195.1	6.26101044848815e-34	-8.94989991517104	0.292	0.438	1.8615236265445e-29	PT
HSPA12A	7.74463104259076e-34	-1.71009414697339	0.228	0.371	2.30263370158308e-29	PT
SPPL3	8.04341521264014e-34	-1.42454360225266	0.304	0.447	2.39146821102217e-29	PT
ECHDC2	9.88262737518928e-34	0.285671030323623	0.36	0.508	2.93830277119128e-29	PT
PDS5A	1.18204097068771e-33	-1.15484753969271	0.304	0.45	3.5144442140487e-29	PT
SHROOM3	1.57367340388787e-33	-4.79806796550543	0.34	0.482	4.67884576443942e-29	PT
ZC3H12C	1.58478708601601e-33	-2.42733574678006	0.231	0.369	4.71188896414279e-29	PT
ZNF804B	1.72421112982667e-33	-3.43362719961647	0.396	0.537	5.12642453120065e-29	PT
NFE2L2	1.86080922485292e-33	-1.00007867555904	0.322	0.463	5.53255798733269e-29	PT
TNRC18	1.89511639249969e-33	-3.19261837970932	0.323	0.466	5.63456005818009e-29	PT
LCOR	1.92076403209906e-33	-0.744985146569099	0.316	0.456	5.71081562023693e-29	PT
PIP5K1A	2.28618763049606e-33	-2.34763674342803	0.278	0.418	6.79729306299088e-29	PT
PLEKHA6	2.6188287372354e-33	-1.74606818712175	0.46	0.606	7.78630160154829e-29	PT
KAT6A	2.69591485874441e-33	-0.57795343690509	0.247	0.389	8.01549405801887e-29	PT
SRSF11	2.83621314946305e-33	-1.44807936757399	0.329	0.473	8.43262893598355e-29	PT
SLC7A7	2.92511672665366e-33	-8.87240667820966	0.242	0.376	8.69695705168667e-29	PT
BBX	2.98451416420493e-33	-0.265472783563152	0.323	0.465	8.87355751301409e-29	PT
ZNF644	2.98988724630961e-33	-0.664148320249798	0.269	0.412	8.88953276072774e-29	PT
AUTS2	3.02428030475495e-33	-13.5308344716654	0.412	0.547	8.99179020209742e-29	PT
CLASP2	3.47761823245375e-33	-1.0148057484532	0.254	0.398	1.03396545287315e-28	PT
SPEF2	3.53622376922065e-33	-2.55866958164934	0.214	0.354	1.05139005106468e-28	PT
TSC22D1	3.91339133567113e-33	-15.5860213918064	0.4	0.548	1.16352951192174e-28	PT
SMG1	4.64914289144898e-33	-2.3019094114566	0.357	0.501	1.38228316448561e-28	PT
NPLOC4	4.7350172559672e-33	-0.652578119313196	0.293	0.434	1.40781533054417e-28	PT
ITSN1	5.26158924993425e-33	-5.58416283317498	0.302	0.445	1.56437571579045e-28	PT
ENTPD1-AS1	5.4137222462298e-33	-2.29822112370331	0.272	0.417	1.60960789824904e-28	PT
WAC	5.4140453040138e-33	-0.91120601806026	0.312	0.462	1.60970394978938e-28	PT
TENT2	5.62067522309822e-33	-1.50131841100852	0.291	0.433	1.67113915733156e-28	PT
ATP1A1	5.7395656167567e-33	14.046735472911	0.343	0.484	1.7064876491741e-28	PT
ZNF407	5.75427529251143e-33	-4.21871138571005	0.323	0.469	1.7108611299695e-28	PT
PDXDC1	6.00625073644867e-33	-0.977379672093587	0.278	0.423	1.78577846896092e-28	PT
ZNF827	6.28991954283228e-33	-0.91848451015195	0.259	0.404	1.87011887847489e-28	PT
ZMYM2	6.80482317929444e-33	2.18651039021589	0.348	0.489	2.02321002766782e-28	PT
CDH9	6.9013594594265e-33	-20.2151257766036	0.345	0.496	2.05191219447669e-28	PT
HERC2	6.93143792226719e-33	-1.75094682909995	0.33	0.474	2.06085512304848e-28	PT
AL033504.1	7.18403880312291e-33	-4.7645602049637	0.256	0.398	2.1359584169445e-28	PT
UBAP1	7.59842429248607e-33	-5.39427408455434	0.201	0.338	2.25916351064196e-28	PT
KIAA1549	1.03703182852037e-32	-0.406267333446623	0.37	0.517	3.08330303255675e-28	PT
NT5DC1	1.04474779190939e-32	-3.10994692868304	0.28	0.429	3.106244134905e-28	PT
TLK1	1.2633255852794e-32	-0.856167488806792	0.227	0.367	3.75611963015272e-28	PT
MAGI3	1.373191954824e-32	-12.6623972894011	0.343	0.488	4.08277432008271e-28	PT
ABAT	1.56466204436366e-32	-3.95498445599755	0.244	0.386	4.65205319030205e-28	PT
PBLD	1.68244285506271e-32	-1.53505842103317	0.256	0.393	5.00223909667246e-28	PT
CTBP2	1.73222388724915e-32	-3.35725319190631	0.285	0.425	5.15024806156918e-28	PT
ARHGAP42	1.73257686554572e-32	-10.8863883782621	0.297	0.446	5.15129753664055e-28	PT
PTPN3	1.77994871686052e-32	1.30201793732787	0.224	0.362	5.29214352496971e-28	PT
IQGAP2	1.83247413578024e-32	-1.71366900166752	0.334	0.482	5.44831210050181e-28	PT
ELP4	1.96101345073422e-32	-1.90533620764193	0.25	0.391	5.83048519172299e-28	PT
SGPP1	2.00429011132438e-32	-2.06164053388975	0.157	0.289	5.95915535898965e-28	PT
MCF2L	2.00871042967853e-32	-7.44105680283957	0.424	0.559	5.9722978495202e-28	PT
SLC16A10	2.03447082683155e-32	-8.38007771094217	0.235	0.371	6.04888866233556e-28	PT
TULP4	2.74464688150691e-32	-0.739314356839513	0.322	0.464	8.16038410809634e-28	PT
UBE2R2	3.2938189252913e-32	-2.01319005113761	0.313	0.453	9.79318242867609e-28	PT
OSBPL9	3.31544619640757e-32	6.0411613442975	0.27	0.413	9.85748463115899e-28	PT
CUL5	3.34946963679844e-32	-0.958702918653536	0.238	0.381	9.95864312412912e-28	PT
CDHR3	3.52752124097422e-32	-4.66905790017654	0.385	0.533	1.04880261536645e-27	PT
CD2AP	3.79597681749401e-32	-10.243707568334	0.287	0.426	1.12861982737732e-27	PT
IGF2R	3.83108543860199e-32	-2.11669776134464	0.301	0.442	1.13905832260514e-27	PT
LARP1B	4.55878229237676e-32	1.82482643912721	0.269	0.409	1.35541715116946e-27	PT
NR3C1	4.57174126383298e-32	-6.99479324353646	0.2	0.338	1.35927011256282e-27	PT
AC007388.1	5.13217407937265e-32	-1.41761597649483	0.281	0.426	1.52589799727908e-27	PT
DLEU2	5.27971423234773e-32	-10.6924269670629	0.287	0.429	1.56976463556163e-27	PT
ADNP	5.64705290430397e-32	-0.91516463559993	0.23	0.369	1.67898176950766e-27	PT
CSNK2A1	5.87339988885944e-32	-1.12513080309766	0.256	0.399	1.74627925495569e-27	PT
DOCK8	5.95146919046039e-32	-5.29439510532212	0.272	0.413	1.76949081970768e-27	PT
ZHX2	6.20122436059222e-32	3.94375313648329	0.327	0.47	1.84374802689128e-27	PT
DNAJC1	7.15265061987586e-32	-4.28220298716898	0.234	0.368	2.12662608230149e-27	PT
RAB2A	8.03856972136334e-32	-0.623681831067919	0.221	0.357	2.39002754955575e-27	PT
EIF4G3	8.09325255565809e-32	-6.11758747086084	0.391	0.521	2.40628584984826e-27	PT
HIBADH	9.8203019262721e-32	-9.32009228768558	0.248	0.39	2.91977216871922e-27	PT
GIPC2	9.83110021392119e-32	-0.580115343275222	0.299	0.439	2.92298271560305e-27	PT
FRYL	9.99614243418044e-32	-2.04502104546383	0.288	0.427	2.97205306853053e-27	PT
COL4A1	1.12845047607552e-31	-4.63462759726108	0.188	0.32	3.35510895546774e-27	PT
TRPV4	1.14003762614042e-31	-0.422082783793325	0.256	0.395	3.38955987004069e-27	PT
LCLAT1	1.14782682206634e-31	-0.73601367008228	0.284	0.426	3.41271870736765e-27	PT
RBM39	1.26087676769634e-31	-0.749936446824456	0.377	0.521	3.74883880571475e-27	PT
RALGAPA1	1.3136050741154e-31	-1.66639739860157	0.265	0.406	3.9056106063599e-27	PT
TGFBR3	1.40516410657454e-31	-7.02112332599789	0.264	0.403	4.17783392166742e-27	PT
AC118549.1	1.43195698678683e-31	0.78007056471588	0.297	0.442	4.25749451311461e-27	PT
FNBP1L	1.44027364557174e-31	1.86442353949861	0.36	0.501	4.28222160301391e-27	PT
AL110292.1	1.49357799753656e-31	-5.23347279486025	0.302	0.444	4.44070610227571e-27	PT
GALM	1.54492578631724e-31	-2.39060967844294	0.306	0.442	4.59337334787841e-27	PT
AC016831.7	1.55246682937293e-31	-18.6523501053515	0.514	0.641	4.6157943770916e-27	PT
ANXA4	1.59440912167104e-31	-26.4650017666641	0.283	0.418	4.74049720055235e-27	PT
GBE1	1.69961247518966e-31	-7.94770558383211	0.177	0.31	5.05328781123391e-27	PT
ITSN2	1.73520202351769e-31	-0.401423177857632	0.254	0.39	5.1591026563228e-27	PT
KRIT1	2.31746767062856e-31	-0.497963354830454	0.173	0.306	6.89029487831284e-27	PT
RHPN2	2.37606517388953e-31	-5.68071058978177	0.228	0.363	7.06451697500835e-27	PT
DGKH	2.38130770861798e-31	-8.61747495387882	0.285	0.43	7.08010407926297e-27	PT
USP47	2.58817127489097e-31	-1.23466449641966	0.276	0.413	7.69515083450585e-27	PT
TMEM232	2.88285881035576e-31	0.745780772270268	0.233	0.37	8.57131581494974e-27	PT
LARP4B	3.17003817488945e-31	-3.5949306512742	0.276	0.417	9.42515750158133e-27	PT
ADK	3.35060102547969e-31	-2.69270685273823	0.401	0.528	9.9620069689562e-27	PT
KLHL20	3.38283492419351e-31	-0.849983882937342	0.195	0.328	1.00578447966121e-26	PT
LARP4	3.44155740496146e-31	-1.23046882705576	0.328	0.465	1.02324384764314e-26	PT
GON4L	3.54845794598237e-31	-0.660532336127283	0.284	0.423	1.05502751649948e-26	PT
ACBD6	3.72572344031328e-31	-1.79638150074775	0.237	0.372	1.10773209327394e-26	PT
DTNBP1	3.85422890119285e-31	-1.10948317386199	0.176	0.308	1.14593933690266e-26	PT
RC3H1	4.04478971189883e-31	-0.889693130917331	0.213	0.347	1.20259687714176e-26	PT
CYB5A	4.18458432369708e-31	-4.73708624021911	0.268	0.409	1.24416061112161e-26	PT
VMP1	4.55632387185733e-31	-7.10463255175537	0.315	0.46	1.35468621358062e-26	PT
KLF12	4.55733493594935e-31	-3.47762875042057	0.274	0.418	1.35498682315646e-26	PT
ACSS3	4.75753123873613e-31	-0.820618416232291	0.246	0.388	1.41450918790103e-26	PT
EAF2	4.89755768439216e-31	-1.18302903470504	0.138	0.261	1.45614185072348e-26	PT
IMPA2	5.0150260062293e-31	-0.726396848033108	0.212	0.345	1.49106753217209e-26	PT
ARHGAP5	5.68846150563388e-31	-0.703757763039387	0.287	0.425	1.69129337485507e-26	PT
CSPP1	6.64762289746297e-31	-6.45779899067162	0.311	0.462	1.97647123987369e-26	PT
PHC3	6.84619675553461e-31	-1.62681979699345	0.244	0.379	2.03551121935555e-26	PT
SLC5A2	6.96581355586652e-31	-4.83332516320701	0.221	0.353	2.07107568643023e-26	PT
CALD1	7.00670320367045e-31	-6.90002293904512	0.363	0.488	2.0832329965153e-26	PT
STAT3	7.04631994141567e-31	-1.54874064293723	0.254	0.391	2.09501184498171e-26	PT
FMNL2	7.16292207398375e-31	-33.8961257326181	0.364	0.499	2.12967999103685e-26	PT
UGGT2	7.2401859793348e-31	-2.57016220322511	0.198	0.333	2.15265209537582e-26	PT
HAVCR2	7.26191215809372e-31	-6.70027168176901	0.108	0.223	2.15911172284443e-26	PT
POGZ	7.32555504161074e-31	-1.13520289633733	0.311	0.456	2.1780340249717e-26	PT
MACROD2	7.36852194871661e-31	18.4504851687938	0.393	0.523	2.19080894579242e-26	PT
DCDC2	7.72158922891062e-31	-40.5152849952688	0.286	0.42	2.29578290953971e-26	PT
PAPLN	8.37657885713393e-31	-1.85576322951889	0.259	0.395	2.49052442580306e-26	PT
MAPKAP1	8.63225040595758e-31	-5.54514153462922	0.311	0.451	2.56654069069931e-26	PT
KIAA1217	8.64830974319287e-31	-18.1056759411165	0.444	0.574	2.5713154528461e-26	PT
PTPN20	8.70147191414141e-31	-4.92329449698972	0.113	0.23	2.58712162951253e-26	PT
PHIP	8.85120934716587e-31	-5.01176941896883	0.263	0.398	2.63164156309936e-26	PT
PIAS1	9.5669720864079e-31	-0.598879469626462	0.267	0.404	2.8444521407308e-26	PT
KCNK5	1.04894357265216e-30	-3.19223672784403	0.262	0.407	3.1187190302094e-26	PT
ARID2	1.19171121953329e-30	-1.66601210398135	0.236	0.37	3.54319579791637e-26	PT
MNAT1	1.22700066348592e-30	-2.72852920391126	0.274	0.41	3.64811837267634e-26	PT
ATP9B	1.2489909234e-30	-1.5470456988589	0.286	0.43	3.71349981345287e-26	PT
D2HGDH	1.26685165672396e-30	-3.65891025449153	0.28	0.425	3.76660334577168e-26	PT
UBE3A	1.27896147652698e-30	-1.64751095187445	0.248	0.385	3.80260826201002e-26	PT
NAALADL2	1.29858342641881e-30	-23.1255118694149	0.414	0.547	3.86094824342842e-26	PT
TPD52	1.32498093221566e-30	-12.2047318465686	0.268	0.403	3.93943330766361e-26	PT
ZHX3	1.54830450195378e-30	-4.59998467020706	0.458	0.59	4.60341894520899e-26	PT
CASC4	1.55799623119239e-30	-1.39991964083412	0.312	0.45	4.63223439458121e-26	PT
RNF19A	1.58605721767487e-30	0.657601374588028	0.292	0.431	4.71566531959092e-26	PT
SPAG16	1.78838689338571e-30	-6.05349429211199	0.273	0.41	5.31723191141439e-26	PT
ZNF462	1.79420324956712e-30	-1.15513661002673	0.23	0.366	5.33452510161296e-26	PT
TUT4	1.88418946902262e-30	-1.60699057807292	0.265	0.398	5.60207212929806e-26	PT
CAMK2G	1.88627529302617e-30	-0.47204571995561	0.198	0.332	5.6082737012254e-26	PT
GATAD2B	1.91868440274321e-30	-1.5588391955786	0.335	0.467	5.7046324662361e-26	PT
NPL	1.92311980846422e-30	-8.95183423511389	0.235	0.368	5.71781981452581e-26	PT
LRRK2	2.07933198907731e-30	-28.7574472009573	0.278	0.411	6.18226986992465e-26	PT
MTDH	2.12468202880171e-30	-0.930977094083005	0.219	0.35	6.31710460803323e-26	PT
COL27A1	2.12614734827023e-30	-1.98188266123663	0.35	0.487	6.32146129587704e-26	PT
UBR5	2.13019626603793e-30	2.23961713898949	0.311	0.446	6.33349953818398e-26	PT
AC096577.1	2.35338161627846e-30	-43.5171075684958	0.505	0.618	6.99707422151911e-26	PT
RRAS2	2.44268607210903e-30	-23.4934590160945	0.215	0.352	7.26259422959457e-26	PT
REPS1	2.47206902628596e-30	-1.04881968761622	0.181	0.312	7.34995562895342e-26	PT
USH1C	2.69312888564665e-30	-0.56212029696031	0.21	0.345	8.00721080280462e-26	PT
HNRNPA2B1	2.71774207961628e-30	-1.19586572790073	0.278	0.416	8.08039075111512e-26	PT
FAM160A1	3.51124504305537e-30	-0.768682640542759	0.302	0.432	1.04396337620122e-25	PT
SVIL	3.57695778276925e-30	-7.28507296076726	0.284	0.42	1.06350108797295e-25	PT
TBC1D14	3.58828479502695e-30	3.29067580917679	0.293	0.43	1.06686883525741e-25	PT
SIL1	3.67947898114306e-30	-0.437414240076945	0.257	0.395	1.09398269067346e-25	PT
TAPT1-AS1	3.83813954227561e-30	-0.749451216380542	0.387	0.518	1.14115564870938e-25	PT
LDLRAD4	3.96670227178987e-30	-7.93668714738593	0.21	0.334	1.17937991944857e-25	PT
CHD1	4.00328644928071e-30	-0.339353315884445	0.189	0.32	1.19025712710014e-25	PT
METTL15	4.23254630119809e-30	-2.00579637704898	0.246	0.382	1.25842066627222e-25	PT
RAPGEF1	4.42225220335928e-30	-1.15283779616259	0.214	0.344	1.31482402510278e-25	PT
TBL1XR1	4.49497078200866e-30	-3.14528667044956	0.37	0.508	1.33644471290682e-25	PT
PHF20	4.70103040949062e-30	-1.33070909082193	0.202	0.334	1.39771036134975e-25	PT
PDZD2	5.51242104655798e-30	-26.2626694859727	0.693	0.785	1.63895302556262e-25	PT
REV3L	7.10877139273818e-30	-7.92843922266531	0.276	0.411	2.11357991048892e-25	PT
UNC5D	7.42140717426071e-30	3.8547460915921	0.086	0.197	2.2065327810512e-25	PT
KIAA2026	7.84622698144264e-30	-0.82250896296176	0.257	0.392	2.33284020612253e-25	PT
RASAL2	7.93058251480629e-30	-1.82084786221743	0.287	0.42	2.35792079330221e-25	PT
SEMA5A	8.3430850413737e-30	1.13613654009917	0.307	0.444	2.48056604450123e-25	PT
SH3GL2	8.51228153694689e-30	0.774154783687137	0.16	0.284	2.53087154656505e-25	PT
USP25	8.6745039218619e-30	-0.753574114701419	0.261	0.397	2.57910350604798e-25	PT
ATP6V0A1	8.69220081104156e-30	-1.48900234526466	0.282	0.42	2.58436514513888e-25	PT
NCKAP1	9.54556321421635e-30	-1.05652449078291	0.184	0.313	2.83808685485081e-25	PT
BRD4	9.61604659616928e-30	-0.29608262923568	0.254	0.395	2.85904297397305e-25	PT
AC124312.1	9.65448408399625e-30	1.31016554632592	0.252	0.387	2.87047120785376e-25	PT
ACSL1	1.05159116830641e-29	0.591902703402006	0.241	0.376	3.12659086160861e-25	PT
LIN52	1.05475192260396e-29	2.57036243811538	0.364	0.497	3.1359884162861e-25	PT
MEF2A	1.29574802745225e-29	-8.93368584453815	0.319	0.452	3.85251803522102e-25	PT
MARC2	1.30679115778855e-29	-6.45046013930223	0.264	0.4	3.88535147033692e-25	PT
ROR1	1.33339331265653e-29	-32.7977901275756	0.242	0.381	3.96444499719039e-25	PT
PBRM1	1.37568988508704e-29	-0.854571288649906	0.243	0.378	4.09020116634078e-25	PT
BRWD1	1.5139301397035e-29	-4.77146402160373	0.326	0.458	4.50121709136645e-25	PT
ZFAND6	1.56334721512767e-29	-1.43165990812832	0.251	0.388	4.64814394001758e-25	PT
GLDC	1.64542435897503e-29	-15.6955278846451	0.298	0.427	4.89217570410456e-25	PT
FOXN3	1.77502132679563e-29	-1.73815855734494	0.228	0.356	5.27749340882877e-25	PT
LIMCH1	1.81478717088937e-29	-1.57632808320014	0.318	0.45	5.39572521648828e-25	PT
JPX	1.87487343657833e-29	-2.74125802981482	0.234	0.368	5.57437370163468e-25	PT
BICRAL	2.22464477514785e-29	-0.704123567527039	0.183	0.314	6.61431384546958e-25	PT
RPTOR	2.2626897333814e-29	-0.768721256570231	0.232	0.365	6.72742911528959e-25	PT
YAP1	2.34909400817364e-29	-1.34084755587155	0.265	0.397	6.98432630510187e-25	PT
HECTD1	2.54185966576011e-29	-1.15610270058794	0.277	0.409	7.55745715823795e-25	PT
LPGAT1	2.61712938340571e-29	-1.9245765273778	0.183	0.31	7.78124908274185e-25	PT
SPATA5	2.80256281453862e-29	-1.01955836192655	0.145	0.266	8.33257976018623e-25	PT
ZNF609	2.86681854669666e-29	-1.91163229906786	0.374	0.502	8.52362490303852e-25	PT
RAD51B	2.9773176912427e-29	-5.19983446330279	0.276	0.407	8.85216095960281e-25	PT
FARP2	3.01339237960426e-29	-1.02989232154584	0.156	0.279	8.9594182230394e-25	PT
ZMYM4	3.24091035560328e-29	-0.720923458779561	0.312	0.446	9.63587466927967e-25	PT
BTRC	3.46788429606582e-29	-1.05760387745977	0.215	0.345	1.03107135890629e-24	PT
SPIN1	3.56999385900828e-29	-1.40559090474884	0.305	0.439	1.06143057416034e-24	PT
FAM85B	3.63843959523675e-29	-2.03898511450031	0.412	0.539	1.08178086045579e-24	PT
HMGN3	3.93576834203229e-29	1.35976050630049	0.243	0.379	1.17018264345304e-24	PT
PTPN4	4.13853286987745e-29	-1.00995803831127	0.253	0.388	1.23046859287196e-24	PT
WWTR1	4.28220072436556e-29	9.76441601884818	0.348	0.487	1.27318391936837e-24	PT
GPBP1L1	4.8349632343819e-29	-1.10011159416775	0.253	0.381	1.43753126884643e-24	PT
GCNT2	4.96179224349891e-29	-3.20628188848541	0.286	0.418	1.47524006983709e-24	PT
TDRD3	4.98018145524012e-29	1.189236320649	0.183	0.31	1.48070755027199e-24	PT
FMO1	5.2861598251939e-29	10.0037779693748	0.162	0.283	1.57168103922665e-24	PT
Z93403.1	5.34475721219394e-29	1.13744270200715	0.419	0.553	1.5891032143295e-24	PT
WIPF2	5.35272081780789e-29	-0.578752644195538	0.167	0.293	1.59147095355064e-24	PT
TRIP12	5.73182069622981e-29	-1.21521618271172	0.313	0.443	1.70418492940305e-24	PT
SOS2	5.75598588322513e-29	3.74848237387194	0.269	0.405	1.7113697228005e-24	PT
DENND4C	5.80791749916856e-29	-1.17394982164512	0.245	0.379	1.7268100308528e-24	PT
MFSD14C	6.61935303602542e-29	-0.944631983836912	0.195	0.319	1.96806604467108e-24	PT
TENM1	6.65792921141555e-29	0.899047419916437	0.279	0.413	1.97953551313807e-24	PT
BCKDHB	6.84693487109082e-29	-1.66565734171346	0.231	0.361	2.03573067587272e-24	PT
CCSER1	7.02319973076588e-29	-23.007971113316	0.576	0.682	2.08813774395131e-24	PT
GPR155	7.02725751466133e-29	-3.40554286747451	0.238	0.368	2.08934420425911e-24	PT
GSK3B	7.03854665750451e-29	-1.40702932787898	0.308	0.438	2.09270069220924e-24	PT
TAF15	7.3052767439298e-29	-0.533078530578278	0.242	0.372	2.17200488150521e-24	PT
DNMT3A	7.47686477324886e-29	-0.856430013263037	0.169	0.292	2.22302143438235e-24	PT
ZNF704	7.91867409997354e-29	-3.66806326471589	0.249	0.384	2.35438018340413e-24	PT
VPS54	8.20063111764501e-29	-0.884421978652777	0.196	0.323	2.43821164389821e-24	PT
ANO10	8.72658902670312e-29	-0.957831043206033	0.239	0.37	2.59458944941937e-24	PT
OSBPL1A	9.0235870877188e-29	-2.65508178033499	0.273	0.406	2.68289291292055e-24	PT
DPH6	9.39263718501627e-29	-1.04390593596464	0.392	0.523	2.79261888784904e-24	PT
EP300	1.07973529752452e-28	-0.759002738476733	0.204	0.333	3.21026898659991e-24	PT
UBE2D2	1.11032463313024e-28	-7.42578525859632	0.334	0.468	3.30121719922282e-24	PT
OGA	1.15210445661985e-28	-1.30771301290489	0.386	0.522	3.42543697042213e-24	PT
TMEM51	1.15500227246e-28	-3.32995551382391	0.175	0.296	3.43405275647807e-24	PT
ATRX	1.17508200083676e-28	-2.75131898479184	0.452	0.587	3.49375380488786e-24	PT
DPEP1	1.17753685853896e-28	-0.941286159267758	0.299	0.428	3.50105258780803e-24	PT
DST	1.26386252847743e-28	-1.48958687126473	0.335	0.466	3.7577160696691e-24	PT
RBM26	1.26650843863151e-28	-0.740544671402668	0.275	0.406	3.76558288973921e-24	PT
ATG7	1.30418918682654e-28	1.21299225009932	0.211	0.339	3.87761529027266e-24	PT
AP1G1	1.55030721871013e-28	-0.815058091738154	0.217	0.344	4.60937342266895e-24	PT
EPS8L2	1.65609054293085e-28	-1.69935595942597	0.318	0.446	4.923888402242e-24	PT
SNX30	1.70662035139938e-28	-13.3301301334086	0.317	0.442	5.07412362878064e-24	PT
AC027288.3	1.75127236707946e-28	-2.87539516380053	0.422	0.557	5.20688300180066e-24	PT
PHF3	1.78948532228153e-28	0.654141948148157	0.3	0.431	5.32049776020744e-24	PT
VAV3	1.80481139458874e-28	-6.0473936165741	0.265	0.394	5.36606523839125e-24	PT
ZEB2	2.0916923474391e-28	-10.504662031108	0.203	0.33	6.21901968740594e-24	PT
TTC39B	2.11502570805222e-28	-9.87588356279722	0.24	0.365	6.28839443518087e-24	PT
PDE8A	2.27809286627496e-28	-7.57003817566526	0.471	0.595	6.77322571000871e-24	PT
ZNF292	2.32022801914976e-28	-2.46366816773171	0.345	0.477	6.89850194653606e-24	PT
AF117829.1	2.33599864697989e-28	-10.7794630114062	0.232	0.36	6.94539117720061e-24	PT
PACS1	2.70510396144543e-28	-3.50685727342641	0.297	0.424	8.04281509816956e-24	PT
GNG12	2.85660314957507e-28	-1.33092985035383	0.26	0.394	8.49325248431659e-24	PT
HIPK3	2.94143842534088e-28	2.178345918522	0.285	0.422	8.7454847262235e-24	PT
ADGRG1	3.00087229521979e-28	-8.76062367906758	0.181	0.302	8.92219350814748e-24	PT
DMXL2	3.0675425768541e-28	-2.27376027078587	0.26	0.392	9.12041758950262e-24	PT
SON	3.37204174285841e-28	-2.38789530986279	0.333	0.468	1.00257545098666e-23	PT
OLA1	3.39223101269377e-28	-0.609708564693724	0.164	0.286	1.00857812469411e-23	PT
MED13	3.40891217545209e-28	-3.41085734577573	0.347	0.482	1.01353776800542e-23	PT
FIGN	3.44960572040286e-28	-2.65278676314261	0.241	0.371	1.02563677279018e-23	PT
TNKS	3.47754152449236e-28	-0.752308004822485	0.294	0.426	1.03394264606207e-23	PT
SGK3	3.8437897723611e-28	-1.06176851236983	0.336	0.463	1.1428355751184e-23	PT
ZNF608	3.97922156901454e-28	1.03480169637937	0.223	0.348	1.1831021568994e-23	PT
PGPEP1	4.07686114790355e-28	-1.13978592152538	0.237	0.369	1.21213235649468e-23	PT
DZIP1	4.20778961588411e-28	-1.30764177656717	0.175	0.296	1.25106000859466e-23	PT
APBB2	4.31420879411288e-28	-18.8260838943859	0.301	0.434	1.28270055866564e-23	PT
MARCH6	4.68225861053136e-28	-0.883777170887825	0.246	0.375	1.39212913008318e-23	PT
PRLR	4.75129721009418e-28	-11.6485610039482	0.343	0.477	1.4126556865052e-23	PT
PRRC2B	4.88335491527025e-28	-0.510132823749	0.331	0.461	1.45191908340815e-23	PT
KLHDC10	4.89106224767264e-28	-0.74229094151336	0.232	0.363	1.45421062747803e-23	PT
NKTR	5.38393485793979e-28	-1.41532114488153	0.364	0.499	1.60075151196266e-23	PT
AGO3	5.78888388143379e-28	-1.45833966407163	0.27	0.399	1.7211509556279e-23	PT
KAT6B	5.82878982488054e-28	-1.13678778004994	0.241	0.37	1.73301579073348e-23	PT
UBR3	6.63895378484441e-28	-0.991506230730288	0.265	0.395	1.97389373930994e-23	PT
XRN1	6.71096047294777e-28	-0.91972644312788	0.233	0.357	1.99530276781683e-23	PT
PPP2R5C	7.23423364354729e-28	-2.24156066315298	0.173	0.297	2.15088234689948e-23	PT
AC138123.1	8.11596377590077e-28	5.33802369109809	0.21	0.336	2.41303834985082e-23	PT
PDPK1	8.41352605049682e-28	-1.12177367966243	0.267	0.395	2.50150956533372e-23	PT
ATP13A3	8.47672329259532e-28	-0.653197437365902	0.168	0.29	2.52029936935444e-23	PT
RASGRF2	8.77837777341916e-28	-2.05309733678396	0.135	0.251	2.60998727959299e-23	PT
DHTKD1	9.0902562212366e-28	-1.42901067769314	0.29	0.421	2.70271497969806e-23	PT
AK4	9.7282302270073e-28	-4.65100546449241	0.444	0.583	2.89239741109381e-23	PT
PDE3A	9.80906099679313e-28	-7.6113309554134	0.157	0.277	2.91643001556653e-23	PT
HMGB1	1.1207455987536e-27	-3.56958478781006	0.31	0.439	3.33220081421419e-23	PT
EVI5	1.12818289861815e-27	-1.01366336554002	0.234	0.36	3.35431339417149e-23	PT
GATAD2A	1.1571307969824e-27	-1.29111859643606	0.244	0.371	3.44038128558808e-23	PT
CAMK2D	1.17307961889965e-27	-1.86481204973412	0.255	0.386	3.48780032291243e-23	PT
NT5C2	1.18588014369654e-27	-2.85569073352973	0.38	0.508	3.52585884323856e-23	PT
UBE3C	1.23594921595434e-27	-0.751086539363956	0.249	0.381	3.67472420887545e-23	PT
NBAS	1.30756066001074e-27	-0.436407023695859	0.229	0.356	3.88763935434393e-23	PT
AFTPH	1.49445283814126e-27	-0.412746009922215	0.224	0.353	4.44330717836159e-23	PT
TSGA10	1.53671859696746e-27	-0.324812874631749	0.224	0.35	4.56897173250364e-23	PT
VGLL4	1.62693563103821e-27	-1.1670349268598	0.253	0.385	4.83720501820282e-23	PT
SMARCA4	1.63091226995505e-27	-0.503822937728632	0.184	0.306	4.84902836103037e-23	PT
SUPT3H	1.66783204114167e-27	-1.09900613503895	0.221	0.348	4.95879822472242e-23	PT
PPP1R13B	1.69051416867078e-27	-8.61048975588547	0.291	0.418	5.02623672629196e-23	PT
AFF4	1.71272866741761e-27	-2.19851408167725	0.357	0.48	5.09228487396605e-23	PT
PHF21A	1.76332577620274e-27	-2.39483347893814	0.215	0.34	5.24272019780597e-23	PT
RTTN	1.79366857364099e-27	-5.17979059870999	0.218	0.34	5.3329354031494e-23	PT
MTR	1.94136792554528e-27	-9.00052496290581	0.342	0.471	5.77207511623123e-23	PT
MAP3K2	2.03974452867471e-27	-2.70141370613336	0.23	0.356	6.06456843265564e-23	PT
VPS13D	2.06629040409864e-27	1.33456824248803	0.308	0.436	6.14349462946608e-23	PT
PRR14L	2.13416560636911e-27	-0.614198628769412	0.192	0.316	6.34530118085664e-23	PT
SPRED1	2.18553789257928e-27	-2.7015454953647	0.146	0.262	6.4980412622167e-23	PT
TAOK3	2.22222568944655e-27	-1.25830117059066	0.268	0.395	6.60712141986249e-23	PT
BACH1	2.23094834690383e-27	-1.42502543594447	0.255	0.388	6.63305562501445e-23	PT
NR2F2-AS1	2.37958098964656e-27	-4.12163504076266	0.316	0.453	7.07497019841715e-23	PT
CBFA2T2	2.46096056462368e-27	-1.68604953231026	0.32	0.45	7.31692795073911e-23	PT
FOXJ3	2.50470443708618e-27	-1.90630832567895	0.268	0.397	7.44698723234463e-23	PT
PRKCZ	2.66961489824035e-27	-6.69065545242364	0.218	0.345	7.9372990154482e-23	PT
AVL9	2.80834430531266e-27	5.29006977639601	0.247	0.377	8.3497692885556e-23	PT
STAU2	2.93467913286709e-27	-3.2621871576087	0.264	0.392	8.72538799784042e-23	PT
SND1	2.98119610359182e-27	1.11838112611468	0.254	0.386	8.8636922551992e-23	PT
CCDC91	2.99855223253259e-27	-5.98472224922524	0.272	0.406	8.9152954977659e-23	PT
PACSIN2	3.08598217053168e-27	-1.30219256388688	0.248	0.377	9.17524218942479e-23	PT
PIP4K2A	3.09847934419559e-27	-7.45609582910313	0.194	0.316	9.21239878616232e-23	PT
PCNX4	3.11498622649691e-27	-2.55760507144593	0.217	0.343	9.26147704862062e-23	PT
MYO5B	3.12054156769276e-27	1.8479035038468	0.228	0.355	9.2779941890641e-23	PT
WDR60	3.15217021395708e-27	-1.55507710462884	0.327	0.458	9.3720324801372e-23	PT
COBLL1	3.19355583258482e-27	-16.2304040529989	0.496	0.614	9.49508020144119e-23	PT
EPHX2	3.21538974784055e-27	-0.317744201012514	0.228	0.356	9.55999679827952e-23	PT
PCMTD1	3.36133805791355e-27	-1.06558260648208	0.231	0.358	9.99393031378858e-23	PT
ABCD3	3.91421316708315e-27	-1.16781102095477	0.254	0.386	1.16377385883716e-22	PT
NPR3	3.99394840720584e-27	-2.35292916639427	0.216	0.343	1.18748074043044e-22	PT
FGFR1OP	4.33062019647368e-27	-0.7780464611532	0.176	0.299	1.28757999681555e-22	PT
GOLGA8B	4.63314998470277e-27	-0.830136032230184	0.212	0.332	1.37752815345183e-22	PT
CCDC7	6.1211795459033e-27	-1.27175157094232	0.153	0.27	1.81994910258797e-22	PT
IGSF11	6.61275082153417e-27	-2.53954395709586	0.183	0.303	1.96610307425854e-22	PT
PPP1R12B	6.8551080256241e-27	-0.721646861078619	0.242	0.37	2.03816071817856e-22	PT
WLS	7.45847311131548e-27	-2.18166900095167	0.2	0.323	2.21755322545632e-22	PT
STK24	7.85318201865399e-27	-4.56006472649912	0.192	0.314	2.33490807778621e-22	PT
CRIM1	8.14058730825991e-27	18.4743277845484	0.268	0.396	2.42035941849184e-22	PT
GK	8.36701439660468e-27	-11.4151678492509	0.196	0.321	2.4876807203985e-22	PT
CHD6	8.45986387826534e-27	-0.591982449179027	0.247	0.377	2.51528672828585e-22	PT
PAWR	8.63432855824437e-27	14.0998230543551	0.254	0.381	2.56715856693722e-22	PT
MTMR3	8.68308951730112e-27	-0.25378705637325	0.223	0.35	2.58165617528397e-22	PT
FAM13B	8.7370751243175e-27	-0.670151342158046	0.169	0.288	2.59770717596208e-22	PT
RGS12	8.96145430441104e-27	-0.977711604920155	0.167	0.284	2.66441959378749e-22	PT
SLC22A23	1.00074747266138e-26	-2.8503865963646	0.206	0.327	2.97542238571683e-22	PT
PDZD8	1.00183257455047e-26	2.19759532954926	0.209	0.335	2.97864861065345e-22	PT
LRRC28	1.08283872881943e-26	-0.992291335418481	0.217	0.341	3.21949610852593e-22	PT
ELF2	1.09277378998409e-26	-1.34598003310317	0.241	0.368	3.24903503238071e-22	PT
COA1	1.1052366298664e-26	-1.10027535807098	0.236	0.363	3.28608954791878e-22	PT
FOXO3	1.31670605483691e-26	-8.98036684749751	0.375	0.507	3.9148304422411e-22	PT
UBR4	1.42463141625616e-26	-0.357149319430231	0.265	0.392	4.23571412681282e-22	PT
CACHD1	1.43380414529923e-26	-3.45220185050311	0.171	0.291	4.26298648480366e-22	PT
EBNA1BP2	1.44653362357599e-26	-5.34668167821341	0.403	0.524	4.30083376961613e-22	PT
CUL3	1.49542739265759e-26	-0.859163831008812	0.217	0.34	4.44620472384955e-22	PT
LINC01725	1.54266401750352e-26	-0.730169250680149	0.211	0.332	4.58664865684146e-22	PT
AC124319.2	1.55187110197398e-26	-6.83051900119737	0.194	0.317	4.61402316038902e-22	PT
EGFR	1.55943320319671e-26	13.5728123680391	0.305	0.44	4.63650679974445e-22	PT
UBAC2	1.64493047214265e-26	-0.348870011237634	0.245	0.374	4.89070727977453e-22	PT
NPEPPS	1.72087554802011e-26	-0.528707732202791	0.304	0.428	5.11650717937339e-22	PT
HECTD4	1.72399631378569e-26	0.667818487557363	0.297	0.425	5.12578584014762e-22	PT
RB1	1.90343048728604e-26	-0.810696827968979	0.2	0.323	5.65927952479885e-22	PT
FAM208B	1.94933235024839e-26	-0.597698800770006	0.198	0.319	5.79575494375851e-22	PT
SCD5	1.98482718441778e-26	-7.26943813614728	0.142	0.254	5.90128818471095e-22	PT
ROCK1	1.99860340230721e-26	-0.808326248085817	0.241	0.364	5.9422476357398e-22	PT
SLC25A37	2.13820007614961e-26	-0.605256854049631	0.146	0.259	6.35729646640801e-22	PT
SCFD2	2.15930555366528e-26	-0.433951820643605	0.209	0.333	6.42004727215762e-22	PT
FBXL20	2.18284394653198e-26	-3.39928330213598	0.296	0.422	6.49003162182889e-22	PT
TFCP2	2.20089270185529e-26	-0.878902232607961	0.202	0.321	6.54369418115614e-22	PT
ABI2	2.28798010200472e-26	-0.37737032769312	0.204	0.325	6.80262243928042e-22	PT
CNTN3	2.38375611670162e-26	-2.21015661936331	0.206	0.33	7.08738368617726e-22	PT
PPP1R12A	2.46491840825343e-26	-9.11454797042973	0.27	0.394	7.32869541141911e-22	PT
FBXO11	2.47129577821819e-26	-1.97793340096005	0.284	0.408	7.34765660779833e-22	PT
DGLUCY	2.50677199842611e-26	-1.06908796591694	0.323	0.45	7.45313450572052e-22	PT
MARCH7	2.61319913225529e-26	0.987553291722487	0.197	0.314	7.76956366002144e-22	PT
CTDSPL	2.80742485905991e-26	-1.23183024319702	0.225	0.349	8.34703559095691e-22	PT
DIAPH1	2.80922057885324e-26	-1.45262956215549	0.22	0.344	8.35237462504645e-22	PT
DPH6-DT	2.811937657415e-26	-2.00096345625922	0.259	0.384	8.36045304302629e-22	PT
PTEN	2.82206836354885e-26	-5.15562185715976	0.25	0.374	8.39057365850344e-22	PT
KIAA0232	2.84715802196207e-26	-0.636459156035899	0.285	0.416	8.46517023089761e-22	PT
PRKAG2	2.84748036940959e-26	0.946183106681538	0.368	0.497	8.46612863432859e-22	PT
SLC15A2	2.95000958783135e-26	-0.591257095553343	0.126	0.237	8.77096850654016e-22	PT
MIR29B2CHG	2.97611433709666e-26	-1.5392176269494	0.263	0.392	8.84858314705579e-22	PT
AP2A2	3.04410636469615e-26	-1.18274405773831	0.347	0.476	9.0507370435146e-22	PT
FAM120B	3.18230358630583e-26	-0.829823762395747	0.199	0.32	9.4616250228045e-22	PT
AL359232.1	3.27974970322896e-26	-7.85436325044793	0.209	0.327	9.75135181764035e-22	PT
MAPK1	3.28954400794039e-26	-0.686298358567977	0.201	0.322	9.78047224440837e-22	PT
GPBP1	3.30036360772706e-26	-0.456956440807394	0.278	0.402	9.81264107849409e-22	PT
TAX1BP1	3.33463233147868e-26	-0.368285340737612	0.247	0.374	9.9145288479524e-22	PT
MPP6	3.35682542073075e-26	-1.19888699691703	0.173	0.295	9.98051334091668e-22	PT
FNIP2	3.35994435468828e-26	-14.2252108956444	0.406	0.543	9.98978655535919e-22	PT
PARD6B	3.40920134935025e-26	-0.452764217687343	0.227	0.35	1.01362374518881e-21	PT
PTBP2	3.50934771199173e-26	-1.0761111923454	0.222	0.349	1.04339926172938e-21	PT
SFXN5	3.73855938968151e-26	-1.6189176992622	0.233	0.353	1.11154847774011e-21	PT
WIPF1	3.96405990030436e-26	1.16599142673341	0.232	0.356	1.17859428955849e-21	PT
VPS13C	4.25150870564892e-26	7.43355355001924	0.246	0.372	1.26405856836354e-21	PT
IQCJ-SCHIP1	4.28737659866705e-26	-24.6333129094037	0.194	0.317	1.27472281031569e-21	PT
ARID4B	4.9608157458907e-26	1.03193340141684	0.342	0.462	1.47494973756822e-21	PT
ACLY	5.27326991895072e-26	-0.737254562683632	0.106	0.211	1.56784861230243e-21	PT
NUP214	5.28625798883432e-26	-3.39773481402238	0.171	0.287	1.57171022524022e-21	PT
RDX	5.6795415037678e-26	87.4521671651743	0.275	0.399	1.68864127990024e-21	PT
APPBP2	5.87834668914359e-26	-3.0461635092086	0.252	0.377	1.74775003761617e-21	PT
TET2	6.08292476466775e-26	-3.10280658738227	0.197	0.313	1.80857519103102e-21	PT
SYNDIG1	6.12612397282501e-26	-5.86402004822907	0.134	0.246	1.82141917960033e-21	PT
TMEM117	6.4422601552283e-26	-1.49009933124044	0.221	0.34	1.91541278935248e-21	PT
CYS1	6.4798701995251e-26	-2.6900858652703	0.153	0.268	1.9265950077228e-21	PT
TMEM131	6.62514378701334e-26	0.455657436340434	0.254	0.378	1.96978775075481e-21	PT
AC092683.1	6.6651059195631e-26	-2.79705885774589	0.199	0.314	1.9816692920045e-21	PT
B4GALT1	6.66749242734701e-26	-5.01926106399674	0.172	0.288	1.98237884849881e-21	PT
POM121C	6.67482898668654e-26	-0.435182150812066	0.151	0.261	1.98456015432164e-21	PT
SLC12A6	6.78454707181718e-26	-6.64738531776164	0.381	0.513	2.01718153539268e-21	PT
SLC5A10	6.996476720998e-26	-1.99179926768524	0.27	0.399	2.08019245868713e-21	PT
MBNL2	7.59903373539478e-26	10.9385760266208	0.331	0.458	2.25934471020758e-21	PT
KIF12	7.74873246154832e-26	-0.969654777608215	0.309	0.435	2.30385313546755e-21	PT
AL513283.1	8.39808262580671e-26	-8.51968007537345	0.116	0.22	2.49691792630485e-21	PT
USP32	8.42353020136302e-26	-2.66108489353489	0.251	0.377	2.50448399946925e-21	PT
RAP1B	8.72971102902962e-26	-0.686717003960347	0.201	0.324	2.59551768315109e-21	PT
SEC31A	8.85884419483462e-26	-2.58762045687467	0.323	0.451	2.63391155600823e-21	PT
GPATCH2	8.90654209708971e-26	-1.07439935738456	0.221	0.345	2.64809309630671e-21	PT
MAP3K21	8.97482927855185e-26	-0.911128414903208	0.166	0.281	2.66839624109904e-21	PT
PCNX1	9.06044507895186e-26	-0.61566127863974	0.257	0.383	2.69385153087397e-21	PT
CACNA1D	9.25489133690055e-26	-13.0675589357636	0.301	0.427	2.75166429228727e-21	PT
PAPPA	9.90699065122335e-26	4.8826861333195	0.18	0.292	2.94554646042173e-21	PT
AC113414.1	9.9211733112317e-26	-4.73803261104874	0.279	0.407	2.94976324889541e-21	PT
TPTEP2-CSNK1E	1.07229839190221e-25	-1.01116614802117	0.13	0.24	3.18815757880364e-21	PT
CMTM4	1.07528466465582e-25	-0.43816243933868	0.152	0.265	3.1970363649547e-21	PT
FERMT2	1.12788140967597e-25	-2.60839988589553	0.235	0.354	3.3534170072486e-21	PT
SQSTM1	1.20021186924927e-25	-7.0170263406824	0.177	0.293	3.56846992965193e-21	PT
CPLANE1	1.21848428172474e-25	-1.23593895385909	0.257	0.382	3.622797466424e-21	PT
ATRN	1.27777453870992e-25	-0.941106522517893	0.193	0.312	3.79907925849233e-21	PT
PPP2R5E	1.36901258003288e-25	-0.946394718144675	0.246	0.366	4.07034820295376e-21	PT
MTX2	1.41079880473138e-25	-0.416226558127673	0.155	0.27	4.19458700622734e-21	PT
OTUD7A	1.45394974477452e-25	-1.06876006566205	0.13	0.238	4.3228833811636e-21	PT
DDX5	1.47220178969019e-25	-1.52663645920065	0.32	0.442	4.37715036110687e-21	PT
FBXW7	1.51928338550223e-25	-0.881019825185029	0.22	0.341	4.51713336177523e-21	PT
NSF	1.53478658821733e-25	-0.846002811170709	0.139	0.25	4.56322748408777e-21	PT
EPS15	1.56788717288624e-25	-3.19460685722295	0.261	0.385	4.66164214242537e-21	PT
TASP1	1.66711511773827e-25	-1.22565781710223	0.247	0.376	4.95666666805942e-21	PT
DYNC2H1	1.69980065803552e-25	-0.88323962179435	0.25	0.375	5.0538473164712e-21	PT
NCOR2	1.76047201979707e-25	-0.833442245270666	0.162	0.274	5.23423540926064e-21	PT
RNF180	1.99782083538168e-25	-0.816550847136502	0.206	0.325	5.9399209077568e-21	PT
SFXN1	2.19948808153731e-25	-1.78655750249253	0.156	0.268	6.53951796402674e-21	PT
ABCC2	2.23311042913836e-25	6.56806209145836	0.29	0.411	6.63948392791418e-21	PT
WASHC1	2.26499520459289e-25	-0.900726298300714	0.242	0.366	6.73428374229558e-21	PT
SHROOM4	2.2914658653678e-25	-7.2431211456413	0.291	0.416	6.81298631091154e-21	PT
SMAD2	2.3575575497343e-25	-1.73484438772319	0.19	0.309	7.00949010687001e-21	PT
COG5	2.43436830817303e-25	-0.887014109012	0.24	0.361	7.23786385386006e-21	PT
ANKRD33B	2.51553041641735e-25	-36.1451405119761	0.188	0.301	7.47917503409207e-21	PT
ASAP2	2.52817646389563e-25	-1.46836285747199	0.209	0.327	7.51677426245448e-21	PT
LUC7L3	3.01468128749716e-25	-1.27017384966943	0.436	0.547	8.96325040398656e-21	PT
VAV2	3.21216122924284e-25	-0.958326419274861	0.182	0.298	9.5503977667848e-21	PT
SPRED2	3.36532195362137e-25	-1.49634264547697	0.14	0.249	1.00057752325071e-20	PT
PTAR1	3.50405708378206e-25	-0.697481500550441	0.178	0.296	1.04182625215008e-20	PT
TTC38	3.6522709730222e-25	-1.34951017537007	0.303	0.43	1.08589320569896e-20	PT
TAOK1	4.41075485843712e-25	-1.51550475008964	0.314	0.433	1.31140563451053e-20	PT
FAM193A	4.53437598307036e-25	-0.670630996148136	0.222	0.344	1.34816066728648e-20	PT
FAM120A	4.74978917756674e-25	-0.664491950945202	0.181	0.297	1.41220731827414e-20	PT
RBFOX2	4.85949353409083e-25	-0.619202995101213	0.239	0.359	1.44482461755589e-20	PT
TMEM246-AS1	5.11170709029436e-25	-8.95943610347601	0.244	0.364	1.51981275208632e-20	PT
NCOA6	5.12518150759451e-25	-0.835895737450055	0.224	0.342	1.523818965838e-20	PT
DOPEY1	5.18693408607955e-25	-0.771052222962011	0.166	0.28	1.54217924247317e-20	PT
TANGO6	5.25523356420649e-25	-3.09384897549181	0.214	0.335	1.56248604330987e-20	PT
PUM1	5.65637533311563e-25	0.489105284801873	0.377	0.5	1.68175351404194e-20	PT
ANKRD10	5.79812671523086e-25	-0.402082338283233	0.236	0.357	1.72389903497244e-20	PT
LYRM4	6.4806549146293e-25	-0.903305459524949	0.103	0.203	1.92682831921758e-20	PT
POR	6.4929069219599e-25	-1.03412999019492	0.206	0.327	1.93047108603712e-20	PT
SH3YL1	7.00117229128254e-25	-11.1061988105074	0.301	0.429	2.08158854564412e-20	PT
MED15	7.30177469289272e-25	-0.35227192263545	0.153	0.266	2.17096365169086e-20	PT
IWS1	7.46239000343762e-25	-0.832169577131276	0.188	0.303	2.21871779582207e-20	PT
WASHC4	7.9177749965891e-25	-0.834425239849179	0.184	0.299	2.35411286198587e-20	PT
CCNL2	8.00237615112446e-25	-0.660276380286775	0.219	0.339	2.37926647725232e-20	PT
WDR33	9.13037649398023e-25	-0.46374458927535	0.259	0.381	2.7146435391902e-20	PT
NEK6	9.69355352252118e-25	-0.855333196611226	0.133	0.242	2.882087333316e-20	PT
CDC42BPB	9.78691529046555e-25	-0.86029778329941	0.2	0.314	2.90984565416122e-20	PT
CAPZB	1.00538182673252e-24	-0.745050115458022	0.228	0.346	2.98920124724114e-20	PT
ENPP2	1.01983386193766e-24	-10.3918522467529	0.139	0.248	3.03217003831306e-20	PT
BCL2L13	1.02612925380619e-24	-1.05239261386957	0.21	0.33	3.05088749741657e-20	PT
ZNF91	1.02851038302604e-24	-2.81599263071846	0.379	0.495	3.05796707081301e-20	PT
NUTM2A-AS1	1.10021382594019e-24	-0.984601469319332	0.231	0.348	3.27115574728538e-20	PT
AC004485.1	1.23644587839593e-24	1.5435052395038	0.305	0.435	3.67620088564679e-20	PT
TBCA	1.27951589953146e-24	-1.3019626205736	0.212	0.332	3.80425667248695e-20	PT
TRAF3	1.28834140380479e-24	-1.11098741288207	0.144	0.254	3.8304966617924e-20	PT
VPS41	1.33134168282602e-24	-0.636633193271286	0.173	0.287	3.95834509137831e-20	PT
ACVR1B	1.34160535589671e-24	-0.506515933917141	0.173	0.288	3.98886104415209e-20	PT
WSB1	1.36326925511903e-24	-0.600576613299836	0.275	0.398	4.05327214931991e-20	PT
NRF1	1.39994030435894e-24	-0.813088830652999	0.199	0.316	4.16230251291999e-20	PT
ARID1A	1.41121948097705e-24	-1.34687555858725	0.221	0.339	4.19583776084095e-20	PT
BDP1	1.4558657217538e-24	-1.743729632103	0.319	0.44	4.32857996391839e-20	PT
PRUNE2	1.47789378205924e-24	-11.8458522244681	0.487	0.612	4.39407379281854e-20	PT
RSRP1	1.59967216894526e-24	-1.15160035951563	0.281	0.399	4.75614529270803e-20	PT
RNF115	1.62872844023398e-24	1.76045112388084	0.228	0.347	4.84253539850366e-20	PT
SPATA6	1.6323411164954e-24	-2.63898994894287	0.195	0.308	4.85327660756411e-20	PT
CCSER2	1.65832323992143e-24	-1.07653728496537	0.203	0.321	4.93052665693439e-20	PT
KL	1.72857491761671e-24	-1.58883444342937	0.194	0.308	5.13939894505799e-20	PT
AP2B1	1.77970682217295e-24	-0.531687239390423	0.127	0.232	5.29142432368461e-20	PT
SNX14	1.8069350822089e-24	-0.834569310263397	0.183	0.299	5.37237938642349e-20	PT
FUT8	1.88772695765337e-24	-12.5506124708723	0.158	0.268	5.61258979049499e-20	PT
STARD13	1.94804219763284e-24	-2.94549051653102	0.24	0.357	5.79191906200195e-20	PT
CDC14B	1.99675963306799e-24	-1.86905339515035	0.242	0.362	5.93676574103776e-20	PT
LONP2	2.01122624338103e-24	-0.840324897769136	0.206	0.324	5.97977786682047e-20	PT
ZBTB44	2.0542220999511e-24	1.03180692519651	0.206	0.321	6.10761314757462e-20	PT
BMPR1A	2.08543775501008e-24	-1.6893057383834	0.226	0.345	6.20042353319596e-20	PT
EFCAB6	2.09849393489353e-24	-0.585713060145092	0.177	0.29	6.23924216722544e-20	PT
DCAF5	2.12649265048637e-24	-0.930674874614612	0.244	0.361	6.32248794842608e-20	PT
ZNF516	2.17030218089338e-24	-1.00031437287234	0.21	0.323	6.4527424442322e-20	PT
NME7	2.22347350670874e-24	-0.956060727032713	0.225	0.344	6.61083143014641e-20	PT
CAMTA1	2.40413134050655e-24	-0.267152588732742	0.312	0.435	7.14796330159406e-20	PT
DEAF1	2.43258086332097e-24	-1.01627826130317	0.164	0.277	7.23254942282591e-20	PT
FNBP1	2.57876544494043e-24	-0.91994098238929	0.203	0.32	7.6671854208969e-20	PT
PDPR	2.76688042127624e-24	-0.330130504478465	0.145	0.255	8.2264888685385e-20	PT
EEFSEC	2.80941133467983e-24	-0.417133499395217	0.182	0.298	8.35294178027006e-20	PT
LAMB1	2.98682413398085e-24	3.45508830560594	0.294	0.414	8.88042551515188e-20	PT
HP1BP3	3.00465875995159e-24	-0.649103255345645	0.212	0.328	8.93345142508808e-20	PT
AUH	3.0105992438425e-24	-2.81721380158568	0.288	0.408	8.95111367179251e-20	PT
CEP350	3.0228418859422e-24	-0.735941225198922	0.256	0.377	8.98751349528335e-20	PT
MAN1A2	3.02949053385949e-24	-0.566997968894778	0.225	0.345	9.00728125527102e-20	PT
GAPVD1	3.03871066312791e-24	-0.740508612839923	0.256	0.372	9.03469454361191e-20	PT
CHDH	3.04095830439724e-24	-0.440040195550183	0.232	0.354	9.04137723063388e-20	PT
TTC3	3.04730665187488e-24	-1.16262935864936	0.316	0.44	9.06025213735439e-20	PT
MAN1A1	3.07902552714199e-24	-0.690175039270106	0.2	0.318	9.15455869729857e-20	PT
NHSL1	3.10740727994452e-24	-2.12834855413356	0.13	0.235	9.23894332473103e-20	PT
P4HA2	3.29129260328009e-24	-12.7532126742485	0.267	0.386	9.78567116807237e-20	PT
TRPM7	3.50169726318507e-24	2.74097002709107	0.342	0.462	1.04112463029018e-19	PT
AGMO	3.5919899995085e-24	-27.5638953351042	0.248	0.366	1.06797046665387e-19	PT
SCAF8	3.63977452933487e-24	1.28972583334896	0.248	0.368	1.08217776306184e-19	PT
AC068234.1	3.74428111740964e-24	-11.6199619208797	0.097	0.193	1.11324966182823e-19	PT
DPF3	3.81113076166446e-24	-2.87040719123049	0.19	0.307	1.13312539805808e-19	PT
AP3B1	3.91582439143532e-24	-0.741205657837717	0.298	0.417	1.16425290806155e-19	PT
SEC63	4.40374650603199e-24	-0.721392344899289	0.172	0.284	1.30932191117343e-19	PT
THRAP3	4.40553137279582e-24	-0.478832723662165	0.28	0.401	1.30985258775965e-19	PT
PHF14	4.47759990616967e-24	-0.259764052339865	0.203	0.321	1.33128000410237e-19	PT
FER	4.49466118634968e-24	4.77577510216337	0.244	0.367	1.33635266392549e-19	PT
PTPN1	4.68110606383493e-24	0.927923320805924	0.186	0.299	1.3917864548994e-19	PT
GANC	4.75430830229609e-24	-8.97396713478302	0.155	0.264	1.41355094443867e-19	PT
TMBIM6	5.54867980968016e-24	-0.76874826366082	0.241	0.358	1.64973348101411e-19	PT
LRCH3	5.55784633183097e-24	-0.456355970932728	0.181	0.295	1.65245887137998e-19	PT
ZBTB38	5.57989475932126e-24	-3.20478503031358	0.265	0.382	1.6590143098414e-19	PT
HOOK3	5.73845483718099e-24	-0.366223028836807	0.164	0.276	1.70615739219065e-19	PT
DENND4A	5.92850055526559e-24	1.12081700997646	0.249	0.369	1.76266178509156e-19	PT
HDAC8	5.94662696424845e-24	3.2398279508439	0.31	0.435	1.76805112901035e-19	PT
ITGA6	6.15459228462292e-24	-0.542756853203112	0.285	0.404	1.82988337806409e-19	PT
SLC36A2	6.5083896435473e-24	-9.82930337912801	0.376	0.493	1.93507440881948e-19	PT
CYP4F3	6.79358632050882e-24	-3.35621629789507	0.215	0.325	2.01986908481368e-19	PT
UACA	6.89323965010573e-24	-0.977005832512503	0.211	0.328	2.04949801276943e-19	PT
CDK8	7.20498583764773e-24	-0.483531130974481	0.203	0.319	2.14218638924942e-19	PT
ATE1	7.21805778159781e-24	-1.66821019701604	0.271	0.389	2.14607293962466e-19	PT
ZNF254	9.29481632002935e-24	-0.809903076000886	0.166	0.274	2.76353478827113e-19	PT
AC097376.2	9.87349257998819e-24	-9.77464518519359	0.148	0.255	2.93558681388209e-19	PT
SSBP3	1.01578320580233e-23	-0.643350160836363	0.13	0.234	3.02012662749149e-19	PT
SLC22A8	1.07235263136623e-23	-7.61833028903524	0.194	0.307	3.18831884357809e-19	PT
SERPINF2	1.09748355156019e-23	0.798537113290906	0.197	0.312	3.26303809549876e-19	PT
AL359915.2	1.10982492839129e-23	-0.278341728065217	0.146	0.253	3.29973147709299e-19	PT
SMCHD1	1.11173365125594e-23	-0.615017308814557	0.171	0.283	3.30540649191416e-19	PT
DAPK1	1.19443877323137e-23	-2.44826017950242	0.27	0.392	3.55130536057151e-19	PT
ZDHHC21	1.19529735795382e-23	-0.794837013225374	0.165	0.275	3.55385810466829e-19	PT
SUCLG1	1.23035463273273e-23	-7.50819660253912	0.214	0.329	3.65809039404095e-19	PT
EPC1	1.23577603864542e-23	8.58810541217754	0.256	0.372	3.67420931810056e-19	PT
AHI1	1.25327830877598e-23	-1.03727881443001	0.233	0.351	3.72624706765274e-19	PT
L2HGDH	1.30076878079346e-23	-1.15449684773351	0.19	0.303	3.86744573905513e-19	PT
C1GALT1	1.32905002997961e-23	-1.02711065267501	0.23	0.347	3.95153154913539e-19	PT
ALDH8A1	1.33209519258808e-23	-0.54290801686226	0.144	0.25	3.96058542660288e-19	PT
SLC7A8	1.38462236011231e-23	-39.2453038991505	0.29	0.402	4.11675920108592e-19	PT
RCOR3	1.42329139942278e-23	-0.405782027901888	0.221	0.337	4.23172998876382e-19	PT
MYH9	1.43403123445007e-23	0.32476896080908	0.163	0.271	4.26366166626695e-19	PT
ATP10D	1.44099362765088e-23	-0.888945815026651	0.119	0.219	4.2843622537316e-19	PT
UIMC1	1.45923172470556e-23	-0.486756496437461	0.148	0.255	4.33858776389456e-19	PT
ZNF33A	1.49458370523263e-23	-1.76674364842283	0.252	0.373	4.44369627239767e-19	PT
SPTLC3	1.52131440770744e-23	-1.94481702538724	0.205	0.321	4.52317199699577e-19	PT
DCAF6	1.56085925335609e-23	0.716039810979081	0.242	0.363	4.64074673207833e-19	PT
CYSTM1	1.74084942995436e-23	-0.780232775822343	0.214	0.328	5.1758935251403e-19	PT
DIRC3	1.76419774911607e-23	-3.68643616112945	0.194	0.305	5.2453127476719e-19	PT
SMIM2-AS1	1.84987559280238e-23	-8.79385288432904	0.515	0.626	5.50005011252003e-19	PT
ZSWIM8	1.87563629871691e-23	-0.344566945954177	0.097	0.193	5.57664184334511e-19	PT
PSAT1	1.92750344318782e-23	-1.70500375282605	0.1	0.196	5.73085323728603e-19	PT
EMX2OS	1.93629866890776e-23	-0.405024868113609	0.198	0.309	5.75700320239656e-19	PT
FIGNL2	1.9580310698672e-23	-0.643458827561718	0.105	0.202	5.82161797692915e-19	PT
RNF130	1.962722339542e-23	-2.88217535163222	0.206	0.317	5.83556605992628e-19	PT
TRIM33	1.99347300302855e-23	-0.314505009546798	0.226	0.342	5.92699393260447e-19	PT
SGMS1	2.16731590328124e-23	-0.572038449015914	0.223	0.339	6.44386364363578e-19	PT
URI1	2.29556954918537e-23	-0.327538099948189	0.185	0.3	6.82518738363794e-19	PT
RAB1A	2.45538879380455e-23	-1.61298741399841	0.339	0.457	7.30036196173968e-19	PT
PRICKLE1	2.57942853237426e-23	-22.6420173417985	0.099	0.197	7.66915691245514e-19	PT
HABP4	2.71387030947677e-23	-3.64805740351144	0.123	0.223	8.06887920413634e-19	PT
CHPT1	2.84122786876195e-23	-0.859199619671408	0.204	0.317	8.44753869940302e-19	PT
STAT5B	2.86773336800195e-23	-1.3145030270404	0.22	0.335	8.5263448497434e-19	PT
TNFSF10	2.99182584924924e-23	-1.23677913907992	0.17	0.278	8.89529661498784e-19	PT
NEK7	3.18353282445985e-23	-1.3512603395133	0.196	0.313	9.46527979368403e-19	PT
PTPN14	3.26283908184174e-23	-2.98218892009889	0.249	0.366	9.70107315813185e-19	PT
ZNF611	3.31669579936504e-23	-0.821683672408278	0.189	0.302	9.86119995067212e-19	PT
CCNH	3.33779314205321e-23	-0.832076999973069	0.193	0.303	9.92392656995259e-19	PT
YAF2	3.44599426154566e-23	-2.18518179663795	0.173	0.283	1.02456301384276e-18	PT
SLC16A4	3.56300363182045e-23	-1.28140643672014	0.205	0.316	1.05935223981285e-18	PT
LACTB2	3.60048410932517e-23	-0.570220744040772	0.109	0.208	1.07049593538456e-18	PT
IGF2BP2	3.75597339094508e-23	6.94190429125107	0.311	0.432	1.11672600859579e-18	PT
RFX3-AS1	3.9366205069976e-23	2.62461689495968	0.229	0.344	1.17043600914053e-18	PT
LRRFIP2	4.38438449913373e-23	-6.85943666088262	0.3	0.417	1.30356519928244e-18	PT
WDR27	4.42396925593818e-23	-0.511254571051583	0.163	0.271	1.31533453917554e-18	PT
TCF20	4.63289413469101e-23	-0.872196515242335	0.189	0.302	1.37745208412633e-18	PT
TOM1L2	4.68367073123956e-23	-0.259216354109354	0.217	0.33	1.39254898181215e-18	PT
KCMF1	4.88182148449682e-23	-0.585412996492935	0.163	0.269	1.45146316377059e-18	PT
SLC43A2	4.91459852885116e-23	-1.71241207921745	0.294	0.407	1.46120843459803e-18	PT
MKL1	4.94806708741883e-23	-2.24529357110992	0.216	0.328	1.47115930643137e-18	PT
SOX5	5.29423595433073e-23	-14.902235914191	0.185	0.295	1.57408223394161e-18	PT
SLC25A42	5.32602959162698e-23	-0.909668192519932	0.257	0.373	1.58353511818253e-18	PT
CMYA5	5.39544408488968e-23	-4.79460772332447	0.214	0.324	1.6041734353194e-18	PT
KIAA1468	5.74494644445163e-23	-0.261672216746315	0.118	0.218	1.70808747686436e-18	PT
RUSC2	5.78142779211525e-23	-2.98518287460087	0.193	0.306	1.71893411115171e-18	PT
RASA1	5.78276817441704e-23	-1.51059067406196	0.21	0.321	1.71933263361768e-18	PT
ORC2	6.07039580382991e-23	-0.3910863935136	0.143	0.247	1.80485008039471e-18	PT
ABL2	6.32077464891688e-23	-1.10339443990283	0.2	0.313	1.87929271861597e-18	PT
DYNC1I2	6.57808628533207e-23	-0.41509338241354	0.121	0.222	1.95579661435493e-18	PT
IP6K2	6.90246168492278e-23	-0.498890626071981	0.171	0.28	2.05223990816124e-18	PT
LUZP1	6.91084339087067e-23	0.752796812774581	0.202	0.312	2.05473195697367e-18	PT
NSD3	7.03623789326386e-23	-0.824975290787607	0.213	0.327	2.09201425042521e-18	PT
DGCR2	7.04245060953932e-23	-0.58518380903768	0.128	0.23	2.09386141522823e-18	PT
TXNDC11	7.19647787691319e-23	-1.06747579089717	0.159	0.266	2.13965680236383e-18	PT
FTH1	7.5046183527088e-23	-3.22834713664125	0.193	0.305	2.23127312862738e-18	PT
CRLS1	7.56795474320266e-23	-0.629734356329861	0.128	0.23	2.25010430424902e-18	PT
SNX4	7.69686389014947e-23	-0.387945068218411	0.176	0.288	2.28843157181924e-18	PT
UBE4B	7.83549751647213e-23	-1.06716458383944	0.23	0.344	2.32965012159749e-18	PT
POU2F1	8.50775355132171e-23	-5.28088697044151	0.227	0.338	2.52952528587897e-18	PT
PLD1	8.69171689828605e-23	-0.638175713110129	0.152	0.257	2.58422126819841e-18	PT
ATP11B	8.95212560547842e-23	-0.527225091307748	0.141	0.245	2.66164598502084e-18	PT
NAP1L4	9.17905889045593e-23	-0.656366781942357	0.249	0.366	2.72911778931036e-18	PT
PHKB	9.31684217854743e-23	-0.38611727548646	0.242	0.357	2.77008351652572e-18	PT
IP6K1	9.77426990812824e-23	-0.553564242793881	0.145	0.25	2.90608592908469e-18	PT
MGLL	9.84785106798756e-23	-7.70952654543568	0.093	0.186	2.92796307953406e-18	PT
TSPAN18	1.18795940676551e-22	-2.75826887345101	0.159	0.264	3.53204090819523e-18	PT
SMAP1	1.20060748844042e-22	-1.57589321494694	0.193	0.305	3.56964618463107e-18	PT
DPP4	1.20429645053813e-22	-1.11017443781618	0.072	0.159	3.58061420673995e-18	PT
ARHGEF7	1.21225048711505e-22	-1.54917875141546	0.264	0.378	3.60426314829046e-18	PT
SEPT2	1.26461538358591e-22	-0.633862394961527	0.246	0.36	3.75995445847761e-18	PT
CREBBP	1.2890804212338e-22	-0.80870512844579	0.28	0.394	3.83269390841233e-18	PT
KIAA1109	1.29128615732949e-22	-0.345554247318026	0.334	0.454	3.83925200297203e-18	PT
BMP2K	1.30991099271224e-22	-1.26110377580244	0.216	0.328	3.89462736353203e-18	PT
ZFAT	1.35186303310505e-22	-2.08367514053151	0.265	0.383	4.01935917002794e-18	PT
GAB1	1.36900596792868e-22	-0.313335381009608	0.236	0.352	4.07032854384555e-18	PT
ITM2B	1.39232036972908e-22	-13.7388643241322	0.339	0.453	4.13964692327851e-18	PT
WDR7	1.48551202863924e-22	-1.84837003976894	0.206	0.314	4.41672436355017e-18	PT
STX8	1.49651673219563e-22	-1.66764137385985	0.275	0.386	4.44944354816405e-18	PT
CCAR1	1.52453178805054e-22	-0.609524159978099	0.254	0.369	4.53273791223186e-18	PT
AMN	1.54816740778011e-22	-0.541461668190392	0.24	0.353	4.60301133681184e-18	PT
AGBL4	1.78605179002523e-22	-18.6186624964136	0.311	0.423	5.31028918210301e-18	PT
ALDOB	1.84017701664848e-22	-15.8211424596699	0.359	0.477	5.47121430589926e-18	PT
TMEM245	1.84827449298851e-22	-0.98015644997463	0.308	0.431	5.49528972255342e-18	PT
SLTM	1.88005553591084e-22	-2.09624535489255	0.257	0.374	5.58978111937011e-18	PT
PCBP2	1.91529070753398e-22	-0.539115100367802	0.24	0.354	5.69454233164003e-18	PT
GULP1	1.92100543572111e-22	-9.47362494395311	0.221	0.333	5.71153336148601e-18	PT
CABLES1	1.95321118358176e-22	-0.673336840934842	0.177	0.287	5.80728749102529e-18	PT
EYA2	1.96335138852914e-22	2.07630581110442	0.29	0.408	5.83743634837484e-18	PT
LDAH	1.97243292165456e-22	-1.43960696880019	0.199	0.31	5.86443756266334e-18	PT
EVA1A	2.11188355767212e-22	-3.37528414823123	0.251	0.366	6.27905219367075e-18	PT
TANC1	2.12107442053523e-22	-1.54240416957391	0.188	0.296	6.30637846713535e-18	PT
PTGR1	2.19652933847809e-22	-1.20863628334547	0.291	0.412	6.53072102916306e-18	PT
FAM69A	2.21189088249204e-22	-2.11247282226802	0.114	0.211	6.57639397182533e-18	PT
CLOCK	2.30501408072349e-22	-0.487150513733105	0.142	0.249	6.85326786480707e-18	PT
TRPC4AP	2.32861404070233e-22	-0.462973124136171	0.198	0.307	6.92343526581617e-18	PT
EEA1	2.40681254169789e-22	-0.752167726064264	0.157	0.262	7.15593504897616e-18	PT
ANO6	2.51302205462482e-22	-0.803306084868082	0.152	0.257	7.47171717281051e-18	PT
XRCC5	2.63515723298264e-22	-0.446672532439575	0.199	0.312	7.83484948510399e-18	PT
RSF1	2.69358196539659e-22	-0.648391626620403	0.262	0.375	8.00855789951713e-18	PT
DCAF10	2.71665435761776e-22	-1.42086203587848	0.17	0.276	8.07715673606911e-18	PT
MAP3K14	2.85847459320464e-22	-0.53012081048316	0.129	0.227	8.49881666051602e-18	PT
RERG	2.89847304202596e-22	-21.697944726701	0.347	0.466	8.61774004855159e-18	PT
UGCG	3.042761114973e-22	-5.18969018831534	0.192	0.3	9.04673734703772e-18	PT
ANKRD26	3.1273788250892e-22	-0.629555813351117	0.294	0.41	9.2983227227552e-18	PT
GGT1	3.27351751084683e-22	-0.464109312486112	0.203	0.314	9.73282226324979e-18	PT
TMEM161B-AS1	3.35214314973721e-22	-1.12681024752695	0.179	0.287	9.96659201279868e-18	PT
HCG17	3.52246613307271e-22	0.781845320422757	0.193	0.303	1.04729963068518e-17	PT
GRIP1	3.60008180807468e-22	-49.3548591611542	0.252	0.362	1.07037632317676e-17	PT
P3H2	3.64108853707227e-22	-24.8302742651715	0.468	0.589	1.08256844384233e-17	PT
CLPTM1L	3.69771929707349e-22	-1.62761630190772	0.152	0.257	1.09940590140589e-17	PT
USP8	3.7652956591969e-22	-0.337861120990263	0.231	0.342	1.11949770539242e-17	PT
ETFA	3.76655209090762e-22	-0.255462544283379	0.198	0.308	1.11987126766865e-17	PT
CNOT4	3.89671498099707e-22	-0.879825963195481	0.24	0.35	1.15857129815005e-17	PT
MGA	3.99992850312912e-22	-0.352391109707696	0.205	0.315	1.18925874255035e-17	PT
GPR137B	4.06952957638238e-22	-3.5387959630363	0.18	0.286	1.20995253365001e-17	PT
LCORL	4.1540466367952e-22	-0.428118569852588	0.177	0.287	1.23508114605195e-17	PT
KMT2E	4.15644916854356e-22	-0.837635678808473	0.305	0.421	1.23579546679137e-17	PT
ZSWIM5	4.16689694122096e-22	-0.709683167720498	0.187	0.293	1.23890179856381e-17	PT
VPS35L	4.29355529139351e-22	-0.946072098053423	0.195	0.303	1.27655985923712e-17	PT
SETX	4.40399828394827e-22	-1.49328506806979	0.303	0.416	1.3093967697835e-17	PT
ATR	4.76263483161289e-22	-0.886174921478429	0.226	0.337	1.41602658813515e-17	PT
CCDC92	4.82355144994587e-22	-0.455646480532222	0.14	0.243	1.43413831709791e-17	PT
MAPK14	4.85792154119211e-22	-2.23656831030632	0.212	0.324	1.44435723262724e-17	PT
LRP5	5.02796811143874e-22	-0.582140195888383	0.157	0.26	1.49491547889297e-17	PT
MYLK	5.11398282537253e-22	-5.37400603533657	0.194	0.301	1.52048937363976e-17	PT
RB1CC1	5.34630830963607e-22	-0.927014776089926	0.24	0.353	1.589564386621e-17	PT
TTN-AS1	5.35885060323322e-22	-3.03712368901842	0.204	0.314	1.5932934613533e-17	PT
HSD17B12	5.5532011067747e-22	-0.332591434430547	0.192	0.301	1.65107775306625e-17	PT
UNC5CL	5.58417819283107e-22	-0.612519758601004	0.091	0.182	1.66028786029253e-17	PT
PAQR5	5.59432157186938e-22	8.75755693495465	0.255	0.366	1.6633036897482e-17	PT
PROS1	5.63218951324634e-22	-1.00569796952876	0.145	0.246	1.6745625860784e-17	PT
SORCS1	5.67792253728907e-22	-86.8552546896449	0.407	0.508	1.68815992878679e-17	PT
FAM189A1	5.69025732212941e-22	-2.05656955047033	0.171	0.274	1.69182730701552e-17	PT
IL6ST	5.75394700048694e-22	-8.72773133616767	0.2	0.309	1.71076352218478e-17	PT
FBXO21	5.82514080022177e-22	-5.44088070823404	0.281	0.389	1.73193086272194e-17	PT
SNTB2	5.8784053171578e-22	-1.74119554306386	0.164	0.267	1.74776746889736e-17	PT
ACOT11	6.00998891070043e-22	-1.72363096668979	0.176	0.279	1.78688990292945e-17	PT
NR1H4	6.050278030361e-22	-7.78309182494177	0.214	0.327	1.79886866398693e-17	PT
POM121	6.22571927378988e-22	-0.80553761726186	0.192	0.299	1.85103085448321e-17	PT
CLINT1	6.29332038405783e-22	-0.42579267904622	0.211	0.322	1.87113001658808e-17	PT
RNF13	6.30445601620908e-22	-1.52298902894451	0.201	0.31	1.87444086273928e-17	PT
TMTC2	6.43615212881775e-22	-0.392364514412705	0.267	0.382	1.91359675094009e-17	PT
ASXL2	6.53010618892725e-22	-0.861613245191704	0.215	0.326	1.94153117209185e-17	PT
KMT5B	6.56359905556456e-22	-0.674575750471631	0.201	0.309	1.95148927120046e-17	PT
GATM	6.61253559517001e-22	-4.70314809086805	0.215	0.327	1.96603908315595e-17	PT
ADAM10	6.64394515544012e-22	-0.625893554023608	0.209	0.317	1.97537777361546e-17	PT
PARM1	6.69857150192993e-22	-7.73122569096982	0.136	0.233	1.99161927895381e-17	PT
TNFRSF21	6.72843716090441e-22	3.92849908785275	0.205	0.314	2.0004989366801e-17	PT
ELF1	6.89651938746662e-22	-4.2770881504711	0.303	0.414	2.05047314428158e-17	PT
SFPQ	7.10842268866368e-22	-0.804091088854102	0.249	0.359	2.11347623379349e-17	PT
SLC20A2	7.18632946036234e-22	-1.55036344392684	0.2	0.311	2.13663947515493e-17	PT
MYOM3	7.30738357088884e-22	-0.687050922126616	0.142	0.245	2.17263128329667e-17	PT
AC139887.2	7.3241145099308e-22	-0.743254594653893	0.236	0.345	2.17760572609263e-17	PT
ZXDC	7.4652799530526e-22	-0.710521230263179	0.228	0.34	2.2195770356416e-17	PT
MPP5	7.50369219784275e-22	-0.835721390075377	0.207	0.316	2.23099776426261e-17	PT
CSAD	7.8980189073664e-22	-0.447579739867325	0.123	0.22	2.34823898153818e-17	PT
VPS53	7.92271630762062e-22	-0.867784941819197	0.249	0.357	2.35558201258176e-17	PT
CHD2	8.01371835481546e-22	1.90221136930708	0.258	0.371	2.38263874125373e-17	PT
RPAP2	8.14733583383873e-22	-1.18648294513779	0.215	0.324	2.42236589011693e-17	PT
WDR59	8.89984113385989e-22	-0.797101012794593	0.258	0.371	2.64610076591922e-17	PT
PPFIA1	9.17448862162491e-22	-0.855639077712602	0.232	0.343	2.72775895698152e-17	PT
RNF216	9.32222388471297e-22	-0.713982873865137	0.202	0.312	2.77168360540286e-17	PT
LINC01004	9.45243763757072e-22	-1.00186524361534	0.212	0.322	2.81039875840253e-17	PT
LPCAT3	9.83588145869157e-22	-0.856383575808883	0.152	0.255	2.92440427529818e-17	PT
NDUFS1	9.98741446742336e-22	-0.721958831148423	0.173	0.277	2.96945806945431e-17	PT
SUFU	1.05901194070171e-21	-0.757721898554759	0.178	0.283	3.14865430209433e-17	PT
TM9SF3	1.14007248599319e-21	-0.97560891851213	0.174	0.281	3.38966351535496e-17	PT
STX7	1.17515793235896e-21	-2.49277810354593	0.252	0.367	3.49397956448966e-17	PT
PTPRA	1.18960722299139e-21	-0.926658621088033	0.19	0.298	3.53694019539799e-17	PT
VPS8	1.2053058344802e-21	-0.465664020536616	0.185	0.292	3.58361530707654e-17	PT
RCOR1	1.24624710279313e-21	-0.728866526544704	0.162	0.264	3.70534188602452e-17	PT
ZC3H3	1.30513775338602e-21	-0.493069367350398	0.105	0.199	3.88043556836732e-17	PT
KTN1	1.36366974338497e-21	-1.49584342546584	0.325	0.434	4.05446288103221e-17	PT
USP24	1.39230625279114e-21	-3.1710635679113	0.204	0.311	4.13960495079863e-17	PT
TAF1D	1.40545661141703e-21	-1.1449977352799	0.222	0.335	4.1787035970651e-17	PT
KYNU	1.42091322685506e-21	-1.01833954102022	0.141	0.242	4.22465920608545e-17	PT
LINC00106	1.43331500943439e-21	-0.268207963815684	0.052	0.131	4.26153218605032e-17	PT
CNNM2	1.43413782120651e-21	-1.44507374766811	0.273	0.382	4.26397857001119e-17	PT
TLK2	1.43791515682825e-21	-0.563492678458871	0.193	0.301	4.27520934428174e-17	PT
DNM1	1.44672808871211e-21	-1.43013090822648	0.231	0.34	4.30141195335883e-17	PT
EPB41	1.48989188811619e-21	-1.27413667952634	0.267	0.378	4.42974656174705e-17	PT
DNMBP	1.52224985525993e-21	-0.46869522865911	0.128	0.227	4.52595326965882e-17	PT
DGKB	1.56919829344581e-21	-7.93470106012549	0.142	0.243	4.66554036607309e-17	PT
TAB2	1.67478562759965e-21	-0.7955534026594	0.171	0.276	4.97947262797928e-17	PT
CLTC	1.70459471493764e-21	-0.833358400016717	0.246	0.357	5.06810100645258e-17	PT
SSH1	1.81590015880388e-21	-0.453646335392137	0.1	0.192	5.3990343521557e-17	PT
SLC2A13	1.92510434179038e-21	-1.30129756397253	0.182	0.291	5.72372022901115e-17	PT
MAML3	1.92947811995565e-21	-48.1092302974478	0.198	0.303	5.73672434625213e-17	PT
PIGR	1.9648114225212e-21	-12.5820492256117	0.109	0.202	5.84177732144002e-17	PT
GALK2	1.97925225708592e-21	-1.27824266460721	0.232	0.34	5.88471281076787e-17	PT
UBE2E3	1.99349837342267e-21	-1.14270681005267	0.167	0.271	5.9270693638603e-17	PT
ADGRG5	2.03169468653065e-21	-14.8758109281956	0.058	0.137	6.04063464199293e-17	PT
SPG7	2.05229986479215e-21	-0.665822450704632	0.266	0.38	6.10189795800001e-17	PT
MAP2K5	2.10668579113561e-21	-0.580858910462489	0.234	0.348	6.26359819420438e-17	PT
ATM	2.22007265327578e-21	-0.477595559911309	0.201	0.308	6.60072001271955e-17	PT
RAB3GAP1	2.23233334758577e-21	-0.307022672229605	0.205	0.311	6.637173509042e-17	PT
SLC44A3	2.28559796484761e-21	-1.92333276760669	0.145	0.244	6.79553986908491e-17	PT
RIOK3	2.30625949795224e-21	-0.482920894586994	0.175	0.28	6.85697073931161e-17	PT
NFX1	2.34083617792793e-21	-0.531983724332178	0.193	0.301	6.95977412421531e-17	PT
LINC00854	2.3958106583818e-21	-4.19422348934906	0.145	0.244	7.12322424950076e-17	PT
UBAP2	2.47095825054691e-21	-1.69791478491281	0.215	0.325	7.34665307052609e-17	PT
PARG	2.48569798705965e-21	-0.529271818643386	0.227	0.339	7.39047725512574e-17	PT
ARHGEF3	2.53929510088683e-21	-9.37241794603116	0.212	0.319	7.54983219395671e-17	PT
MYH10	2.59555396147677e-21	-1.05296279394299	0.184	0.291	7.71710103826274e-17	PT
YWHAZ	2.65810234521839e-21	-0.464504754651359	0.158	0.261	7.90306989280333e-17	PT
FUS	2.70017995451447e-21	-0.563847036865994	0.22	0.33	8.02817504076243e-17	PT
SASH1	2.81896599365087e-21	-10.4061748177334	0.35	0.463	8.38134969232276e-17	PT
PPP2R2D	2.85602985679902e-21	-0.469544106869014	0.239	0.351	8.49154797023486e-17	PT
KSR1	2.87974266077831e-21	7.60210342769056	0.132	0.23	8.56205087902607e-17	PT
DYNC1H1	2.93247803496846e-21	-0.553093339569542	0.201	0.309	8.71884369356821e-17	PT
MOSMO	2.95483717713261e-21	-0.552822220161991	0.12	0.216	8.78532189505069e-17	PT
MB21D2	2.95830262081996e-21	-2.66127308076172	0.125	0.219	8.7956253522219e-17	PT
KMT2A	3.04266658206589e-21	-0.670255374236462	0.245	0.355	9.0464562817983e-17	PT
SLC30A9	3.06150540704584e-21	-0.819062696487391	0.235	0.343	9.10246787622869e-17	PT
CCDC88C	3.1401441232149e-21	-0.819258363774297	0.094	0.184	9.33627650714253e-17	PT
DSCAML1	3.15259353649383e-21	-4.8051390572113	0.247	0.359	9.37329110270345e-17	PT
JADE1	3.26591082023021e-21	15.5450454474733	0.214	0.325	9.71020605070847e-17	PT
PLPP1	3.38034609036676e-21	-4.60191861620316	0.24	0.35	1.00504449958784e-16	PT
GLCE	3.67270054672113e-21	-1.00032936560275	0.156	0.254	1.09196732655113e-16	PT
PIK3C3	3.70707838798582e-21	-1.31391746425234	0.148	0.25	1.10218854631594e-16	PT
WAPL	3.71966327349171e-21	-0.801965127800287	0.222	0.331	1.10593028447456e-16	PT
TENT4B	3.79375883162338e-21	1.26994610691703	0.175	0.279	1.12796037581826e-16	PT
TNPO3	3.95794724605606e-21	-0.369376651099595	0.135	0.233	1.17677687519739e-16	PT
LIFR	3.97194347888453e-21	11.9568085088588	0.194	0.304	1.18093823514195e-16	PT
PSEN1	4.03277199263355e-21	-0.94985390621295	0.188	0.29	1.19902376884981e-16	PT
STK38	4.14563254680571e-21	-0.734876818971296	0.224	0.333	1.23257946881627e-16	PT
CCDC148	4.3910501465907e-21	-4.43198469026045	0.211	0.318	1.30554702958435e-16	PT
DNAH7	4.45659902192731e-21	-0.614489066258687	0.227	0.338	1.32503602119943e-16	PT
TTC21B	4.5285201590032e-21	2.13935030669697	0.167	0.27	1.34641961367483e-16	PT
AC111000.4	4.6032190409965e-21	-7.48434948014104	0.114	0.208	1.36862908526908e-16	PT
CYP20A1	4.68869428146305e-21	-0.509179644231747	0.18	0.282	1.39404258376459e-16	PT
CLCN5	4.69531553252146e-21	-0.505344203086556	0.295	0.407	1.39601121412928e-16	PT
ANKAR	4.7395550110637e-21	-0.475094361053122	0.119	0.215	1.40916449588946e-16	PT
HNRNPM	4.74879538851741e-21	-0.447676147724221	0.187	0.29	1.411911844914e-16	PT
AC087482.1	4.84573479899135e-21	-3.03094630012898	0.334	0.447	1.44073387043611e-16	PT
CABIN1	4.8745238553848e-21	-0.890194991961485	0.213	0.319	1.44929343268301e-16	PT
PPARD	5.14536823512955e-21	-2.46477723046171	0.074	0.158	1.52982088366872e-16	PT
PDE7A	5.1664890201629e-21	-16.3413795793458	0.451	0.564	1.53610051547483e-16	PT
NFYC	5.20374786293525e-21	-0.992431912222902	0.183	0.29	1.54717831460791e-16	PT
ATF6	5.28255615506728e-21	-0.28913611315633	0.17	0.273	1.5706095960246e-16	PT
SKI	5.32736396623366e-21	-0.713722072647651	0.119	0.215	1.58393185444059e-16	PT
MAPK1IP1L	5.36043442185976e-21	-0.39470260201036	0.116	0.21	1.59376436230735e-16	PT
PIK3C2A	5.44050449374837e-21	-0.748824208707878	0.24	0.347	1.61757079608127e-16	PT
NRDC	5.49928803221866e-21	-0.901263453836828	0.195	0.3	1.63504831773925e-16	PT
C2CD5	5.65080693860727e-21	-0.638546139076499	0.159	0.26	1.68009791898671e-16	PT
KHDRBS2	5.67190759626322e-21	-6.00674728357895	0.227	0.337	1.68637156652098e-16	PT
VEGFA	5.77788269259021e-21	-0.486647789893414	0.137	0.234	1.71788008216092e-16	PT
BBOX1	5.7979626352323e-21	5.03389742225423	0.366	0.489	1.72385025070727e-16	PT
TCAIM	5.84496972807724e-21	-2.72356389216417	0.221	0.327	1.73782639955193e-16	PT
TRPC7-AS1	5.91933090006042e-21	-0.573157811006222	0.102	0.194	1.75993546320596e-16	PT
NPIPB5	6.40809352290345e-21	-0.580820555842215	0.179	0.284	1.90525436622965e-16	PT
OR2T11	6.48751653766513e-21	0.979444650675088	0.136	0.235	1.9288684169786e-16	PT
LIMS1	6.6706739687544e-21	2.11876917904789	0.236	0.347	1.98332478439006e-16	PT
ATAD2B	6.7050006992458e-21	-0.539796318130561	0.214	0.318	1.99353080789976e-16	PT
ZER1	6.79717742605962e-21	-0.660256522226304	0.212	0.317	2.02093679231604e-16	PT
ZMIZ1	6.83450285546895e-21	1.89753049699929	0.172	0.277	2.03203438898803e-16	PT
NMNAT3	7.09498458663434e-21	-10.0981336166139	0.113	0.205	2.10948081729812e-16	PT
ETV6	7.09549170670423e-21	-1.91745131534285	0.263	0.372	2.1096315942373e-16	PT
RSRC1	7.53600597136857e-21	-0.287585131720827	0.195	0.3	2.2406052954073e-16	PT
ZC3H7A	7.80123362134571e-21	-0.544159784977479	0.174	0.276	2.31946278029851e-16	PT
RBM5	8.06917085682769e-21	-0.434287085487637	0.194	0.3	2.39912587915201e-16	PT
NSD2	8.61178269502507e-21	-0.821549715266182	0.146	0.244	2.56045523088485e-16	PT
UPB1	8.65493879143617e-21	-6.02187984987132	0.247	0.356	2.5732864014698e-16	PT
CHD7	8.65644399058546e-21	-0.357262871699825	0.22	0.327	2.57373392728087e-16	PT
TNRC6C	9.19787724831628e-21	-0.472217381746467	0.12	0.214	2.7347128634694e-16	PT
EVC	9.53072176687624e-21	-0.676862550370909	0.205	0.312	2.83367419572764e-16	PT
PECR	9.53555738997211e-21	0.950364193702648	0.169	0.27	2.83511192318651e-16	PT
UMAD1	9.62780663330884e-21	1.83019920606322	0.235	0.348	2.86253946821538e-16	PT
RSPRY1	9.63621765938261e-21	-0.405952107967208	0.11	0.202	2.86504023448764e-16	PT
RABEP1	9.65131873077939e-21	-0.304872209877108	0.22	0.325	2.86953008503533e-16	PT
FOXK1	9.88008354847008e-21	-0.589599486534319	0.193	0.297	2.93754644063112e-16	PT
SMG6	9.94952205725487e-21	-0.493814357311245	0.282	0.391	2.95819189806302e-16	PT
CCNL1	9.99041490099674e-21	-1.41091848760723	0.195	0.301	2.97035015836435e-16	PT
SEC23A	1.00384045924563e-20	-0.777266344052237	0.149	0.247	2.98461845342911e-16	PT
ALDH1L1	1.00829672258439e-20	-1.65413787296064	0.367	0.479	2.99786781558792e-16	PT
HIF1A	1.10738472536773e-20	14.9467925038016	0.208	0.312	3.29247626546333e-16	PT
EYA3	1.11694011802382e-20	-1.03845548913477	0.22	0.327	3.32088635890843e-16	PT
NEK1	1.1279394405839e-20	-0.905822007807003	0.196	0.302	3.35358954474405e-16	PT
SLC16A12	1.13783919657577e-20	-38.0160658274101	0.582	0.69	3.38302349925909e-16	PT
MANBA	1.18040688116635e-20	-0.683721336138493	0.114	0.208	3.50958573908378e-16	PT
FBXL5	1.19225107414592e-20	-0.529768151061598	0.215	0.321	3.54480089365066e-16	PT
ARFGEF2	1.20272119239352e-20	-0.764048068768373	0.222	0.331	3.57593064922441e-16	PT
MAT2A	1.20420956853953e-20	-2.19786586960953	0.131	0.228	3.58035588918172e-16	PT
CNN3	1.22496428670221e-20	-0.449465653518131	0.164	0.264	3.64206381722302e-16	PT
SENP5	1.22972986655514e-20	-0.39706305960256	0.203	0.311	3.65623283924175e-16	PT
AFG3L2	1.2351988654952e-20	-0.26252387449597	0.132	0.227	3.67249326689032e-16	PT
GPR135	1.26139517631898e-20	-0.845843567672116	0.112	0.204	3.75038013823158e-16	PT
TRIP4	1.27327700536115e-20	-1.07355794113338	0.208	0.313	3.78570719233976e-16	PT
MAPK6	1.27971984256212e-20	-0.443691392610718	0.161	0.262	3.80486303590569e-16	PT
RBPJ	1.33073877659524e-20	-1.03026948926073	0.182	0.284	3.95655253057296e-16	PT
PRKACB	1.39210828286281e-20	-0.629567858373958	0.122	0.217	4.13901634660772e-16	PT
SRSF5	1.45926956252633e-20	-0.571165506727726	0.213	0.318	4.33870026330328e-16	PT
RIPOR3	1.50713818743659e-20	-5.30413990815274	0.133	0.227	4.48102325888646e-16	PT
MYCBP2	1.50735087457797e-20	0.855627877255606	0.336	0.446	4.48165562029523e-16	PT
ZCCHC14	1.54441790310691e-20	6.96174071604015	0.202	0.308	4.59186330951746e-16	PT
ACAP2	1.5650007614086e-20	-0.751498007432493	0.186	0.289	4.65306026382005e-16	PT
KCTD3	1.57443772008517e-20	-1.26170196129453	0.13	0.225	4.68111822935722e-16	PT
PCGF5	1.72873748500624e-20	-0.460983186296652	0.192	0.296	5.13988229042056e-16	PT
RPS6KC1	1.85524955162253e-20	-0.278642422337773	0.161	0.262	5.5160279668841e-16	PT
SCYL2	1.89245937121153e-20	-0.619230017343268	0.161	0.261	5.62666020248613e-16	PT
ATP6V1H	1.91717248644523e-20	-0.845701814032123	0.205	0.308	5.70013723669897e-16	PT
ZNF251	1.96019007718269e-20	-0.276465957648076	0.161	0.26	5.82803713747956e-16	PT
MFHAS1	1.97750315802406e-20	-2.03773051703799	0.234	0.341	5.87951238943714e-16	PT
INPP5B	2.00492232127827e-20	-0.641323029395515	0.19	0.295	5.96103504562456e-16	PT
TOGARAM1	2.00896380977863e-20	-0.466159417851567	0.184	0.288	5.97305119923382e-16	PT
CPPED1	2.01406090912296e-20	-0.519507402840291	0.204	0.311	5.98820589500439e-16	PT
UBE2D3	2.02099747332178e-20	-0.790965732688832	0.268	0.379	6.0088296876803e-16	PT
LATS2	2.10910889598795e-20	-0.444349124376646	0.158	0.258	6.27080256955137e-16	PT
UBXN4	2.22602772589043e-20	-0.444366007572639	0.168	0.269	6.61842563461744e-16	PT
EWSR1	2.26009946503043e-20	-0.494106327854761	0.172	0.274	6.71972772942848e-16	PT
SPART	2.27403647618397e-20	-0.542514957255489	0.178	0.28	6.76116525099017e-16	PT
AC005208.1	2.32369603841536e-20	-2.7232578288577	0.243	0.352	6.90881306141653e-16	PT
SEC24B	2.34736970584954e-20	-0.430667637775426	0.179	0.279	6.97919960943185e-16	PT
TSPAN1	2.36629255602172e-20	-1.06297954333097	0.098	0.186	7.03546102756378e-16	PT
TMEM176B	2.43227588715325e-20	-0.623913773753004	0.137	0.232	7.23164266768404e-16	PT
ASXL1	2.4841114850001e-20	-2.2719808075044	0.271	0.376	7.3857602672023e-16	PT
CHKA	2.49295783677653e-20	-0.635854728733005	0.19	0.292	7.41206224030397e-16	PT
USP15	2.49464608108837e-20	-0.851630829704938	0.243	0.349	7.41708172829195e-16	PT
TIMM23B	2.50047731137642e-20	-4.52257426783906	0.421	0.53	7.43441914218436e-16	PT
AKAP11	2.52325571164109e-20	-0.263880191382579	0.137	0.235	7.50214388185128e-16	PT
ZYG11B	2.60815465474172e-20	-0.598891942039383	0.162	0.262	7.75456541947808e-16	PT
CD99	2.60875610550253e-20	-0.263451369269727	0.047	0.121	7.75635365288011e-16	PT
AQP1	2.65673903483967e-20	-11.2557869346674	0.189	0.291	7.8990164983853e-16	PT
SPNS2	2.69910817670721e-20	-3.47787723937788	0.179	0.278	8.02498843098587e-16	PT
CNOT1	2.73479709920055e-20	-0.569765410402012	0.185	0.287	8.13109873534307e-16	PT
GDAP1	2.8303464729955e-20	-1.15779206680264	0.111	0.202	8.41518613351022e-16	PT
YWHAE	2.86262283636426e-20	-1.02088377990585	0.308	0.417	8.51115021707823e-16	PT
SS18	2.87427375825596e-20	-0.330819207637902	0.11	0.201	8.54579073804662e-16	PT
PDZK1IP1	2.89614931146722e-20	-4.27187320866517	0.247	0.354	8.61083113285434e-16	PT
RASSF8	2.95137386451588e-20	-1.72159873749359	0.242	0.352	8.77502477397862e-16	PT
HNRNPU	3.01635093262227e-20	-0.591043121462346	0.253	0.36	8.96821459287253e-16	PT
CAB39	3.04440060365169e-20	-0.82817595817601	0.211	0.313	9.05161187477719e-16	PT
DNAJC11	3.07573964838734e-20	-0.530240045225298	0.236	0.345	9.14478912258524e-16	PT
AATF	3.13790721409566e-20	-0.588713873851844	0.155	0.253	9.3296257289492e-16	PT
OTUD7B	3.24879439304281e-20	-0.339956773872623	0.176	0.278	9.65931548939488e-16	PT
ZNRF2	3.28039031044806e-20	-1.96537611523659	0.136	0.233	9.75325647102418e-16	PT
PHYHIPL	3.33619510238428e-20	-5.51928060993304	0.213	0.319	9.91917527840896e-16	PT
PABPN1	3.34505730878938e-20	-0.327784659479845	0.127	0.221	9.94552439049259e-16	PT
YES1	3.51147063863824e-20	-0.419109796874984	0.147	0.244	1.04403045027992e-15	PT
PCBD2	3.52662185518643e-20	0.978053233961715	0.172	0.274	1.04853520998403e-15	PT
MAP3K5	3.87846980038388e-20	-15.4945341524163	0.28	0.386	1.15314664105013e-15	PT
CDK19	3.9055603748853e-20	-2.17789994102095	0.2	0.301	1.1612012106609e-15	PT
VEZT	3.90817217511939e-20	-0.372331081572019	0.173	0.276	1.1619777511065e-15	PT
EFHD1	4.00087078075703e-20	-1.06222207907241	0.184	0.286	1.18953890053468e-15	PT
PRPF4B	4.07951190520366e-20	-0.95622967122374	0.237	0.343	1.21292047965515e-15	PT
MAEA	4.09478384493174e-20	-0.425228393471811	0.115	0.206	1.21746113277511e-15	PT
SKAP2	4.2145970128342e-20	-1.18209290540776	0.225	0.332	1.25308398385587e-15	PT
SNX13	4.26877687880539e-20	-0.412627620633141	0.155	0.254	1.26919274160642e-15	PT
PPM1H	4.39444012437118e-20	1.99233828842759	0.24	0.348	1.30655493777804e-15	PT
IRAK1BP1	4.43849292115341e-20	-0.912841799811366	0.129	0.221	1.31965271531733e-15	PT
CADPS2	4.44495846603383e-20	-5.95883462074393	0.302	0.415	1.32157505112118e-15	PT
TBC1D1	4.50386619036805e-20	-0.898429727084509	0.24	0.346	1.33908949572023e-15	PT
MAPKAPK2	4.51787810438815e-20	-0.402785883586586	0.125	0.218	1.34325551799668e-15	PT
ARMC8	4.66469529695529e-20	-0.554615915573225	0.161	0.26	1.38690720569075e-15	PT
ZNF33B	4.93609353785738e-20	-1.41596348678809	0.226	0.331	1.46759933067576e-15	PT
EPS15L1	5.00131403402609e-20	-0.481990956462728	0.211	0.319	1.48699068859664e-15	PT
HDLBP	5.06285066983831e-20	-0.776519511150296	0.17	0.269	1.50528676115633e-15	PT
MAP3K1	5.23250220367519e-20	-1.7275430331433	0.18	0.282	1.55572755519671e-15	PT
ZRANB2	5.54629438949856e-20	-0.454184257647713	0.195	0.3	1.64902424788571e-15	PT
CTDSPL2	5.87610359135197e-20	-0.474865787849489	0.162	0.262	1.74708311978077e-15	PT
ATP6V1A	5.93725442745901e-20	-0.63897292820616	0.153	0.25	1.76526448637211e-15	PT
LMBRD1	6.17162023101229e-20	-0.690221684837489	0.167	0.266	1.83494612708457e-15	PT
CMSS1	6.64405494618612e-20	-1.66222498140554	0.106	0.195	1.97541041660006e-15	PT
SLC39A14	6.70556992810935e-20	-4.26688249160963	0.158	0.256	1.99370005102547e-15	PT
SNX9	6.78189805606593e-20	-0.914442698200932	0.192	0.297	2.01639393002952e-15	PT
KPNA1	6.80832428791516e-20	-0.459865705936611	0.13	0.224	2.02425097728294e-15	PT
ASPH	6.85890484025917e-20	-0.688790072181452	0.163	0.261	2.03928958710585e-15	PT
FAM177A1	6.92346730604796e-20	-1.11604604705626	0.195	0.297	2.05848529943418e-15	PT
PPARGC1B	6.98634751110961e-20	-0.941194080380641	0.087	0.172	2.07718084200311e-15	PT
COTL1	7.14110178089641e-20	-5.93656241040651	0.114	0.203	2.12319238149612e-15	PT
CTTN	7.30754539107419e-20	-0.465743602993384	0.175	0.276	2.17267939567418e-15	PT
CMC1	7.54682115105694e-20	-0.484689787050935	0.124	0.216	2.24382086463225e-15	PT
ENTPD5	7.78628143548463e-20	-0.945383271110924	0.233	0.339	2.31501719639829e-15	PT
SCAF11	7.82055410729728e-20	-0.360744311861098	0.323	0.432	2.32520714718163e-15	PT
RANBP9	7.92904771171098e-20	1.88297165735591	0.147	0.243	2.35746446564591e-15	PT
KDM3B	8.10537647677777e-20	-0.516748499506624	0.174	0.275	2.40989053407557e-15	PT
PMM2	8.13664673130546e-20	-0.603518382616197	0.142	0.239	2.41918780615174e-15	PT
ACACA	8.38455814415106e-20	-1.38071059679006	0.184	0.282	2.49289682741899e-15	PT
TRIP11	8.67672891006196e-20	-0.281677402511178	0.237	0.345	2.57976503953962e-15	PT
LINC01184	8.79462156844883e-20	-2.59844726244739	0.152	0.249	2.61481688473121e-15	PT
LINC01060	8.99423594035364e-20	2.74974029247299	0.453	0.561	2.67416622978594e-15	PT
XPNPEP3	9.26862648191426e-20	-0.36343147479636	0.117	0.209	2.75574802560275e-15	PT
SNX24	9.35965499116461e-20	-0.769721083546407	0.19	0.29	2.78281262197306e-15	PT
OXSR1	9.37756177312614e-20	-0.548757318536662	0.165	0.262	2.78813666638586e-15	PT
GABPB1-AS1	9.41093010236276e-20	-0.496686690053208	0.123	0.214	2.7980577380345e-15	PT
LAMC1	9.41317278825112e-20	-1.21106811377992	0.122	0.214	2.79872453340282e-15	PT
SLC30A8	9.65206779523196e-20	-37.8089283078608	0.13	0.222	2.86975279687837e-15	PT
JAK1	9.92962689953077e-20	0.54873729704307	0.254	0.363	2.95227666976849e-15	PT
ABHD6	1.03425880001173e-19	-1.25834116396222	0.226	0.33	3.07505826419488e-15	PT
HDAC4	1.04894065619787e-19	-1.07903584767312	0.151	0.246	3.11871035900751e-15	PT
C4orf19	1.05036655738158e-19	-5.99485148743893	0.243	0.349	3.12294984840691e-15	PT
HS2ST1	1.05210711573776e-19	-0.777263515155434	0.164	0.263	3.1281248765115e-15	PT
GPX3	1.06154543251922e-19	-161.889963340008	0.663	0.76	3.15618687996615e-15	PT
NUBPL	1.07023923947925e-19	2.0482578668927	0.229	0.332	3.1820353068197e-15	PT
TRRAP	1.07969567137766e-19	-0.776052761677391	0.224	0.329	3.21015117014005e-15	PT
SENP2	1.10340100052866e-19	-0.399384109931357	0.107	0.196	3.28063185477182e-15	PT
GLYATL1	1.10778046254433e-19	-1.67568729752595	0.18	0.283	3.29365287123681e-15	PT
MOB1B	1.11393919856404e-19	-10.1508412056895	0.179	0.279	3.3119640251706e-15	PT
IFT43	1.16356029557552e-19	-0.317707988398837	0.177	0.279	3.45949747080514e-15	PT
PTGES3	1.16994591518948e-19	-0.542981846229245	0.163	0.26	3.47848319504136e-15	PT
ADAMTS9-AS2	1.18938269804472e-19	-4.63263816312124	0.348	0.456	3.53627263782657e-15	PT
KIAA0556	1.19454315004004e-19	-0.54137869325144	0.152	0.249	3.55161569369903e-15	PT
SMTNL2	1.19903477144529e-19	-0.393859328042117	0.119	0.209	3.56497018246113e-15	PT
ANKRD28	1.21008452656747e-19	-0.86382617735083	0.208	0.31	3.5978233143904e-15	PT
MOB3B	1.21998511631578e-19	-3.395341191507	0.164	0.262	3.62725974783008e-15	PT
BAIAP2L2	1.2264066259036e-19	-0.34562553973224	0.124	0.216	3.64635218013659e-15	PT
ANKS1A	1.24817025247815e-19	-5.3330922779332	0.254	0.362	3.71105979466805e-15	PT
EDA	1.27661928885542e-19	1.28642770625716	0.223	0.329	3.79564446962494e-15	PT
ZNF780B	1.27883799639703e-19	-0.595878434349166	0.217	0.32	3.80224113088766e-15	PT
PDE3B	1.29796417566286e-19	-4.60656032196894	0.147	0.241	3.85910708708082e-15	PT
CLEC16A	1.31310927253005e-19	-0.391835296411212	0.195	0.299	3.90413648908635e-15	PT
SLC6A12	1.36326102296449e-19	-0.361382660896169	0.134	0.227	4.05324767347802e-15	PT
ADGRA3	1.36367855508531e-19	-1.20953215676036	0.182	0.281	4.05448907997965e-15	PT
ASPA	1.38572054814212e-19	-1.01382645679064	0.27	0.378	4.12002433373615e-15	PT
DCUN1D4	1.38618232658368e-19	-0.76359161181181	0.196	0.298	4.1213972933986e-15	PT
MACC1	1.39967323145438e-19	-19.052203518207	0.219	0.319	4.16150845176015e-15	PT
C7orf50	1.40567053643534e-19	-0.410222109591853	0.13	0.221	4.17933963892956e-15	PT
RNF215	1.47371810063745e-19	-0.3172695139332	0.08	0.161	4.38165865681528e-15	PT
TM2D1	1.47997603873201e-19	-0.306481577988077	0.104	0.192	4.40026475835801e-15	PT
CTNNB1	1.54035415949908e-19	-1.19249194689572	0.202	0.305	4.57978098702266e-15	PT
ACER3	1.55951920247293e-19	4.3478857451015	0.172	0.272	4.6367624927925e-15	PT
DERA	1.64307243780638e-19	-0.581514642629704	0.205	0.309	4.88518297208594e-15	PT
GRAMD1C	1.65439254003415e-19	-0.382069774759721	0.123	0.214	4.91883990002954e-15	PT
HSP90AA1	1.67182834714985e-19	-6.00369286503198	0.317	0.42	4.97068004174593e-15	PT
DLGAP1	1.76865847719506e-19	-10.3935363995787	0.174	0.269	5.25857538439635e-15	PT
SCP2	1.87532036966243e-19	-1.61619966679761	0.238	0.343	5.57570252308032e-15	PT
SLC12A7	1.89663111526102e-19	-0.439757051532991	0.141	0.235	5.63906363189408e-15	PT
OSBPL6	1.9340409526674e-19	2.60491122035175	0.11	0.199	5.75029056047073e-15	PT
SLC7A9	2.03052560010236e-19	-1.54900781559366	0.174	0.269	6.03715871422435e-15	PT
SLC25A16	2.07368199500515e-19	-1.00773865395724	0.261	0.365	6.16547130754932e-15	PT
SLC6A6	2.11022453822653e-19	-5.36631051216552	0.11	0.197	6.27411959705512e-15	PT
CAMSAP2	2.11757420477137e-19	-0.275843398001958	0.146	0.242	6.29597162562622e-15	PT
SPTLC2	2.14299596846394e-19	-1.61977993222235	0.152	0.248	6.37155561343698e-15	PT
ZNF586	2.15057625018505e-19	-0.701931255097026	0.14	0.232	6.39409330705019e-15	PT
PEBP1	2.16490012291127e-19	-0.906169418127986	0.268	0.374	6.43668104543978e-15	PT
TRIM38	2.17852619638054e-19	-1.05296591328816	0.163	0.263	6.47719408707861e-15	PT
GTF2IRD1	2.18559478922924e-19	-2.23103150663888	0.211	0.312	6.49821042733639e-15	PT
DENND5A	2.19064317264062e-19	-0.388965406975117	0.138	0.231	6.51322028089508e-15	PT
KIAA1328	2.21181943213505e-19	1.90759989735376	0.177	0.275	6.57618153562392e-15	PT
ARMH3	2.23436100829588e-19	-0.426912856473004	0.233	0.335	6.64320214986532e-15	PT
RNF169	2.23961605771026e-19	-0.6022898219292	0.147	0.24	6.65882646278415e-15	PT
ZNF44	2.40215815267368e-19	-0.833237702232196	0.225	0.326	7.1420966195294e-15	PT
DOCK4	2.47513499760125e-19	-2.16144417264713	0.259	0.363	7.35907137486804e-15	PT
GSAP	2.5068494572649e-19	0.66459418869408	0.142	0.237	7.45336480634e-15	PT
TMEM260	2.5656796797598e-19	-0.339910169854569	0.118	0.209	7.62827882386183e-15	PT
ZFP36L1	2.63921425466664e-19	-1.09184596183496	0.16	0.258	7.84691182197485e-15	PT
LRP6	2.73244500070466e-19	-0.671018923312763	0.198	0.297	8.12410547609511e-15	PT
ARHGAP35	2.90050225859685e-19	-0.812035282398841	0.221	0.327	8.62377331526015e-15	PT
PLD3	2.9433264719327e-19	-0.479061950686499	0.159	0.255	8.7510982663503e-15	PT
ATP8B4	2.97560239419155e-19	-2.40674975710698	0.204	0.306	8.84706103841033e-15	PT
C12orf75	2.98872261794609e-19	-9.18440756289938	0.187	0.288	8.88607008767732e-15	PT
AC105402.3	3.02850181528357e-19	-85.3105430637839	0.286	0.195	9.00434159720111e-15	PT
PTBP3	3.05433172540129e-19	-10.1141193705013	0.178	0.277	9.08113908596313e-15	PT
TOM1L1	3.15824190820634e-19	-2.08918482504403	0.262	0.364	9.3900848414791e-15	PT
ZFHX3	3.17052549498907e-19	-0.71889011867024	0.174	0.272	9.42660640170152e-15	PT
ECPAS	3.17460712834942e-19	-0.785411377270261	0.23	0.335	9.4387419140085e-15	PT
EFCAB11	3.33895792412551e-19	-0.670067560594302	0.062	0.138	9.92738970000996e-15	PT
HSP90B1	3.46467323451604e-19	-2.60285666341036	0.187	0.283	1.03011664608631e-14	PT
FRK	3.4980772604214e-19	-0.583678752989099	0.216	0.322	1.04004833106849e-14	PT
MAST3	3.5178159122207e-19	-0.483578894027294	0.101	0.188	1.04591702702146e-14	PT
PHLDB1	3.60477250430428e-19	-1.05271967385509	0.148	0.24	1.07177096097975e-14	PT
METTL9	3.9027915399491e-19	-0.497834678254945	0.185	0.286	1.16037798065767e-14	PT
YBX3	3.9147963213285e-19	-1.8944649169346	0.237	0.336	1.16394724225739e-14	PT
FNBP4	3.96472378347636e-19	-0.657469401105831	0.223	0.323	1.17879167530319e-14	PT
EPG5	3.96474703771874e-19	-0.359846253055222	0.15	0.245	1.17879858925454e-14	PT
MOK	4.14690349383458e-19	-0.663981204609851	0.194	0.296	1.2329573467869e-14	PT
HKDC1	4.18481580930007e-19	10.3572322393589	0.101	0.186	1.2442294364211e-14	PT
TMEM106A	4.19802208800187e-19	-0.656223828381407	0.196	0.295	1.24815592720472e-14	PT
OPA3	4.21573280888919e-19	-0.367967696370613	0.115	0.203	1.25342167873894e-14	PT
SLC44A1	4.34739905395404e-19	-1.4001366342389	0.181	0.276	1.29256868672161e-14	PT
WDR37	4.36025152507483e-19	-0.465137697380909	0.153	0.248	1.29638998343525e-14	PT
NUTM2B-AS1	4.3933731572649e-19	-0.301021922522881	0.199	0.298	1.306237707118e-14	PT
AC011287.1	4.64310885563787e-19	-12.657872102407	0.057	0.129	1.38048912495825e-14	PT
WBP1L	4.73453874079878e-19	-0.628589887821548	0.26	0.366	1.40767305841429e-14	PT
MAP4K4	4.94257964794353e-19	-12.709287997709	0.178	0.276	1.46952778092657e-14	PT
CFAP69	4.95323066578828e-19	-0.566236347960406	0.147	0.241	1.47269454155217e-14	PT
ARIH2	5.10808613931165e-19	-0.481126161477959	0.155	0.249	1.51873617094014e-14	PT
AC005726.1	5.42081214947929e-19	-6.17195834446751	0.185	0.286	1.61171586828318e-14	PT
PEX14	5.52362973443599e-19	-0.515956903483962	0.199	0.301	1.64228559264251e-14	PT
DAAM1	5.63259233091074e-19	-0.521583277016017	0.124	0.213	1.67468235182638e-14	PT
RIN2	5.7218404321264e-19	-2.03550324454714	0.327	0.436	1.70121759727982e-14	PT
MTFR1	5.89553421311902e-19	-0.473046138858143	0.17	0.267	1.75286023224455e-14	PT
SFXN2	5.99241209325149e-19	-0.766751628836779	0.174	0.271	1.78166396356553e-14	PT
GPR89B	6.03961169223891e-19	-0.75959104806437	0.126	0.218	1.79569734833647e-14	PT
MFSD4B	6.08736662925024e-19	-0.349876619805477	0.177	0.276	1.80989584620868e-14	PT
PI4KA	6.13462164881511e-19	-0.379041467738696	0.195	0.295	1.82394570862571e-14	PT
WNK1	6.31223352177097e-19	-0.864971532246299	0.299	0.402	1.87675327069295e-14	PT
TTC7B	6.45262482818767e-19	-3.47292512709604	0.19	0.289	1.91849441391676e-14	PT
CNOT2	6.75165752878653e-19	-0.784130043932844	0.196	0.293	2.00740281645881e-14	PT
SMG7	6.93030778333117e-19	-0.622454975639006	0.159	0.253	2.06051911014002e-14	PT
CYFIP1	6.96398825322249e-19	-0.437900670817743	0.144	0.237	2.07053298744811e-14	PT
JARID2	7.05472021017317e-19	-0.772814587686665	0.234	0.335	2.09750941288869e-14	PT
ACO1	7.11233272668476e-19	1.32687364232798	0.216	0.32	2.11463876629791e-14	PT
CMC2	7.37164996595715e-19	-0.45021217363946	0.091	0.174	2.19173896787838e-14	PT
SLCO4C1	7.5378818495784e-19	0.435693271208535	0.169	0.27	2.24116303151665e-14	PT
ABI1	7.72137832600385e-19	-0.900218481203872	0.169	0.266	2.29572020388746e-14	PT
CCDC93	7.86002147384482e-19	-0.589875861456599	0.152	0.245	2.33694158460354e-14	PT
PKIG	8.53051547177557e-19	-0.39650141417912	0.141	0.232	2.53629286006831e-14	PT
LINC01788	9.44970591863241e-19	1.76002903045523	0.176	0.271	2.80958656372779e-14	PT
RAB6A	9.57350432293457e-19	-0.776009706560472	0.224	0.325	2.84639430529491e-14	PT
TMEM67	9.71351178119175e-19	-0.339527208755217	0.079	0.159	2.88802132278393e-14	PT
CEP95	9.95322958785783e-19	-0.41316298468251	0.147	0.241	2.95929422106189e-14	PT
AC027644.4	1.05517339682238e-18	-2.01945604068038	0.164	0.258	3.13724154343229e-14	PT
RFX3	1.06063904403309e-18	-0.698945529782149	0.183	0.282	3.15349200571917e-14	PT
KANTR	1.09216987583923e-18	-0.737304706806225	0.206	0.307	3.24723947484519e-14	PT
LRRC37A3	1.14013290207109e-18	-3.02855795696812	0.258	0.357	3.38984314443776e-14	PT
MPRIP	1.15833964410823e-18	-0.4048086416648	0.169	0.265	3.44397542986258e-14	PT
SCFD1	1.16087677762346e-18	-0.612312759567501	0.151	0.245	3.45151883523007e-14	PT
TMOD3	1.16176072181697e-18	-0.334619695258133	0.183	0.28	3.45414697810621e-14	PT
ELL2	1.18482657193363e-18	-21.5107171978698	0.253	0.351	3.52272636367307e-14	PT
UNC13B	1.18922429964109e-18	1.89423327727747	0.244	0.347	3.53580168769289e-14	PT
STRBP	1.20458421226702e-18	-2.54263642523786	0.21	0.312	3.58146977991231e-14	PT
NECTIN3	1.22717153041566e-18	-1.2508044202136	0.151	0.245	3.64862639423184e-14	PT
ZNF277	1.24894432503803e-18	-0.304750057850747	0.146	0.24	3.71336126720308e-14	PT
UBE3D	1.26824694199906e-18	-0.488555937321348	0.127	0.218	3.7707518079516e-14	PT
ERGIC1	1.2723486970379e-18	-0.547729671340448	0.178	0.274	3.78294714603308e-14	PT
KLHL22	1.28596029916338e-18	-0.461493898921302	0.121	0.208	3.82341716147256e-14	PT
ACACB	1.29381254098006e-18	-0.645273216097759	0.364	0.474	3.84676344684191e-14	PT
ZNF451	1.36062624699389e-18	-0.316880427412501	0.157	0.251	4.04541395756224e-14	PT
LIN7A	1.36825569179609e-18	-1.13815581419793	0.124	0.213	4.06809782284814e-14	PT
SNX6	1.39964289496048e-18	-0.458402126454981	0.155	0.247	4.1614182552965e-14	PT
ARID3A	1.41484527923113e-18	-0.633857322176159	0.068	0.142	4.20661798420998e-14	PT
ARHGEF11	1.45607588648259e-18	-1.94003403355359	0.179	0.277	4.32920482569003e-14	PT
WASL	1.49724335644173e-18	0.580962751219404	0.152	0.246	4.45160394737255e-14	PT
LPIN2	1.58852156516891e-18	-3.17103522051621	0.182	0.279	4.72299231756021e-14	PT
ABLIM3	1.58853249420171e-18	-3.31448284111955	0.153	0.244	4.72302481176051e-14	PT
CARMIL1	1.59762311131254e-18	0.579704671566959	0.238	0.34	4.75005303455446e-14	PT
THUMPD3-AS1	1.67821054291644e-18	-0.347780939553726	0.091	0.172	4.98965558619915e-14	PT
RAF1	1.6822109611047e-18	-0.485744985271069	0.152	0.244	5.0015496295565e-14	PT
FCHO2	1.70661137070868e-18	-0.504543250529625	0.173	0.27	5.07409692739104e-14	PT
CAPN7	1.79132240895839e-18	-0.40881241040747	0.153	0.245	5.32595978631508e-14	PT
PLXNB2	1.80701197206989e-18	-0.473763412413767	0.136	0.226	5.37260799535821e-14	PT
SLC2A2	1.82184102042937e-18	-7.636993274956	0.085	0.163	5.41669772194061e-14	PT
ZZEF1	1.87983252417512e-18	-0.433464710085941	0.165	0.262	5.58911806087748e-14	PT
MCM9	1.91717077388521e-18	-0.698738631604204	0.12	0.207	5.70013214491552e-14	PT
DMTF1	1.96673704274866e-18	-0.526173312607176	0.172	0.269	5.84750257550032e-14	PT
NACC2	1.96805598535428e-18	-0.36073081169194	0.092	0.172	5.85142405565535e-14	PT
R3HCC1L	2.01586464811337e-18	-0.279917376680515	0.129	0.218	5.99356877177066e-14	PT
PTK2B	2.0423139728665e-18	-1.84048688786762	0.121	0.206	6.07220790412666e-14	PT
LRRFIP1	2.04693244279915e-18	-1.3839792597356	0.247	0.347	6.08593953893042e-14	PT
PPP2CB	2.05130428562553e-18	-3.39238590449976	0.226	0.324	6.09893790202181e-14	PT
PITPNC1	2.17792269960574e-18	-11.8147359049393	0.336	0.434	6.47539977046778e-14	PT
SESTD1	2.2108712507872e-18	-2.65098424722184	0.184	0.283	6.57336240284051e-14	PT
NFKB1	2.22406838829985e-18	0.447573340143125	0.116	0.203	6.61260013209312e-14	PT
INTU	2.25327114839519e-18	-0.468145298182649	0.097	0.179	6.69942577840858e-14	PT
PSPC1	2.26070378415011e-18	-0.261529942503387	0.212	0.311	6.7215244910351e-14	PT
TRAPPC8	2.27034706549617e-18	-0.547207933951479	0.179	0.276	6.7501958951332e-14	PT
ASAP1	2.34719854397142e-18	-6.1857978437115	0.202	0.302	6.97869071093581e-14	PT
CAAP1	2.38466851310867e-18	-0.270649612253913	0.119	0.207	7.09009642317471e-14	PT
MLH3	2.4070612935678e-18	-0.449566902093365	0.175	0.271	7.15667463803579e-14	PT
TTC37	2.41478012014069e-18	-0.595659853576883	0.146	0.237	7.1796242532023e-14	PT
MGAT5	2.47280787514847e-18	-2.62401078362259	0.129	0.215	7.35215237439143e-14	PT
GTDC1	2.48839030899173e-18	-1.49144814335345	0.151	0.245	7.39848206669421e-14	PT
ADORA2A-AS1	2.50130286683285e-18	-1.49833484552763	0.187	0.282	7.43687368366742e-14	PT
CDC42SE2	2.51597916512538e-18	-1.28400877260813	0.238	0.341	7.48050925375079e-14	PT
NDST1	2.59755687192515e-18	-0.441172159081211	0.102	0.185	7.72305609160786e-14	PT
DCP1A	2.61807119702587e-18	-0.45824646673599	0.162	0.257	7.78404928299733e-14	PT
PPP2R2A	2.68680490437625e-18	-0.680635687790545	0.235	0.336	7.98840834169148e-14	PT
TJP1	2.70119932398062e-18	-0.757567744026299	0.205	0.305	8.03120583005917e-14	PT
WDFY2	2.73079294921286e-18	-0.409781541231283	0.139	0.229	8.11919359659967e-14	PT
NUCKS1	2.73971314436901e-18	-0.684843974755167	0.223	0.323	8.14571512083793e-14	PT
ACVR2A	2.88977800855529e-18	-0.40081568961598	0.107	0.192	8.5918879750366e-14	PT
AFMID	2.90161742872861e-18	-1.60032930664871	0.37	0.474	8.6270889390959e-14	PT
FBXO28	2.94453463141616e-18	-0.709542344584688	0.181	0.276	8.75469036612654e-14	PT
AC009133.1	2.9821452086182e-18	-0.343215330242261	0.076	0.153	8.86651413426364e-14	PT
SPG11	3.23024914556271e-18	-0.382276149149701	0.238	0.342	9.60417675958704e-14	PT
EXOC2	3.35278966973062e-18	1.61636570147395	0.126	0.214	9.96851424604309e-14	PT
KATNAL2	3.51476792548729e-18	-0.328897954331884	0.198	0.294	1.04501079960588e-13	PT
SLC35F5	3.62682431915493e-18	-0.793740067016925	0.201	0.296	1.07832740657115e-13	PT
UBE2G1	3.67019994527217e-18	-0.631087797956033	0.196	0.292	1.09122384772832e-13	PT
AC009060.1	3.79110021294322e-18	-0.493376118180972	0.171	0.266	1.12716991531228e-13	PT
LRP1B	3.80849999745194e-18	-2.98854752034958	0.155	0.242	1.13234321924241e-13	PT
NR3C2	3.95065466758512e-18	-13.031557862763	0.323	0.427	1.17460864576641e-13	PT
SLC25A30	4.0374305822159e-18	-0.52010720413973	0.093	0.173	1.20040886070443e-13	PT
CTSB	4.36102859263822e-18	-4.78923440724263	0.2	0.295	1.29662102116319e-13	PT
FP700111.1	4.47686572329519e-18	-1.198452111484	0.21	0.308	1.33106171685013e-13	PT
HLCS	4.59465531179541e-18	-0.555026070702529	0.171	0.266	1.36608291730301e-13	PT
CUL4A	4.62505925025301e-18	-0.317830018203092	0.156	0.248	1.37512261628522e-13	PT
MTCH2	4.62533336690238e-18	-0.557126080521783	0.167	0.261	1.37520411664741e-13	PT
TRAPPC12	4.64621413211483e-18	-0.576550271336231	0.173	0.267	1.38141238576038e-13	PT
ORC4	4.65787116854161e-18	-0.63879344609153	0.164	0.257	1.38487825583079e-13	PT
RAB3IP	4.66649079661496e-18	1.34085829619256	0.187	0.283	1.38744104364956e-13	PT
MACROD1	4.67598042549979e-18	-0.724210149759946	0.177	0.27	1.3902625001096e-13	PT
ZDHHC17	4.8800035858209e-18	-0.405955721528414	0.116	0.203	1.45092266613627e-13	PT
PAK2	4.94147139539922e-18	-0.847132697374722	0.149	0.241	1.4691982752801e-13	PT
PPIG	5.29410165882966e-18	-0.708842807499232	0.204	0.302	1.57404230520323e-13	PT
NVL	5.30961939312681e-18	-0.456664553206333	0.121	0.207	1.57865603796446e-13	PT
ARL8B	5.34030537745248e-18	-0.450322732904832	0.13	0.218	1.58777959482417e-13	PT
RRBP1	5.34952375422306e-18	-0.573313623127743	0.214	0.314	1.5905204026056e-13	PT
APC	5.67922430063947e-18	-0.338704575732723	0.111	0.196	1.68854696906613e-13	PT
CLSTN3	5.68081942120077e-18	-0.306737264706881	0.079	0.156	1.68902123031141e-13	PT
SPTAN1	5.90132908661412e-18	-0.446302494353881	0.162	0.255	1.75458316403211e-13	PT
FAM227B	6.13674435600058e-18	-0.691196985108544	0.106	0.188	1.82457683192609e-13	PT
XRRA1	6.13854898590233e-18	-0.714533677083394	0.136	0.224	1.82511338448848e-13	PT
ALDH2	6.29224285337839e-18	0.526873372774463	0.14	0.231	1.87080964516646e-13	PT
GRB2	6.34181582435186e-18	-1.08041990243916	0.176	0.271	1.88554868089629e-13	PT
PRKDC	6.58497380572068e-18	-0.266579505821138	0.164	0.257	1.95784441191687e-13	PT
PRPF40A	7.04685942157567e-18	-0.386786909544206	0.13	0.217	2.09517224322288e-13	PT
FOXK2	7.11147744595191e-18	-0.521740162422144	0.185	0.279	2.11438447423042e-13	PT
DNAJC15	7.11331703375825e-18	-42.4125623867589	0.13	0.217	2.114931420477e-13	PT
DCAKD	7.16440999794804e-18	-0.39862071502767	0.104	0.186	2.13012238058991e-13	PT
GNGT1	7.19300089914932e-18	28.5442033240364	0.101	0.182	2.13862302733508e-13	PT
DNAJC3	7.62434818759131e-18	-0.594532969311781	0.129	0.217	2.26687120313465e-13	PT
ZDHHC20	7.83248494982088e-18	-0.384588455722713	0.143	0.233	2.32875442528074e-13	PT
SCAP	7.8863930136797e-18	-0.272562124225513	0.131	0.219	2.34478237082725e-13	PT
DPYD	8.10832960434878e-18	2.76558773996282	0.251	0.35	2.41076855796498e-13	PT
ZNF69	8.26064110925875e-18	-1.57038843826661	0.291	0.388	2.45605381460481e-13	PT
PLS1	8.29663833611676e-18	-0.592585658472053	0.086	0.163	2.46675651009424e-13	PT
STX18	8.55375622697282e-18	-0.408234001534668	0.154	0.244	2.54320280140356e-13	PT
CPEB2	8.73174248463599e-18	0.848435709981272	0.198	0.294	2.59612167553197e-13	PT
TCF25	8.77523400424268e-18	-0.405898061993544	0.293	0.394	2.60905257414143e-13	PT
DAB1	8.89254213778267e-18	-0.278855827644065	0.123	0.21	2.64393062840554e-13	PT
MYRFL	8.99997238486844e-18	-0.446289176588845	0.045	0.111	2.67587178946909e-13	PT
GABRB3	9.53140414338625e-18	-3.81327688999995	0.073	0.147	2.8338770799116e-13	PT
CCDC66	9.54127246829124e-18	-0.45416169882296	0.148	0.236	2.83681113027235e-13	PT
GTF2E2	9.6120213944353e-18	-0.774915582284331	0.155	0.244	2.8578462009935e-13	PT
SEMA4B	9.92201998259453e-18	-0.921884457619698	0.098	0.178	2.950014981225e-13	PT
NEK11	1.00615921661943e-17	-0.558727101852803	0.139	0.227	2.99151258285289e-13	PT
UBR2	1.01351020711859e-17	-1.00750630483615	0.26	0.359	3.01336854780498e-13	PT
ACAA1	1.02497222299547e-17	-0.441644394750294	0.139	0.226	3.04744741341013e-13	PT
ARHGAP28	1.05896697597818e-17	-1.62565285590325	0.077	0.152	3.14852061297834e-13	PT
PNN	1.0617173661178e-17	-0.662327200152093	0.178	0.271	3.15669807294143e-13	PT
SBNO1	1.07688369090202e-17	-0.371161505455877	0.152	0.242	3.20179058978987e-13	PT
RAP1GDS1	1.09419693624018e-17	-0.602539355128008	0.147	0.237	3.2532663308293e-13	PT
PLCG2	1.09552825557783e-17	-0.601100741652057	0.195	0.289	3.25722460948401e-13	PT
MYO7B	1.12011689020042e-17	-0.644204823627217	0.186	0.279	3.3303315379439e-13	PT
PPIP5K2	1.12601209577493e-17	-0.342970634865586	0.171	0.264	3.34785916315802e-13	PT
STIM1	1.13865300158557e-17	-0.296206337705157	0.14	0.229	3.38544310431421e-13	PT
WDR6	1.15954680701564e-17	-0.443764470430297	0.146	0.235	3.44756456661889e-13	PT
AC090579.1	1.17396005842337e-17	-9.9915689776454	0.077	0.151	3.49041804570435e-13	PT
CCDC171	1.18554477932308e-17	-0.565863509395245	0.137	0.225	3.5248617378834e-13	PT
CERK	1.20202320910514e-17	-0.309389486384933	0.056	0.125	3.57385540531141e-13	PT
LMTK2	1.23359147547761e-17	-0.989204935181611	0.181	0.275	3.66771417489004e-13	PT
TRA2A	1.26875010341411e-17	-0.762545899007077	0.27	0.371	3.77224780747083e-13	PT
INTS6	1.29402941869892e-17	0.544063336127661	0.164	0.258	3.84740826767563e-13	PT
ECHDC1	1.30636985148673e-17	-0.483694400610939	0.148	0.238	3.88409884244034e-13	PT
AHCYL1	1.33526994976678e-17	-0.564693510869981	0.155	0.247	3.97002461464658e-13	PT
RSPH3	1.3354305562688e-17	-0.484160941482281	0.102	0.184	3.97050212989839e-13	PT
USP31	1.35370884062476e-17	-0.79665095446648	0.116	0.199	4.02484712494553e-13	PT
GNA12	1.40164096287242e-17	-0.477268489497284	0.138	0.227	4.16735891081227e-13	PT
MAPK8IP3	1.40333724697492e-17	-0.31188008368796	0.147	0.237	4.17240230270584e-13	PT
DSE	1.42936739278266e-17	-0.402467248927162	0.171	0.263	4.24979513222141e-13	PT
ABHD18	1.46052948231601e-17	-0.588844824051377	0.204	0.299	4.34244625682195e-13	PT
RBL2	1.47772016033921e-17	-0.407141414529727	0.134	0.222	4.39355758072053e-13	PT
PHF20L1	1.4832437168052e-17	-0.419518118228188	0.155	0.244	4.40998021880522e-13	PT
A1CF	1.50352009679085e-17	-1.27282507415979	0.15	0.24	4.47026595177855e-13	PT
LRRC1	1.50972662728604e-17	-3.22095170627123	0.121	0.205	4.48871920824685e-13	PT
CDK10	1.54294731152598e-17	-0.393704241087172	0.171	0.264	4.58749094662904e-13	PT
MGAM	1.55684739071165e-17	-3.3838695179182	0.208	0.303	4.62881866206388e-13	PT
RSU1	1.6084316284753e-17	-10.0966745044191	0.208	0.305	4.78218891778276e-13	PT
PREPL	1.62802988299271e-17	-0.522964821669655	0.151	0.239	4.84045844811394e-13	PT
PC	1.65476285076614e-17	-0.340617590167027	0.189	0.283	4.9199409078979e-13	PT
AKAP8L	1.68113607620527e-17	-0.37362089290855	0.236	0.331	4.9983537817735e-13	PT
BAIAP2	1.786242456179e-17	-4.9339182751846	0.238	0.333	5.3108560707114e-13	PT
PPM1L	1.79378882105386e-17	-6.95111603550268	0.176	0.268	5.33329292275734e-13	PT
FMO4	1.84427904238285e-17	-0.626664941893753	0.187	0.28	5.48341044881268e-13	PT
CWF19L2	1.85583313606394e-17	-0.511051473222664	0.234	0.333	5.51776308014531e-13	PT
RBP5	1.88526474330307e-17	-0.336935515933475	0.087	0.164	5.60526913478869e-13	PT
NUMA1	1.90757273063965e-17	-0.519450536196222	0.165	0.256	5.6715952427378e-13	PT
TRAF3IP1	1.9174325199507e-17	-0.422881645134741	0.126	0.213	5.70091036831743e-13	PT
SLC41A2	1.97259987791623e-17	-0.355549746452286	0.109	0.191	5.86493395702052e-13	PT
MCU	1.97734896801838e-17	-8.74982023821751	0.202	0.295	5.87905395171223e-13	PT
PPP1R16B	1.99590246013193e-17	0.749519426427961	0.295	0.397	5.93421719446424e-13	PT
METTL25	2.00511362135749e-17	-0.471944809531091	0.091	0.17	5.96160381902008e-13	PT
PSMD1	2.03380580390842e-17	-0.723394483373472	0.139	0.227	6.0469114161805e-13	PT
ASCC3	2.03417566160686e-17	1.74240285099593	0.152	0.243	6.04801107708951e-13	PT
TTC19	2.05447537480509e-17	-0.435342547084844	0.12	0.202	6.10836618437049e-13	PT
SENP7	2.07765824097671e-17	-0.434890767489258	0.123	0.207	6.17729348207195e-13	PT
FAM185A	2.08916534409121e-17	-0.382243126268821	0.143	0.233	6.21150640105199e-13	PT
CDYL	2.09192691036492e-17	-0.740655567754854	0.14	0.227	6.21971708989699e-13	PT
CWC27	2.13232117582262e-17	-0.35171037634631	0.116	0.201	6.3398173199558e-13	PT
SMARCB1	2.23820517539961e-17	-0.302326822582622	0.086	0.163	6.65463162749811e-13	PT
MAPT	2.270386699302e-17	-5.33882627259572	0.257	0.358	6.75031373436471e-13	PT
CCDC57	2.31527638830862e-17	-0.512575647672088	0.247	0.346	6.88377975771918e-13	PT
RAB3GAP2	2.39513602491444e-17	-0.354237845922473	0.193	0.286	7.12121842927561e-13	PT
HM13	2.40692176472478e-17	-0.435772435438179	0.119	0.202	7.15625979087972e-13	PT
MGAT4A	2.41932543254589e-17	-0.474475412289903	0.135	0.224	7.19313837604545e-13	PT
PALM	2.48424933898671e-17	-0.539744373488502	0.104	0.185	7.38617013467528e-13	PT
HIP1R	2.55380724750418e-17	-0.387433511809821	0.18	0.273	7.59297970827943e-13	PT
HIVEP2	2.63957253453662e-17	2.57731698924801	0.181	0.272	7.84797705968427e-13	PT
CNDP2	2.79964935734733e-17	-0.25347276838925	0.195	0.294	8.32391746926509e-13	PT
HNMT	2.80250144072818e-17	-0.551354292321751	0.142	0.229	8.33239728357304e-13	PT
AC093152.1	2.88090920819484e-17	-0.420181075117002	0.093	0.171	8.56551925780489e-13	PT
WDR26	2.89340215077027e-17	-0.314251807642949	0.161	0.25	8.60266327467017e-13	PT
KCNQ1	2.93311247561754e-17	1.3707718016673	0.114	0.196	8.72073001250607e-13	PT
CYFIP2	3.05279991775466e-17	-2.81263851552038	0.292	0.393	9.07658471546815e-13	PT
SUCLA2	3.18948578197474e-17	-0.410316610802664	0.142	0.229	9.4829791269673e-13	PT
CPM	3.23526026645535e-17	22.766748830523	0.411	0.505	9.61907582422504e-13	PT
EZH1	3.25547663412156e-17	-0.305159775146883	0.127	0.213	9.67918312857021e-13	PT
GSR	3.26580166256685e-17	-0.463908599053761	0.134	0.221	9.70988150314376e-13	PT
MECP2	3.30450674119473e-17	-0.602109044774515	0.173	0.265	9.82495944292016e-13	PT
IFT140	3.34225994147091e-17	-0.258552964714543	0.098	0.177	9.93720725798131e-13	PT
IL6R	3.46653680172796e-17	-2.47160299740821	0.302	0.401	1.03067072188976e-12	PT
UVRAG	3.55893504524973e-17	-0.578617235719649	0.232	0.327	1.05814256765365e-12	PT
KPNA3	3.65924936606725e-17	-0.584545415919572	0.137	0.221	1.08796802151911e-12	PT
PIK3R1	3.68304562755366e-17	0.302059679058625	0.169	0.26	1.09504312598425e-12	PT
ACSM3	3.69594753643939e-17	-81.0923816772792	0.129	0.21	1.09887912153416e-12	PT
SLC17A5	3.78154959718232e-17	-0.466679740143553	0.106	0.187	1.12433032623425e-12	PT
DRAM1	3.80211484159962e-17	-0.587060786632076	0.119	0.201	1.1304447847044e-12	PT
OPA1	3.83427384614186e-17	-0.507955192466223	0.144	0.232	1.1400062999349e-12	PT
LINC02499	3.93029985879758e-17	-3.57058639509447	0.095	0.173	1.1685567540177e-12	PT
COL4A3	3.96324480079243e-17	-4.62125914724608	0.234	0.328	1.1783519441716e-12	PT
HSPA9	3.98212156706543e-17	-0.412432285955841	0.111	0.193	1.18396438431989e-12	PT
FBXW4	4.37236182445607e-17	-0.514404367288242	0.178	0.27	1.29999061764728e-12	PT
MAOB	4.38796357448798e-17	-3.93213228735615	0.2	0.294	1.30462932996677e-12	PT
CMBL	4.41568028996767e-17	-0.535349457886861	0.195	0.29	1.31287006381319e-12	PT
KCTD20	4.65802058078333e-17	-0.366621829318047	0.14	0.226	1.3849226790785e-12	PT
TNKS2	4.67429424675101e-17	-0.636190773029737	0.156	0.245	1.38976116544401e-12	PT
AASS	4.7552810922222e-17	-3.25629198710127	0.197	0.291	1.41384017433951e-12	PT
MBP	4.77190830859243e-17	-0.573880866164715	0.159	0.249	1.4187837783107e-12	PT
ELOVL5	4.80102252315203e-17	-0.642118392992221	0.116	0.199	1.42744001658356e-12	PT
FCHSD2	4.881023393937e-17	-1.64488386140076	0.195	0.286	1.45122587548535e-12	PT
MIB1	4.92679463243943e-17	-0.645663952759625	0.198	0.291	1.46483458011689e-12	PT
NAA25	4.95561564303469e-17	-0.34826896186066	0.119	0.201	1.47340364298707e-12	PT
SLC25A36	4.99429933996546e-17	-0.705776949019091	0.187	0.277	1.48490507975853e-12	PT
CRBN	5.0018480708647e-17	-0.262404506655776	0.084	0.159	1.48714946842949e-12	PT
PIKFYVE	5.12296151818913e-17	-0.312872959000743	0.156	0.245	1.52315891858799e-12	PT
ARRDC3	5.15491956567407e-17	-0.775714782611273	0.076	0.149	1.53266068526621e-12	PT
ARFIP1	5.22838745982022e-17	-0.564676408899641	0.159	0.247	1.55450415955375e-12	PT
MAN2A1	5.35482110957447e-17	-4.09505016563526	0.175	0.266	1.59209541229868e-12	PT
KRCC1	5.41591935622249e-17	-0.489978829125129	0.126	0.21	1.61026114299207e-12	PT
IREB2	5.41717238223685e-17	-0.37441283545947	0.111	0.192	1.61063369268666e-12	PT
FTL	5.4458070722577e-17	1.57524583906009	0.37	0.468	1.61914735872366e-12	PT
RGN	5.48585179488094e-17	-0.521916835372268	0.228	0.328	1.631053455654e-12	PT
AZIN1-AS1	5.4905088091548e-17	-1.45664051327232	0.119	0.204	1.63243807913791e-12	PT
NAIP	5.54178803347279e-17	-0.477818892997695	0.144	0.231	1.64768441811213e-12	PT
TOP1	5.58631825194267e-17	-10.2058426024131	0.21	0.305	1.66092414266759e-12	PT
HOOK2	5.59165337376486e-17	-0.451154500032209	0.141	0.226	1.66251038108777e-12	PT
SFSWAP	5.6516442294095e-17	-0.474800983139134	0.162	0.251	1.68034686228803e-12	PT
KIF9-AS1	5.77195919188432e-17	-1.23764674244661	0.17	0.256	1.71611890693105e-12	PT
PPCDC	5.81903682663059e-17	-0.893164269420818	0.135	0.218	1.73011602929381e-12	PT
AGFG1	5.93665105461465e-17	1.27839741132541	0.171	0.26	1.76508509155803e-12	PT
PIAS2	5.95765576196436e-17	-0.627143399269241	0.174	0.264	1.77133021114724e-12	PT
RAB28	5.99223222435818e-17	-0.707271846605745	0.19	0.281	1.78161048494617e-12	PT
CTSH	6.1513105057066e-17	-0.332127355024284	0.216	0.306	1.82890763955669e-12	PT
CASC2	6.23817072887596e-17	0.4838732563457	0.108	0.189	1.8547329211094e-12	PT
CECR2	6.25485824747184e-17	-0.460763614215541	0.056	0.124	1.85969445413833e-12	PT
CU633967.1	6.34179369347064e-17	-0.337933481017957	0.057	0.125	1.88554210094269e-12	PT
SLC25A12	6.98762451774513e-17	-0.555355645746369	0.167	0.256	2.07756052161598e-12	PT
FOCAD	7.15202668396118e-17	-1.59053375343674	0.158	0.246	2.12644057367534e-12	PT
GPATCH2L	7.56455263975079e-17	-0.612855472392556	0.229	0.322	2.24909279085071e-12	PT
MPHOSPH8	7.70422490201015e-17	-0.677700102089251	0.257	0.357	2.29062014786566e-12	PT
TENM4	7.88856966518584e-17	-1.6975335321204	0.161	0.25	2.34542953285305e-12	PT
NREP	8.04118152061518e-17	6.62788461085522	0.164	0.253	2.3908040897093e-12	PT
RILPL1	8.18555387251889e-17	-0.288464387717474	0.126	0.211	2.43372887737732e-12	PT
PRPSAP2	8.62617418282161e-17	-0.328347694723849	0.166	0.255	2.56473410803652e-12	PT
ZEB1	8.68212530509503e-17	-7.65519069465135	0.118	0.198	2.58136949571085e-12	PT
SLC27A2	9.05386215939526e-17	-7.72759348089688	0.286	0.38	2.6918942972314e-12	PT
SP100	9.0554204928889e-17	-0.59565244938647	0.162	0.251	2.69235762094573e-12	PT
NDRG1	9.08609413287968e-17	8.46267382327767	0.357	0.453	2.70147750758779e-12	PT
CHIC2	9.21620834330796e-17	-0.450852986672618	0.143	0.227	2.74016306463232e-12	PT
FXR1	9.61433492024534e-17	-0.361673338259567	0.156	0.245	2.85853405848734e-12	PT
KHK	9.73306537470219e-17	-0.395548930772155	0.188	0.278	2.89383499720646e-12	PT
IGFBP4	9.85916787189961e-17	-4.30980616135603	0.144	0.231	2.93132779167319e-12	PT
FLG-AS1	9.89042411571127e-17	-0.888150127562464	0.114	0.193	2.94062089808327e-12	PT
HAO2	1.00961548165932e-16	-2.12384090157151	0.202	0.297	3.00178875006949e-12	PT
PPP3CC	1.01259197235285e-16	-0.463172133711014	0.156	0.242	3.0106384521995e-12	PT
PRKAR2A	1.0368173508092e-16	-0.666455319872132	0.184	0.275	3.08266534742593e-12	PT
SLC38A10	1.04342222853932e-16	-0.352127277373801	0.126	0.209	3.10230296989312e-12	PT
TUFT1	1.04883107292209e-16	-1.09296676816859	0.06	0.128	3.11838454601196e-12	PT
ZNF592	1.08076015464201e-16	-0.341367631132432	0.119	0.199	3.21331609178161e-12	PT
SHOC2	1.11865224672913e-16	-0.40867059030797	0.162	0.249	3.32597685997505e-12	PT
YTHDC1	1.14361197538188e-16	-0.274407815536884	0.188	0.283	3.4001871252054e-12	PT
PSAP	1.15068545173094e-16	1.80671270083554	0.197	0.289	3.42121798508644e-12	PT
ARAP2	1.15182703717216e-16	-0.424412318309973	0.134	0.218	3.42461214692026e-12	PT
RIC8B	1.17902466013884e-16	-0.333974911570333	0.147	0.234	3.50547611952481e-12	PT
UBQLN1	1.18524674517988e-16	-0.418477672431174	0.114	0.194	3.52397562276881e-12	PT
PRKAR1B	1.18562716095975e-16	-0.525249448484448	0.114	0.196	3.52510667496552e-12	PT
LHX1-DT	1.27493461104367e-16	-0.426637613773573	0.057	0.124	3.79063558555505e-12	PT
PISD	1.27511369830228e-16	-2.41587439393771	0.161	0.248	3.79116804779233e-12	PT
ERICH1	1.29069397404521e-16	-0.755926591774179	0.165	0.252	3.83749132363122e-12	PT
NNT	1.31772271003751e-16	-0.558144057978736	0.135	0.219	3.91785316148353e-12	PT
VEPH1	1.32852609565272e-16	-0.939278992047896	0.151	0.237	3.94997378759468e-12	PT
DNAJC7	1.33258738878052e-16	-0.35461547302228	0.127	0.211	3.96204882432225e-12	PT
MSL2	1.34741308767791e-16	-0.271359421728929	0.116	0.197	4.00612859228397e-12	PT
AC053527.1	1.35159141428865e-16	-0.384380897185928	0.168	0.257	4.01855159296302e-12	PT
CHL1	1.37090608007302e-16	-17.546330344567	0.112	0.191	4.07597795727311e-12	PT
AGPS	1.38760749810518e-16	-0.427896794961559	0.15	0.234	4.12563461336632e-12	PT
TUBGCP3	1.42004753776448e-16	-7.12775184805156	0.164	0.253	4.22208533928136e-12	PT
YY1	1.43793705625033e-16	-0.318839238983177	0.146	0.229	4.27527445564348e-12	PT
TMEM87A	1.472616710926e-16	-0.363880418242992	0.155	0.242	4.37838400492519e-12	PT
SZT2	1.475417352454e-16	-0.360491227495986	0.108	0.188	4.38671087231624e-12	PT
GALNT7	1.48218059757661e-16	-0.554589297735577	0.112	0.193	4.40681935271479e-12	PT
BRD2	1.48978315955252e-16	-0.330859944934218	0.127	0.21	4.42942328998154e-12	PT
ZNF362	1.57160302762021e-16	-0.305175291625	0.072	0.143	4.67269012172041e-12	PT
FRS2	1.60268049515446e-16	-0.669682542788461	0.187	0.278	4.76508964819324e-12	PT
LINC00271	1.64902364929028e-16	-0.278505498060756	0.163	0.253	4.90287711406986e-12	PT
PACS2	1.65020874711363e-16	-0.423588857095648	0.147	0.232	4.90640064691823e-12	PT
FGFR2	1.65550526431483e-16	-2.04669318529157	0.131	0.214	4.92214825186086e-12	PT
LINC02334	1.70603207006138e-16	-0.263703217844512	0.102	0.179	5.07237455070648e-12	PT
TMEM178B	1.87043146907071e-16	-2.235700104365	0.218	0.309	5.56116684384105e-12	PT
CUL1	1.96069012987865e-16	-0.483592077392943	0.142	0.228	5.8295238941552e-12	PT
TMEM165	1.9842162066406e-16	-0.448632496732035	0.149	0.235	5.89947162558384e-12	PT
RALGPS2	1.99528398350911e-16	-0.804590708926311	0.167	0.253	5.9323783397693e-12	PT
NF2	2.027981803876e-16	-1.49659565681203	0.082	0.155	6.02959549928413e-12	PT
USP3	2.06392781628404e-16	-0.33535400504654	0.161	0.249	6.13647018337571e-12	PT
FOLH1	2.10282161459531e-16	-0.588202691903641	0.053	0.117	6.25210922451476e-12	PT
ATP6V1C1	2.10902344404757e-16	-0.469821552707786	0.161	0.249	6.27054850384225e-12	PT
BOD1L1	2.14615298435558e-16	-2.18689118808575	0.245	0.341	6.38094205308602e-12	PT
CAST	2.21860583797902e-16	-0.617853685380214	0.18	0.269	6.59635887747923e-12	PT
ATF7IP	2.26552220984973e-16	-0.728696836499352	0.261	0.357	6.73585063432521e-12	PT
NCK1	2.29129982698835e-16	-0.286964725541316	0.088	0.164	6.81249264560178e-12	PT
AC009053.3	2.41776638929427e-16	-1.15070044770826	0.148	0.233	7.18850302864972e-12	PT
TGOLN2	2.43146785866244e-16	-0.253951949626524	0.157	0.243	7.22924023737518e-12	PT
LMF1	2.49466234113812e-16	-0.336208691359604	0.147	0.232	7.41713007267187e-12	PT
TOP2B	2.53144208364762e-16	-0.324540132853135	0.117	0.197	7.52648360310111e-12	PT
IQCK	2.58660642340187e-16	-0.781851946368818	0.143	0.228	7.69049821805845e-12	PT
CLSTN1	2.69058206890611e-16	-0.650064086364659	0.152	0.236	7.99963860727165e-12	PT
FBXL4	2.69785231252599e-16	-0.307609462832287	0.135	0.219	8.02125449560227e-12	PT
RNF111	2.71018368130671e-16	-1.19295981006751	0.217	0.31	8.05791812126112e-12	PT
DHX9	2.71435977312622e-16	-0.349640302318613	0.13	0.212	8.07033447745889e-12	PT
SULF2	2.73979321572925e-16	-0.703236682157169	0.117	0.197	8.1459531890062e-12	PT
WDR78	2.74650059855718e-16	-0.596316939050122	0.134	0.217	8.16589557963019e-12	PT
SMC6	2.79503162875828e-16	-0.334581658928526	0.092	0.168	8.3101880386241e-12	PT
MPP7	2.86069288608042e-16	-0.389997547069528	0.1	0.177	8.50541208889431e-12	PT
MCPH1	2.87476642671982e-16	-0.890920290957534	0.179	0.268	8.54725553992336e-12	PT
MIPOL1	2.91674370776127e-16	-0.666463119036641	0.146	0.229	8.6720623919158e-12	PT
TBCD	3.22376041391239e-16	-0.556504327900682	0.153	0.238	9.58488446264432e-12	PT
TMEM120B	3.23239007404503e-16	-0.4765774737795	0.139	0.224	9.6105421681507e-12	PT
ST3GAL1	3.26663593486998e-16	-3.11346894707912	0.189	0.279	9.71236196155542e-12	PT
ARID5B	3.36498971043759e-16	-3.98232812869365	0.3	0.402	1.0004787407073e-11	PT
EIPR1	3.39727518083737e-16	-0.254590752537136	0.14	0.223	1.01007785676657e-11	PT
PPP3CB	3.41173646966865e-16	-0.691771842556601	0.177	0.263	1.01437748716188e-11	PT
AC104123.1	3.41265584916144e-16	-0.540480904776819	0.161	0.248	1.01465083707268e-11	PT
EEF1A1	3.50052684645547e-16	-2.84599497666917	0.248	0.343	1.04077664198814e-11	PT
ALDH7A1	3.55589360290361e-16	-0.803326027645481	0.177	0.265	1.0572382860153e-11	PT
ZC3H7B	3.58989933971827e-16	-0.318596709003853	0.104	0.182	1.06734887168504e-11	PT
CUEDC1	3.66507998659708e-16	-0.732796675942245	0.121	0.202	1.08970158161504e-11	PT
FAM168A	3.73768922078193e-16	-0.838676245891886	0.19	0.28	1.11128975912288e-11	PT
GINM1	3.78155292513949e-16	-0.267023218368164	0.109	0.187	1.12433131570247e-11	PT
ST7L	3.79599649485474e-16	-0.376525286859676	0.11	0.189	1.12862567785021e-11	PT
RALA	3.81675238535407e-16	-0.417978537087429	0.082	0.155	1.13479681921347e-11	PT
GGA2	3.86085924522952e-16	-0.549388664738577	0.141	0.224	1.14791067079164e-11	PT
PRRC2C	3.95982565248225e-16	-4.41544963534246	0.421	0.508	1.17733536299602e-11	PT
NDFIP2	4.04886438801333e-16	-1.17910087705564	0.145	0.23	1.20380835984412e-11	PT
BNIP3L	4.12188424812445e-16	-4.81806621621539	0.357	0.449	1.22551862465236e-11	PT
FGD6	4.32766550523502e-16	-0.889102272409702	0.166	0.253	1.28670150801648e-11	PT
KIF5B	4.45441142125257e-16	-0.314754742093343	0.12	0.2	1.32438560376681e-11	PT
P4HA1	4.5036889094382e-16	-19.018132616674	0.208	0.296	1.33903678655417e-11	PT
DPY19L2	4.63727651074654e-16	-0.34490210777035	0.141	0.224	1.37875505217516e-11	PT
MSN	4.70550878566166e-16	4.44305834122883	0.169	0.256	1.39904187215293e-11	PT
CAPRIN1	4.71787069729853e-16	-0.343503736361556	0.118	0.196	1.4027173157208e-11	PT
YTHDC2	4.78514364694176e-16	-0.401557680123657	0.142	0.225	1.42271890910872e-11	PT
PHLPP1	4.78660756814588e-16	-1.16805702607457	0.182	0.268	1.42315416216113e-11	PT
DUSP16	4.83880380685792e-16	-0.552070048929663	0.113	0.191	1.438673147855e-11	PT
DICER1	4.89215420043043e-16	-0.55953748622128	0.195	0.285	1.45453528687197e-11	PT
SLC9A3	4.98120940946498e-16	-0.662280401535791	0.132	0.215	1.48101318162213e-11	PT
ERCC6L2	5.00433746188378e-16	-0.512417604410819	0.153	0.239	1.48788961416729e-11	PT
TEX2	5.06667513987377e-16	-0.370627372566408	0.113	0.191	1.50642385258727e-11	PT
CNTLN	5.0922233883302e-16	-0.974557534067245	0.167	0.253	1.51401985781833e-11	PT
STRN	5.38498532846526e-16	-0.32425343833766	0.135	0.216	1.60106383785929e-11	PT
EP400	5.42346290626978e-16	-0.369376548235116	0.14	0.223	1.61250399129213e-11	PT
ELP3	5.43217621874655e-16	-0.31650416092296	0.099	0.175	1.61509463335772e-11	PT
MAF	5.56330156041836e-16	-4.32365077112587	0.2	0.289	1.65408081994359e-11	PT
CEP63	5.66528046513153e-16	-0.290713751214327	0.067	0.135	1.68440118789291e-11	PT
LINC00894	6.02840669511241e-16	-2.99808740318406	0.259	0.354	1.79236587859082e-11	PT
DHRS7B	6.10074394592359e-16	-0.612883748203007	0.125	0.206	1.813873190002e-11	PT
[truncated: 48,367 more rows]
