# Supplementary material for: Mosaic loss of Y chromosome is associated with aging and epithelial injury in chronic kidney disease
Source: Genome Biol. 2024 Jan 29;25:36. doi: 10.1186/s13059-024-03173-2 (PMC10823641; doi:10.1186/s13059-024-03173-2)
Supplement: Supplementary file 10 — Additional file 10. KPMP scRNA-seq age-adjusted cell-specific differentially expressed genes (DEG) for LOY vs XY. [file 13059_2024_3173_MOESM10_ESM.csv]

feature	p_val	avg_log2FC	pct.1	pct.2	p_val_adj	celltype
LINC00278	0	-47.1432066569469	0.019	0.693	0	PT
TTTY14	0	-38.4452440852312	0.037	0.73	0	PT
UTY	4.07517524546974e-209	-7.2117460645061	0.02	0.547	1.21163110398306e-204	PT
USP9Y	2.541103197579e-152	-9.23669851523285	0.017	0.443	7.55520802704188e-148	PT
NLGN4Y	3.61407094836251e-110	-21.2041524698911	0.007	0.303	1.07453557436714e-105	PT
RPS4Y1	1.29465398819416e-84	-1.34959850023626	0.015	0.266	3.84926523769888e-80	PT
KDM5D	1.0002218548283e-56	-0.55596886084137	0.003	0.155	2.97385961877549e-52	PT
ZFY	1.28308698718292e-49	-0.564152963788352	0.004	0.138	3.81487423029225e-45	PT
DHRSX	3.94016906230429e-48	-6.36921540300905	0.278	0.524	1.17149106560431e-43	PT
TTTY15	2.23008583668579e-40	-0.564327878535188	0.029	0.173	6.63049120963418e-36	PT
TTTY9B	1.19747753696076e-39	-2.29961118658808	0	0.1	3.56034021289173e-35	PT
TBL1Y	9.64548122906666e-36	-0.793608416336239	0.003	0.112	2.8677944790261e-31	PT
CCDC198	2.15074928062393e-31	-25.4066110018349	0.439	0.648	6.39460776115106e-27	PT
FHIT	3.15361077733994e-31	-46.3499737933014	0.811	0.928	9.3763155631871e-27	PT
AGAP1	7.73851168429405e-31	-8.48723259455651	0.588	0.772	2.30081429397431e-26	PT
GOLGA4	8.89901028416153e-30	-3.37447870501064	0.642	0.794	2.64585373768691e-25	PT
SNX29	1.69957888577858e-29	5.21891488776907	0.694	0.852	5.05318794319686e-25	PT
SNRNP70	5.44951741934812e-29	-2.51209039919714	0.377	0.544	1.62025051912058e-24	PT
DDX3Y	7.54373551531737e-29	-0.295118751142093	0.004	0.104	2.24290344341416e-24	PT
PDZK1	8.41801927500484e-29	-0.724615562783097	0.439	0.638	2.50284549084444e-24	PT
CUX1	1.5697490246657e-28	6.88116668799879	0.668	0.828	4.66717780013607e-24	PT
LRP2	1.74091851969184e-28	-36.3714370379708	0.764	0.906	5.17609894274778e-24	PT
WDR72	3.3335635900861e-28	-28.7064619570822	0.609	0.793	9.911351266044e-24	PT
SYNE2	4.18845180961095e-28	-21.9449640132366	0.809	0.925	1.24531049203353e-23	PT
RAB11FIP3	5.22913181566169e-28	-19.4131056450406	0.768	0.882	1.55472547143253e-23	PT
SHANK2	5.49178441570479e-28	-6.92401738997138	0.517	0.707	1.63281734247735e-23	PT
ZFAND3	6.40197914045161e-28	-6.87001780134723	0.544	0.74	1.90343643803907e-23	PT
SRRM2	7.38556034390694e-28	-4.95991524763591	0.544	0.698	2.19587480145041e-23	PT
GALNT14	8.16586591975453e-28	-7.53901871253581	0.478	0.69	2.42787525526142e-23	PT
RBPMS	1.29094409100588e-27	-34.4773478959074	0.609	0.779	3.83823497137867e-23	PT
MAGI1	1.38325240707057e-27	-7.8922434049953	0.658	0.812	4.11268605670222e-23	PT
L3MBTL4	2.22461191130488e-27	-10.4097993697068	0.578	0.77	6.61421613469167e-23	PT
WWOX	3.47705836881877e-27	-0.293978178384343	0.697	0.844	1.0337989942172e-22	PT
TTTY10	5.17258131948513e-27	-0.388058969068353	0.004	0.1	1.53791187790932e-22	PT
PAX8	7.64549428163989e-27	-30.9364972949069	0.64	0.825	2.27315835981717e-22	PT
TNRC6B	9.4841407636882e-27	-4.70945892690375	0.509	0.698	2.81982473185978e-22	PT
RBM6	1.05387965639501e-26	-6.46260340677999	0.556	0.704	3.13339499439365e-22	PT
PTPRG	1.34744631976778e-26	-27.7106322104109	0.682	0.841	4.00622739793355e-22	PT
ASH1L	1.58193706761453e-26	-0.949520751878486	0.514	0.687	4.70341528943151e-22	PT
RERE	3.12428952322341e-26	-8.46028334617229	0.586	0.757	9.28913761044783e-22	PT
MIA2	3.43569376883192e-26	-2.41893699334044	0.45	0.626	1.02150047134911e-21	PT
WDFY3	3.49453244526039e-26	-10.3149493093288	0.56	0.74	1.03899438662482e-21	PT
LRMDA	6.18662639113676e-26	-68.5489890284995	0.771	0.894	1.83940775861278e-21	PT
FARP1	6.54442350521054e-26	-19.0858038711755	0.625	0.813	1.9457879965692e-21	PT
IMMP2L	7.55924223767837e-26	1.1466202803816	0.594	0.787	2.24751390210653e-21	PT
LINC02532	1.21199252830069e-25	-18.9439078232658	0.486	0.676	3.6034961851436e-21	PT
RNF213	1.63373878465746e-25	-81.0856562926282	0.383	0.555	4.85743215454357e-21	PT
CUBN	2.4753099808609e-25	-20.3191625223825	0.854	0.934	7.35959163509563e-21	PT
PKHD1	3.28953961627496e-25	-52.2415449416845	0.844	0.945	9.78045918710872e-21	PT
SENP6	3.49018875461391e-25	-2.00681829780008	0.292	0.457	1.03770292052181e-20	PT
OXR1	3.72655809518425e-25	-34.556259800534	0.554	0.756	1.10798025286018e-20	PT
ZBTB20	3.80248479518846e-25	-14.5483790997295	0.855	0.949	1.13055477930543e-20	PT
MYO9A	5.11791540709009e-25	-23.1986654432618	0.491	0.684	1.52165860883603e-20	PT
WWC1	7.18153992241693e-25	-19.6015471268372	0.411	0.603	2.135215449733e-20	PT
DIP2C	9.90600930080072e-25	1.65390499742058	0.562	0.767	2.94525468531407e-20	PT
PPARA	1.48165777564746e-24	-12.3047812772324	0.542	0.723	4.40526489855503e-20	PT
IGF1R	1.72330012770314e-24	-24.8550303711788	0.629	0.811	5.12371593968698e-20	PT
MUC20-OT1	1.9766225422845e-24	-0.477284423609714	0.504	0.688	5.87689414272027e-20	PT
PNISR	2.15134991512699e-24	0.354111582612592	0.466	0.609	6.39639356765558e-20	PT
AGXT2	2.23934957505378e-24	1.78304389456749	0.443	0.642	6.65803415654989e-20	PT
PAX2	2.5930251107769e-24	-3.8135201067555	0.353	0.541	7.70958225936187e-20	PT
PTH2R	3.23357655832466e-24	8.69053537335303	0.844	0.931	9.61406982321087e-20	PT
GSE1	3.99284245029347e-24	1.17174205768699	0.297	0.475	1.18715191732125e-19	PT
ENOSF1	4.80918094770455e-24	2.86953986204602	0.454	0.614	1.42986567937152e-19	PT
NFAT5	5.5253057710441e-24	-14.0944387613602	0.415	0.6	1.64278391184683e-19	PT
PTPRM	5.61109578154725e-24	-21.5289272741807	0.615	0.8	1.66829099776963e-19	PT
RBM47	6.20184336981914e-24	-6.51104887267691	0.595	0.763	1.84393207071463e-19	PT
RORA	6.42113024134411e-24	-28.7061437970704	0.724	0.863	1.90913044335643e-19	PT
D2HGDH	7.5681784908623e-24	-3.65891025449153	0.28	0.425	2.25017082890318e-19	PT
CHD9	8.41275656075076e-24	-6.82923846332244	0.495	0.689	2.50128078064242e-19	PT
TCF12	8.5515643723978e-24	-3.36955742892388	0.487	0.674	2.54255111920131e-19	PT
TSPAN9	1.04601875267083e-23	-2.91019786754855	0.428	0.6	3.11002295544091e-19	PT
ANKRD17	1.22701204519318e-23	-6.74974685220684	0.443	0.615	3.64815221276835e-19	PT
HPN	1.39839138892935e-23	-2.21838914242279	0.519	0.674	4.15769727756475e-19	PT
GMDS-DT	1.82847560301204e-23	7.52181791009641	0.517	0.697	5.4364236628754e-19	PT
ABL1	1.86490900000785e-23	-7.38087452769644	0.348	0.51	5.54474743882334e-19	PT
PLEKHA7	1.90956276025935e-23	-20.4742430399573	0.583	0.762	5.67751199880308e-19	PT
PRKN	2.08768392189124e-23	-52.1649297562945	0.56	0.742	6.20710183656704e-19	PT
PDE4D	2.32903408360299e-23	79.4854884162881	0.891	0.965	6.92468413736841e-19	PT
ZNRF3	2.69158268569551e-23	-13.7430681128061	0.329	0.519	8.0026136411099e-19	PT
PARD3	5.21526471954002e-23	12.6797045100931	0.686	0.842	1.55060250641364e-18	PT
SLC17A1	5.55481554280153e-23	-28.6998747657335	0.672	0.826	1.65155775718575e-18	PT
DNAJC1	7.46962930003443e-23	-4.28220298716898	0.234	0.368	2.22087018348624e-18	PT
KANSL1L	8.90888056468505e-23	-21.2870456292257	0.45	0.667	2.64878836949216e-18	PT
LARP1	1.03048628746928e-22	-2.15335781051609	0.352	0.537	3.06384182990367e-18	PT
ADAMTS9-AS1	1.04864424466175e-22	-16.1753236489851	0.591	0.762	3.11782906822831e-18	PT
MICAL3	1.16453312750863e-22	-23.5555270038529	0.359	0.539	3.46238989470867e-18	PT
PLXDC2	1.25136332333023e-22	-10.4036346916868	0.546	0.724	3.72055343292545e-18	PT
ACSM2A	1.31389664871264e-22	-24.6035909192846	0.803	0.908	3.90647751595241e-18	PT
TBC1D22A	1.93989419286246e-22	-0.573692919995313	0.37	0.545	5.76769341421866e-18	PT
JMJD1C	2.03550553837056e-22	-1.37502610899323	0.491	0.674	6.05196506668335e-18	PT
RAB10	2.49923108159972e-22	-2.22135397531287	0.325	0.499	7.43071385181229e-18	PT
INSR	2.65564707138348e-22	-3.21705159573765	0.642	0.795	7.89576987263735e-18	PT
ANKRD11	2.87951712780454e-22	-4.3644311476501	0.469	0.625	8.56138032438846e-18	PT
TRPM3	4.08691054590172e-22	-3.1935590642677	0.652	0.844	1.2151202435075e-17	PT
MSRA	5.19602894529345e-22	-19.0486566178041	0.566	0.759	1.54488332601465e-17	PT
GPHN	5.94615285677393e-22	-83.9005911166146	0.683	0.832	1.76791016737602e-17	PT
PDZRN3	6.11758577869505e-22	-29.5477350156557	0.288	0.465	1.81888060372161e-17	PT
MYO6	7.35071755228015e-22	-1.95160028477028	0.503	0.668	2.18551534264393e-17	PT
PPP6R3	9.65538837740295e-22	-1.72172894821309	0.327	0.51	2.87074007236945e-17	PT
C9orf3	1.07822870508045e-21	-1.95488491196551	0.493	0.692	3.20578958594521e-17	PT
TINAG	1.12408996966167e-21	-20.436118910279	0.486	0.677	3.34214429779808e-17	PT
USP34	1.23615445540015e-21	-1.9618738134614	0.406	0.588	3.67533442679573e-17	PT
MACF1	1.79851444227769e-21	-15.6277391580279	0.58	0.738	5.34734313978003e-17	PT
CNKSR3	2.01437777526612e-21	-18.4012887549614	0.426	0.604	5.98914800142123e-17	PT
GOLGB1	2.23754071932046e-21	-49.7967449038548	0.502	0.653	6.65265606668358e-17	PT
SLC6A13	2.73349816662934e-21	-4.62476113488881	0.444	0.608	8.12723674902235e-17	PT
SLC16A9	3.50617537693896e-21	-0.316149366269229	0.602	0.767	1.04245606307149e-16	PT
PBX1	3.65833336106725e-21	-13.0201228978807	0.494	0.696	1.08769567491252e-16	PT
CMIP	3.79676823520993e-21	19.8911301412583	0.432	0.608	1.12885513169262e-16	PT
MLLT10	4.35780201812623e-21	-3.46003512128746	0.38	0.544	1.29566169602929e-16	PT
CLDN10	4.87166256399956e-21	-27.6858199988244	0.493	0.7	1.44844271352835e-16	PT
SPEF2	5.17663212450507e-21	-2.55866958164934	0.214	0.354	1.53911626325785e-16	PT
MAP3K13	5.9959825991721e-21	-5.9066385114071	0.431	0.624	1.78272554638585e-16	PT
LPP	6.76149750521256e-21	-17.6172425851762	0.618	0.804	2.0103284382498e-16	PT
ZNF721	8.29234051435264e-21	-2.32803284630798	0.316	0.467	2.46547868172733e-16	PT
PTH1R	8.69637715653638e-21	-18.9898696885677	0.708	0.822	2.5856068561814e-16	PT
NFIB	8.83062850769432e-21	-8.84716864846238	0.571	0.752	2.62552246790768e-16	PT
NCOA2	8.99713880080994e-21	-1.6672716415945	0.39	0.58	2.67502930825681e-16	PT
C20orf194	9.15510240199107e-21	-1.90796818347175	0.374	0.568	2.72199504615998e-16	PT
GON4L	9.72025662304709e-21	-0.660532336127283	0.284	0.423	2.89002669916436e-16	PT
SETBP1	1.07186397016303e-20	-26.9034948250407	0.501	0.696	3.18686595608871e-16	PT
LRBA	1.32262386003582e-20	-21.0557088053365	0.545	0.726	3.93242526065849e-16	PT
HIBCH	1.41299168287777e-20	-1.64904773668405	0.384	0.573	4.20110687153219e-16	PT
KIF12	1.43601723859407e-20	-0.969654777608215	0.309	0.435	4.26956645378788e-16	PT
FTX	2.12982192223422e-20	1.10903708866306	0.778	0.889	6.33238653918678e-16	PT
KIFC3	2.1967211866106e-20	-17.7364707391424	0.481	0.646	6.53129143203065e-16	PT
RAD9A	2.53787014259618e-20	-1.23517914157912	0.224	0.369	7.54559550796698e-16	PT
NCKAP5	2.86112279850421e-20	0.462193298577368	0.542	0.717	8.5066903045127e-16	PT
N4BP2L2	3.19258374198181e-20	-3.05617519946711	0.571	0.736	9.49218998166031e-16	PT
DENND5B	3.38932517264891e-20	-3.69046390118961	0.416	0.596	1.00771416033197e-15	PT
NF1	4.04787121893701e-20	-1.97505613289446	0.411	0.578	1.20351307081435e-15	PT
SCAPER	4.74153387539001e-20	-0.848987440338877	0.336	0.516	1.40975285183096e-15	PT
STK3	4.82761453186136e-20	0.418761403785625	0.379	0.557	1.43534635261302e-15	PT
DNM2	5.21959354196507e-20	-1.9544025475399	0.365	0.56	1.55188955189705e-15	PT
NEAT1	5.45672044356627e-20	-96.9651181023033	0.894	0.961	1.62239212228112e-15	PT
GAREM1	6.03168201943937e-20	-21.8525644931633	0.325	0.506	1.79333969801971e-15	PT
FTO	6.46146573479498e-20	-7.60900165588682	0.356	0.524	1.92112299226924e-15	PT
BMPR2	7.15840256587005e-20	-3.88230082250079	0.32	0.475	2.12833625088448e-15	PT
PTK2	8.73412836288948e-20	-7.31434636632646	0.444	0.651	2.5968310448543e-15	PT
BTBD9	8.79568143414056e-20	-3.48722834659363	0.403	0.592	2.61513200399867e-15	PT
FOXP1	9.29764399135282e-20	-8.87173194503194	0.442	0.595	2.76437551150902e-15	PT
ARHGAP26	1.11048735532679e-19	-10.3276238880311	0.313	0.483	3.30170100485761e-15	PT
DENND1A	1.21961018568138e-19	-3.82976646449493	0.44	0.634	3.62614500406788e-15	PT
ZNF148	1.22159853610913e-19	-2.64411313713886	0.337	0.523	3.63205676755968e-15	PT
GPATCH8	1.48464407873133e-19	6.67222617533687	0.303	0.484	4.41414377488399e-15	PT
CDKAL1	1.70485334162337e-19	-4.27381487849268	0.371	0.538	5.06886995531461e-15	PT
ATP11A	1.71135297025772e-19	-8.10586491006845	0.308	0.486	5.08819465117026e-15	PT
GIGYF2	1.79105489646361e-19	-1.9566219908599	0.33	0.485	5.32516441816561e-15	PT
XPO1	1.83600003719511e-19	-2.14673713441809	0.278	0.434	5.4587953105885e-15	PT
SIPA1L3	2.25593687230009e-19	-11.0893803604747	0.453	0.625	6.70735150872262e-15	PT
KANK1	2.29072715129512e-19	-11.8461516797808	0.549	0.727	6.81078996623065e-15	PT
ZNF518A	2.45134910660027e-19	-1.20410531589791	0.276	0.427	7.28835116374392e-15	PT
ZNF638	2.47329336161806e-19	-2.38977500045882	0.435	0.603	7.35359582276282e-15	PT
ESRRG	2.67667108342508e-19	-75.2453574330763	0.741	0.861	7.95827846523946e-15	PT
TPCN1	2.74295877396473e-19	-6.08370066009111	0.462	0.621	8.15536502675193e-15	PT
PCCA	2.80542933325215e-19	1.87895869204336	0.493	0.709	8.34110249362529e-15	PT
INVS	2.84252456615106e-19	-5.29584004997333	0.346	0.527	8.45139404008034e-15	PT
ANK3	2.9667020151979e-19	-89.6997184940405	0.727	0.857	8.82059843158639e-15	PT
ARID1B	3.07232032103464e-19	-3.21350504528373	0.484	0.667	9.13462277850021e-15	PT
NSMCE2	3.37128644257426e-19	-1.97823765462929	0.371	0.537	1.00235088510618e-14	PT
TBC1D5	3.37788255432944e-19	-1.81347285158304	0.48	0.659	1.00431204105323e-14	PT
SETD3	3.39069819981014e-19	-3.02297485214787	0.308	0.492	1.00812238876755e-14	PT
ST7	3.65323313070047e-19	0.960815034395129	0.368	0.55	1.08617927441986e-14	PT
HNRNPC	3.73010948423282e-19	-6.75852058744491	0.376	0.564	1.1090361518521e-14	PT
TBC1D19	4.5075582387592e-19	-1.89328231561878	0.35	0.511	1.34018721554789e-14	PT
FRMD4B	4.57111102519521e-19	8.19239371819205	0.456	0.639	1.35908273001104e-14	PT
DOCK1	5.40236149641175e-19	-2.99935635034284	0.37	0.538	1.60623012011314e-14	PT
ITCH	5.43915444183813e-19	-0.626218618806215	0.334	0.503	1.61716939864731e-14	PT
TTYH3	5.59391801584557e-19	-3.14464224423709	0.22	0.386	1.66318370447121e-14	PT
ACSS2	5.70675607770135e-19	-4.6568195974928	0.302	0.456	1.69673271702217e-14	PT
OSBPL8	5.92575365880371e-19	-2.78950967085376	0.302	0.476	1.76184507783552e-14	PT
TRPS1	5.94270846789594e-19	-4.11827653849663	0.482	0.659	1.76688608167482e-14	PT
NCOR1	6.15909139591605e-19	-0.828439295011513	0.392	0.55	1.83122105383376e-14	PT
SLC28A1	6.32889861658652e-19	-6.96614888794734	0.465	0.634	1.8817081366835e-14	PT
SAMD5	6.35511516356235e-19	-0.825699407242059	0.407	0.569	1.88950284043036e-14	PT
RASSF4	6.36003587732543e-19	-18.2304831704687	0.445	0.581	1.8909658670464e-14	PT
AIG1	7.01363740160835e-19	-1.42396017664821	0.409	0.59	2.08529467224619e-14	PT
DMXL1	7.07961585623898e-19	-2.12136264012707	0.346	0.538	2.10491138637697e-14	PT
DDX17	7.34599595149607e-19	-3.9409142800766	0.502	0.681	2.18411151629881e-14	PT
CELF1	8.52137391840763e-19	-1.54197706976085	0.36	0.529	2.53357489342096e-14	PT
RUFY3	9.62079314512032e-19	9.74653297947586	0.418	0.606	2.86045421790717e-14	PT
SYNE1	9.71874458332244e-19	-11.2740509846573	0.406	0.56	2.88957713951343e-14	PT
NFIA	1.00771440509432e-18	-2.43717035450553	0.528	0.692	2.99613646922643e-14	PT
EHMT1	1.13039516365736e-18	-3.16539645196821	0.297	0.46	3.36089090058607e-14	PT
MLXIPL	1.18765201258479e-18	-4.58263187982164	0.325	0.473	3.53112696381708e-14	PT
AFDN	1.21890669573265e-18	-4.60950070620178	0.375	0.532	3.62405338775233e-14	PT
FHOD3	1.3725497620916e-18	-14.7239959259279	0.408	0.612	4.08086495265073e-14	PT
PBLD	1.39507844533676e-18	-1.53505842103317	0.256	0.393	4.14784723367525e-14	PT
ACTN4	1.49605832886215e-18	-10.6848506626748	0.365	0.537	4.44808062337296e-14	PT
CERS4	1.564931840892e-18	-1.05413330665466	0.241	0.394	4.65285534934009e-14	PT
FAF1	1.57311043777107e-18	-1.72490563815221	0.475	0.646	4.67717195358093e-14	PT
COMMD1	1.62974648048512e-18	-2.25598312669843	0.284	0.429	4.84556223577835e-14	PT
NCOA1	1.78148808148188e-18	-3.60460819949035	0.322	0.497	5.29672036386194e-14	PT
SIK2	1.78449708849197e-18	-5.89198978906724	0.327	0.488	5.30566674350432e-14	PT
RABGAP1L	2.14377329592458e-18	-8.94323377121041	0.595	0.759	6.37386676344296e-14	PT
BICC1	2.21848266056773e-18	-45.0280945689731	0.72	0.876	6.59599264639998e-14	PT
MBD5	2.25830276343703e-18	-16.2702014852141	0.509	0.716	6.71438577625097e-14	PT
ANKRD12	2.26007204312627e-18	-3.89246223969549	0.409	0.572	6.71964619862303e-14	PT
SIPA1L1	2.3452850730527e-18	-4.25306285330343	0.441	0.638	6.97300157920029e-14	PT
OGDH	3.43872288757913e-18	-4.48850202744415	0.261	0.441	1.02240108893503e-13	PT
ERC1	3.46028905662682e-18	-2.64443562634048	0.433	0.599	1.02881314231629e-13	PT
IMPA2	3.57430834615189e-18	-0.726396848033108	0.212	0.345	1.06271335747788e-13	PT
SUGCT	4.35934221212727e-18	-11.1955245046346	0.578	0.757	1.29611962650968e-13	PT
BHMT2	4.41149116005022e-18	-3.19662440708299	0.408	0.585	1.31162455170613e-13	PT
NT5C2	4.80032288469874e-18	-2.85569073352973	0.38	0.508	1.42723200007863e-13	PT
ARHGEF28	4.9837693485864e-18	-6.22280457552203	0.446	0.617	1.48177430272171e-13	PT
FAM172A	5.00197149893969e-18	-1.81712471759119	0.326	0.477	1.48718616606475e-13	PT
MAPKAP1	6.78696137209228e-18	-5.54514153462922	0.311	0.451	2.01789935515048e-13	PT
FAM120A	7.50448176985827e-18	-0.664491950945202	0.181	0.297	2.23123251981426e-13	PT
R3HDM2	8.18227004092918e-18	-0.714477628391204	0.378	0.521	2.43275252856907e-13	PT
KANSL1	8.29195134324751e-18	-4.43426651193061	0.46	0.632	2.46536297337435e-13	PT
AC034195.1	9.17465232313452e-18	-8.94989991517104	0.292	0.438	2.72780762871436e-13	PT
NEDD4L	9.49245484781068e-18	-13.2890084710979	0.575	0.75	2.82229667535107e-13	PT
PHF20	9.98231115988803e-18	-1.33070909082193	0.202	0.334	2.96794075405791e-13	PT
BCR	1.02421771241582e-17	-3.37896981255846	0.19	0.333	3.04520410255472e-13	PT
AFF1	1.02912712462517e-17	-24.4087658168424	0.526	0.714	3.05980076693555e-13	PT
MAML2	1.06893200168851e-17	-37.3733751862404	0.591	0.773	3.17814862742028e-13	PT
FOXJ3	1.29025217390571e-17	-1.90630832567895	0.268	0.397	3.83617776345645e-13	PT
OSBPL10	1.3117436649766e-17	1.3061535994898	0.405	0.593	3.90007626470843e-13	PT
AKAP9	1.42732641978396e-17	-5.23996494550841	0.411	0.579	4.24372691130166e-13	PT
CFLAR	1.48189071609138e-17	1.46313067116571	0.411	0.57	4.40595747708289e-13	PT
PARD3B	1.53376342901274e-17	-7.93392685676249	0.471	0.68	4.56018542714069e-13	PT
PPP1R21	2.06353616301841e-17	-5.34737372765413	0.395	0.563	6.13530571988635e-13	PT
CACNA2D1	2.22978053288535e-17	-3.36442926377649	0.302	0.474	6.62958348037472e-13	PT
ANK2	2.30319536505988e-17	-26.0675662031012	0.4	0.551	6.84786045939602e-13	PT
TTC28	2.43487957966225e-17	4.40103231669607	0.523	0.727	7.23938396625181e-13	PT
ENPEP	2.61650796096108e-17	-8.62489210555141	0.43	0.632	7.77940146952949e-13	PT
MAPK10	2.64745219150385e-17	-13.0986345669583	0.588	0.769	7.87140485577924e-13	PT
UBE2E2	2.71113779145976e-17	17.8557027328813	0.539	0.73	8.06075488156814e-13	PT
AGPAT3	2.72234824578791e-17	-5.42009950651727	0.35	0.511	8.09408580437662e-13	PT
MAST4	3.21935346339463e-17	37.5319522412029	0.66	0.838	9.5717817173649e-13	PT
EXOC6B	3.51167891980511e-17	-5.79293196782308	0.32	0.504	1.04409237643645e-12	PT
SHPRH	3.54299645664125e-17	-0.995884495371177	0.203	0.351	1.05340370648858e-12	PT
CTNNA1	3.72977728069216e-17	1.5070506830329	0.353	0.516	1.10893738109539e-12	PT
NBEAL1	3.75018504236804e-17	-1.57647058463432	0.366	0.533	1.11500501679687e-12	PT
PATJ	3.87384581206505e-17	-11.8432192057083	0.783	0.897	1.15177183684318e-12	PT
GPBP1L1	3.9294692633658e-17	-1.10011159416775	0.253	0.381	1.16830980138392e-12	PT
NRIP1	4.16320369764464e-17	-6.73485912135331	0.184	0.328	1.23780372338371e-12	PT
CNTN4	4.30173144125649e-17	-3.69797341611945	0.44	0.631	1.27899079211438e-12	PT
MED13L	4.49278441271154e-17	8.12102153963863	0.46	0.632	1.33579466158739e-12	PT
SLC34A1	5.58527213706651e-17	-12.781934643925	0.289	0.47	1.66061311179261e-12	PT
GLIS1	5.9023243891322e-17	-1.04341149957306	0.349	0.528	1.75487908737679e-12	PT
DPEP1	5.9399672314536e-17	-0.941286159267758	0.299	0.428	1.76607105725578e-12	PT
KIF1B	5.94693628429102e-17	-1.05424726825619	0.352	0.515	1.7681430960454e-12	PT
DPYS	6.10903535513072e-17	-22.4354628954611	0.397	0.621	1.81633839178747e-12	PT
TAF15	6.20328754128193e-17	-0.533078530578278	0.242	0.372	1.84436145177394e-12	PT
PRICKLE2	6.23232827946488e-17	-7.70450084095664	0.295	0.46	1.8529958440505e-12	PT
ATXN2	6.69068600868168e-17	-8.49846706878379	0.424	0.594	1.98927476410124e-12	PT
PIK3CB	6.7134745788892e-17	-0.857630882497878	0.305	0.454	1.99605026179534e-12	PT
BPTF	6.87596631259569e-17	-1.07066290907718	0.409	0.556	2.04436230406095e-12	PT
AK4	7.30405048586491e-17	-4.65100546449241	0.444	0.583	2.17164029045735e-12	PT
BAZ2B	7.37890964009269e-17	-4.26068555917342	0.45	0.601	2.19389741419236e-12	PT
ZNF609	7.82897042739811e-17	-1.91163229906786	0.374	0.502	2.32770948747401e-12	PT
SHLD2	7.89042249513795e-17	-1.30749746089746	0.348	0.512	2.34598041625441e-12	PT
LRRK2	8.00257386394172e-17	-28.7574472009573	0.278	0.411	2.37932526122715e-12	PT
CDK14	8.10679408161432e-17	-13.051331055758	0.501	0.681	2.41031201634557e-12	PT
COL18A1	8.14647496345236e-17	-6.70005057208772	0.397	0.564	2.42210993613366e-12	PT
PHC3	8.25908537869955e-17	-1.62681979699345	0.244	0.379	2.45559126479495e-12	PT
STAG1	8.59258666043793e-17	7.53528777514083	0.397	0.57	2.55474786588141e-12	PT
SIK3	8.75616039356052e-17	2.46714284189972	0.462	0.637	2.60338160821341e-12	PT
NUMB	1.00328856200887e-16	-6.46922934373414	0.465	0.636	2.98297755256478e-12	PT
SETD2	1.03348965808348e-16	-1.65868526295428	0.414	0.579	3.07277145141379e-12	PT
PPP6R2	1.08840705372403e-16	-1.31624121393627	0.39	0.555	3.23605185213229e-12	PT
SLC13A1	1.09786231365559e-16	-42.3258216932159	0.482	0.673	3.26416423096079e-12	PT
SEMA4D	1.11720590691994e-16	-10.1250327823201	0.215	0.371	3.32167660245435e-12	PT
CDC42BPA	1.15633171164644e-16	-1.02686137374996	0.407	0.577	3.4380054450672e-12	PT
SLC13A3	1.17548017486459e-16	-12.4789281104625	0.636	0.758	3.49493765590741e-12	PT
EPB41L1	1.26459441157319e-16	-5.11383977980076	0.228	0.383	3.75989210448942e-12	PT
ZSWIM6	1.27668396759803e-16	-5.00815915308931	0.348	0.514	3.79583677246247e-12	PT
AKAP13	1.30424767035407e-16	-14.5310513350714	0.502	0.649	3.87778917349672e-12	PT
FBXW11	1.3098343232747e-16	-2.02577162987712	0.226	0.373	3.89439940996035e-12	PT
FIGNL2	1.31048147712285e-16	-0.643458827561718	0.105	0.202	3.89632352778167e-12	PT
ATXN7L1	1.34146058221853e-16	-3.81973977347843	0.434	0.595	3.98843060305214e-12	PT
HERC2	1.44883797576063e-16	-1.75094682909995	0.33	0.474	4.30768506953149e-12	PT
ADGRA3	1.48460322427518e-16	-1.20953215676036	0.182	0.281	4.41402230641498e-12	PT
CRYL1	1.52996266724489e-16	-8.67823138919004	0.489	0.634	4.54888500225252e-12	PT
EML4	1.56160987973392e-16	-2.92647259347868	0.286	0.435	4.64297849442489e-12	PT
ERI3	1.56566633604443e-16	-5.36792467425489	0.248	0.402	4.65503915032731e-12	PT
GLS	1.57720591244112e-16	-18.6096430924145	0.453	0.641	4.68934861886994e-12	PT
HELZ	1.57875260209108e-16	-2.12205314230474	0.316	0.466	4.6939472365372e-12	PT
EHBP1	1.5823541768027e-16	-2.3832947335138	0.41	0.585	4.7046554384698e-12	PT
FGGY	1.7647418078746e-16	-9.68243054405168	0.574	0.745	5.24693034317277e-12	PT
TRAPPC9	1.78260897988114e-16	-2.01493163590925	0.384	0.543	5.30005301898261e-12	PT
FAT1	1.78814454544973e-16	-9.15947231145582	0.343	0.509	5.31651136253113e-12	PT
PCLO	1.84293811115717e-16	-12.285565449229	0.455	0.627	5.4794235920925e-12	PT
COL27A1	1.85932620853828e-16	-1.98188266123663	0.35	0.487	5.52814868322601e-12	PT
HNF4G	1.928470826996e-16	9.36775502199853	0.199	0.35	5.73372946282451e-12	PT
ACSM2B	1.98229395822285e-16	-9.03765894009378	0.748	0.867	5.89375639658817e-12	PT
ATRX	2.042794809154e-16	-2.75131898479184	0.452	0.587	6.07363752657666e-12	PT
AAK1	2.11843139555824e-16	-5.55340195544075	0.434	0.589	6.29852022527375e-12	PT
ATXN1	2.20668880106149e-16	-0.422745020115538	0.382	0.543	6.56092714331602e-12	PT
BCL2	2.23449184660352e-16	2.58079893072351	0.422	0.606	6.64359115832159e-12	PT
ZNF83	2.25764820154444e-16	-8.60664388778748	0.317	0.486	6.71243963283193e-12	PT
RBM39	2.32947844149474e-16	-0.749936446824456	0.377	0.521	6.92600530225215e-12	PT
ASTN2	2.42640184313444e-16	6.309608942261	0.394	0.577	7.21417796000732e-12	PT
DYM	2.97136096701755e-16	-2.61225554416403	0.286	0.457	8.83445042713658e-12	PT
ABCC6	3.16738185114515e-16	-2.01647099108194	0.268	0.426	9.41725971982475e-12	PT
COBL	3.25371531061999e-16	-2.30315694206453	0.329	0.483	9.67394636153536e-12	PT
MALT1	3.39250645673702e-16	-11.8802389824245	0.247	0.422	1.00866001971705e-11	PT
ARHGAP24	3.4859934792734e-16	-0.307656296685877	0.402	0.594	1.03645558125757e-11	PT
ARHGEF10L	3.50895082677637e-16	-4.43150033252021	0.301	0.493	1.04328125981715e-11	PT
GALM	3.51258775668967e-16	-2.39060967844294	0.306	0.442	1.04436259181897e-11	PT
LINC00671	3.6502369831541e-16	0.610794848038974	0.37	0.534	1.08528845983138e-11	PT
BCL2L1	4.012544608825e-16	-0.581472181912091	0.263	0.422	1.19300976309585e-11	PT
GLIS3	4.47371327655795e-16	-80.498986926674	0.486	0.692	1.33012443138621e-11	PT
ANKIB1	4.62197631104217e-16	5.9950304014074	0.375	0.56	1.37420599679906e-11	PT
FBXO34	4.66451217730661e-16	-3.71010346940482	0.336	0.496	1.3868527605568e-11	PT
XYLB	4.68939827834645e-16	8.79803689532694	0.341	0.51	1.39425189611797e-11	PT
DMGDH	5.09961571013301e-16	-5.89335110252781	0.337	0.495	1.51621774293675e-11	PT
TAPT1-AS1	5.13176452358069e-16	-0.749451216380542	0.387	0.518	1.52577622815101e-11	PT
ZNF827	5.19243922949281e-16	-0.91848451015195	0.259	0.404	1.5438160317128e-11	PT
CRADD	5.22054887237742e-16	-21.4485853775967	0.406	0.581	1.55217359073525e-11	PT
RGS12	5.26993218796286e-16	-0.977711604920155	0.167	0.284	1.56685623812512e-11	PT
PRKCE	5.32807256304452e-16	-13.3824863528354	0.289	0.458	1.5841425344444e-11	PT
PHLDB2	5.51266728469767e-16	2.48462559952673	0.347	0.509	1.63902623708631e-11	PT
EXOC4	6.00119899524752e-16	-3.18901760046731	0.525	0.705	1.78427648526699e-11	PT
NSD1	6.15510552953147e-16	-2.131551755874	0.363	0.522	1.8300359760403e-11	PT
KIF21A	6.3981162785629e-16	-28.8966260564131	0.277	0.447	1.90228793194232e-11	PT
ZNF618	6.42997962284773e-16	3.09928238167879	0.217	0.359	1.91176154146509e-11	PT
CCSER1	6.70219345822379e-16	-23.007971113316	0.576	0.682	1.9926961589991e-11	PT
PHACTR4	6.79662441850805e-16	-3.60013396155379	0.339	0.491	2.02077237211081e-11	PT
FGD4	7.48309377898319e-16	-24.3068635852994	0.622	0.757	2.22487344236728e-11	PT
LARP1B	7.49870449397421e-16	1.82482643912721	0.269	0.409	2.22951482014841e-11	PT
CLASP1	7.82853728051746e-16	1.25472481681328	0.373	0.529	2.32758070424345e-11	PT
LINC02027	7.97736031423446e-16	-5.06650556171025	0.238	0.4	2.37182876862819e-11	PT
COMMD10	8.15000191494641e-16	-8.02612698211819	0.337	0.513	2.42315856935187e-11	PT
ANPEP	8.16806137461659e-16	-8.56429273100117	0.439	0.622	2.428528007901e-11	PT
EPS8L2	8.30451153019524e-16	-1.69935595942597	0.318	0.446	2.46909736815765e-11	PT
ACYP2	8.4648277125874e-16	-1.46004647690554	0.317	0.467	2.51676257550649e-11	PT
RGL1	8.51201331941985e-16	4.97193683361448	0.323	0.472	2.53079180012991e-11	PT
SPEN	8.82614168083936e-16	-3.37862265388563	0.26	0.412	2.62418844454716e-11	PT
AP3B1	8.91081811945454e-16	-0.741205657837717	0.298	0.417	2.64936444327622e-11	PT
BHMT	9.44073579793724e-16	-20.5119700172893	0.387	0.609	2.8069195674427e-11	PT
PRKCA	9.66537651255529e-16	-5.83049450418099	0.487	0.658	2.87370974471294e-11	PT
BEND7	9.66708812128033e-16	-7.06453660564497	0.198	0.337	2.87421864021907e-11	PT
BTRC	1.11139129149122e-15	-1.05760387745977	0.215	0.345	3.3043885878617e-11	PT
LARGE1	1.2116060723942e-15	-18.9550025464782	0.294	0.456	3.60234717444243e-11	PT
PECR	1.27413874727608e-15	0.950364193702648	0.169	0.27	3.78826932340124e-11	PT
NHS	1.3563911894369e-15	-44.8432230991274	0.657	0.812	4.03282228443379e-11	PT
ACSL1	1.38718683417696e-15	0.591902703402006	0.241	0.376	4.12438389537494e-11	PT
SORBS1	1.39153598312639e-15	-2.15660223207088	0.172	0.252	4.13731478503138e-11	PT
CELSR1	1.39836906195828e-15	-0.791519435869994	0.272	0.436	4.15763089501436e-11	PT
ZBTB44	1.52138390046564e-15	1.03180692519651	0.206	0.321	4.52337861286444e-11	PT
ADCY9	1.57570555990484e-15	-3.11085861724728	0.299	0.452	4.68488777070909e-11	PT
MIR99AHG	1.59993857735786e-15	2.56652456841242	0.489	0.65	4.7569373782004e-11	PT
BICDL1	1.61112499649925e-15	-14.6040230897806	0.418	0.591	4.79019683959156e-11	PT
TRABD2B	1.61261402594538e-15	-11.8461084128328	0.573	0.743	4.79462402194079e-11	PT
QKI	1.91743284056125e-15	-5.51753519935286	0.295	0.45	5.70091132155671e-11	PT
RALGAPA2	1.94881290471486e-15	0.540138805756207	0.35	0.512	5.79421052829821e-11	PT
MSI2	1.9720127241805e-15	-11.8329677577586	0.482	0.665	5.86318823153346e-11	PT
PRKRIP1	1.98334176350675e-15	-6.85987890472596	0.316	0.462	5.89687173125828e-11	PT
SBF2	2.00570266150917e-15	-3.17032392106066	0.432	0.626	5.96335515319906e-11	PT
POM121C	2.04213573554701e-15	-0.435182150812066	0.151	0.261	6.07167796892838e-11	PT
ZCCHC7	2.09830277532243e-15	-1.86358145502726	0.386	0.528	6.23867381158865e-11	PT
KDM2A	2.13023449842496e-15	-4.70097574343031	0.393	0.543	6.33361321071708e-11	PT
MIR29B2CHG	2.15067773827018e-15	-1.5392176269494	0.263	0.392	6.3943950514249e-11	PT
TRIM44	2.17079994077368e-15	-2.39055159059995	0.274	0.44	6.4542223839083e-11	PT
ZFR	2.21492913815886e-15	-1.25336105739539	0.249	0.396	6.58542731357392e-11	PT
KIAA0319L	2.29022568222562e-15	-1.1028463191814	0.268	0.426	6.80929899839322e-11	PT
ITPR2	2.33411760714945e-15	3.93771805135509	0.464	0.637	6.93979846957674e-11	PT
PRKD1	2.33692645003494e-15	-15.9647084748556	0.307	0.457	6.94814972124387e-11	PT
TNRC18	2.44033394472986e-15	-3.19261837970932	0.323	0.466	7.25560088447081e-11	PT
AUTS2	2.44051104698153e-15	-13.5308344716654	0.412	0.547	7.25612744488548e-11	PT
FAM20C	2.4795293721432e-15	-6.80114150362096	0.328	0.499	7.37213672925615e-11	PT
AEBP2	2.59000100212351e-15	-10.5882942236128	0.375	0.531	7.70059097951361e-11	PT
PLEKHA6	2.61550618198008e-15	-1.74606818712175	0.46	0.606	7.77642298026318e-11	PT
DNMT3A	2.62633736794345e-15	-0.856430013263037	0.169	0.292	7.80862626236947e-11	PT
ABAT	2.65425616430637e-15	-3.95498445599755	0.244	0.386	7.89163442771569e-11	PT
SRSF11	2.66492418997162e-15	-1.44807936757399	0.329	0.473	7.92335260162362e-11	PT
IFT88	2.91163780710059e-15	-5.11255504712415	0.322	0.486	8.65688152807149e-11	PT
PAFAH1B1	3.20744656763594e-15	-2.44654084289172	0.329	0.484	9.53638013489517e-11	PT
PLEKHA5	3.51007070468674e-15	-37.7830994322052	0.679	0.843	1.04361422191746e-10	PT
FBXL20	3.51288389466075e-15	-3.39928330213598	0.296	0.422	1.04445063956053e-10	PT
PAPLN	3.66809977932261e-15	-1.85576322951889	0.259	0.395	1.0905994263882e-10	PT
SLC1A1	3.72881767337702e-15	-8.46525336707489	0.409	0.572	1.10865207064846e-10	PT
PRRC2B	3.83783406683737e-15	-0.510132823749	0.331	0.461	1.14106482475209e-10	PT
PTPRJ	4.25022677165653e-15	-16.117836401946	0.533	0.683	1.26367742374892e-10	PT
PABPN1	4.36462192743328e-15	-0.327784659479845	0.127	0.221	1.29768939146446e-10	PT
SVIL	4.41252461681996e-15	-7.28507296076726	0.284	0.42	1.31193181907291e-10	PT
CLIC4	4.48384690862065e-15	-3.73847096826223	0.38	0.556	1.33313736287109e-10	PT
CDC14B	4.96097504422336e-15	-1.86905339515035	0.242	0.362	1.47499710014849e-10	PT
FAM193A	5.13118109840281e-15	-0.670630996148136	0.222	0.344	1.52560276417712e-10	PT
LRCH1	5.24669837393843e-15	-3.62590750127541	0.253	0.412	1.55994836053937e-10	PT
PTPRK	5.28015360324447e-15	-10.9460439273761	0.449	0.636	1.56989526931664e-10	PT
TNRC6A	5.29471347757375e-15	-6.07532613518933	0.613	0.756	1.57422421115223e-10	PT
STRN3	5.29757847545772e-15	-4.7261499825403	0.325	0.496	1.57507603232309e-10	PT
CACNA1D	5.33180195700678e-15	-13.0675589357636	0.301	0.427	1.58525135785726e-10	PT
SAMD4A	5.51549586318715e-15	-23.3869452602104	0.228	0.388	1.6398672300428e-10	PT
HNF4A	5.55931079590736e-15	-0.356304074478015	0.337	0.495	1.65289428583918e-10	PT
WASHC1	5.84013136199156e-15	-0.900726298300714	0.242	0.366	1.73638785654733e-10	PT
PKD2	5.85582092932053e-15	-0.921800769399671	0.237	0.383	1.74105267870558e-10	PT
ZMYND11	5.96968241002614e-15	-0.380836519998291	0.187	0.325	1.77490597414897e-10	PT
ATP1B1	6.17056782832324e-15	-1.89838855583747	0.481	0.632	1.83463322671707e-10	PT
PPP2R5E	6.19130829162165e-15	-0.946394718144675	0.246	0.366	1.84079978126495e-10	PT
LINC01320	6.2632994095597e-15	-4.84228642634129	0.562	0.724	1.86220418045029e-10	PT
TEAD1	6.27784290096611e-15	-1.8554198535089	0.462	0.622	1.86652825131524e-10	PT
PEPD	6.28835648497795e-15	-0.848985896537307	0.288	0.455	1.86965415011365e-10	PT
SLC4A4	6.31980085241615e-15	-39.2733136951792	0.621	0.77	1.87900318944037e-10	PT
POGZ	6.3707217993642e-15	-1.13520289633733	0.311	0.456	1.89414300538696e-10	PT
WWC2	6.6751205342672e-15	-10.3119243278152	0.313	0.491	1.98464683724832e-10	PT
TRAPPC12	6.75895930350341e-15	-0.576550271336231	0.173	0.267	2.00957378011764e-10	PT
ZKSCAN1	6.76416035327284e-15	-1.46559431414496	0.271	0.43	2.01112015623508e-10	PT
GLYAT	6.86619485543817e-15	-5.08568619396806	0.47	0.635	2.04145705441888e-10	PT
TIMM23B	6.96149221042288e-15	-4.52257426783906	0.421	0.53	2.06979086400293e-10	PT
TNS3	7.21838997065321e-15	-6.06706078683538	0.465	0.641	2.14617170607461e-10	PT
IGF2R	8.21455427102462e-15	-2.11669776134464	0.301	0.442	2.44235127586104e-10	PT
COL4A2	8.36952266935088e-15	-1.12582554730156	0.305	0.476	2.4884264800514e-10	PT
FGFR1OP	8.40653754924764e-15	-0.7780464611532	0.176	0.299	2.49943174414231e-10	PT
EFCAB11	8.5079949650173e-15	-0.670067560594302	0.062	0.138	2.52959706299894e-10	PT
PAM	8.59513199063959e-15	6.94864444198623	0.321	0.486	2.55550464345696e-10	PT
AC007388.1	8.65030260604765e-15	-1.41761597649483	0.281	0.426	2.57190797083009e-10	PT
VPS13B	8.70251080163776e-15	-2.53338109163108	0.396	0.539	2.58743051154294e-10	PT
GMDS	9.62952241633108e-15	-15.0654018621216	0.227	0.381	2.86304960482356e-10	PT
SULT1C2	9.91527568185786e-15	-1.79138242207563	0.319	0.469	2.94800976572998e-10	PT
PRKCZ	1.00231305463854e-14	-6.69065545242364	0.218	0.345	2.98007717405132e-10	PT
ECHDC2	1.05937447060581e-14	0.285671030323623	0.36	0.508	3.14973217600521e-10	PT
ACLY	1.06005677696913e-14	-0.737254562683632	0.106	0.211	3.15176080928461e-10	PT
HNRNPA2B1	1.09001135740205e-14	-1.19586572790073	0.278	0.416	3.24082176782778e-10	PT
MTDH	1.19504402588246e-14	-0.930977094083005	0.219	0.35	3.55310489775372e-10	PT
UBE2H	1.21603493272249e-14	-12.1180765016261	0.386	0.546	3.61551506197052e-10	PT
SHMT1	1.24774894501505e-14	-0.667922287965248	0.316	0.473	3.70980716331875e-10	PT
CAMKMT	1.29720859353008e-14	-0.729720189809141	0.389	0.539	3.85686059028363e-10	PT
AL033504.1	1.32463575168387e-14	-4.7645602049637	0.256	0.398	3.93840701690648e-10	PT
MAP7	1.47516394232915e-14	5.36071191796134	0.357	0.528	4.38595743333304e-10	PT
GTF2I	1.48194721345083e-14	-4.45511913721624	0.411	0.588	4.40612545503202e-10	PT
ROCK1	1.50631035947024e-14	-0.808326248085817	0.241	0.364	4.47856196077692e-10	PT
FAM120B	1.54064153645411e-14	-0.829823762395747	0.199	0.32	4.58063541618535e-10	PT
NPLOC4	1.54339740304105e-14	-0.652578119313196	0.293	0.434	4.58882915872164e-10	PT
NAALADL2	1.59993156356106e-14	-23.1255118694149	0.414	0.547	4.75691652477975e-10	PT
WWP1	1.61963013031445e-14	-3.61605114616212	0.241	0.391	4.81548430345091e-10	PT
TMEM246-AS1	1.62360284597067e-14	-8.95943610347601	0.244	0.364	4.82729598163999e-10	PT
PCSK5	1.66021774207743e-14	-14.9891915186731	0.342	0.514	4.93615939074461e-10	PT
FAM13A	1.67428120444956e-14	-2.41304868202689	0.282	0.438	4.97797287706944e-10	PT
HIBADH	1.69473738775365e-14	-9.32009228768558	0.248	0.39	5.03879320126914e-10	PT
CCNL2	1.77911800639623e-14	-0.660276380286775	0.219	0.339	5.28967365661726e-10	PT
TTC38	1.79879651999904e-14	-1.34951017537007	0.303	0.43	5.34818181326115e-10	PT
TLK1	1.84133774045864e-14	-0.856167488806792	0.227	0.367	5.47466536993163e-10	PT
SOX6	1.84917826412455e-14	-4.63356574143695	0.485	0.67	5.49797681489512e-10	PT
OLA1	1.85665814722264e-14	-0.609708564693724	0.164	0.286	5.52021600332236e-10	PT
CHD1	1.88285597129283e-14	-0.339353315884445	0.189	0.32	5.59810737384785e-10	PT
TCF7L2	1.98277799939309e-14	-5.38816129163781	0.327	0.481	5.89519554779554e-10	PT
NQO2	2.06045016978902e-14	-4.01034226339771	0.322	0.47	6.1261304448167e-10	PT
APP	2.08963029772975e-14	-20.1606561942695	0.336	0.492	6.21288880121008e-10	PT
PLCL2	2.14351234317673e-14	-8.94987830654877	0.227	0.386	6.37309089873304e-10	PT
LINC01515	2.17426866175772e-14	-9.03480581836523	0.222	0.377	6.46453558513805e-10	PT
PRRC2C	2.27861049119427e-14	-4.41544963534246	0.421	0.508	6.7747647124188e-10	PT
HNF1B	2.3185139044649e-14	-9.06796242447178	0.225	0.37	6.89340554075504e-10	PT
SLC12A7	2.35158120530632e-14	-0.439757051532991	0.141	0.235	6.99172123961677e-10	PT
ACMSD	2.40814897157147e-14	-1.10567176594863	0.375	0.554	7.15990852227631e-10	PT
CPQ	2.5171268313214e-14	-1.06327523764054	0.327	0.481	7.48392149488478e-10	PT
FAM85B	2.69138057487511e-14	-2.03898511450031	0.412	0.539	8.00201272521866e-10	PT
STON2	2.6938644440311e-14	-11.4722494629091	0.245	0.397	8.00939776499326e-10	PT
GBF1	2.83633310847992e-14	-2.29453967778213	0.262	0.422	8.43298559813251e-10	PT
ITSN2	2.8620443834179e-14	-0.401423177857632	0.254	0.39	8.50943036077809e-10	PT
HNRNPH1	2.86757838118901e-14	-1.20217029903264	0.331	0.485	8.52588404295118e-10	PT
KAT6A	2.88602688437405e-14	-0.57795343690509	0.247	0.389	8.58073513262091e-10	PT
KMT2C	2.93746031067865e-14	-3.13590485271424	0.435	0.604	8.73365699570977e-10	PT
UBN1	2.94280728205824e-14	-0.33554248197507	0.117	0.194	8.74955461101555e-10	PT
TRIO	3.11173971121807e-14	-1.76975523871608	0.408	0.588	9.25182450939356e-10	PT
DYNC1H1	3.12478188526169e-14	-0.553093339569542	0.201	0.309	9.29060150126006e-10	PT
ATP9B	3.15835956940917e-14	-1.5470456988589	0.286	0.43	9.39043467176734e-10	PT
FAM160A1	3.18470630884642e-14	-0.768682640542759	0.302	0.432	9.46876879746218e-10	PT
HMGB1	3.29198849207821e-14	-3.56958478781006	0.31	0.439	9.78774018464695e-10	PT
BDP1	3.61547779165973e-14	-1.743729632103	0.319	0.44	1.07495385701627e-09	PT
FNDC3B	3.64156452579859e-14	-10.323657590847	0.421	0.575	1.08270996481044e-09	PT
ZEB2	3.73866631074998e-14	-10.504662031108	0.203	0.33	1.11158026751218e-09	PT
CPLANE1	3.777213664634e-14	-1.23593895385909	0.257	0.382	1.12304116676898e-09	PT
PPP1R9A	3.83530056232311e-14	-7.49812180028781	0.332	0.505	1.14031156318991e-09	PT
ACSF2	3.87696415105103e-14	-7.09905207484794	0.51	0.662	1.15269898139049e-09	PT
DLG1	4.02731440742707e-14	-7.6245070298825	0.359	0.551	1.19740111961622e-09	PT
DTNBP1	4.08260788504469e-14	-1.10948317386199	0.176	0.308	1.21384097638149e-09	PT
SLC44A1	4.38621285670468e-14	-1.4001366342389	0.181	0.276	1.30410880655544e-09	PT
RALGAPA1	4.57955202958845e-14	-1.66639739860157	0.265	0.406	1.36159240943724e-09	PT
NEO1	4.61993598721497e-14	-3.1811148167733	0.296	0.44	1.37359936771876e-09	PT
MAP4K3	4.62629743371883e-14	-3.92696162813339	0.268	0.417	1.37549075299328e-09	PT
LUC7L3	4.8534832451081e-14	-1.27017384966943	0.436	0.547	1.44303763843554e-09	PT
ARHGAP10	5.11906052968705e-14	-8.08852140910712	0.359	0.533	1.52199907668655e-09	PT
SMARCC1	5.28919011856278e-14	-1.27428581265558	0.386	0.537	1.57258200605109e-09	PT
HSPA12A	5.29364100361833e-14	-1.71009414697339	0.228	0.371	1.5739053431958e-09	PT
CCDC30	5.42934491177957e-14	-3.54977124557616	0.342	0.532	1.6142528291703e-09	PT
RBMS1	5.51614565165768e-14	-3.46199162868523	0.28	0.438	1.64006042515086e-09	PT
SLC25A37	5.56193532964765e-14	-0.605256854049631	0.146	0.259	1.65367461221084e-09	PT
GSK3B	5.5667824872065e-14	-1.40702932787898	0.308	0.438	1.65511576909624e-09	PT
DDAH1	5.68454201443401e-14	-1.56763845516376	0.311	0.513	1.69012803173152e-09	PT
KCNJ16	5.7460263646216e-14	-6.00578869795675	0.486	0.661	1.7084085587293e-09	PT
NUP214	6.14784808053868e-14	-3.39773481402238	0.171	0.287	1.82787819130576e-09	PT
KCNQ1OT1	6.20426303951269e-14	-2.84241656807013	0.486	0.651	1.84465148690791e-09	PT
CFDP1	6.47954383242738e-14	-1.72728398939735	0.318	0.482	1.92649797225731e-09	PT
ZHX3	6.61149868206042e-14	-4.59998467020706	0.458	0.59	1.9657307881502e-09	PT
SMAD3	6.74977830029982e-14	-5.2671385168228	0.3	0.449	2.00684408424514e-09	PT
SPTBN1	6.91591727185952e-14	4.86270830173922	0.406	0.562	2.05624052326927e-09	PT
WDR70	7.04545510405701e-14	-1.16296352726941	0.333	0.478	2.09475471153823e-09	PT
ATP6V0A1	7.14091662647974e-14	-1.48900234526466	0.282	0.42	2.12313733138496e-09	PT
DIAPH1	7.20521309459963e-14	-1.45262956215549	0.22	0.344	2.14225395728636e-09	PT
TNS1	7.23472454862944e-14	-16.1524862950514	0.511	0.687	2.15102830279851e-09	PT
AC087762.1	7.27071776595322e-14	3.85471690216125	0.442	0.635	2.16172980617321e-09	PT
HECTD1	7.29171467940374e-14	-1.15610270058794	0.277	0.409	2.16797260848032e-09	PT
PPP2R3A	7.39651448144836e-14	-2.34061762413653	0.485	0.649	2.19913168562423e-09	PT
DANT2	7.44996200409747e-14	-1.32350977665092	0.434	0.586	2.21502270305826e-09	PT
SLC3A1	7.6494661082979e-14	-9.89523716784264	0.36	0.537	2.27433926331913e-09	PT
CGNL1	7.94337681310567e-14	-18.0889671058715	0.507	0.649	2.36172479407258e-09	PT
UBE2R2	8.07751853479951e-14	-2.01319005113761	0.313	0.453	2.40160781076659e-09	PT
CDC42BPB	8.09978309865382e-14	-0.86029778329941	0.2	0.314	2.40822751089176e-09	PT
CYSTM1	8.6340914463356e-14	-0.780232775822343	0.214	0.328	2.5670880688245e-09	PT
SPATS2L	8.91968259824035e-14	-10.1189795382774	0.335	0.525	2.65200003010882e-09	PT
GALNT11	8.98357919455643e-14	-2.85141858562319	0.261	0.412	2.67099776612552e-09	PT
NIPBL	9.09264523492468e-14	-2.48787009835728	0.349	0.509	2.7034252812478e-09	PT
CMBL	9.13120394403844e-14	-0.535349457886861	0.195	0.29	2.71488955664151e-09	PT
AC124312.1	9.27417528453165e-14	1.31016554632592	0.252	0.387	2.75739779559695e-09	PT
BIRC6	9.48931176622425e-14	-2.29659865812263	0.417	0.585	2.82136217433379e-09	PT
MARCH6	9.52740675689756e-14	-0.883777170887825	0.246	0.375	2.83268857696078e-09	PT
CCNY	9.65068816807431e-14	-3.20447290371892	0.351	0.521	2.86934260613186e-09	PT
SSH2	9.65666152663866e-14	-17.8455240955577	0.471	0.624	2.87111860510021e-09	PT
TFCP2	1.00518207831894e-13	-0.878902232607961	0.202	0.321	2.98860735525787e-09	PT
RPRD2	1.02810521770952e-13	-3.85257477097796	0.321	0.483	3.05676243329395e-09	PT
ACO2	1.04316500075977e-13	-1.05295043616153	0.22	0.378	3.10153818025896e-09	PT
EXT1	1.06321310507588e-13	-38.5832905323634	0.354	0.514	3.1611452040116e-09	PT
SUCLG2	1.07894536743984e-13	-3.94578205403071	0.319	0.47	3.20792036647214e-09	PT
PTPRD	1.07951822139536e-13	-9.49511845759302	0.509	0.702	3.20962357585268e-09	PT
ZMYM2	1.08240509196341e-13	2.18651039021589	0.348	0.489	3.2182068194256e-09	PT
EPB41L3	1.09459470983208e-13	-10.2171135030697	0.465	0.631	3.25444899127274e-09	PT
SLTM	1.12140482912357e-13	-2.09624535489255	0.257	0.374	3.33416083795019e-09	PT
CCDC93	1.1474878491293e-13	-0.589875861456599	0.152	0.245	3.41171087303123e-09	PT
PTPN4	1.20779001277409e-13	-1.00995803831127	0.253	0.388	3.59100126597992e-09	PT
BRAF	1.27498920381214e-13	-3.34387291727393	0.332	0.486	3.79079790077425e-09	PT
TULP4	1.29837654984241e-13	-0.739314356839513	0.322	0.464	3.86033315799146e-09	PT
PTPN20	1.36629394008242e-13	-4.92329449698972	0.113	0.23	4.06226514265304e-09	PT
NINL	1.40637012244054e-13	-5.88840181543975	0.419	0.585	4.1814196480402e-09	PT
ITFG1	1.40927066280729e-13	-4.834845258306	0.345	0.514	4.19004353465863e-09	PT
DHX9	1.41976494855288e-13	-0.349640302318613	0.13	0.212	4.22124514503744e-09	PT
DMXL2	1.45386321782094e-13	-2.27376027078587	0.26	0.392	4.32262611922521e-09	PT
HPCAL1	1.49188181734336e-13	-3.84797974835021	0.248	0.41	4.43566301932526e-09	PT
PIAS1	1.50127667555427e-13	-0.598879469626462	0.267	0.404	4.46359581175797e-09	PT
PDS5A	1.54939017200198e-13	-1.15484753969271	0.304	0.45	4.60664685939628e-09	PT
ARHGAP35	1.55804568925281e-13	-0.812035282398841	0.221	0.327	4.63238144328646e-09	PT
EPB41L5	1.56504757762279e-13	-7.35313817056905	0.331	0.501	4.65319945778808e-09	PT
SMAP1	1.5661390762412e-13	-1.57589321494694	0.193	0.305	4.65644470148034e-09	PT
ZNF292	1.57303791066709e-13	-2.46366816773171	0.345	0.477	4.6769563159954e-09	PT
EEFSEC	1.58107760175788e-13	-0.417133499395217	0.182	0.298	4.70085992554653e-09	PT
GATAD2B	1.63538277600334e-13	-1.5588391955786	0.335	0.467	4.86232006961313e-09	PT
PHIP	1.63923524567796e-13	-5.01176941896883	0.263	0.398	4.87377423244972e-09	PT
MAP3K2	1.6727253885244e-13	-2.70141370613336	0.23	0.356	4.97334712516075e-09	PT
CAPZB	1.69217978618779e-13	-0.745050115458022	0.228	0.346	5.03118894029353e-09	PT
KIAA1549	1.73447651958899e-13	-0.406267333446623	0.37	0.517	5.15694558804198e-09	PT
SLC26A3	1.82072483641803e-13	3.70277763661926	0.345	0.32	5.4133790836381e-09	PT
SLC5A12	1.84378493968557e-13	-22.7960786008363	0.602	0.734	5.48194138267315e-09	PT
AGPS	1.84384218865696e-13	-0.427896794961559	0.15	0.234	5.48211159531489e-09	PT
TBL1X	1.93099737035642e-13	-16.0395081549375	0.291	0.438	5.7412413815437e-09	PT
PAN3	1.93668342691983e-13	10.8836207805653	0.393	0.563	5.75814716491803e-09	PT
UBR3	1.93874614638428e-13	-0.991506230730288	0.265	0.395	5.76428004242975e-09	PT
NBEA	2.00822049876104e-13	-2.41887365903067	0.326	0.498	5.97084118691633e-09	PT
DZIP1	2.01555275977838e-13	-1.30764177656717	0.175	0.296	5.99264146537307e-09	PT
PKN2	2.10095604094122e-13	-0.80250472524735	0.304	0.481	6.24656250092642e-09	PT
ETFA	2.12831674194203e-13	-0.255462544283379	0.198	0.308	6.32791133714206e-09	PT
PDPK1	2.12836010675556e-13	-1.12177367966243	0.267	0.395	6.32804026940563e-09	PT
ATP8B4	2.18023902344992e-13	-2.40674975710698	0.204	0.306	6.48228666452129e-09	PT
VAV3	2.19020527359988e-13	-6.0473936165741	0.265	0.394	6.51191831946717e-09	PT
BICRAL	2.20863713063879e-13	-0.704123567527039	0.183	0.314	6.56671991681525e-09	PT
IGFBP7	2.24823934556204e-13	-24.4107603634682	0.373	0.528	6.68446522222507e-09	PT
IWS1	2.25177744763817e-13	-0.832169577131276	0.188	0.303	6.6949847073178e-09	PT
CYP20A1	2.25258321803464e-13	-0.509179644231747	0.18	0.282	6.6973804238606e-09	PT
ACACA	2.26694727059568e-13	-1.38071059679006	0.184	0.282	6.74008762493508e-09	PT
LARP4B	2.26999660979431e-13	-3.5949306512742	0.276	0.417	6.74915392024045e-09	PT
SPG7	2.43101622322163e-13	-0.665822450704632	0.266	0.38	7.22789743488254e-09	PT
AP1G1	2.4552379358022e-13	-0.815058091738154	0.217	0.344	7.29991343072709e-09	PT
MAPK8	2.46748809314557e-13	-2.23578478676076	0.347	0.513	7.3363355985404e-09	PT
VAV2	2.55466569378291e-13	-0.958326419274861	0.182	0.298	7.59553204075536e-09	PT
NRP1	2.56908957191019e-13	-31.6906191418196	0.403	0.604	7.63841711520337e-09	PT
GRB10	2.59157456425965e-13	-5.61712108000309	0.353	0.526	7.70526949445678e-09	PT
ZRANB2	2.64094865292024e-13	-0.454184257647713	0.195	0.3	7.85206853486247e-09	PT
BRWD1	2.69879985609757e-13	-4.77146402160373	0.326	0.458	8.02407173214929e-09	PT
NCOR2	2.71301871516989e-13	-0.833442245270666	0.162	0.274	8.0663472439431e-09	PT
BTBD7	2.73049925425032e-13	-5.0634255970368	0.28	0.448	8.11832038273705e-09	PT
SSH1	2.78526623670499e-13	-0.453646335392137	0.1	0.192	8.28115357497126e-09	PT
ADD3	2.83294061103614e-13	-0.714042409254427	0.327	0.49	8.42289902473266e-09	PT
TRPC7-AS1	2.90108634565623e-13	-0.573157811006222	0.102	0.194	8.62550992290512e-09	PT
ARFIP1	2.90657550559034e-13	-0.564676408899641	0.159	0.247	8.64183029322121e-09	PT
B4GALT5	3.00466531156594e-13	-5.49250500635802	0.284	0.453	8.93347090434785e-09	PT
MGAT5	3.03349698674942e-13	-2.62401078362259	0.129	0.215	9.01919324100339e-09	PT
AFF4	3.49516820847981e-13	-2.19851408167725	0.357	0.48	1.03918341174522e-08	PT
DIP2B	3.53485212647647e-13	-2.49772221875953	0.377	0.537	1.05098223424399e-08	PT
PDZD2	3.69094037410498e-13	-26.2626694859727	0.693	0.785	1.09739039202889e-08	PT
TOM1L2	3.71661267781133e-13	-0.259216354109354	0.217	0.33	1.10502328136686e-08	PT
BCAS3	3.76590503613222e-13	-14.2100359819575	0.55	0.697	1.11967888534283e-08	PT
ZNF462	3.79088715017864e-13	-1.15513661002673	0.23	0.366	1.12710656749111e-08	PT
NLK	3.80100261703059e-13	-0.989972993838625	0.234	0.378	1.13011409809554e-08	PT
KCNJ15	3.81210481787816e-13	37.2040717737249	0.622	0.78	1.13341500445153e-08	PT
KMT2A	3.82010118959203e-13	-0.670255374236462	0.245	0.355	1.1357924856895e-08	PT
CABIN1	3.83968313466912e-13	-0.890194991961485	0.213	0.319	1.14161458959982e-08	PT
CSNK1A1	3.95678394866413e-13	-1.38721853001462	0.296	0.455	1.17643100361682e-08	PT
PKP4	4.04468918324009e-13	-50.7141050151121	0.533	0.707	1.20256698796094e-08	PT
PC	4.67448874913755e-13	-0.340617590167027	0.189	0.283	1.38981899489358e-08	PT
KAT6B	4.76178023409538e-13	-1.13678778004994	0.241	0.37	1.41577249920124e-08	PT
BAIAP2L2	4.82567630051626e-13	-0.34562553973224	0.124	0.216	1.43477007766949e-08	PT
RAB1A	4.85905164160912e-13	-1.61298741399841	0.339	0.457	1.44469323408322e-08	PT
LINC00871	4.94220080939566e-13	-33.3030275544666	0.31	0.501	1.46941514464952e-08	PT
KIAA1958	5.30085433689251e-13	-4.97763300844231	0.332	0.52	1.57605001144488e-08	PT
AFG3L2	5.38641381964053e-13	-0.26252387449597	0.132	0.227	1.60148855685552e-08	PT
SLC39A11	5.5553573939109e-13	-1.89169012727019	0.366	0.539	1.65171886035759e-08	PT
UBE3A	5.57129163191535e-13	-1.64751095187445	0.248	0.385	1.65645642800107e-08	PT
ARFGEF1	5.73828697973169e-13	-1.03354407262645	0.305	0.469	1.70610748481383e-08	PT
XRN1	5.97621369798296e-13	-0.91972644312788	0.233	0.357	1.77684785668429e-08	PT
ASAP2	6.16725135944348e-13	-1.46836285747199	0.209	0.327	1.83364717418974e-08	PT
ADD1	6.17330136657782e-13	-3.62960826614236	0.391	0.546	1.83544596231092e-08	PT
SPRED2	6.22661997647267e-13	-1.49634264547697	0.14	0.249	1.85129865140485e-08	PT
LACTB2	6.23445755664389e-13	-0.570220744040772	0.109	0.208	1.85362892074136e-08	PT
PDPR	6.36576868662988e-13	-0.330130504478465	0.145	0.255	1.8926703459088e-08	PT
MARK3	6.36909859650542e-13	-1.4688683311277	0.311	0.474	1.89366039471299e-08	PT
NLGN1	6.72116233378474e-13	-107.063899706807	0.611	0.786	1.99833598508088e-08	PT
TRIP11	6.73519426444442e-13	-0.281677402511178	0.237	0.345	2.00250795870462e-08	PT
MAEA	6.96603277637877e-13	-0.425228393471811	0.115	0.206	2.07114086507294e-08	PT
CDR2	7.14512118877901e-13	-3.18433220915528	0.363	0.505	2.12438743184778e-08	PT
HIPK2	7.38169645545798e-13	-16.0113307085203	0.411	0.56	2.19472599013677e-08	PT
FAM13B	7.55147181857603e-13	-0.670151342158046	0.169	0.288	2.24520360109902e-08	PT
WDPCP	7.9080680441523e-13	-0.771355335482696	0.333	0.493	2.35122679088736e-08	PT
HSPA9	8.01199516417023e-13	-0.412432285955841	0.111	0.193	2.38212640221109e-08	PT
FRAS1	8.07674853740872e-13	-27.8973408881564	0.491	0.639	2.40137887514236e-08	PT
SLC12A6	8.19910884690329e-13	-6.64738531776164	0.381	0.513	2.43775904236129e-08	PT
ABLIM1	8.20431271007323e-13	-52.2058795320357	0.482	0.671	2.43930625495897e-08	PT
CAB39	8.27382090915252e-13	-0.82817595817601	0.211	0.313	2.45997243270923e-08	PT
RREB1	8.4322735412033e-13	-7.82644491295422	0.396	0.564	2.50708356927057e-08	PT
CTDSPL	8.77680236369728e-13	-1.23183024319702	0.225	0.349	2.60951887877447e-08	PT
FUT6	8.94462102924126e-13	-1.57137155575397	0.269	0.419	2.65941472441401e-08	PT
PCAT1	9.07451381466266e-13	-12.9001285691234	0.41	0.571	2.6980344473755e-08	PT
UGGT2	9.24619758039105e-13	-2.57016220322511	0.198	0.333	2.74907946460187e-08	PT
SMG1	9.38066411143379e-13	-2.3019094114566	0.357	0.501	2.78905905361149e-08	PT
SRPK2	9.51929306562695e-13	-0.322309990838374	0.434	0.597	2.83027621427221e-08	PT
BRD2	9.5224762683394e-13	-0.330859944934218	0.127	0.21	2.83122264410267e-08	PT
RC3H1	9.55241631299556e-13	-0.889693130917331	0.213	0.347	2.84012441817984e-08	PT
SNX30	9.68739165195507e-13	-13.3301301334086	0.317	0.442	2.88025528595928e-08	PT
ZNF516	1.02579710921927e-12	-1.00031437287234	0.21	0.323	3.04989996513073e-08	PT
AF117829.1	1.02900944693105e-12	-10.7794630114062	0.232	0.36	3.0594508876154e-08	PT
ARHGAP6	1.04078310721002e-12	-6.15803975084134	0.529	0.687	3.09445633435684e-08	PT
ARID2	1.04452555416311e-12	-1.66601210398135	0.236	0.37	3.10558337763776e-08	PT
EHHADH	1.06313467112321e-12	6.06308386789448	0.39	0.532	3.16091200418353e-08	PT
RNF152	1.0726457733072e-12	-29.1585254971713	0.528	0.683	3.18919041319696e-08	PT
ATP1A1	1.07754025273511e-12	14.046735472911	0.343	0.484	3.20374267943203e-08	PT
GGT1	1.07767785913493e-12	-0.464109312486112	0.203	0.314	3.20415181077999e-08	PT
VPS53	1.09382243443809e-12	-0.867784941819197	0.249	0.357	3.25215286207134e-08	PT
TMEM117	1.14329027147159e-12	-1.49009933124044	0.221	0.34	3.39923063513934e-08	PT
MCF2L	1.14945310685447e-12	-7.44105680283957	0.424	0.559	3.41755397729971e-08	PT
GPBP1	1.18738369745886e-12	-0.456956440807394	0.278	0.402	3.53032920928469e-08	PT
FARP2	1.21668958545638e-12	-1.02989232154584	0.156	0.279	3.61746147547892e-08	PT
ANKAR	1.2223651140549e-12	-0.475094361053122	0.119	0.215	3.63433595710803e-08	PT
RABGAP1	1.22322161403322e-12	-1.94184548870383	0.245	0.394	3.63688250284358e-08	PT
PLCH2	1.25168523220798e-12	-10.7117383075363	0.064	0.103	3.72151053240077e-08	PT
CLMN	1.25370714633366e-12	-6.77459044901714	0.317	0.463	3.72752208747925e-08	PT
EIF4G3	1.25610774305109e-12	-6.11758747086084	0.391	0.521	3.7346595416395e-08	PT
EPB41L4A	1.26387929938274e-12	-4.45888584315737	0.353	0.543	3.75776593292477e-08	PT
RAI14	1.28059771643178e-12	-15.4220398684684	0.263	0.43	3.80747313049498e-08	PT
USP25	1.30405569756184e-12	-0.753574114701419	0.261	0.397	3.87721839999085e-08	PT
NPL	1.39214883363252e-12	-8.95183423511389	0.235	0.368	4.1391369121562e-08	PT
ADK	1.4090409189723e-12	-2.69270685273823	0.401	0.528	4.18936046028844e-08	PT
POU2F1	1.41936358782293e-12	-5.28088697044151	0.227	0.338	4.22005181931515e-08	PT
GNB1	1.43653666687477e-12	-8.88179772199915	0.32	0.467	4.27111081795206e-08	PT
APBB2	1.45482009308119e-12	-18.8260838943859	0.301	0.434	4.32547110074898e-08	PT
SORBS2	1.45580214334605e-12	-14.6922422766021	0.528	0.691	4.32839093259648e-08	PT
TRHDE	1.45613602683428e-12	-8.23405595096182	0.3	0.472	4.32938363498368e-08	PT
ADORA2A-AS1	1.5280549358612e-12	-1.49833484552763	0.187	0.282	4.54321293530251e-08	PT
CHD6	1.61470804137266e-12	-0.591982449179027	0.247	0.377	4.80084994860919e-08	PT
COP1	1.63014175148092e-12	-0.519284453834668	0.281	0.438	4.84673745550308e-08	PT
AHCYL2	1.64831235520229e-12	-6.97484202644494	0.343	0.511	4.90076229448746e-08	PT
TRPV4	1.69656513068363e-12	-0.422082783793325	0.256	0.395	5.04422744654857e-08	PT
WDR60	1.70173756150391e-12	-1.55507710462884	0.327	0.458	5.05960611786344e-08	PT
ARID4B	1.71285861150443e-12	1.03193340141684	0.342	0.462	5.09267122372498e-08	PT
CUL3	1.72402798480254e-12	-0.859163831008812	0.217	0.34	5.12588000441491e-08	PT
ACBD6	1.75099859177896e-12	-1.79638150074775	0.237	0.372	5.20606901307721e-08	PT
STPG2	1.78788023093412e-12	-3.64976917716308	0.439	0.6	5.31572550261331e-08	PT
KIAA1109	1.80653904047582e-12	-0.345554247318026	0.334	0.454	5.3712018751427e-08	PT
SLMAP	1.8209413478871e-12	-1.09348396505877	0.268	0.414	5.41402281553792e-08	PT
CD99	1.83485797779909e-12	-0.263451369269727	0.047	0.121	5.45539973959225e-08	PT
SUMF1	1.85037525642405e-12	10.7984143522102	0.394	0.56	5.50153571239998e-08	PT
TM7SF3	1.86238275340732e-12	7.7348492498184	0.33	0.485	5.53723640243065e-08	PT
VPS54	1.89618518388531e-12	-0.884421978652777	0.196	0.323	5.6377377887278e-08	PT
PUM3	1.9264651553554e-12	-10.9815749540229	0.301	0.457	5.72776619990267e-08	PT
AP2B1	1.98575574094131e-12	-0.531687239390423	0.127	0.232	5.90404896896671e-08	PT
RAB2A	2.09051818073614e-12	-0.623681831067919	0.221	0.357	6.21552865496468e-08	PT
LYRM4	2.12169153905269e-12	-0.903305459524949	0.103	0.203	6.30821328391147e-08	PT
AL589669.1	2.16264661334514e-12	-9.21010636079482	0.427	0.603	6.42998091079776e-08	PT
SPAG9	2.19557600994454e-12	-3.50258491180855	0.427	0.585	6.5278865927671e-08	PT
RBM33	2.19613654899675e-12	-0.439389915983281	0.322	0.469	6.52955318747713e-08	PT
SLC25A48	2.23497514950171e-12	-5.54037171279442	0.25	0.403	6.64502811449847e-08	PT
BACH1	2.24321506975402e-12	-1.42502543594447	0.255	0.388	6.66952704539266e-08	PT
MYO5B	2.2536612950485e-12	1.8479035038468	0.228	0.355	6.7005857624382e-08	PT
SLC7A9	2.3936023902623e-12	-1.54900781559366	0.174	0.269	7.11665862672786e-08	PT
VGLL4	2.41336918278991e-12	-1.1670349268598	0.253	0.385	7.17542925427095e-08	PT
TRAK1	2.4359610395597e-12	-2.14512072000594	0.234	0.389	7.24259936281891e-08	PT
MBNL1	2.45205315920397e-12	30.4778978475306	0.425	0.59	7.29044445294526e-08	PT
PARD6B	2.50696045120674e-12	-0.452764217687343	0.227	0.35	7.45369481352787e-08	PT
MKL1	2.5630417169416e-12	-2.24529357110992	0.216	0.328	7.62043563281075e-08	PT
SH3RF1	2.60441676290093e-12	-3.88683494695333	0.347	0.514	7.74345191945703e-08	PT
BCKDHB	2.62866680660806e-12	-1.66565734171346	0.231	0.361	7.81555214940708e-08	PT
RNF13	2.71368023860646e-12	-1.52298902894451	0.201	0.31	8.06831408542474e-08	PT
MNAT1	2.79306240662818e-12	-2.72852920391126	0.274	0.41	8.30433314738689e-08	PT
FANCC	2.79911072789182e-12	-0.253593655847044	0.344	0.496	8.32231601616797e-08	PT
NDST1	2.83243134706273e-12	-0.441172159081211	0.102	0.185	8.4213848810869e-08	PT
SDCCAG8	2.84702000754563e-12	-2.30203609308742	0.249	0.41	8.46475988643468e-08	PT
CEP112	2.96702480499301e-12	-1.98831858100919	0.19	0.333	8.82155815020523e-08	PT
RNF38	2.96925192459125e-12	-1.65280245254372	0.294	0.451	8.8281798221947e-08	PT
EVI5	3.06714196511365e-12	-1.01366336554002	0.234	0.36	9.1192264906759e-08	PT
AC097376.2	3.23463902781468e-12	-9.77464518519359	0.148	0.255	9.61722875749859e-08	PT
CSNK2A1	3.35322755736131e-12	-1.12513080309766	0.256	0.399	9.96981617354666e-08	PT
RAPGEF1	3.38820018783748e-12	-1.15283779616259	0.214	0.344	1.00737967984784e-07	PT
TMEM245	3.40735283014157e-12	-0.98015644997463	0.308	0.431	1.01307414345769e-07	PT
SND1	3.4306171889479e-12	1.11838112611468	0.254	0.386	1.01999110261799e-07	PT
DNAJC15	3.43574989430885e-12	-42.4125623867589	0.13	0.217	1.02151715857591e-07	PT
WDR7	3.53616158382102e-12	-1.84837003976894	0.206	0.314	1.05137156210166e-07	PT
MTR	3.5713233725797e-12	-9.00052496290581	0.342	0.471	1.0618258651354e-07	PT
ERGIC1	3.675980075443e-12	-0.547729671340448	0.178	0.274	1.09294239603071e-07	PT
KIAA0825	3.67738953098634e-12	-8.29324094638256	0.288	0.436	1.09336145535286e-07	PT
VWA8	3.93240459303747e-12	-10.5798639828604	0.432	0.6	1.1691825336019e-07	PT
IQGAP2	4.01271789645243e-12	-1.71366900166752	0.334	0.482	1.19306128497324e-07	PT
ZER1	4.06068937518181e-12	-0.660256522226304	0.212	0.317	1.20732416502905e-07	PT
SPIDR	4.13386299743475e-12	-6.24352459673559	0.351	0.494	1.2290801463973e-07	PT
PRLR	4.24611050105028e-12	-11.6485610039482	0.343	0.477	1.26245357417227e-07	PT
CALD1	4.35272776062225e-12	-6.90002293904512	0.363	0.488	1.29415301778821e-07	PT
TNIK	4.41715219212047e-12	-4.52699374210383	0.293	0.456	1.31330768976126e-07	PT
ITGA6	4.42459244412101e-12	-0.542756853203112	0.285	0.404	1.31551982548606e-07	PT
PNN	4.47508574572979e-12	-0.662327200152093	0.178	0.271	1.33053249392038e-07	PT
SQSTM1	4.47660552424664e-12	-7.0170263406824	0.177	0.293	1.33098435446901e-07	PT
MED13	4.54819222233409e-12	-3.41085734577573	0.347	0.482	1.35226851154437e-07	PT
SAMD12	4.55899857600391e-12	-10.2152332672484	0.377	0.543	1.35548145661748e-07	PT
WSB1	4.58085087000676e-12	-0.600576613299836	0.275	0.398	1.36197858067041e-07	PT
SORCS1	4.72204990122689e-12	-86.8552546896449	0.407	0.508	1.40395987663278e-07	PT
LPGAT1	4.75488061023402e-12	-1.9245765273778	0.183	0.31	1.41372110303478e-07	PT
BNC2	4.79827398919618e-12	3.4439372062803	0.566	0.707	1.42662282246781e-07	PT
TTC17	4.99656872255834e-12	-1.13494136290597	0.359	0.523	1.48557981259105e-07	PT
ARHGAP32	4.99803769387248e-12	10.4358678826699	0.322	0.487	1.48601656714217e-07	PT
ANKS1B	5.04561870343781e-12	-9.14383594353144	0.386	0.465	1.50016335290613e-07	PT
SMAD2	5.06036252105086e-12	-1.73484438772319	0.19	0.309	1.50454698475884e-07	PT
RALYL	5.06048070192697e-12	14.039479552071	0.346	0.53	1.50458212229693e-07	PT
POM121	5.08700230757525e-12	-0.80553761726186	0.192	0.299	1.51246752608827e-07	PT
NFX1	5.08795313445575e-12	-0.531983724332178	0.193	0.301	1.51275022593638e-07	PT
TTC3	5.13886423211547e-12	-1.16262935864936	0.316	0.44	1.52788711349257e-07	PT
SEC31A	5.2295488570478e-12	-2.58762045687467	0.323	0.451	1.55484946617745e-07	PT
CNOT1	5.37300612263256e-12	-0.569765410402012	0.185	0.287	1.59750218038111e-07	PT
MON2	5.45665409373733e-12	-11.1087461145715	0.315	0.473	1.62237239514998e-07	PT
TUT4	5.67877772329141e-12	-1.60699057807292	0.265	0.398	1.688414192689e-07	PT
DAPK1	5.79188216622825e-12	-2.44826017950242	0.27	0.392	1.72204240566298e-07	PT
MFHAS1	5.8309003570702e-12	-2.03773051703799	0.234	0.341	1.73364329416411e-07	PT
TLN2	5.89848150548565e-12	-7.590402976362	0.405	0.574	1.75373652121099e-07	PT
BMPR1A	5.95148962581598e-12	-1.6893057383834	0.226	0.345	1.76949689554761e-07	PT
CDH9	6.1804810885907e-12	-20.2151257766036	0.345	0.496	1.83758063725979e-07	PT
BABAM2	6.34463414569399e-12	-1.90585210608803	0.411	0.59	1.88638662419774e-07	PT
ALDH1L1	6.43999279327319e-12	-1.65413787296064	0.367	0.479	1.91473865729599e-07	PT
SPATA5	6.50747481169931e-12	-1.01955836192655	0.145	0.266	1.93480241101444e-07	PT
DPH6	6.53112668188745e-12	-1.04390593596464	0.392	0.523	1.94183458505878e-07	PT
VMP1	6.67950731512331e-12	-7.10463255175537	0.315	0.46	1.98595111493246e-07	PT
SLC5A10	6.68750598409424e-12	-1.99179926768524	0.27	0.399	1.9883292791909e-07	PT
NFATC3	6.76752873788652e-12	-2.46311180716943	0.306	0.46	2.01212164434842e-07	PT
CREBBP	6.80233297446152e-12	-0.80870512844579	0.28	0.394	2.0224696399669e-07	PT
SGPP1	6.89777631240808e-12	-2.06164053388975	0.157	0.289	2.05084685320517e-07	PT
ZBTB8OS	6.91196685052943e-12	-0.407228937782841	0.179	0.263	2.05506598399941e-07	PT
YAP1	6.92403039312288e-12	-1.34084755587155	0.265	0.397	2.05865271648329e-07	PT
MYH9	7.20550446043249e-12	0.32476896080908	0.163	0.271	2.14234058617579e-07	PT
FAM227B	7.22070666305286e-12	-0.691196985108544	0.106	0.188	2.14686050505888e-07	PT
STAU2	7.57015505479631e-12	-3.2621871576087	0.264	0.392	2.25075850089204e-07	PT
ADAR	7.63656405503414e-12	-0.32186042213763	0.106	0.181	2.27050322484275e-07	PT
NPAS2	7.6779374161739e-12	-3.79513769134122	0.178	0.323	2.28280435257683e-07	PT
P4HA2	7.68784037058205e-12	-12.7532126742485	0.267	0.386	2.28574869898145e-07	PT
TBCA	7.74511510558508e-12	-1.3019626205736	0.212	0.332	2.30277762319256e-07	PT
GALK2	7.82272427455567e-12	-1.27824266460721	0.232	0.34	2.32585238131089e-07	PT
SPAG16	7.88526968010094e-12	-6.05349429211199	0.273	0.41	2.34444838128761e-07	PT
FAM177A1	7.92768044621525e-12	-1.11604604705626	0.195	0.297	2.35705795026872e-07	PT
KCMF1	8.01328662239495e-12	-0.585412996492935	0.163	0.269	2.38251037857047e-07	PT
SLC2A9	8.21690776232327e-12	4.58855252155971	0.655	0.8	2.44305101589395e-07	PT
PLPPR1	8.25468120633108e-12	15.2534699191231	0.145	0.303	2.45428181626636e-07	PT
CCAR1	8.28017663123324e-12	-0.609524159978099	0.254	0.369	2.46186211599827e-07	PT
SCFD2	8.30457742556107e-12	-0.433951820643605	0.209	0.333	2.46911696016782e-07	PT
USP47	8.33284459712534e-12	-1.23466449641966	0.276	0.413	2.47752135561731e-07	PT
MAP3K14	8.36349544816205e-12	-0.53012081048316	0.129	0.227	2.48663446664754e-07	PT
PPARGC1A	8.38820150359465e-12	-7.97836743136112	0.348	0.499	2.49398007104876e-07	PT
TMEM232	8.4693647958852e-12	0.745780772270268	0.233	0.37	2.51811154111259e-07	PT
RBM26	8.76896740894974e-12	-0.740544671402668	0.275	0.406	2.60718939002894e-07	PT
ARHGAP5	8.78151461923993e-12	-0.703757763039387	0.287	0.425	2.61091992659242e-07	PT
MOB1B	8.92077033219407e-12	-10.1508412056895	0.179	0.279	2.65232343516794e-07	PT
GALNT18	9.07808513499053e-12	-17.8701024556569	0.297	0.459	2.69909627233538e-07	PT
RHOBTB1	9.07926285718614e-12	-8.93105004283241	0.499	0.64	2.69944643269858e-07	PT
HERC4	9.27274059720734e-12	-2.91974835636569	0.374	0.534	2.75697123436169e-07	PT
SRGAP1	9.35071903687738e-12	-4.00140269053617	0.288	0.44	2.78015578404438e-07	PT
RAPGEF2	9.39539589539101e-12	5.77597391844479	0.368	0.538	2.79343910761765e-07	PT
STYXL1	9.67087566386727e-12	-0.401340813103918	0.105	0.179	2.87534475238102e-07	PT
NFE2L2	9.82921114364747e-12	-1.00007867555904	0.322	0.463	2.92242105722927e-07	PT
RNF215	9.92405409780615e-12	-0.3172695139332	0.08	0.161	2.95061976435972e-07	PT
FOXO1	9.94714899063036e-12	3.89380035490303	0.375	0.524	2.95748633789422e-07	PT
VPS35L	1.02283076425155e-11	-0.946072098053423	0.195	0.303	3.04108042827269e-07	PT
MAP4	1.04896568393025e-11	-0.899752272551358	0.365	0.503	3.11878477146141e-07	PT
LARP4	1.07373175424967e-11	-1.23046882705576	0.328	0.465	3.19241925173512e-07	PT
GATAD2A	1.07959694779628e-11	-1.29111859643606	0.244	0.371	3.2098576451879e-07	PT
KLHL22	1.08434710574758e-11	-0.461493898921302	0.121	0.208	3.2239808148087e-07	PT
AC016831.7	1.10107995591558e-11	-18.6523501053515	0.514	0.641	3.27373092492821e-07	PT
LRCH3	1.11123609851454e-11	-0.456355970932728	0.181	0.295	3.30392716810342e-07	PT
KYNU	1.13080796788185e-11	-1.01833954102022	0.141	0.242	3.36211825010631e-07	PT
UBE2K	1.13081420915204e-11	-1.27001579798572	0.305	0.457	3.36213680665085e-07	PT
PDSS2	1.14385168828949e-11	7.05624419398101	0.293	0.444	3.40089983962232e-07	PT
ANO6	1.1548846434026e-11	-0.803306084868082	0.152	0.257	3.43370302176462e-07	PT
MARC2	1.17251950056877e-11	-6.45046013930223	0.264	0.4	3.48613497909107e-07	PT
ZNF407	1.18746743157308e-11	-4.21871138571005	0.323	0.469	3.53057816755309e-07	PT
FIGN	1.19309460671778e-11	-2.65278676314261	0.241	0.371	3.54730888469332e-07	PT
PGPEP1	1.19576170945509e-11	-1.13978592152538	0.237	0.369	3.55523871455186e-07	PT
STX18	1.21525878974165e-11	-0.408234001534668	0.154	0.244	3.61320743365986e-07	PT
UBE4B	1.23326565849346e-11	-1.06716458383944	0.23	0.344	3.66674545583274e-07	PT
SMARCA4	1.24597319134499e-11	-0.503822937728632	0.184	0.306	3.70452749250693e-07	PT
PAK2	1.24665479328383e-11	-0.847132697374722	0.149	0.241	3.70655403139148e-07	PT
AC008014.1	1.26123057830327e-11	-6.47180166333186	0.44	0.587	3.74989075541128e-07	PT
NR3C2	1.27014967056729e-11	-13.031557862763	0.323	0.427	3.77640900053068e-07	PT
MAP4K4	1.29930911574816e-11	-12.709287997709	0.178	0.276	3.86310586294243e-07	PT
ARID3A	1.3101710319723e-11	-0.633857322176159	0.068	0.142	3.89540051226004e-07	PT
ACVR1B	1.31380419219069e-11	-0.506515933917141	0.173	0.288	3.90620262422136e-07	PT
AFTPH	1.31523819996142e-11	-0.412746009922215	0.224	0.353	3.9104662161253e-07	PT
DOK6	1.32325619300557e-11	-3.84577823914361	0.239	0.402	3.93430531304417e-07	PT
DHTKD1	1.3361213123886e-11	-1.42901067769314	0.29	0.421	3.97255588599379e-07	PT
AC128707.1	1.33949199576606e-11	-1.32392754499915	0.092	0.158	3.98257760181165e-07	PT
ARID1A	1.37091160334847e-11	-1.34687555858725	0.221	0.339	4.07599437907568e-07	PT
SF3B1	1.37465341893287e-11	-0.872187672298166	0.25	0.335	4.08711954517122e-07	PT
MAP3K21	1.38388077469768e-11	-0.911128414903208	0.166	0.281	4.11455431933113e-07	PT
PTPN14	1.39267634500313e-11	-2.98218892009889	0.249	0.366	4.14070530896331e-07	PT
PEBP1	1.39349787985297e-11	-0.906169418127986	0.268	0.374	4.14314789637887e-07	PT
AC005726.1	1.39393885759097e-11	-6.17195834446751	0.185	0.286	4.14445901138949e-07	PT
FAM208B	1.43121703669234e-11	-0.597698800770006	0.198	0.319	4.25529449349366e-07	PT
HM13	1.43301881128153e-11	-0.435772435438179	0.119	0.202	4.26065152970223e-07	PT
GOLGA8B	1.4987891407012e-11	-0.830136032230184	0.212	0.332	4.4561998731328e-07	PT
SON	1.51263864063077e-11	-2.38789530986279	0.333	0.468	4.49737720632339e-07	PT
PDE8A	1.54915695220472e-11	-7.57003817566526	0.471	0.595	4.60595345029509e-07	PT
SPTLC3	1.57059746055197e-11	-1.94481702538724	0.205	0.321	4.66970036971311e-07	PT
ADNP	1.58998200609977e-11	-0.91516463559993	0.23	0.369	4.72733450053585e-07	PT
GBE1	1.59238552937569e-11	-7.94770558383211	0.177	0.31	4.73448065593979e-07	PT
FMNL2	1.60508678065994e-11	-33.8961257326181	0.364	0.499	4.77224401625813e-07	PT
KIAA1217	1.63815581158215e-11	-18.1056759411165	0.444	0.574	4.87056485899604e-07	PT
PCNX1	1.67083093425878e-11	-0.61566127863974	0.257	0.383	4.9677145337382e-07	PT
PITPNC1	1.6854919061768e-11	-11.8147359049393	0.336	0.434	5.01130453544486e-07	PT
MKL2	1.71784949430049e-11	-2.07929378217312	0.24	0.388	5.10751011645422e-07	PT
PUM1	1.77936749988629e-11	0.489105284801873	0.377	0.5	5.29041545066192e-07	PT
ABCC4	1.89164495522453e-11	0.99969530280427	0.314	0.466	5.62423878087356e-07	PT
MAGI3	1.91589938222133e-11	-12.6623972894011	0.343	0.488	5.69635204322045e-07	PT
TPTEP2-CSNK1E	1.92269866492073e-11	-1.01116614802117	0.13	0.24	5.71656767054232e-07	PT
GLG1	1.9550978707609e-11	-6.18523911447707	0.467	0.609	5.8128969893463e-07	PT
PHF3	1.98300003103921e-11	0.654141948148157	0.3	0.431	5.89585569228578e-07	PT
SPRED1	2.0009235553793e-11	-2.7015454953647	0.146	0.262	5.94914591485374e-07	PT
RSU1	2.00467261736461e-11	-10.0966745044191	0.208	0.305	5.96029262594846e-07	PT
PRPF4B	2.01165772776285e-11	-0.95622967122374	0.237	0.343	5.98106075618452e-07	PT
CDK13	2.01477451690611e-11	-3.01501410188468	0.304	0.467	5.99032759366525e-07	PT
DDX5	2.05353223895681e-11	-1.52663645920065	0.32	0.442	6.10556205286639e-07	PT
ZSWIM8	2.09075617184756e-11	-0.344566945954177	0.097	0.193	6.21623625013718e-07	PT
DGCR2	2.1073292565809e-11	-0.58518380903768	0.128	0.23	6.26551134566633e-07	PT
UBAP1	2.2023517667174e-11	-5.39427408455434	0.201	0.338	6.54803227280418e-07	PT
TRPM7	2.21287254314414e-11	2.74097002709107	0.342	0.462	6.57931264527616e-07	PT
PACSIN2	2.22583165511125e-11	-1.30219256388688	0.248	0.377	6.61784267697677e-07	PT
IGSF11	2.2494943912056e-11	-2.53954395709586	0.183	0.303	6.68819672393248e-07	PT
LGR4	2.26540744740796e-11	-23.3859152755088	0.351	0.503	6.73550942263335e-07	PT
C11orf49	2.29495798389558e-11	-2.08301098994107	0.286	0.439	6.82336907771833e-07	PT
BIN1	2.30338620826523e-11	-0.568764481960398	0.173	0.256	6.84842787441417e-07	PT
TNKS	2.31032649396908e-11	-0.752308004822485	0.294	0.426	6.86906273186888e-07	PT
HDAC4	2.39914426515423e-11	-1.07903584767312	0.151	0.246	7.13313572915655e-07	PT
NKTR	2.43908685059538e-11	-1.41532114488153	0.364	0.499	7.25189302419019e-07	PT
MED15	2.4521367368332e-11	-0.35227192263545	0.153	0.266	7.29069294595248e-07	PT
XPR1	2.45954332088527e-11	-0.474421842307111	0.348	0.543	7.3127142016561e-07	PT
KCNK5	2.46374513293004e-11	-3.19223672784403	0.262	0.407	7.32520702922761e-07	PT
CD2AP	2.47460860451732e-11	-10.243707568334	0.287	0.426	7.35750630295089e-07	PT
CAMK2G	2.47576894599304e-11	-0.47204571995561	0.198	0.332	7.36095623022649e-07	PT
UGT2B7	2.52042351802851e-11	-40.6175383969354	0.429	0.516	7.49372320380237e-07	PT
VPS13D	2.556595413746e-11	1.33456824248803	0.308	0.436	7.60126948414961e-07	PT
AC092683.1	2.5643696105165e-11	-2.79705885774589	0.199	0.314	7.62438372598767e-07	PT
MARCH7	2.57114444815162e-11	0.987553291722487	0.197	0.314	7.64452667324441e-07	PT
ULK4	2.59102858792459e-11	-70.9966039123675	0.401	0.568	7.7036461976174e-07	PT
UACA	2.66738715633917e-11	-0.977005832512503	0.211	0.328	7.93067549322761e-07	PT
AL391117.1	2.72338345415068e-11	-10.1964255810884	0.45	0.588	8.09716368588081e-07	PT
MFSD14C	2.73380198057048e-11	-0.944631983836912	0.195	0.319	8.12814004863215e-07	PT
DSP	2.75917737468308e-11	-0.410156230843158	0.146	0.221	8.20358617040773e-07	PT
EFCAB6	2.78471027887389e-11	-0.585713060145092	0.177	0.29	8.27950060114786e-07	PT
PTPN13	2.79649300642573e-11	0.397449762189989	0.315	0.466	8.31453300670497e-07	PT
TENT2	2.82596966451521e-11	-1.50131841100852	0.291	0.433	8.40217300653663e-07	PT
ZBTB38	2.86021104543672e-11	-3.20478503031358	0.265	0.382	8.50397948029246e-07	PT
RPTOR	2.92607341061489e-11	-0.768721256570231	0.232	0.365	8.6998014644402e-07	PT
ZMYM4	3.10307766862276e-11	-0.720923458779561	0.312	0.446	9.22607052434918e-07	PT
ATP13A3	3.11813882963113e-11	-0.653197437365902	0.168	0.29	9.27085036825926e-07	PT
UBE3C	3.13514136263801e-11	-0.751086539363956	0.249	0.381	9.32140229939532e-07	PT
SLC17A5	3.15512684599424e-11	-0.466679740143553	0.106	0.187	9.38082313851007e-07	PT
CLASP2	3.20466545726586e-11	-1.0148057484532	0.254	0.398	9.52811133754285e-07	PT
RB1	3.20476372172781e-11	-0.810696827968979	0.2	0.323	9.52840349744112e-07	PT
IQCK	3.22358831948064e-11	-0.781851946368818	0.143	0.228	9.58437279147983e-07	PT
MTSS1	3.2261959995432e-11	-18.0154308908633	0.304	0.456	9.59212594584185e-07	PT
LRP6	3.28088684574781e-11	-0.671018923312763	0.198	0.297	9.75473276977738e-07	PT
AMN	3.32176911332063e-11	-0.541461668190392	0.24	0.353	9.8762839277249e-07	PT
REPS1	3.35744040759185e-11	-1.04881968761622	0.181	0.312	9.98234181985209e-07	PT
PPP2R2D	3.37685761465293e-11	-0.469544106869014	0.239	0.351	1.00400730598861e-06	PT
SLC16A4	3.45577361239405e-11	-1.28140643672014	0.205	0.316	1.027470610437e-06	PT
PDE10A	3.53486565664904e-11	-12.7629879000167	0.284	0.434	1.05098625703489e-06	PT
SLC20A2	3.54767162338537e-11	-1.55036344392684	0.2	0.311	1.05479372706494e-06	PT
ZNF254	3.58682863713716e-11	-0.809903076000886	0.166	0.274	1.06643589039362e-06	PT
RNGTT	3.59415800006129e-11	-0.736050376337953	0.175	0.26	1.06861505657822e-06	PT
NBAS	3.59923542544889e-11	-0.436407023695859	0.229	0.356	1.07012467669446e-06	PT
BBX	3.60324397033574e-11	-0.265472783563152	0.323	0.465	1.07131649726022e-06	PT
ZNF69	3.64492508371411e-11	-1.57038843826661	0.291	0.388	1.08370912588988e-06	PT
TMEM51	3.68003169170188e-11	-3.32995551382391	0.175	0.296	1.0941470225768e-06	PT
ATP6V1H	3.70382754647396e-11	-0.845701814032123	0.205	0.308	1.10122200611764e-06	PT
PDGFC	3.71821909815702e-11	-7.09419529300145	0.328	0.495	1.10550090226405e-06	PT
GANC	3.82164129556241e-11	-8.97396713478302	0.155	0.264	1.13625038999662e-06	PT
ZHX2	3.92663078632547e-11	3.94375313648329	0.327	0.47	1.16746586539029e-06	PT
RHPN2	3.94453206600113e-11	-5.68071058978177	0.228	0.363	1.17278827386346e-06	PT
FNDC3A	3.97720221182286e-11	5.03024251909813	0.352	0.514	1.18250176161917e-06	PT
ZDHHC21	4.00694987058076e-11	-0.794837013225374	0.165	0.275	1.19134633552107e-06	PT
RNF130	4.02435387099824e-11	-2.88217535163222	0.206	0.317	1.1965208929252e-06	PT
EPB41	4.12730994239364e-11	-1.27413667952634	0.267	0.378	1.22713179207248e-06	PT
MYO7B	4.17267733860402e-11	-0.644204823627217	0.186	0.279	1.24062042631375e-06	PT
CPEB4	4.17461637373891e-11	-1.7745827874804	0.36	0.53	1.24119694024005e-06	PT
TAX1BP1	4.27141816807869e-11	-0.368285340737612	0.247	0.374	1.26997804973316e-06	PT
FAM189A1	4.43265789617559e-11	-2.05656955047033	0.171	0.274	1.31791784569093e-06	PT
ENTPD5	4.47459651062466e-11	-0.945383271110924	0.233	0.339	1.33038703453892e-06	PT
MAPK1	4.49168506144644e-11	-0.686298358567977	0.201	0.322	1.33546780246926e-06	PT
ITGB5	4.57409614669594e-11	-0.935252327135534	0.165	0.249	1.35997026633564e-06	PT
BRD4	4.57654406127036e-11	-0.29608262923568	0.254	0.395	1.3606980802969e-06	PT
STK33	4.73441037526035e-11	-3.15136945786949	0.344	0.502	1.40763489277241e-06	PT
ENTPD1-AS1	4.74423508817799e-11	-2.29822112370331	0.272	0.417	1.41055597641708e-06	PT
ARFGEF2	4.79846924505971e-11	-0.764048068768373	0.222	0.331	1.42668087594115e-06	PT
EEF1D	4.79938598428692e-11	-0.4899491844629	0.152	0.232	1.42695344084819e-06	PT
DYRK1A	4.92843474596205e-11	-2.33197635503579	0.29	0.471	1.46532221866944e-06	PT
RSPH3	5.17133599514628e-11	-0.484160941482281	0.102	0.184	1.53754161807689e-06	PT
GCNT2	5.21047331983772e-11	-3.20628188848541	0.286	0.418	1.54917792745415e-06	PT
KMT5B	5.32566779162722e-11	-0.674575750471631	0.201	0.309	1.58342754780661e-06	PT
SEC63	5.43550607098661e-11	-0.721392344899289	0.172	0.284	1.61608466502574e-06	PT
ANO10	5.45524768847851e-11	-0.957831043206033	0.239	0.37	1.62195424273843e-06	PT
SLC47A1	5.5046222233273e-11	2.5192338454839	0.425	0.589	1.63663427943967e-06	PT
ATG7	5.57564624277969e-11	1.21299225009932	0.211	0.339	1.65775114090326e-06	PT
LCOR	5.63898980750196e-11	-0.744985146569099	0.316	0.456	1.67658444956648e-06	PT
SETD5	5.64731695378155e-11	-1.01665092567767	0.299	0.465	1.67906027669833e-06	PT
CDH2	5.71626763968804e-11	-10.4813541185624	0.269	0.447	1.69956069463205e-06	PT
KIF13B	5.81878580779051e-11	-8.04141729953586	0.325	0.48	1.73004139637228e-06	PT
ABHD6	5.82302606816915e-11	-1.25834116396222	0.226	0.33	1.73130211058805e-06	PT
EPHX2	5.82659123773488e-11	-0.317744201012514	0.228	0.356	1.73236210680334e-06	PT
CLTC	5.90772408800677e-11	-0.833358400016717	0.246	0.357	1.75648452584617e-06	PT
MICU1	5.98415242430639e-11	-11.8254711270225	0.355	0.51	1.77920819879478e-06	PT
CDK10	6.04685199574072e-11	-0.393704241087172	0.171	0.264	1.79785003537363e-06	PT
MAST3	6.11243870522891e-11	-0.483578894027294	0.101	0.188	1.81735027583866e-06	PT
ATRN	6.11376261586197e-11	-0.941106522517893	0.193	0.312	1.81774390094808e-06	PT
MEF2A	6.25842354095127e-11	-8.93368584453815	0.319	0.452	1.86075448719563e-06	PT
HNRNPM	6.28915272692399e-11	-0.447676147724221	0.187	0.29	1.86989088876904e-06	PT
DNM1	6.31655661622967e-11	-1.43013090822648	0.231	0.34	1.87803861313741e-06	PT
LYPLAL1	6.40486277063164e-11	-2.10595439634407	0.27	0.422	1.9042937989642e-06	PT
ZSWIM5	6.45647492440887e-11	-0.709683167720498	0.187	0.293	1.91963912452524e-06	PT
ARRDC3	6.57616816566926e-11	-0.775714782611273	0.076	0.149	1.95522631901678e-06	PT
AC111000.4	6.59333005153241e-11	-7.48434948014104	0.114	0.208	1.96032889092162e-06	PT
DYNC2H1	6.61377571074894e-11	-0.88323962179435	0.25	0.375	1.96640779431988e-06	PT
KTN1	6.71881876455865e-11	-1.49584342546584	0.325	0.434	1.99763919507858e-06	PT
CHD7	6.86034185306231e-11	-0.357262871699825	0.22	0.327	2.03971683975249e-06	PT
PPFIBP1	6.87060909210173e-11	-1.74729048611432	0.438	0.596	2.04276949526369e-06	PT
AL359232.1	6.87170447986513e-11	-7.85436325044793	0.209	0.327	2.0430951759535e-06	PT
LMBRD1	6.87553497732073e-11	-0.690221684837489	0.167	0.266	2.044234059457e-06	PT
R3HCC1L	6.90122525629335e-11	-0.279917376680515	0.129	0.218	2.05187229320114e-06	PT
ATP6V1B2	6.90266427017145e-11	-0.414293168337331	0.137	0.212	2.05230014080738e-06	PT
SLC6A12	6.92547468139595e-11	-0.361382660896169	0.134	0.227	2.05908213227265e-06	PT
FNIP2	7.03369042374025e-11	-14.2252108956444	0.406	0.543	2.09125683678645e-06	PT
ACOT11	7.07823010560417e-11	-1.72363096668979	0.176	0.279	2.10449937499823e-06	PT
ALCAM	7.32196932205221e-11	8.20853009926414	0.254	0.41	2.17696791883256e-06	PT
WASHC4	7.35964308899297e-11	-0.834425239849179	0.184	0.299	2.18816908321939e-06	PT
PCNX4	7.37995438284601e-11	-2.55760507144593	0.217	0.343	2.19420803710778e-06	PT
RSRC1	7.42327412890256e-11	-0.287585131720827	0.195	0.3	2.20708786400531e-06	PT
NTN4	7.5177886984891e-11	-73.480063346403	0.248	0.399	2.23518893583478e-06	PT
TBC1D1	7.52466221761015e-11	-0.898429727084509	0.24	0.346	2.23723257053985e-06	PT
SERPINF2	7.57468611631084e-11	0.798537113290906	0.197	0.312	2.25210567610154e-06	PT
SUPT3H	7.58686339575267e-11	-1.09900613503895	0.221	0.348	2.25572622482518e-06	PT
PIP5K1A	7.62341461370852e-11	-2.34763674342803	0.278	0.418	2.26659363294782e-06	PT
OGA	7.64980087794396e-11	-1.30771301290489	0.386	0.522	2.2744387970303e-06	PT
THRB	7.82772547099068e-11	-8.73445378385937	0.281	0.451	2.32733933703495e-06	PT
RPAP2	7.87904084766736e-11	-1.18648294513779	0.215	0.324	2.34259642482846e-06	PT
NUBPL	7.95765154210878e-11	2.0482578668927	0.229	0.332	2.36596895649978e-06	PT
NCKAP1	8.01610753056861e-11	-1.05652449078291	0.184	0.313	2.38334909098866e-06	PT
TFDP2	8.41450601459779e-11	-12.016757907578	0.451	0.598	2.50180092826022e-06	PT
ENPP2	8.58609208464253e-11	-10.3918522467529	0.139	0.248	2.55281689860592e-06	PT
EPS15	8.65810721177328e-11	-3.19460685722295	0.261	0.385	2.57422843620443e-06	PT
TSC1	8.82001921935586e-11	-0.323900792413426	0.116	0.193	2.62236811429889e-06	PT
TRIP12	8.858615630539e-11	-1.21521618271172	0.313	0.443	2.63384359927185e-06	PT
ZNF644	8.87642983628116e-11	-0.664148320249798	0.269	0.412	2.63914011892312e-06	PT
CABLES1	8.96774907689402e-11	-0.673336840934842	0.177	0.287	2.66629115554213e-06	PT
EPS15L1	9.013681063946e-11	-0.481990956462728	0.211	0.319	2.67994765393242e-06	PT
PBRM1	9.09057067301631e-11	-0.854571288649906	0.243	0.378	2.70280847250121e-06	PT
ASRGL1	9.45300599496383e-11	-0.266437102587514	0.187	0.265	2.81056774242265e-06	PT
GPATCH2	9.47535066576838e-11	-1.07439935738456	0.221	0.345	2.81721125994625e-06	PT
EPG5	9.49827001360611e-11	-0.359846253055222	0.15	0.245	2.82402564044537e-06	PT
MTX2	9.80491729363852e-11	-0.416226558127673	0.155	0.27	2.9151980097446e-06	PT
FP236383.1	9.83781489220168e-11	-30.1229312776509	0.565	0.626	2.9249791237494e-06	PT
ERBIN	9.89038190789443e-11	4.14655710804576	0.393	0.55	2.94060834885517e-06	PT
DCDC2	9.9669238325407e-11	-40.5152849952688	0.286	0.42	2.963365793891e-06	PT
ANKS1A	1.00277193451527e-10	-5.3330922779332	0.254	0.362	2.9814415157008e-06	PT
PAH	1.04581337377357e-10	-11.6635324136379	0.413	0.575	3.10941232290357e-06	PT
GPX3	1.04660747551272e-10	-161.889963340008	0.663	0.76	3.11177334619442e-06	PT
TCAIM	1.05722242447083e-10	-2.72356389216417	0.221	0.327	3.14333371243666e-06	PT
SPATA6	1.06984042140427e-10	-2.63898994894287	0.195	0.308	3.18084954091916e-06	PT
TRRAP	1.09227548999354e-10	-0.776052761677391	0.224	0.329	3.24755348684879e-06	PT
AC118549.1	1.10503218015879e-10	0.78007056471588	0.297	0.442	3.28548167804811e-06	PT
FOCAD	1.12906601240898e-10	-1.59053375343674	0.158	0.246	3.35693906809438e-06	PT
OAF	1.15083579551865e-10	-0.492481869773837	0.136	0.217	3.42166498723606e-06	PT
FP671120.1	1.15327502287389e-10	-40.7604155862369	0.647	0.691	3.42891729800864e-06	PT
CRLS1	1.20348290617231e-10	-0.629734356329861	0.128	0.23	3.57819537663151e-06	PT
ABL2	1.20726181563415e-10	-1.10339443990283	0.2	0.313	3.58943083024346e-06	PT
ATP11B	1.21735420329555e-10	-0.527225091307748	0.141	0.245	3.61943751723834e-06	PT
EP300	1.22975303726454e-10	-0.759002738476733	0.204	0.333	3.65630173039494e-06	PT
CA12	1.23193673888863e-10	-0.655080182319241	0.242	0.387	3.66279431206367e-06	PT
SMYD3	1.23529804293742e-10	-33.4865329645462	0.44	0.622	3.67278814126153e-06	PT
PTPN3	1.23774330407883e-10	1.30201793732787	0.224	0.362	3.68005839168718e-06	PT
ANXA4	1.25161407247528e-10	-26.4650017666641	0.283	0.418	3.7212989602835e-06	PT
PRUNE2	1.25648102814828e-10	-11.8458522244681	0.487	0.612	3.73576939289046e-06	PT
ACACB	1.26922502168338e-10	-0.645273216097759	0.364	0.474	3.77365983446903e-06	PT
L2HGDH	1.272006837525e-10	-1.15449684773351	0.19	0.303	3.78193072932932e-06	PT
DLG2	1.27572046965276e-10	-13.3533023097942	0.643	0.8	3.79297210037159e-06	PT
ARHGAP29	1.27622623972325e-10	-3.86566913379112	0.318	0.474	3.79447585594515e-06	PT
SNX24	1.29298789137959e-10	-0.769721083546407	0.19	0.29	3.8443115986498e-06	PT
PLIN5	1.30741249909639e-10	-0.831743399880379	0.159	0.23	3.88719884231339e-06	PT
SP100	1.31101961743034e-10	-0.59565244938647	0.162	0.251	3.89792352654388e-06	PT
LRRFIP2	1.31480010924531e-10	-6.85943666088262	0.3	0.417	3.90916368480816e-06	PT
MTMR3	1.33429990952801e-10	-0.25378705637325	0.223	0.35	3.96714049100868e-06	PT
USP24	1.36058865100519e-10	-3.1710635679113	0.204	0.311	4.04530217716862e-06	PT
CEP350	1.36394995789095e-10	-0.735941225198922	0.256	0.377	4.05529601480136e-06	PT
ZNF33B	1.36747927277376e-10	-1.41596348678809	0.226	0.331	4.06578937381094e-06	PT
C7orf50	1.37219370354419e-10	-0.410222109591853	0.13	0.221	4.07980631937757e-06	PT
AC138123.1	1.37592487737017e-10	5.33802369109809	0.21	0.336	4.09089984539698e-06	PT
FOXN3	1.37982961925655e-10	-1.73815855734494	0.228	0.356	4.10250942397358e-06	PT
TCF25	1.38052882656772e-10	-0.405898061993544	0.293	0.394	4.10458830715113e-06	PT
OSBPL9	1.38269107476255e-10	6.0411613442975	0.27	0.413	4.11101710348402e-06	PT
CYB5A	1.42876104636417e-10	-4.73708624021911	0.268	0.409	4.24799234304996e-06	PT
TTC7B	1.44980580246687e-10	-3.47292512709604	0.19	0.289	4.3105626118945e-06	PT
PRKDC	1.52954409249931e-10	-0.266579505821138	0.164	0.257	4.54764049581894e-06	PT
CTTN	1.62456909777111e-10	-0.465743602993384	0.175	0.276	4.83016884149307e-06	PT
YWHAZ	1.63631025108373e-10	-0.464504754651359	0.158	0.261	4.86507763852216e-06	PT
GIPC2	1.64847000247807e-10	-0.580115343275222	0.299	0.439	4.90123101136779e-06	PT
HECW1	1.66754576083334e-10	-4.02648812282714	0.336	0.488	4.9579470561097e-06	PT
CLASRP	1.66887985149213e-10	-0.394843198492736	0.137	0.213	4.96191357445641e-06	PT
NIT2	1.68192545505638e-10	-0.357753097211625	0.096	0.162	5.00070076297362e-06	PT
UBR5	1.70771626404224e-10	2.23961713898949	0.311	0.446	5.0773819962504e-06	PT
DOCK8	1.74413708670027e-10	-5.29439510532212	0.272	0.413	5.18566838617724e-06	PT
DGKZ	1.75984008327406e-10	-0.266204897522461	0.076	0.145	5.23235653559042e-06	PT
PELI2	1.76635989383203e-10	13.4890406520888	0.371	0.53	5.2517412363414e-06	PT
MIOX	1.76645450519035e-10	-6.07240407372689	0.456	0.495	5.25202253483194e-06	PT
CLPTM1L	1.77141134756541e-10	-1.62761630190772	0.152	0.257	5.26676021858149e-06	PT
TOB2	1.78166062977141e-10	-0.331882821429068	0.142	0.224	5.29723338443634e-06	PT
SUCLA2	1.78400673334366e-10	-0.410316610802664	0.142	0.229	5.30420881957738e-06	PT
XPC	1.78982590156304e-10	-1.48761425948038	0.181	0.263	5.32151037052724e-06	PT
ZNF592	1.79905675643133e-10	-0.341367631132432	0.119	0.199	5.34895554822163e-06	PT
AHI1	1.7997305430387e-10	-1.03727881443001	0.233	0.351	5.35095885056267e-06	PT
KIAA0232	1.82569249769604e-10	-0.636459156035899	0.285	0.416	5.42814893414986e-06	PT
CLUH	1.82861737043121e-10	-0.30275168067949	0.19	0.27	5.43684516576607e-06	PT
OSBPL1A	1.85244419290153e-10	-2.65508178033499	0.273	0.406	5.50768707433483e-06	PT
FRYL	1.87999658703391e-10	-2.04502104546383	0.288	0.427	5.58960585256922e-06	PT
NOX4	1.88358912185058e-10	-7.878989995236	0.514	0.687	5.60028717708614e-06	PT
BOD1L1	1.89827765835324e-10	-2.18689118808575	0.245	0.341	5.64395913381586e-06	PT
CNTNAP3B	1.9025024863689e-10	-7.62572389172259	0.405	0.574	5.65652039247201e-06	PT
PDE7B	1.90510487686496e-10	-8.85442063757769	0.22	0.291	5.6642578198949e-06	PT
FNBP1	1.93203628876706e-10	-0.91994098238929	0.203	0.32	5.74433029376223e-06	PT
SCMH1	1.95157349210543e-10	-8.54945649458401	0.381	0.555	5.80241830672786e-06	PT
NPEPPS	1.99941199254562e-10	-0.528707732202791	0.304	0.428	5.94465173623664e-06	PT
SLC7A7	2.02029546316199e-10	-8.87240667820966	0.242	0.376	6.00674247107324e-06	PT
DNAH14	2.03860799497404e-10	4.91570925021304	0.295	0.444	6.06118929065683e-06	PT
TGFBR3	2.04284871305958e-10	-7.02112332599789	0.264	0.403	6.07379779366874e-06	PT
EVA1A	2.05736142915659e-10	-3.37528414823123	0.251	0.366	6.11694700116837e-06	PT
DPP6	2.0950371429712e-10	4.52672637704822	0.281	0.374	6.22896443348196e-06	PT
SMS	2.09849764966243e-10	-0.358212950074366	0.082	0.147	6.23925321197634e-06	PT
WBP1L	2.22946129664796e-10	-0.628589887821548	0.26	0.366	6.62863432719371e-06	PT
SLC5A11	2.2389964348211e-10	-11.3658843598449	0.153	0.214	6.65698420001011e-06	PT
EYA3	2.27871942029002e-10	-1.03845548913477	0.22	0.327	6.7750885804063e-06	PT
TTN-AS1	2.27948829254013e-10	-3.03712368901842	0.204	0.314	6.77737459138031e-06	PT
MKLN1	2.29036131717954e-10	-0.945210658087379	0.373	0.532	6.80970226823821e-06	PT
TANC1	2.31761515113407e-10	-1.54240416957391	0.188	0.296	6.89073336735183e-06	PT
EIPR1	2.32782341762038e-10	-0.254590752537136	0.14	0.223	6.92108458526892e-06	PT
FUS	2.33233450845495e-10	-0.563847036865994	0.22	0.33	6.93449696053826e-06	PT
ZC3H3	2.36334938481012e-10	-0.493069367350398	0.105	0.199	7.02671039091745e-06	PT
PRKAG2	2.40821789031172e-10	0.946183106681538	0.368	0.497	7.16011343147482e-06	PT
ANKRD10	2.42864068170963e-10	-0.402082338283233	0.236	0.357	7.22083447485908e-06	PT
GPC6	2.47436351484499e-10	-13.9290835980698	0.431	0.625	7.35677760233712e-06	PT
AL592183.1	2.50153805592361e-10	0.566104531083611	0.239	0.329	7.43757294787207e-06	PT
KLHL20	2.50350000992896e-10	-0.849983882937342	0.195	0.328	7.4434062295208e-06	PT
CSNK1D	2.52444467103809e-10	-0.372849686953582	0.131	0.211	7.50567889593045e-06	PT
TET2	2.53366386380259e-10	-3.10280658738227	0.197	0.313	7.53308939985785e-06	PT
COA1	2.54184833898116e-10	-1.10027535807098	0.236	0.363	7.55742348145878e-06	PT
RNF115	2.54404296062611e-10	1.76045112388084	0.228	0.347	7.56394853053355e-06	PT
ARIH2	2.56019631865357e-10	-0.481126161477959	0.155	0.249	7.61197569462078e-06	PT
WIPF1	2.59407604529705e-10	1.16599142673341	0.232	0.356	7.71270689787718e-06	PT
STX3	2.71282698463244e-10	1.23981798577869	0.247	0.403	8.06577719070918e-06	PT
PIP4K2A	2.74331704007454e-10	-7.45609582910313	0.194	0.316	8.15643022354961e-06	PT
PPP1R26-AS1	2.74362037438201e-10	-1.18219709552418	0.124	0.203	8.1573320971126e-06	PT
UBE2E3	2.75791281687917e-10	-1.14270681005267	0.167	0.271	8.19982638714516e-06	PT
SFPQ	2.78313306690213e-10	-0.804091088854102	0.249	0.359	8.27481123451342e-06	PT
MAML3	2.81717563812209e-10	-48.1092302974478	0.198	0.303	8.37602660726459e-06	PT
AGO3	2.83340919588688e-10	-1.45833966407163	0.27	0.399	8.42429222121086e-06	PT
SLC27A2	2.8565977068343e-10	-7.72759348089688	0.286	0.38	8.49323630195973e-06	PT
ZNF44	2.85771895870246e-10	-0.833237702232196	0.225	0.326	8.49657000801417e-06	PT
PCBD2	2.86060148657706e-10	0.978053233961715	0.172	0.274	8.50514033989091e-06	PT
TMCC1	2.91290261471538e-10	-0.713456425667867	0.307	0.454	8.66064205407177e-06	PT
USH1C	2.94961918374622e-10	-0.56212029696031	0.21	0.345	8.76980775711426e-06	PT
NUTM2A-AS1	2.95880754091442e-10	-0.984601469319332	0.231	0.348	8.79712658064676e-06	PT
CBFA2T2	3.00881676749334e-10	-1.68604953231026	0.32	0.45	8.94581401311118e-06	PT
CTBP2	3.01420904745377e-10	-3.35725319190631	0.285	0.425	8.96184633988956e-06	PT
GSAP	3.04738424868589e-10	0.66459418869408	0.142	0.237	9.06048284819287e-06	PT
GPR155	3.07128996010191e-10	-3.40554286747451	0.238	0.368	9.131559309375e-06	PT
ASS1	3.07796273280528e-10	-6.04846834446129	0.453	0.592	9.15139879717665e-06	PT
DHFR	3.08098997946304e-10	-182.084122253782	0.433	0.515	9.16039940693952e-06	PT
SCAF11	3.09133346396436e-10	-0.360744311861098	0.323	0.432	9.19115265505885e-06	PT
FAM222B	3.15245460321258e-10	-5.1652381354265	0.268	0.413	9.37287802627164e-06	PT
SLC22A7	3.19877619787062e-10	-5.4948844388309	0.201	0.264	9.51060139150894e-06	PT
MBP	3.21673486356889e-10	-0.573880866164715	0.159	0.249	9.56399609636302e-06	PT
VPS41	3.2610982285996e-10	-0.636633193271286	0.173	0.287	9.69589725327234e-06	PT
TNFAIP2	3.33080787174303e-10	-0.915374754492743	0.054	0.104	9.90315796426636e-06	PT
CYS1	3.35022278022102e-10	-2.6900858652703	0.153	0.268	9.96088237015313e-06	PT
PRKACB	3.41286135215162e-10	-0.629567858373958	0.122	0.217	1.01471193722172e-05	PT
FREM2	3.42287198372909e-10	-5.39436198078098	0.233	0.385	1.01768829820233e-05	PT
NR6A1	3.42986331837149e-10	5.97948843068572	0.364	0.51	1.01976696181821e-05	PT
RB1CC1	3.47452433268778e-10	-0.927014776089926	0.24	0.353	1.03304557459473e-05	PT
TOP2B	3.49484998895541e-10	-0.324540132853135	0.117	0.197	1.03908879871622e-05	PT
UNC5CL	3.50470569525525e-10	-0.612519758601004	0.091	0.182	1.04201909731329e-05	PT
CSAD	3.53078301342378e-10	-0.447579739867325	0.123	0.22	1.04977240555116e-05	PT
AGFG1	3.57999353996887e-10	1.27839741132541	0.171	0.26	1.06440367930354e-05	PT
SMTNL2	3.62718850812026e-10	-0.393859328042117	0.119	0.209	1.07843568723432e-05	PT
ACSS3	3.64909534200246e-10	-0.820618416232291	0.246	0.388	1.08494902708417e-05	PT
HSP90B1	3.77058756866087e-10	-2.60285666341036	0.187	0.283	1.12107109591425e-05	PT
PIAS2	3.80649531978218e-10	-0.627143399269241	0.174	0.264	1.13174718847764e-05	PT
PPARG	3.83672782357534e-10	-4.87022066764206	0.28	0.433	1.14073591650542e-05	PT
SLC6A6	3.84419979062778e-10	-5.36631051216552	0.11	0.197	1.14295748174945e-05	PT
IL6R	3.88697624536249e-10	-2.47160299740821	0.302	0.401	1.15567577727117e-05	PT
WAC	3.97983349553114e-10	-0.91120601806026	0.312	0.462	1.18328409489132e-05	PT
WIPF2	4.00021679631689e-10	-0.578752644195538	0.167	0.293	1.18934445788094e-05	PT
WDR27	4.03298418569525e-10	-0.511254571051583	0.163	0.271	1.19908685809091e-05	PT
EBNA1BP2	4.12262692123133e-10	-5.34668167821341	0.403	0.524	1.2257394362205e-05	PT
LNPEP	4.15496913479963e-10	-0.534279324126827	0.12	0.199	1.23535542315863e-05	PT
TNRC6C	4.23397685200447e-10	-0.472217381746467	0.12	0.214	1.25884599763797e-05	PT
PPP1R12A	4.28032380038115e-10	-9.11454797042973	0.27	0.394	1.27262587232932e-05	PT
RALGPS2	4.3104921392496e-10	-0.804590708926311	0.167	0.253	1.28159552284169e-05	PT
RBP5	4.34098159847646e-10	-0.336935515933475	0.087	0.164	1.29066064885902e-05	PT
PPP3CC	4.36825033390338e-10	-0.463172133711014	0.156	0.242	1.29876818927615e-05	PT
RANBP2	4.4886523873223e-10	-0.268509573953112	0.171	0.253	1.33456612779867e-05	PT
INTU	4.50864568052748e-10	-0.468145298182649	0.097	0.179	1.34051053373443e-05	PT
PTPRA	4.58056940422298e-10	-0.926658621088033	0.19	0.298	1.36189489526358e-05	PT
ATP10D	4.58573780721204e-10	-0.888945815026651	0.119	0.219	1.36343156484029e-05	PT
RNPC3	4.64715439121727e-10	-6.17413426240433	0.182	0.246	1.38169194359672e-05	PT
MME	4.71599738392352e-10	-11.9416339297153	0.498	0.649	1.40216034218814e-05	PT
SNX14	4.73666795557522e-10	-0.834569310263397	0.183	0.299	1.40830611655162e-05	PT
SKAP2	4.91161486213387e-10	-1.18209290540776	0.225	0.332	1.46032133080964e-05	PT
PPP1R16B	4.95806969668869e-10	0.749519426427961	0.295	0.397	1.47413328221948e-05	PT
GRAMD2B	5.00164655842973e-10	-1.74019126024363	0.273	0.424	1.48708955475233e-05	PT
TACC2	5.08168235976408e-10	0.505316735108761	0.279	0.361	1.51088579920506e-05	PT
KIF16B	5.09456751673931e-10	-0.651793619837004	0.284	0.367	1.51471681407693e-05	PT
DGLUCY	5.20045232328942e-10	-1.06908796591694	0.323	0.45	1.54619848476041e-05	PT
AQP7	5.25147877778284e-10	-0.363012076834498	0.097	0.163	1.56136967021039e-05	PT
PIK3C3	5.33708030524825e-10	-1.31391746425234	0.148	0.25	1.58682071635641e-05	PT
MAN1A2	5.48329588605357e-10	-0.566997968894778	0.225	0.345	1.63029353284145e-05	PT
SPIN1	5.49887695860518e-10	-1.40559090474884	0.305	0.439	1.63492609733249e-05	PT
SFXN1	5.49897382489691e-10	-1.78655750249253	0.156	0.268	1.63495489761835e-05	PT
FBXW7	5.59213761073126e-10	-0.881019825185029	0.22	0.341	1.66265435442262e-05	PT
STX8	5.6376224884029e-10	-1.66764137385985	0.275	0.386	1.67617791825195e-05	PT
METTL24	5.67019148846878e-10	-0.483957005474152	0.064	0.128	1.68586133335154e-05	PT
TBCD	5.6988372621647e-10	-0.556504327900682	0.153	0.238	1.69437829478681e-05	PT
NCOA6	5.72242962816344e-10	-0.835895737450055	0.224	0.342	1.70139277704555e-05	PT
PIK3C2A	5.76005721563776e-10	-0.748824208707878	0.24	0.347	1.71258021135342e-05	PT
PRPSAP2	5.77070349694984e-10	-0.328347694723849	0.166	0.255	1.71574556371313e-05	PT
ADGRG1	5.78990555017937e-10	-8.76062367906758	0.181	0.302	1.72145471817933e-05	PT
SIL1	5.8638374377458e-10	-0.437414240076945	0.257	0.395	1.74343614699058e-05	PT
CEP192	5.9286429082286e-10	-0.655060502642689	0.145	0.223	1.76270410947453e-05	PT
SFXN2	5.96073442416299e-10	-0.766751628836779	0.174	0.271	1.77224555899214e-05	PT
MYEF2	5.97370680377458e-10	-0.268030589423277	0.106	0.18	1.77610250689826e-05	PT
DENND4C	6.04457152881311e-10	-1.17394982164512	0.245	0.379	1.79717200694671e-05	PT
LRRC28	6.06730550884019e-10	-0.992291335418481	0.217	0.341	1.80393127388837e-05	PT
PSAT1	6.07691928966071e-10	-1.70500375282605	0.1	0.196	1.80678964320192e-05	PT
SMG6	6.08570376201798e-10	-0.493814357311245	0.282	0.391	1.80940144252319e-05	PT
COG5	6.10685691867861e-10	-0.887014109012	0.24	0.361	1.81569069906153e-05	PT
RBM5	6.24962563638372e-10	-0.434287085487637	0.194	0.3	1.85813869420961e-05	PT
AC139887.2	6.26183027781766e-10	-0.743254594653893	0.236	0.345	1.86176737820075e-05	PT
POR	6.31003913175178e-10	-1.03412999019492	0.206	0.327	1.87610083465244e-05	PT
PTK2B	6.40506566188704e-10	-1.84048688786762	0.121	0.206	1.90435412259226e-05	PT
MOK	6.4468552004228e-10	-0.663981204609851	0.194	0.296	1.91677898818971e-05	PT
TMEM106A	6.47897323203372e-10	-0.656223828381407	0.196	0.295	1.92632832134826e-05	PT
RRAS2	6.5594289498743e-10	-23.4934590160945	0.215	0.352	1.95024941537663e-05	PT
CDH6	6.58507778882413e-10	-40.6773951875746	0.329	0.48	1.95787532817319e-05	PT
RAB3GAP1	6.59703740725794e-10	-0.307022672229605	0.205	0.311	1.96143116192593e-05	PT
COBLL1	6.68243887356409e-10	-16.2304040529989	0.496	0.614	1.98682272588808e-05	PT
SH3D19	6.69769645205828e-10	-0.460546495803271	0.381	0.532	1.99135910912597e-05	PT
HDAC8	6.71123358543955e-10	3.2398279508439	0.31	0.435	1.99538396962289e-05	PT
LENG8	6.80463359502869e-10	-0.345641577636415	0.206	0.278	2.02315366047393e-05	PT
NEK6	6.83926115151499e-10	-0.855333196611226	0.133	0.242	2.03344912556844e-05	PT
SBNO1	6.86243803371787e-10	-0.371161505455877	0.152	0.242	2.040340076185e-05	PT
RASGRF2	6.89037833658039e-10	-2.05309733678396	0.135	0.251	2.04864728703208e-05	PT
PLCB1	6.94509301047596e-10	-49.2368361182137	0.224	0.281	2.06491505387471e-05	PT
SHROOM4	6.99637954673169e-10	-7.2431211456413	0.291	0.416	2.08016356683427e-05	PT
EFHD1	7.13117919376095e-10	-1.06222207907241	0.184	0.286	2.12024219788901e-05	PT
LPCAT3	7.36230746619195e-10	-0.856383575808883	0.152	0.255	2.18896125584819e-05	PT
ZNF131	7.40648375957584e-10	-0.91576999728466	0.178	0.259	2.20209575139709e-05	PT
PLD3	7.51643779466989e-10	-0.479061950686499	0.159	0.255	2.23478728511125e-05	PT
GNG12	7.66862493919109e-10	-1.33092985035383	0.26	0.394	2.2800355669203e-05	PT
UBE2G1	7.70137737024806e-10	-0.631087797956033	0.196	0.292	2.28977351972215e-05	PT
EPHA7	7.73949162200272e-10	-20.4971340203344	0.23	0.384	2.30110564905385e-05	PT
LONP2	7.90482256267422e-10	-0.840324897769136	0.206	0.324	2.3502618443343e-05	PT
SSBP3	7.95534668170307e-10	-0.643350160836363	0.13	0.234	2.36528367540396e-05	PT
CCNH	7.95717513768979e-10	-0.832076999973069	0.193	0.303	2.36582731193793e-05	PT
ACVR2A	8.20724672425641e-10	-0.40081568961598	0.107	0.192	2.44017859605592e-05	PT
CHIC2	8.20828427829561e-10	-0.450852986672618	0.143	0.227	2.44048708162285e-05	PT
CNDP2	8.39345781901441e-10	-0.25347276838925	0.195	0.294	2.49554287874936e-05	PT
YTHDF2	8.47814700409463e-10	-0.306874480288623	0.125	0.193	2.52072266725742e-05	PT
RFX7	8.57079556954346e-10	7.12228416447763	0.258	0.405	2.54826893873666e-05	PT
CHPT1	8.61615077903508e-10	-0.859199619671408	0.204	0.317	2.56175394962271e-05	PT
DPF3	8.77766189653043e-10	-2.87040719123049	0.19	0.307	2.60977443507643e-05	PT
PLEKHA1	8.77808344888726e-10	-40.2581179015638	0.263	0.434	2.60989977102316e-05	PT
TAOK1	8.90572092530517e-10	-1.51550475008964	0.314	0.433	2.64784894551173e-05	PT
UBR4	8.9736595321611e-10	-0.357149319430231	0.265	0.392	2.66804845210214e-05	PT
FNBP4	8.99793512685814e-10	-0.657469401105831	0.223	0.323	2.67526607191746e-05	PT
ARMC8	9.10130651536221e-10	-0.554615915573225	0.161	0.26	2.70600045314749e-05	PT
INPP4A	9.21318317288904e-10	-0.397393191886594	0.069	0.129	2.73926362096337e-05	PT
HYDIN	9.28169773010434e-10	-0.504792694095747	0.195	0.269	2.75963436911462e-05	PT
ZFAND6	9.37874235099093e-10	-1.43165990812832	0.251	0.388	2.78848767579662e-05	PT
PDZD8	9.5555018071198e-10	2.19759532954926	0.209	0.335	2.84104179729286e-05	PT
Z93403.1	9.61024180895859e-10	1.13744270200715	0.419	0.553	2.85731709463957e-05	PT
CSPP1	9.62617762825262e-10	-6.45779899067162	0.311	0.462	2.86205513243207e-05	PT
COL4A1	9.66123780667362e-10	-4.63462759726108	0.188	0.32	2.8724792246802e-05	PT
KCNK10	1.01347265559134e-09	-0.39679081824484	0.06	0.103	3.01325689960417e-05	PT
PIEZO1	1.01687663935919e-09	-0.339454625186777	0.082	0.133	3.02337762414275e-05	PT
PCBP2	1.03043694945613e-09	-0.539115100367802	0.24	0.354	3.06369513812295e-05	PT
GNAQ	1.04187881674423e-09	-5.45151973930728	0.391	0.542	3.09771409794393e-05	PT
AL359915.2	1.0452990558234e-09	-0.278341728065217	0.146	0.253	3.10788315277413e-05	PT
PPARGC1B	1.04794933598201e-09	-0.941194080380641	0.087	0.172	3.11576296574171e-05	PT
BMP2K	1.05854931545833e-09	-1.26110377580244	0.216	0.328	3.14727882472071e-05	PT
RAD51B	1.0588489177162e-09	-5.19983446330279	0.276	0.407	3.14816960215381e-05	PT
TMEM176B	1.05984468434082e-09	-0.623913773753004	0.137	0.232	3.15113021548212e-05	PT
MYLK	1.07327573871457e-09	-5.37400603533657	0.194	0.301	3.19106342634617e-05	PT
TLK2	1.09261711308458e-09	-0.563492678458871	0.193	0.301	3.24856920062309e-05	PT
RASA1	1.10190460388488e-09	-1.51059067406196	0.21	0.321	3.27618276827053e-05	PT
CTNND1	1.10527740782052e-09	-0.377729074833103	0.185	0.271	3.28621078893197e-05	PT
PLXNB2	1.11100049528837e-09	-0.473763412413767	0.136	0.226	3.30322667259138e-05	PT
SLC25A30	1.11728704938256e-09	-0.52010720413973	0.093	0.173	3.32191785522421e-05	PT
SLC22A23	1.14373094974267e-09	-2.8503865963646	0.206	0.327	3.4005408597749e-05	PT
LIN7A	1.15824698334733e-09	-1.13815581419793	0.124	0.213	3.44369993088829e-05	PT
NPR3	1.15853427854562e-09	-2.35292916639427	0.216	0.343	3.44455411697182e-05	PT
ADAMTS9	1.16485249005773e-09	-8.26444789338974	0.251	0.394	3.46333942343963e-05	PT
STAT3	1.18812006944809e-09	-1.54874064293723	0.254	0.391	3.53251859048306e-05	PT
LINC01184	1.19599329482705e-09	-2.59844726244739	0.152	0.249	3.55592726417979e-05	PT
ECHDC1	1.19919452846869e-09	-0.483694400610939	0.148	0.238	3.56544517204312e-05	PT
TMTC2	1.20726171601099e-09	-0.392364514412705	0.267	0.382	3.58943053404389e-05	PT
AKAP8L	1.24398863793279e-09	-0.37362089290855	0.236	0.331	3.69862701830177e-05	PT
UBAP2	1.25068312278541e-09	-1.69791478491281	0.215	0.325	3.71853106066559e-05	PT
SOS2	1.30056323338747e-09	3.74848237387194	0.269	0.405	3.86683460550763e-05	PT
ELF1	1.30449422264702e-09	-4.2770881504711	0.303	0.414	3.87852222277411e-05	PT
AC124319.2	1.31174959553902e-09	-6.83051900119737	0.194	0.317	3.90009389745661e-05	PT
RSRP1	1.32578117295112e-09	-1.15160035951563	0.281	0.399	3.94181258341826e-05	PT
ASPA	1.32781766607809e-09	-1.01382645679064	0.27	0.378	3.94786748478336e-05	PT
HP1BP3	1.34247239932287e-09	-0.649103255345645	0.212	0.328	3.99143893766674e-05	PT
SAFB2	1.34520608359396e-09	-0.960416305443397	0.314	0.397	3.99956672774155e-05	PT
PCGF3	1.35153725937283e-09	-0.284349056986997	0.105	0.174	4.0183905795673e-05	PT
TAB2	1.35221604797811e-09	-0.7955534026594	0.171	0.276	4.02040875384852e-05	PT
ZNF385B	1.35590944118493e-09	-3.15999635582831	0.203	0.362	4.03138995053104e-05	PT
ELF2	1.37405265095813e-09	-1.34598003310317	0.241	0.368	4.0853333418287e-05	PT
ZNF91	1.45063457964867e-09	-2.81599263071846	0.379	0.495	4.31302673221141e-05	PT
CAPN12	1.46208490094689e-09	-1.12137804074358	0.232	0.319	4.34707082749529e-05	PT
AC027644.4	1.47602330005523e-09	-2.01945604068038	0.164	0.258	4.38851247572421e-05	PT
SGK3	1.49976994913405e-09	-1.06176851236983	0.336	0.463	4.45911601276535e-05	PT
TENM1	1.50156909212542e-09	0.899047419916437	0.279	0.413	4.46446522470729e-05	PT
ACIN1	1.50598829415007e-09	-0.605698468219681	0.223	0.313	4.47760439616698e-05	PT
KPNA1	1.52879165157924e-09	-0.459865705936611	0.13	0.224	4.5454033384754e-05	PT
JPX	1.54557097592082e-09	-2.74125802981482	0.234	0.368	4.59529162560777e-05	PT
FBXL17	1.55522175145575e-09	1.93904523241815	0.393	0.559	4.62398531142823e-05	PT
HSD17B14	1.56437761079711e-09	-0.763426472936725	0.183	0.271	4.65120751242196e-05	PT
DST	1.56749987123519e-09	-1.48958687126473	0.335	0.466	4.66049061715647e-05	PT
AP2A2	1.59610623824639e-09	-1.18274405773831	0.347	0.476	4.74554306755417e-05	PT
ITGB8	1.64712696667669e-09	-3.19011529705142	0.353	0.514	4.89723789732314e-05	PT
PPP2R5C	1.67678933420666e-09	-2.24156066315298	0.173	0.297	4.98543004846325e-05	PT
NFIC	1.68498484929093e-09	-0.768164767858057	0.244	0.336	5.00979695391179e-05	PT
SUFU	1.68998904229825e-09	-0.757721898554759	0.178	0.283	5.02467542056116e-05	PT
TTC37	1.695455336869e-09	-0.595659853576883	0.146	0.237	5.04092780757891e-05	PT
UMOD	1.70731547311256e-09	-50.7897331636789	0.263	0.262	5.07619036465826e-05	PT
LINC00106	1.72110780657587e-09	-0.268207963815684	0.052	0.131	5.11719773051138e-05	PT
SLC22A12	1.72288418741783e-09	-1.07660704752656	0.199	0.287	5.12247926603071e-05	PT
SLC35F5	1.7452614479887e-09	-0.793740067016925	0.201	0.296	5.18901133716001e-05	PT
CMTM4	1.74704365530643e-09	-0.43816243933868	0.152	0.265	5.19431019595709e-05	PT
SNX13	1.75961683890002e-09	-0.412627620633141	0.155	0.254	5.23169278541753e-05	PT
FAM214A	1.81971836270283e-09	-0.68328363511013	0.185	0.271	5.41038663598807e-05	PT
MSH3	1.83509521452469e-09	-4.8880001177653	0.283	0.433	5.45610509182482e-05	PT
ATR	1.85282564090701e-09	-0.886174921478429	0.226	0.337	5.50882119554471e-05	PT
MACC1	1.89472641554508e-09	-19.052203518207	0.219	0.319	5.63340057869862e-05	PT
HMGN3	1.89607931033157e-09	1.35976050630049	0.243	0.379	5.63742300547783e-05	PT
LDAH	1.89904958195019e-09	-1.43960696880019	0.199	0.31	5.64625421705432e-05	PT
PRKAR2A	1.90966156075652e-09	-0.666455319872132	0.184	0.275	5.67780575244128e-05	PT
CHKA	1.92074602893185e-09	-0.635854728733005	0.19	0.292	5.71076209322017e-05	PT
SLC43A2	1.93307369600194e-09	-1.71241207921745	0.294	0.407	5.74741471295297e-05	PT
LHX1-DT	1.97153063070555e-09	-0.426637613773573	0.057	0.124	5.86175487121374e-05	PT
GAK	1.97502395471062e-09	-0.483466289901172	0.235	0.327	5.8721412221456e-05	PT
NAP1L4	1.99573803153673e-09	-0.656366781942357	0.249	0.366	5.933728315365e-05	PT
RAF1	2.01477961796719e-09	-0.485744985271069	0.152	0.244	5.99034276014005e-05	PT
NOTCH1	2.03796317569953e-09	-1.12519934129848	0.07	0.133	6.05927211398984e-05	PT
RBBP6	2.03922837953676e-09	-0.313986348518217	0.164	0.228	6.0630338180387e-05	PT
GULP1	2.0724121099146e-09	-9.47362494395311	0.221	0.333	6.16169568519809e-05	PT
ACSS1	2.11082032488271e-09	-7.72680582017047	0.119	0.189	6.27589098994129e-05	PT
SNTB2	2.13258290849059e-09	-1.74119554306386	0.164	0.267	6.34059550352423e-05	PT
TSEN2	2.1356894032219e-09	-0.426910395650401	0.126	0.197	6.34983173365937e-05	PT
HDHD3	2.16226580254315e-09	-0.407818937755389	0.151	0.232	6.42884868412129e-05	PT
ZC3H7B	2.19766480444919e-09	-0.318596709003853	0.104	0.182	6.53409699658832e-05	PT
EMX2OS	2.22705858221634e-09	-0.405024868113609	0.198	0.309	6.62149057664563e-05	PT
CRY2	2.2649950904053e-09	-0.271886937122179	0.081	0.147	6.73428340279304e-05	PT
LMTK2	2.26638043220321e-09	-0.989204935181611	0.181	0.275	6.73840230102659e-05	PT
HSDL2	2.30040580251622e-09	-6.57669626141237	0.226	0.319	6.83956653204122e-05	PT
NAA25	2.30085837201237e-09	-0.34826896186066	0.119	0.201	6.84091211166718e-05	PT
USP31	2.34726658562719e-09	-0.79665095446648	0.116	0.199	6.97889301238677e-05	PT
FBXO11	2.3748742324177e-09	-1.97793340096005	0.284	0.408	7.06097606782432e-05	PT
TDRD3	2.38032338164418e-09	1.189236320649	0.183	0.31	7.07717747830449e-05	PT
XPO7	2.39149231733716e-09	-0.308100098412877	0.147	0.225	7.11038495790683e-05	PT
HECTD4	2.39958195095982e-09	0.667818487557363	0.297	0.425	7.13443705659373e-05	PT
C1GALT1	2.43274742711323e-09	-1.02711065267501	0.23	0.347	7.23304465029305e-05	PT
ABCD3	2.45341165634457e-09	-1.16781102095477	0.254	0.386	7.29448353664367e-05	PT
UBA6-AS1	2.47332911610665e-09	-3.50500534453355	0.353	0.442	7.35370212800829e-05	PT
PPP3CA	2.48293269894312e-09	-9.18758004893275	0.26	0.412	7.38225550049768e-05	PT
MITF	2.48762721817531e-09	-11.9613956057615	0.234	0.382	7.39621324507884e-05	PT
YY1	2.50863917840789e-09	-0.318839238983177	0.146	0.229	7.45868600524235e-05	PT
KRCC1	2.54310498335353e-09	-0.489978829125129	0.126	0.21	7.56115973650673e-05	PT
ARSB	2.55370627971816e-09	22.7784409087923	0.289	0.465	7.59267951085802e-05	PT
FTCD	2.56503457417059e-09	-20.2993927391845	0.509	0.586	7.626360795924e-05	PT
CNTN3	2.58060617605897e-09	-2.21015661936331	0.206	0.33	7.67265828265852e-05	PT
XIAP	2.64494459312653e-09	0.999317451240318	0.257	0.344	7.8639492642838e-05	PT
TBC1D14	2.68505026161053e-09	3.29067580917679	0.293	0.43	7.98319143782044e-05	PT
DENND4A	2.69337131634991e-09	1.12081700997646	0.249	0.369	8.00793159777156e-05	PT
KIAA0556	2.71808613329892e-09	-0.54137869325144	0.152	0.249	8.08141369152436e-05	PT
TNPO3	2.72202624377733e-09	-0.369376651099595	0.135	0.233	8.09312842799876e-05	PT
USP15	2.72509306662075e-09	-0.851630829704938	0.243	0.349	8.10224670567682e-05	PT
PISD	2.74215999011891e-09	-2.41587439393771	0.161	0.248	8.15299008262154e-05	PT
PARG	2.83694765561224e-09	-0.529271818643386	0.227	0.339	8.43481276966633e-05	PT
TGOLN2	2.91902124541487e-09	-0.253951949626524	0.157	0.243	8.67883396686748e-05	PT
RNF216	2.9601251560334e-09	-0.713982873865137	0.202	0.312	8.80104411391849e-05	PT
LCLAT1	2.96963131308251e-09	-0.73601367008228	0.284	0.426	8.82930782005693e-05	PT
DCP1A	2.98593359578993e-09	-0.45824646673599	0.162	0.257	8.87777776700262e-05	PT
AFMID	2.99694190022846e-09	-1.60032930664871	0.37	0.474	8.91050765775925e-05	PT
AC068234.1	3.01503783802945e-09	-11.6199619208797	0.097	0.193	8.96431050002917e-05	PT
NACC2	3.07942516241965e-09	-0.36073081169194	0.092	0.172	9.1557468929061e-05	PT
MYOM3	3.21716640754417e-09	-0.687050922126616	0.142	0.245	9.56527916291032e-05	PT
RABEP1	3.22852240607971e-09	-0.304872209877108	0.22	0.325	9.59904281775621e-05	PT
SENP7	3.23772648424156e-09	-0.434890767489258	0.123	0.207	9.62640838294701e-05	PT
ANKFY1	3.28304004795982e-09	-0.331765413729257	0.13	0.202	9.76113467059413e-05	PT
ATAD2B	3.32593763543139e-09	-0.539796318130561	0.214	0.318	9.88867777766461e-05	PT
IGFBP4	3.33383193440584e-09	-4.30980616135603	0.144	0.231	9.91214910737545e-05	PT
GPT	3.36195766085026e-09	-0.740104547393233	0.1	0.134	9.99577251724e-05	PT
CNTLN	3.39134088240144e-09	-0.974557534067245	0.167	0.253	0.00010083134711556	PT
N4BP2L1	3.39763438440165e-09	-0.353565116624806	0.095	0.158	0.00010101846551703	PT
ZMAT1	3.42993133457466e-09	-1.29267514363734	0.29	0.359	0.000101978718439574	PT
ERBB2	3.44855647471261e-09	-0.347524246155549	0.185	0.259	0.000102532481106155	PT
PPP1R13B	3.46627990682709e-09	-8.61048975588547	0.291	0.418	0.000103059434189783	PT
PHF14	3.4705555562592e-09	-0.259764052339865	0.203	0.321	0.000103186557798698	PT
RBL2	3.50638828238996e-09	-0.407141414529727	0.134	0.222	0.000104251936412018	PT
AC004485.1	3.52087774256347e-09	1.5435052395038	0.305	0.435	0.000104682737041897	PT
DCAKD	3.52254587281717e-09	-0.39862071502767	0.104	0.186	0.0001047323338906	PT
AVL9	3.52345591605578e-09	5.29006977639601	0.247	0.377	0.00010475939129617	PT
SUSD6	3.5694371242089e-09	-0.714054040948619	0.166	0.24	0.000106126504576979	PT
ATP6V0E1	3.59078023037143e-09	-0.378792677021392	0.141	0.223	0.000106761077809403	PT
FP700111.1	3.59396389623544e-09	-1.198452111484	0.21	0.308	0.000106855734562872	PT
PHF21A	3.59687221464094e-09	-2.39483347893814	0.215	0.34	0.000106942204685704	PT
NT5DC1	3.62083842643212e-09	-3.10994692868304	0.28	0.429	0.00010765476809468	PT
PLS1	3.64084689323655e-09	-0.592585658472053	0.086	0.163	0.000108249659829709	PT
PDE3B	3.71572418451676e-09	-4.60656032196894	0.147	0.241	0.000110475911454052	PT
MAPK8IP3	3.74996516087018e-09	-0.31188008368796	0.147	0.237	0.000111493964162992	PT
PTGR1	3.81085337523181e-09	-1.20863628334547	0.291	0.412	0.000113304292552392	PT
PCMTD1	3.82506615187779e-09	-1.06558260648208	0.231	0.358	0.00011372686682763	PT
ERP44	3.86440174418273e-09	-0.278716014927681	0.149	0.233	0.000114896392658041	PT
CUL4A	3.86502409962523e-09	-0.317830018203092	0.156	0.248	0.000114914896530057	PT
DHX57	3.86677261680488e-09	-0.325669061482497	0.103	0.178	0.000114966883442843	PT
DNMBP	3.87095508131188e-09	-0.46869522865911	0.128	0.227	0.000115091236477565	PT
EYA2	3.91205976370982e-09	2.07630581110442	0.29	0.408	0.00011631336089462	PT
NDRG1	3.91850093454087e-09	8.46267382327767	0.357	0.453	0.000116504869785769	PT
RNF180	3.99533850917933e-09	-0.816550847136502	0.206	0.325	0.00011878940455492	PT
USP53	4.01472470272364e-09	-1.59463441864202	0.22	0.294	0.000119365794861379	PT
TSHZ1	4.07807726258749e-09	-0.804532333290398	0.13	0.208	0.000121249393171251	PT
CARS2	4.09180668445282e-09	-0.290337857031753	0.103	0.172	0.000121657596342151	PT
ASB13	4.13218391204372e-09	-0.35601174278145	0.122	0.2	0.000122858092072884	PT
FERMT2	4.15111578334741e-09	-2.60839988589553	0.235	0.354	0.000123420974470485	PT
TBL1XR1	4.19280771853754e-09	-3.14528667044956	0.37	0.508	0.000124660559087558	PT
COL4A3BP	4.25955065984367e-09	0.599251612938908	0.235	0.399	0.000126644960218472	PT
USP8	4.28616086997448e-09	-0.337861120990263	0.231	0.342	0.000127436134986081	PT
YWHAE	4.36599960624808e-09	-1.02088377990585	0.308	0.417	0.000129809900292968	PT
FAM135A	4.43523418840149e-09	-9.78477130417802	0.192	0.272	0.000131868382889553	PT
UBR2	4.44646724419496e-09	-1.00750630483615	0.26	0.359	0.000132202364104405	PT
IP6K1	4.45701361659433e-09	-0.553564242793881	0.145	0.25	0.000132515928848583	PT
THOC2	4.47682793768298e-09	-0.608706752493859	0.314	0.402	0.00013310504824319	PT
LAMB1	4.49846241343169e-09	3.45508830560594	0.294	0.414	0.000133748284476151	PT
ITSN1	4.50599192967975e-09	-5.58416283317498	0.302	0.445	0.000133972152053238	PT
FRMD3	4.55124093004008e-09	7.06764677107858	0.352	0.503	0.000135317495331952	PT
XPNPEP3	4.56359172444894e-09	-0.36343147479636	0.117	0.209	0.000135684709151316	PT
CANX	4.57205175541639e-09	-0.300161733810634	0.2	0.288	0.00013593624279204	PT
CLINT1	4.59024292369575e-09	-0.42579267904622	0.211	0.322	0.000136477102607322	PT
ZNF586	4.70101969246597e-09	-0.701931255097026	0.14	0.232	0.000139770717496398	PT
APPBP2	4.70518310141225e-09	-3.0461635092086	0.252	0.377	0.000139894503971189	PT
GTDC1	4.78817367334108e-09	-1.49144814335345	0.151	0.245	0.000142361979655777	PT
HNRNPU	4.80804508325146e-09	-0.591043121462346	0.253	0.36	0.000142952796415232	PT
SOS1	4.86162559408318e-09	-0.997187571540179	0.305	0.477	0.000144545852163281	PT
ARHGEF7	4.87956137815313e-09	-1.54917875141546	0.264	0.378	0.000145079118895249	PT
RASGEF1B	4.90660769454145e-09	-2.23816702783455	0.433	0.486	0.000145883259974106	PT
IRAK1BP1	4.94494775379281e-09	-0.912841799811366	0.129	0.221	0.000147023186615768	PT
ERBB3	4.96449606302756e-09	-0.284265599442815	0.116	0.169	0.000147604396945935	PT
CCDC92	4.98342423503913e-09	-0.455646480532222	0.14	0.243	0.000148167169356183	PT
WDR6	4.98796725497549e-09	-0.443764470430297	0.146	0.235	0.000148302242424931	PT
BNIP3L	5.02320650708166e-09	-4.81806621621539	0.357	0.449	0.000149349975868552	PT
MFSD4B	5.04734029197765e-09	-0.349876619805477	0.177	0.276	0.00015006752156108	PT
NSD2	5.16062722222819e-09	-0.821549715266182	0.146	0.244	0.000153435768571289	PT
RPRD1A	5.28589773645298e-09	-0.384893438178372	0.159	0.235	0.00015716031150022	PT
NHSL1	5.37675339883238e-09	-2.12834855413356	0.13	0.235	0.000159861632054084	PT
FBRSL1	5.38032713158896e-09	-0.289720398645941	0.105	0.169	0.000159967886276403	PT
SPPL3	5.43966415191668e-09	-1.42454360225266	0.304	0.447	0.000161732094564787	PT
SCAF8	5.44260282713775e-09	1.28972583334896	0.248	0.368	0.00016181946725646	PT
AC113414.1	5.46517288224729e-09	-4.73803261104874	0.279	0.407	0.000162490520134977	PT
WLS	5.50195519142046e-09	-2.18166900095167	0.2	0.323	0.000163584131751313	PT
ZFAT	5.59080971642361e-09	-2.08367514053151	0.265	0.383	0.000166225954488707	PT
DNAJC22	5.59837582345794e-09	-0.268776440472302	0.065	0.121	0.000166450909983052	PT
A1CF	5.66297715067737e-09	-1.27282507415979	0.15	0.24	0.00016837163664394	PT
UBE2D3	5.80800703745466e-09	-0.790965732688832	0.268	0.379	0.000172683665237602	PT
HAVCR2	5.80923144167779e-09	-6.70027168176901	0.108	0.223	0.000172720069223964	PT
SLIT2	5.94895792069028e-09	-39.1891512688857	0.385	0.549	0.000176874416897963	PT
PLEKHA2	5.97915116598003e-09	-1.30816989451204	0.175	0.264	0.000177772122466918	PT
DNAJC3	5.99236211009623e-09	-0.594532969311781	0.129	0.217	0.000178164910257381	PT
TRIP4	6.01605725371419e-09	-1.07355794113338	0.208	0.313	0.00017886941426743	PT
OPA3	6.01739484658039e-09	-0.367967696370613	0.115	0.203	0.000178909183578528	PT
AUH	6.04203526169336e-09	-2.81721380158568	0.288	0.408	0.000179641792400667	PT
HABP4	6.0457578591725e-09	-3.64805740351144	0.123	0.223	0.000179752472668917	PT
ASXL1	6.08844898770736e-09	-2.2719808075044	0.271	0.376	0.000181021765302515	PT
SLC22A5	6.09132311430784e-09	-9.52964691364509	0.329	0.422	0.000181107218834601	PT
UBQLN1	6.09141630437448e-09	-0.418477672431174	0.114	0.194	0.000181109989561662	PT
CLSTN3	6.12742566676407e-09	-0.306737264706881	0.079	0.156	0.000182180619924229	PT
PARM1	6.1364684158295e-09	-7.73122569096982	0.136	0.233	0.000182449478939443	PT
TMEM67	6.20088624144126e-09	-0.339527208755217	0.079	0.159	0.000184364749730532	PT
ASPH	6.26020564745146e-09	-0.688790072181452	0.163	0.261	0.000186128434310027	PT
CLCN5	6.31476500684002e-09	-0.505344203086556	0.295	0.407	0.000187750593183368	PT
KDM3B	6.32874064609929e-09	-0.516748499506624	0.174	0.275	0.000188166116889824	PT
ERCC6L2	6.37847484123945e-09	-0.512417604410819	0.153	0.239	0.000189644813979731	PT
EVC2	6.40122666723056e-09	-0.258639797424348	0.087	0.148	0.000190321271270099	PT
LRP5	6.42845495678534e-09	-0.582140195888383	0.157	0.26	0.000191130822775142	PT
ALDH7A1	6.48136980263895e-09	-0.803326027645481	0.177	0.265	0.000192704086972061	PT
SLC39A10	6.49080858962933e-09	-0.282962670401454	0.078	0.137	0.000192984720986859	PT
PPP2R2A	6.49727331412208e-09	-0.680635687790545	0.235	0.336	0.000193176930175478	PT
LIN52	6.55823760065235e-09	2.57036243811538	0.364	0.497	0.000194989520342596	PT
CMC1	6.67281989256312e-09	-0.484689787050935	0.124	0.216	0.000198396281045687	PT
DYNC1I2	6.68937079172214e-09	-0.41509338241354	0.121	0.222	0.000198888372379483	PT
ZNF385D	6.79699627739376e-09	-6.57814871010029	0.07	0.121	0.000202088293319471	PT
ZNF248	6.80334762351422e-09	-0.358586107723476	0.138	0.211	0.000202277131542325	PT
OTUD7A	6.84330653601791e-09	-1.06876006566205	0.13	0.238	0.000203465189928884	PT
TRAF3	6.84490832038927e-09	-1.11098741288207	0.144	0.254	0.000203512814181814	PT
TMBIM6	6.89073522653196e-09	-0.76874826366082	0.241	0.358	0.000204875339755248	PT
NME7	6.91260318655043e-09	-0.956060727032713	0.225	0.344	0.000205525517942518	PT
FUT8	6.93307005537198e-09	-12.5506124708723	0.158	0.268	0.00020613403888632	PT
MAVS	6.94651156466793e-09	-0.530494207343103	0.177	0.257	0.000206533681840707	PT
DCAF6	7.01058960685948e-09	0.716039810979081	0.242	0.363	0.000208438850191146	PT
PREPL	7.13665955118997e-09	-0.522964821669655	0.151	0.239	0.00021218716177598	PT
DOPEY1	7.21424545131238e-09	-0.771052222962011	0.166	0.28	0.00021449394575842	PT
SEC24B	7.25249162617667e-09	-0.430667637775426	0.179	0.279	0.000215631081029485	PT
TTC19	7.45359231934656e-09	-0.435342547084844	0.12	0.202	0.000221610206838812	PT
RTTN	7.45418144083248e-09	-5.17979059870999	0.218	0.34	0.000221627722598831	PT
NFYC	7.56269957336154e-09	-0.992431912222902	0.183	0.29	0.000224854183715185	PT
SH3GL2	7.5875976069009e-09	0.774154783687137	0.16	0.284	0.000225594452048377	PT
GPR135	7.58819345973088e-09	-0.845843567672116	0.112	0.204	0.000225612167944718	PT
TOM1L1	7.65360228128812e-09	-2.08918482504403	0.262	0.364	0.000227556903027258	PT
MFSD12	7.7512538396492e-09	-0.364633817757258	0.152	0.227	0.00023046027916045	PT
RNF4	7.80708396125995e-09	-0.319531496829137	0.144	0.216	0.000232120220336181	PT
PRR14L	7.82863937546292e-09	-0.614198628769412	0.192	0.316	0.000232761105911263	PT
FBXL7	7.89463191356821e-09	-27.676185385638	0.087	0.126	0.00023472319605421	PT
RAP1A	8.02296525150065e-09	-0.648835107394784	0.198	0.283	0.000238538802857617	PT
SLC17A3	8.06821870120448e-09	-17.5553345423976	0.274	0.462	0.000239884278424212	PT
LIMCH1	8.08476306458354e-09	-1.57632808320014	0.318	0.45	0.000240376175436198	PT
RNF19A	8.13749803814316e-09	0.657601374588028	0.292	0.431	0.000241944091670072	PT
FTL	8.1608150648232e-09	1.57524583906009	0.37	0.468	0.000242637353507323	PT
AHCYL1	8.19614699339993e-09	-0.564693510869981	0.155	0.247	0.000243687842407767	PT
CASC4	8.2704677432098e-09	-1.39991964083412	0.312	0.45	0.000245897546941114	PT
URI1	8.38769711205658e-09	-0.327538099948189	0.185	0.3	0.000249383010535666	PT
ABI1	8.51049958656936e-09	-0.900218481203872	0.169	0.266	0.00025303417370788	PT
SLC5A2	8.65332090707828e-09	-4.83332516320701	0.221	0.353	0.000257280537209251	PT
ACTB	8.80480703888478e-09	0.865792501479286	0.24	0.317	0.000261784522880122	PT
DAZAP1	9.08800577029795e-09	-0.272780714503849	0.133	0.2	0.000270204587562499	PT
PPIG	9.18160835967778e-09	-0.708842807499232	0.204	0.302	0.00027298757974994	PT
TAF4	9.18536431319493e-09	-0.304727392043735	0.109	0.184	0.000273099251759912	PT
CAST	9.19749516850772e-09	-0.617853685380214	0.18	0.269	0.000273459926350071	PT
PRPF40A	9.22592340121366e-09	-0.386786909544206	0.13	0.217	0.000274305154564885	PT
TRA2A	9.22944391064192e-09	-0.762545899007077	0.27	0.371	0.000274409826351206	PT
CYP4F3	9.37333742416309e-09	-3.35621629789507	0.215	0.325	0.000278688068295217	PT
NGLY1	9.40170000940431e-09	-0.309284924933309	0.103	0.172	0.000279531344679609	PT
SETX	9.41414447054792e-09	-1.49328506806979	0.303	0.416	0.000279901343398331	PT
UBE2D2	9.43393948654683e-09	-7.42578525859632	0.334	0.468	0.00028048988881401	PT
GRAMD1B	9.45375642143633e-09	-37.7648814995996	0.543	0.603	0.000281079085922145	PT
MCPH1	9.52040935972055e-09	-0.890920290957534	0.179	0.268	0.000283060811083211	PT
TAOK3	9.57236359869082e-09	-1.25830117059066	0.268	0.395	0.000284605514516276	PT
CCNYL1	9.58916114197701e-09	-0.314234247579366	0.077	0.142	0.000285104939073261	PT
RPL13	9.61951894251016e-09	-1.14680348242539	0.248	0.301	0.000286007537198712	PT
LUZP1	9.7454889079263e-09	0.752796812774581	0.202	0.312	0.000289752876210465	PT
NSD3	9.80870728018808e-09	-0.824975290787607	0.213	0.327	0.000291632484854552	PT
PARP4	9.81671930919202e-09	-0.661005401529048	0.242	0.327	0.000291870698500897	PT
ARID4A	9.83849478179808e-09	-0.777940967559551	0.19	0.27	0.000292518126852421	PT
APOO	9.85703233731952e-09	-2.8756122295782	0.184	0.258	0.000293069285453184	PT
TRAF3IP1	9.87336284286149e-09	-0.422881645134741	0.126	0.213	0.000293554824043958	PT
INPP5B	9.99741227475674e-09	-0.641323029395515	0.19	0.295	0.000297243061753067	PT
CASP8	1.01235333442666e-08	-0.251942564664159	0.103	0.164	0.000300992893391733	PT
NUGGC	1.01674830154405e-08	-0.602464398978088	0.126	0.165	0.000302299605015078	PT
PROS1	1.02405518062068e-08	-1.00569796952876	0.145	0.246	0.00030447208630214	PT
ORC4	1.02823752409238e-08	-0.63879344609153	0.164	0.257	0.000305715580663147	PT
MTUS1	1.06457492452643e-08	-2.12818427708196	0.215	0.299	0.000316519416560199	PT
WDR59	1.07268972924272e-08	-0.797101012794593	0.258	0.371	0.000318932110298444	PT
CNOT2	1.07277096523628e-08	-0.784130043932844	0.196	0.293	0.000318956263384051	PT
HAO2	1.08348799032012e-08	-2.12384090157151	0.202	0.297	0.000322142649281977	PT
ALDH8A1	1.09345562603739e-08	-0.54290801686226	0.144	0.25	0.000325106226733435	PT
ZNF704	1.09496418336954e-08	-3.66806326471589	0.249	0.384	0.000325554750999431	PT
KIAA2026	1.10312999631096e-08	-0.82250896296176	0.257	0.392	0.000327982610503174	PT
ABCC3	1.11838962588809e-08	-6.8000871948729	0.18	0.247	0.000332519603569047	PT
STARD13	1.12234709069458e-08	-2.94549051653102	0.24	0.357	0.000333696237005311	PT
MAP3K4	1.12246892071837e-08	-0.26811125835592	0.113	0.191	0.000333732459507984	PT
CREBRF	1.12546900234522e-08	-0.271349091743621	0.182	0.251	0.000334624443777281	PT
SMG7	1.1546323608729e-08	-0.622454975639006	0.159	0.253	0.000343295293534731	PT
SESTD1	1.16252838199131e-08	-2.65098424722184	0.184	0.283	0.000345642938533657	PT
CDC73	1.167019963677e-08	-0.398712150122174	0.145	0.226	0.000346978375600447	PT
STAM2	1.16984555449553e-08	-0.359634155320003	0.106	0.171	0.000347818480262612	PT
MANBA	1.18669142601174e-08	-0.683721336138493	0.114	0.208	0.000352827094781811	PT
WASL	1.18852031832095e-08	0.580962751219404	0.152	0.246	0.000353370861043185	PT
ORC2	1.19865541716865e-08	-0.3910863935136	0.143	0.247	0.000356384228632584	PT
FNBP1L	1.21301274629421e-08	1.86442353949861	0.36	0.501	0.000360652949728195	PT
ADAM10	1.2242960636304e-08	-0.625893554023608	0.209	0.317	0.00036400770563859	PT
LINC02147	1.22563522584405e-08	26.9363445706804	0.162	0.303	0.000364405865347953	PT
SS18	1.22984329406312e-08	-0.330819207637902	0.11	0.201	0.000365657008190846	PT
ATE1	1.23896470132798e-08	-1.66821019701604	0.271	0.389	0.000368368984998836	PT
MBD2	1.24109126644719e-08	-0.461369024635814	0.14	0.219	0.000369001255340078	PT
ZNF146	1.24298267610927e-08	-0.331694994077023	0.107	0.18	0.000369563609260808	PT
CCDC57	1.25040871501696e-08	-0.512575647672088	0.247	0.346	0.000371771519148842	PT
SFXN5	1.25187278945347e-08	-1.6189176992622	0.233	0.353	0.000372206817760306	PT
TTC39B	1.31186753365783e-08	-9.87588356279722	0.24	0.365	0.000390044455107146	PT
BCLAF1	1.32449126876404e-08	-0.398611646500577	0.179	0.258	0.000393797744028924	PT
ATG5	1.3449933349171e-08	-0.416793594170424	0.114	0.192	0.000399893418337553	PT
SZT2	1.35089521259505e-08	-0.360491227495986	0.108	0.188	0.00040164816460876	PT
SPTLC2	1.35576387608273e-08	-1.61977993222235	0.152	0.248	0.000403095715636918	PT
IREB2	1.35594606067563e-08	-0.37441283545947	0.111	0.192	0.000403149882760078	PT
IMMT	1.36275932609461e-08	-0.309590287864058	0.132	0.197	0.000405175602834448	PT
SNX6	1.3909029750456e-08	-0.458402126454981	0.155	0.247	0.000413543272540557	PT
MPDZ	1.40003421877145e-08	-0.573155774950596	0.174	0.246	0.000416258173925127	PT
PFKL	1.40186491592763e-08	-0.716253314215904	0.159	0.198	0.000416802476803604	PT
TOP1	1.41591269137743e-08	-10.2058426024131	0.21	0.305	0.000420979161400338	PT
KCNJ3	1.41705103595212e-08	-1.43987056629628	0.2	0.344	0.000421317614009286	PT
NUMA1	1.42000016900791e-08	-0.519450536196222	0.165	0.256	0.000422194450249433	PT
FREM1	1.42226407292795e-08	-0.504892499129927	0.192	0.276	0.000422867554162939	PT
SLC22A8	1.42323537316402e-08	-7.61833028903524	0.194	0.307	0.000423156341149127	PT
SLC25A42	1.44277782953347e-08	-0.909668192519932	0.257	0.373	0.000428966704276892	PT
CDYL2	1.44767243498237e-08	-0.446526753661248	0.105	0.162	0.000430421968368959	PT
RABL6	1.45358576428781e-08	-0.452652712442056	0.146	0.216	0.000432180119438053	PT
PPM1H	1.45672159273838e-08	1.99233828842759	0.24	0.348	0.000433112463952975	PT
WNK1	1.47061041415778e-08	-0.864971532246299	0.299	0.402	0.00043724188833739	PT
EIF4G2	1.47215307348322e-08	-0.341702359779197	0.107	0.178	0.00043770055180803	PT
LINC01004	1.48358233164266e-08	-1.00186524361534	0.212	0.322	0.000441098698843996	PT
MFSD8	1.48956676507183e-08	-0.251879084137332	0.062	0.122	0.000442877990591157	PT
ZDHHC17	1.49355044580492e-08	-0.405955721528414	0.116	0.203	0.000444062418546719	PT
ARL8B	1.49826716801233e-08	-0.450322732904832	0.13	0.218	0.000445464794393425	PT
BCL2L13	1.56044077618432e-08	-1.05239261386957	0.21	0.33	0.000463950251575123	PT
ELP3	1.56591275191506e-08	-0.31650416092296	0.099	0.175	0.000465577179399385	PT
FGFR3	1.58859473949563e-08	-0.69243708573057	0.225	0.302	0.000472320987946841	PT
SNX4	1.62311433682776e-08	-0.387945068218411	0.176	0.288	0.00048258435462563	PT
C9orf85	1.62357512214953e-08	-0.309991019937907	0.12	0.2	0.000482721355317497	PT
GPR137B	1.65857290207887e-08	-3.5387959630363	0.18	0.286	0.00049312689524609	PT
DPY19L2	1.73134803186978e-08	-0.34490210777035	0.141	0.224	0.000514764396835522	PT
USP32	1.74337749964358e-08	-2.66108489353489	0.251	0.377	0.00051834099819403	PT
ABI2	1.78012329187241e-08	-0.37737032769312	0.204	0.325	0.000529266257139506	PT
STOX2	1.81489189558403e-08	5.4661364282592	0.395	0.46	0.000539603658395045	PT
MYH10	1.81987344852983e-08	-1.05296279394299	0.184	0.291	0.000541084773716888	PT
ZYG11B	1.84626022262535e-08	-0.598891942039383	0.162	0.262	0.000548930089390968	PT
METTL15	1.86125217748133e-08	-2.00579637704898	0.246	0.382	0.000553387497408749	PT
BBOX1	1.8683783946515e-08	5.03389742225423	0.366	0.489	0.000555506264297783	PT
EWSR1	1.90095685048117e-08	-0.494106327854761	0.172	0.274	0.000565192490785062	PT
CCNI	1.90363685377699e-08	-0.415830807081433	0.169	0.248	0.000565989309364974	PT
ZNF521	1.90462211266804e-08	-6.08782820353784	0.118	0.184	0.000566282246538462	PT
CHL1	1.90598827276393e-08	-17.546330344567	0.112	0.191	0.000566688433258173	PT
CCSER2	1.94324887999954e-08	-1.07653728496537	0.203	0.321	0.000577766757001464	PT
UBE2G2	1.98802492642523e-08	-0.377278273142223	0.173	0.255	0.00059107957112475	PT
PPCDC	2.01801109281622e-08	-0.893164269420818	0.135	0.218	0.000599995058116117	PT
CNNM2	2.0205067813435e-08	-1.44507374766811	0.273	0.382	0.000600737076229049	PT
KDM5A	2.06203162423532e-08	-0.4027197178162	0.243	0.334	0.000613083242517646	PT
THUMPD3-AS1	2.07758921001193e-08	-0.347780939553726	0.091	0.172	0.000617708823920746	PT
RBM25	2.0792783548799e-08	-2.75171660051833	0.324	0.401	0.000618211040472891	PT
GPR89B	2.10294413348204e-08	-0.75959104806437	0.126	0.218	0.00062524734976688	PT
MPRIP	2.13429923097616e-08	-0.4048086416648	0.169	0.265	0.000634569847353832	PT
SUPT5H	2.13563756690394e-08	-0.276099520822616	0.128	0.194	0.000634967761391881	PT
TXNDC11	2.15366856843294e-08	-1.06747579089717	0.159	0.266	0.000640328738766483	PT
MOGAT1	2.21315567200913e-08	-2.21360658265008	0.098	0.125	0.000658015444401754	PT
SRGAP3	2.21383767270739e-08	-1.1137595162511	0.135	0.196	0.000658218216849363	PT
RSPRY1	2.23885376485788e-08	-0.405952107967208	0.11	0.202	0.000665656001367544	PT
AHNAK	2.23897509590416e-08	-4.38566860014792	0.166	0.215	0.000665692075514224	PT
SKI	2.25901165294969e-08	-0.713722072647651	0.119	0.215	0.000671649344655003	PT
SMARCB1	2.32087849661228e-08	-0.302326822582622	0.086	0.163	0.000690043594612763	PT
LINC02220	2.32391459860169e-08	-10.5452661251812	0.073	0.198	0.000690946288456254	PT
ELP4	2.32957984380316e-08	-1.90533620764193	0.25	0.391	0.000692630679159555	PT
ITFG2	2.37638090494426e-08	-0.378308795356864	0.168	0.244	0.000706545570658027	PT
TANGO6	2.38433433613915e-08	-3.09384897549181	0.214	0.335	0.000708910284820891	PT
PIGL	2.42502643932041e-08	-0.61931428476468	0.216	0.303	0.000721008860938743	PT
DDX24	2.45368856105581e-08	-0.349626647958512	0.129	0.198	0.000729530682973114	PT
FMO1	2.47161945357334e-08	10.0037779693748	0.162	0.283	0.000734861895936427	PT
RIC8B	2.48819411177641e-08	-0.333974911570333	0.147	0.234	0.000739789873313362	PT
EP400	2.49197406305942e-08	-0.369376548235116	0.14	0.223	0.000740913728428828	PT
PTBP3	2.50428305461677e-08	-10.1141193705013	0.178	0.277	0.000744573437798657	PT
KATNBL1	2.56470282761585e-08	-0.497172172732203	0.131	0.209	0.000762537444706746	PT
CCDC171	2.59275543991412e-08	-0.565863509395245	0.137	0.225	0.000770878047395267	PT
NRG2	2.59663594493531e-08	-0.343053323952122	0.074	0.115	0.000772031799148166	PT
CYFIP2	2.6095500215498e-08	-2.81263851552038	0.292	0.393	0.000775871412407188	PT
WAPL	2.62006530779523e-08	-0.801965127800287	0.222	0.331	0.000778997817313677	PT
SENP2	2.63830940847258e-08	-0.399384109931357	0.107	0.196	0.000784422153327068	PT
POU5F1	2.66790179469265e-08	-0.790247475001187	0.156	0.227	0.000793220561598019	PT
KHK	2.70154677900022e-08	-0.395548930772155	0.188	0.278	0.000803223888332345	PT
SLC44A3	2.72638218749926e-08	-1.92333276760669	0.145	0.244	0.000810607951987281	PT
ARHGEF3	2.73382742380705e-08	-9.37241794603116	0.212	0.319	0.000812821569646312	PT
RBFOX2	2.73876325235259e-08	-0.619202995101213	0.239	0.359	0.000814289090189471	PT
OTUD7B	2.75956973173591e-08	-0.339956773872623	0.176	0.278	0.00082047527263972	PT
TASP1	2.82340843385138e-08	-1.22565781710223	0.247	0.376	0.000839455795552691	PT
KIAA1468	2.84107845703397e-08	-0.261672216746315	0.118	0.218	0.000844709446845339	PT
C5orf67	2.84662092643609e-08	-20.4734806892426	0.092	0.141	0.000846357333847978	PT
LINC02256	2.943639074644e-08	-0.410443969906876	0.156	0.226	0.000875202769673153	PT
CDHR3	2.9639636400074e-08	-4.66905790017654	0.385	0.533	0.000881245669447001	PT
INTS3	2.9703411178465e-08	-0.312533903780735	0.141	0.196	0.000883141821158121	PT
EZH1	3.05356544798465e-08	-0.305159775146883	0.127	0.213	0.000907886078994797	PT
MSL2	3.06836448684086e-08	-0.271359421728929	0.116	0.197	0.000912286129227525	PT
SLC25A27	3.10305913825848e-08	-0.349928251602624	0.102	0.175	0.000922601542987011	PT
MLEC	3.1228710819324e-08	-0.316943251943181	0.118	0.192	0.000928492030080143	PT
MAN2A1	3.14374098555857e-08	-4.09505016563526	0.175	0.266	0.000934697069826273	PT
NEK11	3.17209458879059e-08	-0.558727101852803	0.139	0.227	0.000943127163139219	PT
ZNF33A	3.2423520094623e-08	-1.76674364842283	0.252	0.373	0.000964016099453332	PT
MCM9	3.25606617967143e-08	-0.698738631604204	0.12	0.207	0.00096809359653991	PT
ACAP2	3.25704231720181e-08	-0.751498007432493	0.186	0.289	0.000968383821750441	PT
MAOB	3.28987663892245e-08	-3.93213228735615	0.2	0.294	0.000978146122284423	PT
NRF1	3.31321378880131e-08	-0.813088830652999	0.199	0.316	0.000985084723686406	PT
CCDC66	3.32173538233254e-08	-0.45416169882296	0.148	0.236	0.000987618363875111	PT
STAT1	3.32175187773016e-08	-8.23309591043314	0.071	0.13	0.000987623268286733	PT
YES1	3.38700837393498e-08	-0.419109796874984	0.147	0.244	0.00100702532973835	PT
KIF9-AS1	3.3939944882981e-08	-1.23764674244661	0.17	0.256	0.00100910244126079	PT
EPC1	3.44558290380092e-08	8.58810541217754	0.256	0.372	0.00102444070895809	PT
SLC41A2	3.48951114442437e-08	-0.355549746452286	0.109	0.191	0.00103750145346025	PT
VEGFA	3.49699864226998e-08	-0.486647789893414	0.137	0.234	0.00103972763631971	PT
ARL15	3.49944386724248e-08	-17.1906107417053	0.522	0.664	0.00104045465060853	PT
CXXC5	3.51893957678561e-08	-0.287678982954232	0.08	0.142	0.0010462511149699	PT
GHR	3.57096926530236e-08	-4.73113477830366	0.276	0.427	0.0010617205819597	PT
ROR1	3.64953096292823e-08	-32.7977901275756	0.242	0.381	0.00108507854589782	PT
RNF121	3.66812748540195e-08	-0.410804356143235	0.17	0.25	0.00109060766395971	PT
TMEM192	3.72810095940601e-08	-0.781495053913465	0.168	0.243	0.00110843897725059	PT
CFAP69	3.73236685098845e-08	-0.566236347960406	0.147	0.241	0.00110970731213589	PT
MPHOSPH8	3.76512274759569e-08	-0.677700102089251	0.257	0.357	0.00111944629531515	PT
PHF20L1	3.81526399243562e-08	-0.419518118228188	0.155	0.244	0.00113435429023096	PT
ACAA1	3.82820405035882e-08	-0.441644394750294	0.139	0.226	0.00113820162825268	PT
NUDCD3	3.87624969198588e-08	-0.464429318654347	0.179	0.265	0.00115248655842124	PT
OXSR1	3.92237804801447e-08	-0.548757318536662	0.165	0.262	0.00116620144123566	PT
STK24	3.9506045384557e-08	-4.56006472649912	0.192	0.314	0.00117459374137365	PT
ITM2B	3.96186240150967e-08	-13.7388643241322	0.339	0.453	0.00117794092921685	PT
CCNL1	4.04569048601583e-08	-1.41091848760723	0.195	0.301	0.00120286469530223	PT
MLH3	4.08945738777003e-08	-0.449566902093365	0.175	0.271	0.00121587747053179	PT
CTDSPL2	4.09006405219179e-08	-0.474865787849489	0.162	0.262	0.00121605784399766	PT
NUP153	4.09428140146406e-08	-0.321671419168615	0.127	0.201	0.00121731174628329	PT
GALNT7	4.15028511700055e-08	-0.554589297735577	0.112	0.193	0.0012339627709866	PT
MAN1A1	4.17131694272019e-08	-0.690175039270106	0.2	0.318	0.00124021595340957	PT
DNAJC11	4.17529117609357e-08	-0.530240045225298	0.236	0.345	0.00124139757247614	PT
PPARD	4.1986529110115e-08	-2.46477723046171	0.074	0.158	0.00124834348350194	PT
DCAF5	4.21015388088878e-08	-0.930674874614612	0.244	0.361	0.00125176295186585	PT
EIF5B	4.22734545797876e-08	-0.391590916322219	0.155	0.227	0.00125687435156624	PT
ANKRD26	4.22949217022275e-08	-0.629555813351117	0.294	0.41	0.00125751261205063	PT
RGS3	4.24685628307954e-08	-0.376136362480457	0.107	0.18	0.00126267531008521	PT
SUCLG2-AS1	4.26289495848715e-08	-6.5433449649027	0.242	0.394	0.0012674439290574	PT
MAP3K5	4.34116430897873e-08	-15.4945341524163	0.28	0.386	0.00129071497234556	PT
ABCC2	4.3589582064828e-08	6.56806209145836	0.29	0.411	0.00129600545395147	PT
NR1H4	4.3590668898371e-08	-7.78309182494177	0.214	0.327	0.00129603776768637	PT
CFAP70	4.41740825656976e-08	-0.309832299028093	0.16	0.226	0.00131338382284332	PT
CHM	4.43192755053333e-08	-0.35326651853611	0.124	0.185	0.00131770069932457	PT
NUCKS1	4.4578842410193e-08	-0.684843974755167	0.223	0.323	0.00132541814253986	PT
ARHGEF11	4.46852181148597e-08	-1.94003403355359	0.179	0.277	0.00132858090499101	PT
PPFIA1	4.4876069311917e-08	-0.855639077712602	0.232	0.343	0.00133425529278192	PT
B4GALT1	4.51666268982348e-08	-5.01926106399674	0.172	0.288	0.00134289415093832	PT
PDLIM5	4.53007598612539e-08	-14.7083429620749	0.316	0.472	0.0013468821921948	PT
PPP2R2B	4.54646804124635e-08	14.1223618849221	0.147	0.214	0.00135175587802336	PT
HIP1R	4.55770568478103e-08	-0.387433511809821	0.18	0.273	0.0013550970541991	PT
FRK	4.59606750185233e-08	-0.583678752989099	0.216	0.322	0.00136650278965074	PT
TMEM87A	4.61617453994001e-08	-0.363880418242992	0.155	0.242	0.00137248101421496	PT
UIMC1	4.6162799834983e-08	-0.486756496437461	0.148	0.255	0.00137251236469371	PT
SEC62	4.63623234492546e-08	-0.300396949906097	0.151	0.231	0.00137844460079324	PT
VEPH1	4.68097107387702e-08	-0.939278992047896	0.151	0.237	0.00139174631968512	PT
NET1	4.71393604834766e-08	-0.479955507572876	0.066	0.123	0.00140154746589473	PT
PNPLA3	4.74013175262767e-08	-0.70236393690818	0.13	0.209	0.00140933597269126	PT
MAT2A	4.74089552120039e-08	-2.19786586960953	0.131	0.228	0.0014095630563633	PT
VPS8	4.76403334642317e-08	-0.465664020536616	0.185	0.292	0.00141644239455854	PT
RAI1	4.80627459084487e-08	-0.2604757017042	0.092	0.154	0.00142900156135	PT
PLA2R1	4.81027269304758e-08	-4.87363789094735	0.093	0.158	0.00143019027709691	PT
USP4	4.83560060361595e-08	-0.310679125863987	0.12	0.195	0.0014377207714671	PT
UGCG	4.86153557401254e-08	-5.18969018831534	0.192	0.3	0.00144543175686541	PT
PACS2	4.86757540985301e-08	-0.423588857095648	0.147	0.232	0.0014472275208575	PT
GGT2	4.92277396618113e-08	-3.88964343792513	0.108	0.163	0.00146363915562497	PT
PTGES3	4.97648646278647e-08	-0.542981846229245	0.163	0.26	0.00147960895511567	PT
TPD52	5.01195371082411e-08	-12.2047318465686	0.268	0.403	0.00149015407730222	PT
IL17RD	5.05702787824059e-08	-0.342039913856769	0.069	0.126	0.00150355552875849	PT
PSEN1	5.06077204004574e-08	-0.94985390621295	0.188	0.29	0.0015046687429464	PT
DHX36	5.11165651962023e-08	-0.299394740411863	0.147	0.208	0.00151979771641349	PT
RASAL2	5.13071482039303e-08	-1.82084786221743	0.287	0.42	0.00152546413039926	PT
KANTR	5.1325375817874e-08	-0.737304706806225	0.206	0.307	0.00152600607381703	PT
LARS	5.17953616683412e-08	-0.274217388657946	0.149	0.214	0.00153997969312312	PT
CWF19L2	5.19927258676583e-08	-0.511051473222664	0.234	0.333	0.00154584772549722	PT
HSD17B12	5.20111570749206e-08	-0.332591434430547	0.192	0.301	0.00154639572215154	PT
GAPVD1	5.20429889966048e-08	-0.740508612839923	0.256	0.372	0.00154734214884705	PT
ATG10	5.21135749247308e-08	-0.521826663053891	0.147	0.222	0.00154944080966209	PT
EEA1	5.26436499581874e-08	-0.752167726064264	0.157	0.262	0.00156520100055683	PT
TM2D1	5.27533587465665e-08	-0.306481577988077	0.104	0.192	0.00156846286225291	PT
ARMH4	5.41755345983075e-08	-0.291894050837808	0.109	0.174	0.00161074699467688	PT
SMCHD1	5.52968562876887e-08	-0.615017308814557	0.171	0.283	0.00164408613114556	PT
OR2T10	5.55593476540969e-08	-0.546594399945503	0.056	0.117	0.00165189052445161	PT
ZNF780B	5.55817099351037e-08	-0.595878434349166	0.217	0.32	0.0016525553997905	PT
HOOK3	5.56529228279328e-08	-0.366223028836807	0.164	0.276	0.0016546727015201	PT
SUGP2	5.60134503034576e-08	-0.42937400962001	0.226	0.317	0.0016653919044224	PT
NMT1	5.64924344204945e-08	-0.308834266443548	0.158	0.243	0.00167963306019014	PT
DHRS7B	5.64950994004564e-08	-0.612883748203007	0.125	0.206	0.00167971229537437	PT
ARHGAP28	5.66100237226916e-08	-1.62565285590325	0.077	0.152	0.00168312922532307	PT
MACROD2	5.66760299871114e-08	18.4504851687938	0.393	0.523	0.0016850917235768	PT
DDX46	5.71936551347556e-08	-0.325045414844965	0.213	0.307	0.00170048175446655	PT
CDYL	5.8802833363344e-08	-0.740655567754854	0.14	0.227	0.00174832584155894	PT
SPOP	6.11752250429697e-08	-0.29598236846385	0.145	0.229	0.00181886179097757	PT
ZZEF1	6.19218718374701e-08	-0.433464710085941	0.165	0.262	0.00184106109347166	PT
RBMX	6.20745049141956e-08	-0.418454108229542	0.165	0.247	0.00184559918010886	PT
THRAP3	6.23019282364657e-08	-0.478832723662165	0.28	0.401	0.0018523609303266	PT
LRRC41	6.28830449705048e-08	-0.457427293157179	0.082	0.141	0.00186963869306305	PT
NEK7	6.29036840485679e-08	-1.3512603395133	0.196	0.313	0.00187025233413202	PT
GRAMD4	6.29691991857495e-08	-0.32287932387861	0.069	0.127	0.0018722002301907	PT
ATM	6.29846704287326e-08	-0.477595559911309	0.201	0.308	0.00187266022118708	PT
SPP1	6.34854408999195e-08	-109.958562246616	0.427	0.584	0.00188754912883641	PT
SLC38A10	6.34957878806511e-08	-0.352127277373801	0.126	0.209	0.00188785676526752	PT
MYRFL	6.48578403357957e-08	-0.446289176588845	0.045	0.111	0.00192835330886388	PT
DGKH	6.5442262497547e-08	-8.61747495387882	0.285	0.43	0.00194572934857707	PT
CYP7B1	6.56708688133681e-08	-4.26082061407362	0.119	0.178	0.00195252627155906	PT
STRBP	6.57417948517891e-08	-2.54263642523786	0.21	0.312	0.00195463504453339	PT
RAP2C-AS1	6.6695270821089e-08	-6.06769394660607	0.207	0.292	0.00198298379205262	PT
RFX3-AS1	6.81200233092897e-08	2.62461689495968	0.229	0.344	0.0020253445330318	PT
TXNIP	6.81427088257689e-08	-12.9234734571884	0.233	0.287	0.00202601901880776	PT
VAPB	6.8747529374968e-08	-0.27046767129027	0.115	0.189	0.00204400154337655	PT
RCOR1	6.8927637690815e-08	-0.728866526544704	0.162	0.264	0.00204935652382331	PT
TMEM131	6.89309513882635e-08	0.455657436340434	0.254	0.378	0.00204945504667585	PT
PRKAA2	6.92400392239527e-08	-0.868526971994706	0.252	0.337	0.00205864484620656	PT
AGBL4	6.96015595965551e-08	-18.6186624964136	0.311	0.423	0.00206939356992478	PT
NPIPB5	6.99457085376235e-08	-0.580820555842215	0.179	0.284	0.00207962580624062	PT
PSAP	7.14802376529396e-08	1.80671270083554	0.197	0.289	0.0021252504258972	PT
ZC3H12C	7.15603252629393e-08	-2.42733574678006	0.231	0.369	0.00212763159071771	PT
FGFR2	7.15820129621354e-08	-2.04669318529157	0.131	0.214	0.00212827640939021	PT
KIF5B	7.19705209839586e-08	-0.314754742093343	0.12	0.2	0.00213982752989506	PT
GABRB3	7.25991681336235e-08	-3.81327688999995	0.073	0.147	0.00215851846694889	PT
TSPAN18	7.29304142770052e-08	-2.75826887345101	0.159	0.264	0.00216836707728392	PT
JHY	7.34843623365614e-08	-0.654939488661596	0.109	0.178	0.00218483706099064	PT
SCYL2	7.37707915579547e-08	-0.619230017343268	0.161	0.261	0.00219335317460111	PT
SLC25A16	7.44321078870228e-08	-1.00773865395724	0.261	0.365	0.00221301543169696	PT
INO80D	7.48770972447935e-08	-0.567810624674229	0.232	0.312	0.0022262458552822	PT
MIPOL1	7.56390861560982e-08	-0.666463119036641	0.146	0.229	0.00224890130959311	PT
EEF2	7.58382804626266e-08	3.98885374438231	0.135	0.188	0.00225482375471481	PT
SEPT11	7.6837770802174e-08	0.349022019222152	0.214	0.301	0.00228454060149024	PT
FTH1	7.68759262286825e-08	-3.22834713664125	0.193	0.305	0.00228567503863119	PT
AL513283.1	7.74257092117485e-08	-8.51968007537345	0.116	0.22	0.00230202118628371	PT
CBLB	7.75586481796705e-08	-5.45841276176712	0.21	0.298	0.00230597372767796	PT
TMEM63A	7.80150842657537e-08	-4.07116163977354	0.203	0.283	0.00231954448538939	PT
HACE1	7.94163592931371e-08	-0.4071897655158	0.082	0.146	0.00236120719450355	PT
LARS2	7.97210972933312e-08	-0.296727203568711	0.101	0.162	0.00237026766472532	PT
PLD1	8.03154446554087e-08	-0.638175713110129	0.152	0.257	0.00238793880049461	PT
TNFRSF21	8.16322826424557e-08	3.92849908785275	0.205	0.314	0.00242709102752549	PT
RYBP	8.17450502810356e-08	-0.306384445814804	0.115	0.186	0.00243044383495575	PT
REPS2	8.17612671160406e-08	-0.592129725672967	0.258	0.321	0.00243092599389412	PT
RASA2	8.20696618964164e-08	-0.634343996562249	0.127	0.206	0.00244009518750425	PT
HDLBP	8.21922382502954e-08	-0.776519511150296	0.17	0.269	0.00244373962765778	PT
CDH16	8.26035343532744e-08	-0.300507560608535	0.185	0.227	0.00245596828339155	PT
OGDHL	8.29041816084227e-08	-0.723737421406598	0.19	0.261	0.00246490712758162	PT
RSBN1L	8.37032777464057e-08	-0.297485296165231	0.136	0.209	0.00248866585395613	PT
TMEM259	8.4293284613758e-08	-0.277949449465115	0.156	0.236	0.00250620793813625	PT
KLF12	8.64135850275619e-08	-3.47762875042057	0.274	0.418	0.00256924871003947	PT
LINC01277	8.68094967561726e-08	-0.872949581093584	0.119	0.189	0.00258101995755452	PT
HSPA4L	8.68510718352508e-08	-0.284376243309406	0.096	0.166	0.00258225606780568	PT
NR2F2-AS1	8.71126915890105e-08	-4.12163504076266	0.316	0.453	0.00259003454632446	PT
SDC4	8.92192838829816e-08	-2.13610013818447	0.184	0.259	0.00265266774840881	PT
ERCC8	8.94309444327804e-08	-0.434531096012531	0.094	0.154	0.00265896083987543	PT
U2SURP	9.0766820649692e-08	-0.289861055236561	0.14	0.217	0.00269867911155664	PT
HNRNPK	9.11337089322302e-08	-0.276920891384601	0.137	0.199	0.00270958743397307	PT
PAWR	9.12788952528118e-08	14.0998230543551	0.254	0.381	0.0027139041136566	PT
ATF7IP	9.13312723653308e-08	-0.728696836499352	0.261	0.357	0.00271546138996602	PT
FAM208A	9.20039530722651e-08	-0.455389024438901	0.155	0.225	0.00273546153274459	PT
MTCH2	9.25407319383188e-08	-0.557126080521783	0.167	0.261	0.0027514210419901	PT
MYRIP	9.38322687544153e-08	-17.194732873493	0.126	0.195	0.00278982101460628	PT
AC092535.3	9.43114640341442e-08	-0.463344012172076	0.051	0.103	0.00280406844866318	PT
EEF1A1	9.56670979604252e-08	-2.84599497666917	0.248	0.343	0.00284437415655936	PT
TRPC4AP	9.59112203676814e-08	-0.462973124136171	0.198	0.307	0.0028516324039719	PT
DCAF7	9.63217922174342e-08	-2.08740760923455	0.167	0.249	0.00286383952620875	PT
AQP1	9.67366034919285e-08	-11.2557869346674	0.189	0.291	0.00287617269502202	PT
ANKRD6	9.80498107999545e-08	-0.32063132244826	0.149	0.214	0.00291521697470425	PT
NECTIN2	9.82878898000264e-08	-0.377560231492614	0.084	0.155	0.00292229553953438	PT
CDHR5	9.88715506445136e-08	-0.34868062458026	0.186	0.244	0.00293964894376268	PT
LAMA5	9.90150165561576e-08	-0.251867451960197	0.116	0.187	0.00294391447224768	PT
ZXDC	9.98315877808932e-08	-0.710521230263179	0.228	0.34	0.00296819276790152	PT
CHD2	1.00560400941197e-07	1.90221136930708	0.258	0.371	0.00298986184078366	PT
NRG3	1.00664128746919e-07	-26.4942273359413	0.157	0.209	0.00299294587590339	PT
RIOK3	1.00718329348414e-07	-0.482920894586994	0.175	0.28	0.00299455736818704	PT
MAPKAPK2	1.01151175027038e-07	-0.402785883586586	0.125	0.218	0.0030074267359039	PT
WWTR1	1.01763365995989e-07	9.76441601884818	0.348	0.487	0.00302562839779274	PT
CYFIP1	1.01972032688482e-07	-0.437900670817743	0.144	0.237	0.00303183247589395	PT
PTPN1	1.0204517395087e-07	0.927923320805924	0.186	0.299	0.00303400711190726	PT
AGTPBP1	1.03353622323415e-07	-0.375688645893687	0.111	0.185	0.00307290989891978	PT
HIPK3	1.041630177624e-07	2.178345918522	0.285	0.422	0.00309697484411167	PT
BICD1	1.0428468287964e-07	-3.42118522837456	0.143	0.211	0.00310059219137744	PT
CREB1	1.04645272285142e-07	-0.584604137647331	0.116	0.19	0.00311131323558185	PT
EXOC1	1.05628036076914e-07	-0.481980528887514	0.177	0.249	0.00314053276863879	PT
KLF13	1.06905524505555e-07	-0.590513895965219	0.15	0.221	0.00317851505459917	PT
KRIT1	1.07524833071327e-07	-0.497963354830454	0.173	0.306	0.0031969283368767	PT
PELI1	1.07855765320786e-07	-0.871899826379222	0.084	0.152	0.00320676761451761	PT
ZNF718	1.08181692798671e-07	-0.274760006195474	0.098	0.156	0.0032164580902901	PT
PALM	1.0842182538766e-07	-0.539744373488502	0.104	0.185	0.00322359771242591	PT
PRKAR1B	1.08824032518124e-07	-0.525249448484448	0.114	0.196	0.00323555613482887	PT
UNK	1.09023968826094e-07	-0.825594195357119	0.128	0.191	0.00324150064113742	PT
TRAP1	1.1018446012691e-07	-0.555952141697693	0.13	0.202	0.00327600436849328	PT
C2CD5	1.102698347211e-07	-0.638546139076499	0.159	0.26	0.00327854272592775	PT
DEAF1	1.10460151076425e-07	-1.01627826130317	0.164	0.277	0.00328420121180427	PT
WDR33	1.11125135505161e-07	-0.46374458927535	0.259	0.381	0.00330397252883946	PT
KATNAL1	1.11667124858379e-07	-0.267832699019485	0.082	0.138	0.00332008695628931	PT
LINC02499	1.12153073994004e-07	-3.57058639509447	0.095	0.173	0.00333453519598973	PT
PDZK1IP1	1.12876737567058e-07	-4.27187320866517	0.247	0.354	0.00335605116134377	PT
FOXK2	1.1642403388489e-07	-0.521740162422144	0.185	0.279	0.00346151937546554	PT
AIF1L	1.16861950280959e-07	-0.601631637602236	0.121	0.192	0.00347453950575348	PT
ESPN	1.17229799688922e-07	-0.864436529326773	0.16	0.237	0.00348547640435104	PT
NVL	1.17410178225267e-07	-0.456664553206333	0.121	0.207	0.00349083941899364	PT
VPS39	1.17928374565483e-07	-0.260068369938006	0.098	0.167	0.00350624643258093	PT
ATP6V1A	1.18473139676005e-07	-0.63897292820616	0.153	0.25	0.00352244338884699	PT
ANAPC1	1.19621803334851e-07	-0.474176272801651	0.134	0.211	0.00355659545675179	PT
CDKL1	1.19941129103774e-07	-0.316591096713637	0.182	0.321	0.00356608965051341	PT
RERG	1.22143062826025e-07	-21.697944726701	0.347	0.466	0.00363155754394338	PT
RPH3AL	1.22927939623441e-07	-0.498834015751592	0.103	0.173	0.00365489350088414	PT
CTNNB1	1.23782530293128e-07	-1.19249194689572	0.202	0.305	0.00368030219067529	PT
SFSWAP	1.24013099010177e-07	-0.474800983139134	0.162	0.251	0.00368715745977059	PT
PMM2	1.24575222603512e-07	-0.603518382616197	0.142	0.239	0.00370387051844761	PT
MOB3B	1.25463183513479e-07	-3.395341191507	0.164	0.262	0.00373027137222275	PT
WDR20	1.25733937780392e-07	-0.877352588580786	0.2	0.288	0.00373832143808663	PT
ANKRD28	1.26065463612223e-07	-0.86382617735083	0.208	0.31	0.00374817836411861	PT
KIAA0355	1.27816027051077e-07	-0.334750298536321	0.175	0.26	0.00380022611628261	PT
SUPT6H	1.28196426457502e-07	-0.282668337066323	0.163	0.225	0.00381153615143445	PT
USF3	1.30074646667132e-07	-0.31518418722234	0.101	0.173	0.00386737939470717	PT
ITPR1	1.30547683426479e-07	0.951929973554312	0.14	0.217	0.00388144372363607	PT
SMARCA2	1.32346517161415e-07	-0.760784796488897	0.172	0.249	0.0039349266482432	PT
ZFP36L1	1.34480776211732e-07	-1.09184596183496	0.16	0.258	0.00399838243832722	PT
REV3L	1.36302488865415e-07	-7.92843922266531	0.276	0.411	0.00405254559894651	PT
CUEDC1	1.36493483671179e-07	-0.732796675942245	0.121	0.202	0.00405822425651149	PT
RAPGEF3	1.3725645082837e-07	-0.621001423548497	0.217	0.264	0.0040809087960291	PT
LRRFIP1	1.3765860477992e-07	-1.3839792597356	0.247	0.347	0.00409286563731658	PT
MLXIP	1.39711464896647e-07	-1.62600088309187	0.156	0.237	0.0041539012743071	PT
PANK1	1.42315286681133e-07	-3.67598496171048	0.151	0.2	0.00423131810360346	PT
VPS37B	1.44340176356036e-07	-0.297731748420814	0.079	0.137	0.00429152212341765	PT
SH3BP2	1.44928549151236e-07	-1.03503063698224	0.28	0.333	0.00430901562336454	PT
TRIM33	1.46113347051893e-07	-0.314505009546798	0.226	0.342	0.00434424203454689	PT
RGN	1.49404873014219e-07	-0.521916835372268	0.228	0.328	0.00444210568445877	PT
LIMS1	1.51214084436372e-07	2.11876917904789	0.236	0.347	0.00449589715846223	PT
ARAP2	1.51420070183104e-07	-0.424412318309973	0.134	0.218	0.00450202152668406	PT
NDUFS1	1.52111733956962e-07	-0.721958831148423	0.173	0.277	0.00452258607400839	PT
A4GALT	1.52439266273298e-07	-0.306847074551432	0.094	0.167	0.0045323242648377	PT
LINC01781	1.52456718013051e-07	-26.2592003844261	0.287	0.453	0.00453284313996403	PT
DPH6-DT	1.5404606596661e-07	-2.00096345625922	0.259	0.384	0.00458009763331924	PT
KLHL2	1.54841326835883e-07	-0.271114805949384	0.089	0.148	0.00460374232948446	PT
SUCLG1	1.54848459878091e-07	-7.50819660253912	0.214	0.329	0.0046039544090954	PT
VTI1A	1.59363807873966e-07	-1.62498545666241	0.322	0.48	0.00473820473570875	PT
MCC	1.59469071034556e-07	-0.561748253561604	0.083	0.142	0.00474133441999942	PT
NDEL1	1.59550981331801e-07	-0.281732133823427	0.09	0.151	0.00474376977695711	PT
AKAP10	1.61110974300269e-07	-0.315894197691124	0.172	0.254	0.00479015148789561	PT
GRAMD1C	1.63274586495902e-07	-0.382069774759721	0.123	0.214	0.00485448000569615	PT
TUB	1.63401484799547e-07	-0.265088309261431	0.096	0.149	0.00485825294606012	PT
DROSHA	1.63979082244176e-07	-0.260601237077168	0.08	0.142	0.00487542607328383	PT
SEC22A	1.64889151122865e-07	-0.511240972339296	0.109	0.183	0.00490248424118501	PT
RNF169	1.6552546970689e-07	-0.6022898219292	0.147	0.24	0.00492140326532526	PT
SPG11	1.67890955796104e-07	-0.382276149149701	0.238	0.342	0.00499173389772976	PT
HDAC6	1.69269854291031e-07	-0.355813953328895	0.146	0.225	0.00503273130778093	PT
RCOR3	1.69624183000645e-07	-0.405782027901888	0.221	0.337	0.00504326620897518	PT
TSPAN3	1.69683891417754e-07	-0.362938533359208	0.126	0.188	0.00504504145963265	PT
SASH1	1.70429244404672e-07	-10.4061748177334	0.35	0.463	0.00506720229463971	PT
ESF1	1.71403674289651e-07	-0.425210757511484	0.148	0.215	0.0050961740439799	PT
DRAM1	1.7158964338651e-07	-0.587060786632076	0.119	0.201	0.00510170327716772	PT
CNOT4	1.71825037085825e-07	-0.879825963195481	0.24	0.35	0.00510870200263576	PT
KLHDC10	1.72984691673358e-07	-0.74229094151336	0.232	0.363	0.00514318085283229	PT
CHD8	1.77185448644883e-07	-0.362207259019572	0.158	0.238	0.00526807775910965	PT
CEP63	1.79852618665327e-07	-0.290713751214327	0.067	0.135	0.0053473780581575	PT
DDX6	1.80310558641565e-07	-0.315158171467693	0.147	0.227	0.00536099352953102	PT
ACOX1	1.80866583113878e-07	-1.24049765052615	0.194	0.254	0.00537752524914182	PT
TMEM260	1.81050833443642e-07	-0.339910169854569	0.118	0.209	0.00538300337994636	PT
ZNF608	1.82553743878399e-07	1.03480169637937	0.223	0.348	0.00542768791299257	PT
AP3D1	1.8371814400443e-07	-0.326087898821315	0.204	0.288	0.00546230785753972	PT
SPAST	1.84006801159968e-07	-0.386934002921971	0.104	0.178	0.00547089021208815	PT
TSC22D1	1.85448407201745e-07	-15.5860213918064	0.4	0.548	0.00551375204292228	PT
NRDC	1.86761918635974e-07	-0.901263453836828	0.195	0.3	0.00555280536488477	PT
GTF3C1	1.87806128041506e-07	-0.263801533051414	0.123	0.2	0.00558385179893004	PT
STRN	1.88567766696572e-07	-0.32425343833766	0.135	0.216	0.00560649683942249	PT
SERP1	1.88902268703623e-07	-0.311771182494619	0.085	0.145	0.00561644225309611	PT
LASP1	1.89127598272121e-07	-0.436390734630494	0.121	0.198	0.00562314175182671	PT
KCTD3	1.89273862528752e-07	-1.26170196129453	0.13	0.225	0.00562749048070485	PT
METTL25	1.89302121667447e-07	-0.471944809531091	0.091	0.17	0.00562833068141653	PT
GTF2E2	1.89610993759886e-07	-0.774915582284331	0.155	0.244	0.00563751406646894	PT
GNA12	1.90887336841635e-07	-0.477268489497284	0.138	0.227	0.00567546229897548	PT
CD24	1.91100480951717e-07	-0.481991717516131	0.141	0.213	0.00568179949965645	PT
CDK12	1.91178340996097e-07	-0.518920182988357	0.24	0.322	0.00568411443449595	PT
MAF	1.91508152950746e-07	-4.32365077112587	0.2	0.289	0.00569392040353157	PT
PDXDC1	1.92769666198137e-07	-0.977379672093587	0.278	0.423	0.005731427715403	PT
BCAR1	1.94409121927699e-07	-0.313070431588553	0.135	0.214	0.00578017201315435	PT
SNRK	1.95251131066548e-07	-0.649507909789352	0.119	0.194	0.00580520662887062	PT
PIKFYVE	1.96180643370307e-07	-0.312872959000743	0.156	0.245	0.00583284288868598	PT
ABHD18	1.96976424336587e-07	-0.588844824051377	0.204	0.299	0.00585650304837541	PT
SLC16A12	1.97248977682759e-07	-38.0160658274101	0.582	0.69	0.0058646066044638	PT
ELL2	1.98167681234953e-07	-21.5107171978698	0.253	0.351	0.00589192149847763	PT
MYCBP2	1.98492054887828e-07	0.855627877255606	0.336	0.446	0.00590156577592489	PT
PHC2	1.99186031195564e-07	-0.416115730252411	0.146	0.225	0.00592219907950652	PT
TAPT1	1.9934427607686e-07	-0.861873434498827	0.116	0.191	0.00592690401631719	PT
PDCD6	1.99983601894059e-07	-0.271374631260818	0.084	0.143	0.00594591245151415	PT
YTHDC1	2.00352127964004e-07	-0.274407815536884	0.188	0.283	0.00595686946862577	PT
TFEC	2.01826201660672e-07	0.396319444989884	0.172	0.253	0.00600069662777509	PT
DSTN	2.04331294313005e-07	-0.300080373395756	0.143	0.213	0.00607517804251425	PT
MDM4	2.05467631521039e-07	-0.469189191100516	0.254	0.334	0.00610896362038353	PT
ESRRA	2.05494206069549e-07	-0.434616051620396	0.152	0.226	0.00610975373485982	PT
AFG1L	2.05654485016169e-07	-0.325845918672884	0.161	0.237	0.00611451914850075	PT
APTX	2.05804981802223e-07	-0.422082904714433	0.133	0.213	0.0061189937189437	PT
CCDC7	2.07841037615098e-07	-1.27175157094232	0.153	0.27	0.0061795297303721	PT
FBXL4	2.08955429391384e-07	-0.307609462832287	0.135	0.219	0.00621266282666464	PT
CCPG1	2.10692388571594e-07	-0.38930044274842	0.178	0.239	0.00626430609701063	PT
NDUFA10	2.14271650283654e-07	-0.306483885178299	0.166	0.238	0.0063707247062336	PT
NUFIP2	2.16264475009153e-07	-0.302918300211605	0.18	0.267	0.00642997537097213	PT
TFCP2L1	2.17100678218492e-07	6.54281501977728	0.406	0.491	0.0064548373647922	PT
HSP90AA1	2.17287992628082e-07	-6.00369286503198	0.317	0.42	0.00646040659681813	PT
MECP2	2.18949643705293e-07	-0.602109044774515	0.173	0.265	0.00650981080664577	PT
FXR1	2.1973730658771e-07	-0.361673338259567	0.156	0.245	0.0065332295994658	PT
COL19A1	2.23055178050201e-07	-4.16325525614984	0.345	0.402	0.00663187655378857	PT
CRTC1	2.25456134936722e-07	-0.449358046520284	0.135	0.212	0.00670326180393862	PT
CARMIL1	2.33477104699981e-07	0.579704671566959	0.238	0.34	0.00694174127693985	PT
MGLL	2.33862907234981e-07	-7.70952654543568	0.093	0.186	0.00695321195791046	PT
METTL9	2.34270614776036e-07	-0.497834678254945	0.185	0.286	0.00696533391852109	PT
CHP1	2.36287401898383e-07	5.67097554840413	0.1	0.147	0.00702529703324272	PT
PICALM	2.37523287444565e-07	12.668573381635	0.453	0.633	0.00706204238230181	PT
SCP2	2.37648738765715e-07	-1.61619966679761	0.238	0.343	0.00706577230098225	PT
CPPED1	2.39040173943381e-07	-0.519507402840291	0.204	0.311	0.00710714245168462	PT
ZNF251	2.40386542815131e-07	-0.276465957648076	0.161	0.26	0.00714717269097948	PT
HS2ST1	2.42059695979793e-07	-0.777263515155434	0.164	0.263	0.0071969188808712	PT
ANAPC16	2.42771637495265e-07	-0.359289228417743	0.195	0.27	0.00721808632600922	PT
PTBP2	2.45751013283002e-07	-1.0761111923454	0.222	0.349	0.00730666912693022	PT
FAM111A	2.46065995293503e-07	-0.318056273377386	0.121	0.177	0.00731603417206644	PT
GDA	2.46299865164121e-07	-24.3573400299153	0.341	0.489	0.00732298759105964	PT
EPAS1	2.47384853085648e-07	-0.384971304063012	0.098	0.167	0.0073552464519425	PT
CMSS1	2.52961727796808e-07	-1.66222498140554	0.106	0.195	0.0075210580908547	PT
KHDRBS1	2.5341394751795e-07	-0.370965394154412	0.148	0.224	0.0075345034876037	PT
TAF2	2.5346340657168e-07	-0.273024266795802	0.137	0.22	0.00753597400418918	PT
SLC13A2	2.5681766957168e-07	-0.387681114378597	0.063	0.114	0.00763570295170519	PT
TCERG1	2.58153814536725e-07	-0.285531740936352	0.128	0.2	0.0076754292138059	PT
WDR37	2.61754864947816e-07	-0.465137697380909	0.153	0.248	0.00778249564462848	PT
RALY	2.62102406988518e-07	-0.357961191293427	0.124	0.197	0.00779282876458262	PT
AC009060.1	2.62517214188711e-07	-0.493376118180972	0.171	0.266	0.00780516181225875	PT
AATF	2.63994852811975e-07	-0.588713873851844	0.155	0.253	0.00784909496380565	PT
SPPL2A	2.65415373505412e-07	-0.326447099520007	0.142	0.215	0.00789132988506291	PT
RILPL1	2.66524253175974e-07	-0.288464387717474	0.126	0.211	0.00792429909542805	PT
ASXL2	2.66970873645437e-07	-0.861613245191704	0.215	0.326	0.00793757801522613	PT
OPHN1	2.6905272258874e-07	-3.5718056583017	0.222	0.309	0.00799947554800842	PT
TCF20	2.71301154068511e-07	-0.872196515242335	0.189	0.302	0.00806632591276495	PT
CAPS2	2.72469866575289e-07	-0.414386156512725	0.118	0.197	0.00810107407301651	PT
ATP6V1C1	2.73726536448978e-07	-0.469821552707786	0.161	0.249	0.008138437381701	PT
PHLDB1	2.77831233001493e-07	-1.05271967385509	0.148	0.24	0.00826047821960038	PT
SLC30A9	2.80552438433229e-07	-0.819062696487391	0.235	0.343	0.00834138509949678	PT
DNAJC7	2.81621948412803e-07	-0.35461547302228	0.127	0.211	0.00837318377020946	PT
DUSP16	2.83344107415786e-07	-0.552070048929663	0.113	0.191	0.00842438700168613	PT
MAPK6	2.88398053691148e-07	-0.443691392610718	0.161	0.262	0.00857465093234522	PT
PAPPA	2.88792510043234e-07	4.8826861333195	0.18	0.292	0.00858637890860544	PT
UGT2A3	2.89468634824816e-07	8.02217762242852	0.147	0.231	0.00860648145061143	PT
EAF2	2.90806642279334e-07	-1.18302903470504	0.138	0.261	0.00864626308824917	PT
CUL1	2.92803047295429e-07	-0.483592077392943	0.142	0.228	0.00870562020218769	PT
HERPUD1	2.92823018658024e-07	-0.323365719334951	0.114	0.172	0.00870621399074037	PT
SNX9	2.93309172302567e-07	-0.914442698200932	0.192	0.297	0.00872066831089992	PT
SRP54	2.94573155771556e-07	-0.259455378623335	0.125	0.188	0.0087582490673999	PT
SMC6	2.97961629546088e-07	-0.334581658928526	0.092	0.168	0.00885899516966429	PT
PARP10	2.9973035805261e-07	-0.473269182695253	0.192	0.22	0.00891158300562021	PT
GLCE	3.00414348567716e-07	-1.00032936560275	0.156	0.254	0.00893191941161532	PT
KLHL8	3.05045948784426e-07	-5.04802676578249	0.084	0.14	0.00906962614925854	PT
CIRBP	3.08940788501902e-07	-1.02036382015999	0.284	0.349	0.00918542752373855	PT
ALPK1	3.09778349415782e-07	-0.383633077380296	0.137	0.203	0.00921032988483003	PT
DYNC1LI2	3.12931676327094e-07	-0.297765031922625	0.156	0.241	0.00930408460055715	PT
ACAD10	3.1341235014054e-07	-0.292908346125383	0.113	0.182	0.00931837599437854	PT
GLDC	3.14827713565426e-07	-15.6955278846451	0.298	0.427	0.00936045757972724	PT
SEPT2	3.19394289679981e-07	-0.633862394961527	0.246	0.36	0.0094962310207652	PT
MYL6	3.20958466406936e-07	-0.276214252929298	0.123	0.187	0.00954273712321101	PT
RAP1GDS1	3.2105184758841e-07	-0.602539355128008	0.147	0.237	0.00954551353249862	PT
SRSF5	3.24381066565829e-07	-0.571165506727726	0.213	0.318	0.00964449787113523	PT
FER	3.24465217891587e-07	4.77577510216337	0.244	0.367	0.00964699985835265	PT
ZC3H7A	3.2965353841317e-07	-0.544159784977479	0.174	0.276	0.00980125900410036	PT
UBAC2	3.30571129344886e-07	-0.348870011237634	0.245	0.374	0.00982854081768216	PT
SLC2A13	3.32978430181172e-07	-1.30129756397253	0.182	0.291	0.00990011468614662	PT
PIGR	3.32993860666797e-07	-12.5820492256117	0.109	0.202	0.0099005734653452	PT
FGD6	3.33322878396477e-07	-0.889102272409702	0.166	0.253	0.00991035582048406	PT
GYS1	3.38545577439349e-07	-0.290434055285954	0.112	0.185	0.0100656371084267	PT
NSF	3.39525845299261e-07	-0.846002811170709	0.139	0.25	0.0100947824324376	PT
PPME1	3.41215520490889e-07	-0.308434671640908	0.084	0.154	0.0101450198552351	PT
MPP5	3.43250788829076e-07	-0.835721390075377	0.207	0.316	0.0102055324534661	PT
ADIPOR2	3.43493035305151e-07	-0.277805029690535	0.11	0.18	0.0102127349256927	PT
MAPK14	3.4368964737403e-07	-2.23656831030632	0.212	0.324	0.0102185805957247	PT
TNFRSF14	3.44869941901931e-07	-0.511269005766042	0.187	0.248	0.0102536731126282	PT
ARMH3	3.46301007261223e-07	-0.426912856473004	0.233	0.335	0.0102962215478907	PT
VPS13C	3.49398662324025e-07	7.43355355001924	0.246	0.372	0.0103883210282179	PT
HCG17	3.5170228625869e-07	0.781845320422757	0.193	0.303	0.0104568123750434	PT
EVL	3.53679772385683e-07	-2.09695669481025	0.084	0.154	0.0105156069925711	PT
SLC39A14	3.5463598479764e-07	-4.26688249160963	0.158	0.256	0.0105440371000034	PT
HNMT	3.56689091125491e-07	-0.551354292321751	0.142	0.229	0.0106050800573431	PT
ZCCHC14	3.5847073905073e-07	6.96174071604015	0.202	0.308	0.0106580520134563	PT
MGA	3.59465101566571e-07	-0.352391109707696	0.205	0.315	0.0106876163997773	PT
TDRP	3.60310938034523e-07	-0.250879060576397	0.104	0.162	0.0107127648096424	PT
ZNF362	3.60884144440857e-07	-0.305175291625	0.072	0.143	0.0107298073825156	PT
SOBP	3.62834119736716e-07	-3.65889535000963	0.182	0.272	0.010787784048012	PT
DNAH7	3.64271943609868e-07	-0.614489066258687	0.227	0.338	0.0108305334274086	PT
PPP1R12B	3.67730602171372e-07	-0.721646861078619	0.242	0.37	0.0109333662637592	PT
UPF2	3.709690871282e-07	-0.383084390641752	0.253	0.33	0.0110296528984956	PT
CEP290	3.71336686139883e-07	-0.649949927849788	0.16	0.24	0.011040582352311	PT
LBR	3.77295666782718e-07	4.48834439502179	0.092	0.151	0.0112177547647838	PT
PIK3R1	3.82396783866282e-07	0.302059679058625	0.169	0.26	0.0113694211779123	PT
PLEKHG3	3.82528369858179e-07	-0.317271892883489	0.115	0.18	0.0113733334926234	PT
CUL5	3.84062610965388e-07	-0.958702918653536	0.238	0.381	0.0114189495492229	PT
DIRC3	3.85420184388505e-07	-3.68643616112945	0.194	0.305	0.011459312922239	PT
UBE2L3	3.9043642729822e-07	-0.330823750850822	0.118	0.195	0.0116084558564307	PT
[truncated: 48,367 more rows]
