# Supplementary material for: Mosaic loss of Y chromosome is associated with aging and epithelial injury in chronic kidney disease
Source: Genome Biol. 2024 Jan 29;25:36. doi: 10.1186/s13059-024-03173-2 (PMC10823641; doi:10.1186/s13059-024-03173-2)
Supplement: Supplementary file 11 — Additional file 11. Joint multiome and KPMP sc/snRNA-seq age-adjusted cell-specific differentially expressed genes (DEG) for LOY vs XY. [file 13059_2024_3173_MOESM11_ESM.csv]

feature	p_val	avg_log2FC	pct.1	pct.2	p_val_adj	celltype
LINC00278	0	-3.10242144192153	0.03	0.708	0	PCT
USP9Y	0	-1.89961109570968	0.019	0.515	0	PCT
UTY	0	-2.13220377257747	0.026	0.579	0	PCT
NLGN4Y	0	-1.30252285652494	0.011	0.322	0	PCT
TTTY14	0	-3.01555387145311	0.038	0.715	0	PCT
RPS4Y1	1.29100120454026e-311	-1.04417286610295	0.01	0.276	4.90735377869842e-307	PCT
KDM5D	4.56871861495356e-215	-0.666950207937839	0.004	0.187	1.73666131991615e-210	PCT
TTTY10	6.31546818613052e-165	-0.543050932435774	0.003	0.144	2.40063576691193e-160	PCT
DDX3Y	6.52200032537524e-149	-0.528704472669678	0.004	0.14	2.47914276368164e-144	PCT
ZFY	1.1268245594523e-144	-0.533907461947302	0.006	0.143	4.28328551539007e-140	PCT
GPHN	6.55416404717927e-130	-0.407195294786356	0.67	0.854	2.49136883761379e-125	PCT
TBL1Y	7.08538485754315e-130	-0.52268982953406	0.002	0.116	2.6932964920493e-125	PCT
ACSM2A	1.30317171571747e-122	-0.274208315482769	0.747	0.896	4.95361632578525e-118	PCT
FHIT	4.45951709241101e-121	-0.301720646819883	0.764	0.915	1.69515163716727e-116	PCT
PTH2R	4.22315584607789e-119	-0.302040161590665	0.787	0.92	1.60530600021113e-114	PCT
LINC00871	5.91477178184332e-110	-0.427240641339486	0.431	0.662	2.24832304971428e-105	PCT
DHRSX	1.09328153026203e-106	-0.421547286959183	0.257	0.514	4.15578175283202e-102	PCT
RALYL	1.65345308165821e-100	-0.551243070313959	0.346	0.588	6.28510585399918e-96	PCT
NEAT1	2.53526148930703e-93	-0.380274508122688	0.849	0.949	9.63703597315388e-89	PCT
AC087762.1	1.40705052783598e-92	-0.426582299618322	0.461	0.671	5.34848046641014e-88	PCT
SLC4A4	1.67355546541212e-92	-0.503677677251614	0.633	0.824	6.36151903512454e-88	PCT
PLEKHA5	6.29178035141803e-92	-0.33619679863644	0.677	0.855	2.39163154718102e-87	PCT
SNX29	6.7416904742712e-84	-0.253113113400332	0.639	0.825	2.56265138307997e-79	PCT
TTC28	1.09502018147378e-83	-0.353709329851185	0.536	0.744	4.16239071381815e-79	PCT
MAST4	9.88042316971222e-79	-0.256169314662184	0.632	0.818	3.75574645527101e-74	PCT
AGAP1	3.28158770851364e-76	-0.277470208661985	0.557	0.758	1.24739711976021e-71	PCT
NOX4	5.14541769292816e-76	-0.252579424528336	0.568	0.768	1.95587617343585e-71	PCT
CDK14	1.13088977154755e-75	-0.259856267625776	0.529	0.732	4.29873819960656e-71	PCT
TRABD2B	9.15729108616906e-73	-0.358193340784586	0.539	0.728	3.48086948767458e-68	PCT
PPARA	1.47748868222901e-72	-0.252147135051723	0.508	0.709	5.61622997888892e-68	PCT
TINAG	5.64102357523185e-72	-0.434559788788596	0.473	0.667	2.14426588141713e-67	PCT
MSRA	7.14437086052923e-71	-0.28262547637762	0.534	0.735	2.71571825150437e-66	PCT
FARP1	8.35692110987503e-71	-0.276170446605914	0.613	0.794	3.1766328522857e-66	PCT
SLC13A1	4.35349273058646e-70	-0.378397174251249	0.504	0.691	1.65484965675053e-65	PCT
KCNQ1OT1	3.37012319722276e-69	-0.301803298877911	0.476	0.672	1.28105122972831e-64	PCT
GALNT14	6.70149287667435e-69	-0.414171038083504	0.456	0.651	2.54737147228146e-64	PCT
FHOD3	8.15046322725382e-69	-0.363607171379124	0.469	0.666	3.09815408194372e-64	PCT
LRP2	9.69307301757366e-67	-0.309164366108408	0.758	0.895	3.6845309154401e-62	PCT
ENPEP	2.5473491388958e-65	-0.328963770083468	0.498	0.687	9.68298354677071e-61	PCT
DPYS	4.60695149629882e-65	-0.310057905936974	0.414	0.616	1.75119440277311e-60	PCT
GPC6	1.35411900394213e-64	-0.32468004381933	0.478	0.666	5.14727715778483e-60	PCT
ACMSD	2.99649568274782e-62	-0.291889977015302	0.38	0.565	1.1390279389261e-57	PCT
MEG3	2.10210234737902e-61	-0.65062402466057	0.037	0.144	7.99051144285711e-57	PCT
AL589669.1	3.4688040157062e-61	-0.262475362663541	0.428	0.624	1.31856178245024e-56	PCT
KANSL1L	2.85895685679448e-60	-0.269333353346965	0.489	0.683	1.08674668040472e-55	PCT
OXR1	6.60533437347504e-60	-0.295839949091262	0.555	0.737	2.51081970204533e-55	PCT
GLIS1	8.7875106106671e-60	-0.31350203040924	0.355	0.541	3.34030853332678e-55	PCT
SPATS2L	1.29868654922864e-59	-0.287791357895977	0.363	0.565	4.9365673109279e-55	PCT
ULK4	3.24371761229921e-59	-0.336010791919248	0.435	0.614	1.23300193878718e-54	PCT
NRP1	1.15694531280821e-58	-0.371739043673276	0.412	0.608	4.39778052304655e-54	PCT
MAP3K13	9.91455170002917e-58	-0.26682411544541	0.415	0.609	3.76871939221509e-53	PCT
CCDC198	1.72989541148921e-57	-0.251758852117258	0.451	0.65	6.57567843815278e-53	PCT
DOK6	4.22929342097397e-57	-0.344311467445946	0.25	0.424	1.60763901518063e-52	PCT
DENND1A	2.13760672629098e-54	-0.260353978272575	0.455	0.639	8.12547068797728e-50	PCT
CLDN10	4.7157594188457e-53	-0.271245344463141	0.456	0.64	1.79255447029163e-48	PCT
MME	1.02535261445464e-52	-0.25490259003248	0.501	0.672	3.89757035806499e-48	PCT
CCDC30	1.09020955207807e-52	-0.260112410047997	0.346	0.532	4.14410454935917e-48	PCT
FBXO17	1.85781042237039e-52	-0.350592385434153	0.215	0.381	7.06190897751434e-48	PCT
GRB10	2.29111607449244e-52	-0.260357945119517	0.37	0.547	8.70899042236066e-48	PCT
ASTN2	3.84581795620332e-52	-0.278977266509373	0.381	0.569	1.461872321512e-47	PCT
ZNF385B	4.02331130616984e-52	-0.353717377331017	0.224	0.383	1.52934109370128e-47	PCT
ANK2	6.45925907019945e-52	-0.325916748106854	0.419	0.608	2.45529355776421e-47	PCT
BNC2	1.08208441200352e-51	-0.257423087462481	0.591	0.754	4.11321926690779e-47	PCT
LINC02220	1.22895791256437e-51	-0.403114669039841	0.123	0.25	4.67151481723967e-47	PCT
EPB41L4A	5.90764235319434e-51	-0.259451454695317	0.394	0.575	2.24561301129623e-46	PCT
KCNJ15	8.49942589674827e-50	-0.278870659375515	0.602	0.765	3.23080177187195e-45	PCT
CNTNAP3B	4.83673230053408e-48	-0.267266051740607	0.405	0.587	1.83853868207902e-43	PCT
PUM3	9.59418253056865e-48	-0.250976316112905	0.345	0.519	3.64694066351975e-43	PCT
SLC17A3	8.6319610494084e-47	-0.288704128190491	0.362	0.539	3.28118103410112e-42	PCT
FP236383.1	1.24548780113673e-46	0.718158879693235	0.43	0.395	4.73434822968095e-42	PCT
MALT1	2.60221850381131e-46	-0.287455137153244	0.283	0.454	9.89155297668755e-42	PCT
LLGL2	1.5261275348483e-45	-0.256501947879807	0.254	0.432	5.80111598546537e-41	PCT
EVC	2.22372758881693e-45	-0.297954590593759	0.24	0.389	8.45283331061092e-41	PCT
AC004053.1	2.4836562288762e-45	-0.380258703060793	0.338	0.493	9.44087405720422e-41	PCT
KIFC3	5.14534080082993e-45	-0.265040136740152	0.458	0.635	1.95584694521147e-40	PCT
ARHGEF10L	1.45977181727299e-44	-0.262739508538879	0.265	0.437	5.54888463181809e-40	PCT
SLC16A10	3.94340533081132e-44	-0.264076273503904	0.252	0.414	1.498967234348e-39	PCT
LINC01788	8.76015594275243e-44	-0.298667123539157	0.177	0.316	3.32991047695906e-39	PCT
LRP1B	1.37668325053844e-43	-0.265895017489268	0.15	0.3	5.23304837194671e-39	PCT
AC009060.1	6.63144048660265e-43	-0.282581276918268	0.224	0.363	2.5207431577674e-38	PCT
SORCS1	8.22235455266618e-43	-0.267426948938282	0.45	0.598	3.12548141255947e-38	PCT
ZNRF3	1.68993891643341e-42	-0.257933562698438	0.3	0.467	6.42379580914666e-38	PCT
LINC01515	2.54546488583795e-42	-0.279570420414428	0.289	0.434	9.67582112404723e-38	PCT
SLC34A1	4.91296496460674e-42	-0.31244751614445	0.281	0.457	1.86751624234631e-37	PCT
AC105402.3	8.95176182820052e-42	0.963549999158059	0.215	0.133	3.40274370613558e-37	PCT
LINC01781	6.9510855363917e-41	-0.315356117537866	0.267	0.425	2.64224663409321e-36	PCT
LINC02027	2.63453200342582e-40	-0.257358379099875	0.262	0.418	1.00143830514222e-35	PCT
SLC26A3	4.98456622569503e-40	1.59681467685329	0.246	0.209	1.89473331371119e-35	PCT
FP671120.1	1.08859438636189e-39	0.806841330827046	0.467	0.444	4.13796498143883e-35	PCT
MEG8	1.25919967249399e-39	-0.558819303838381	0.035	0.118	4.78646979508415e-35	PCT
BHMT	1.28842193017737e-39	-0.26268352677943	0.396	0.57	4.89754944099023e-35	PCT
DACH1	1.33368359993856e-39	-0.264882909367433	0.205	0.379	5.06959810008644e-35	PCT
STON2	5.88943916896927e-39	-0.251200157056809	0.224	0.386	2.2386936169086e-34	PCT
MT-CO2	8.77259970232943e-39	-0.836889123698097	0.234	0.305	3.33464059884946e-34	PCT
CEP112	1.59968447244909e-38	-0.259261411775165	0.242	0.39	6.08072061667348e-34	PCT
MT-CO1	2.26416553866822e-38	-0.884614464711718	0.272	0.335	8.60654604558562e-34	PCT
SYNDIG1	1.51518113054012e-37	-0.285344443654323	0.175	0.308	5.7595065134091e-33	PCT
MT-ND4	2.6499455457598e-37	-0.593164268992811	0.224	0.295	1.00729730085421e-32	PCT
SH3GL2	3.26063246994305e-37	-0.25054344488836	0.219	0.36	1.23943161447475e-32	PCT
NPAS2	5.64539119355058e-37	-0.275318617082433	0.184	0.321	2.14592610049245e-32	PCT
MT-ND2	4.21632381777232e-35	-0.646748187312446	0.166	0.241	1.60270900961161e-30	PCT
MT-CYB	1.48382726546535e-34	-0.56075907219342	0.21	0.28	5.6403242014869e-30	PCT
MTRNR2L12	2.42626492266965e-33	0.871921987446369	0.253	0.197	9.22271822405187e-29	PCT
ARSB	4.62532644985959e-33	-0.256841309741809	0.293	0.439	1.75817909012063e-28	PCT
MT-ND5	1.21888593315997e-32	-0.520620922142244	0.162	0.231	4.63322920912768e-28	PCT
AL359232.1	5.69628848822457e-31	-0.271054606521312	0.209	0.334	2.16527318014392e-26	PCT
MT-CO3	9.97264643532717e-31	-0.62092046957769	0.263	0.328	3.79080236299656e-26	PCT
LINC02147	2.02649093970911e-29	-0.300335948335474	0.187	0.301	7.70309736002227e-25	PCT
FTL	2.89257911880864e-25	1.03701299708984	0.453	0.477	1.09952717464154e-20	PCT
RANBP17	4.65237894168191e-25	-0.251293667914125	0.239	0.344	1.76846228331213e-20	PCT
AGBL4	4.72814102753752e-25	-0.250763249678243	0.357	0.484	1.79726096738756e-20	PCT
CFI	1.87416356829723e-23	-0.282103268396457	0.177	0.24	7.12407055581142e-19	PCT
PCDH15	2.57420988288842e-23	-0.281584157485356	0.306	0.397	9.78508660683545e-19	PCT
STEAP1B	4.20927932287782e-22	0.582709575233328	0.131	0.109	1.60003125621232e-17	PCT
MT1G	4.61182576874394e-22	0.974974717744793	0.21	0.21	1.75304721121495e-17	PCT
AC011287.1	9.11211572899151e-22	-0.261010573863423	0.072	0.145	3.46369743090425e-17	PCT
MT-ND4L	1.04445694153785e-21	-0.315516948715353	0.087	0.137	3.97018972617368e-17	PCT
LINC00472	1.5211036551043e-21	-0.291403449824601	0.256	0.335	5.78201921378248e-17	PCT
MT-ND1	1.11151510260533e-20	-0.372166024020799	0.203	0.258	4.22509120802338e-16	PCT
MT-ATP6	1.7584767609511e-19	-0.32198897998314	0.223	0.279	6.68432186372732e-15	PCT
MTRNR2L8	7.45732126329121e-19	0.812965498985306	0.233	0.199	2.83467695860225e-14	PCT
LINGO1	1.07129832967363e-18	1.08425390101933	0.297	0.297	4.07221921075542e-14	PCT
AC003044.1	4.72320948100685e-18	-0.411111179682821	0.226	0.274	1.79538638792032e-13	PCT
ACTB	6.25108309953746e-17	0.565261087726856	0.316	0.308	2.37616170779618e-12	PCT
RPLP1	3.93125115200778e-16	0.647362981184184	0.249	0.247	1.4943471879012e-11	PCT
RPS15	6.7785397986563e-16	0.583458688071168	0.145	0.135	2.57665854826523e-11	PCT
SLC12A1	1.19001060936896e-15	0.527555029504124	0.272	0.238	4.52346832833329e-11	PCT
UMOD	2.7964148585478e-15	0.539612758093964	0.247	0.208	1.06297321603119e-10	PCT
RPL13	7.36613109758021e-15	0.64869192373337	0.326	0.335	2.80001375281219e-10	PCT
APOE	1.48677148674821e-14	0.821394809158538	0.283	0.3	5.65151577542729e-10	PCT
TMSB10	2.92898229727285e-14	0.542525794605546	0.154	0.146	1.11336475083936e-09	PCT
S100A6	1.88184201980268e-13	0.540399859767894	0.196	0.179	7.15325788567394e-09	PCT
CCDC144A	1.89975293534629e-13	-0.27652386766609	0.147	0.184	7.22134085783831e-09	PCT
ERBB4	2.0649705724125e-13	0.430113476949431	0.475	0.484	7.84936613985438e-09	PCT
KCNMB2	2.13441011783783e-13	-0.262253491071508	0.082	0.12	8.11331973992516e-09	PCT
ACTG1	3.09119701388932e-12	0.507840694796727	0.261	0.255	1.17502580891961e-07	PCT
CRYAB	3.78867010779252e-12	0.556304197952652	0.17	0.166	1.44014928137409e-07	PCT
TPT1	4.44098433477052e-12	0.668035684822911	0.334	0.353	1.68810696533297e-07	PCT
EEF2	6.31916723483286e-12	0.576454430770661	0.192	0.197	2.40204184930467e-07	PCT
RASGEF1B	6.55802152320229e-12	1.06899442663193	0.396	0.42	2.49283514139965e-07	PCT
RPL8	7.76994692114919e-12	0.565270507138545	0.175	0.173	2.95351222366723e-07	PCT
MECOM	8.3343586036773e-12	0.418959777560587	0.413	0.427	3.16805639242981e-07	PCT
RPL3	1.17347129364501e-11	0.565540572240464	0.169	0.166	4.46059908140342e-07	PCT
RPL29	2.34511064978443e-11	0.494934330289457	0.155	0.15	8.91423460196058e-07	PCT
SERF2	3.40425749679218e-11	0.523047563603625	0.17	0.178	1.29402635968064e-06	PCT
RPL15	4.07427192883175e-11	0.480203095496599	0.154	0.15	1.54871224558752e-06	PCT
PEBP1	6.84124083688312e-11	0.658077335517379	0.35	0.381	2.60049246691601e-06	PCT
COX4I1	7.00666804183966e-11	0.480739057873082	0.14	0.132	2.66337465606409e-06	PCT
ATP5F1E	1.20599463586698e-10	0.47884471021647	0.166	0.159	4.58422680985756e-06	PCT
RPS6	2.59499401136496e-10	0.504272701387004	0.207	0.207	9.86409123600049e-06	PCT
PRDX1	4.92464618975742e-10	0.444200880325988	0.129	0.126	1.87195650965059e-05	PCT
GSTP1	5.75967465657041e-10	0.475124938473887	0.143	0.152	2.18936753045555e-05	PCT
GPX3	6.66684229544742e-10	0.770917305809854	0.72	0.777	2.53420009334547e-05	PCT
RPLP0	7.09061181578478e-10	0.471314720159369	0.141	0.142	2.69528336341611e-05	PCT
RPS4X	1.11953994276502e-09	0.459413607157886	0.125	0.124	4.25559523043841e-05	PCT
APOO	1.26779544042153e-09	0.497901425123494	0.195	0.211	4.81914402813031e-05	PCT
MYO10	1.60898771823738e-09	0.382000474815256	0.164	0.144	6.11608411456392e-05	PCT
RPS27A	1.65397258904406e-09	0.478977532913942	0.162	0.163	6.28708060547428e-05	PCT
CLSTN2	2.10776459948624e-09	-0.317011617367613	0.245	0.325	8.01203479556709e-05	PCT
HSPB1	2.92725789808642e-09	0.453347854331445	0.126	0.121	0.000111270927222061	PCT
PDE1A	3.52972224505183e-09	0.359239907640487	0.159	0.144	0.00013417180197891	PCT
RPL13A	4.0321735712652e-09	0.508996575545973	0.206	0.211	0.000153270981790933	PCT
HLA-A	4.98669008833418e-09	0.562026670138838	0.178	0.189	0.000189554063637759	PCT
B2M	1.01452171443254e-08	0.477202458948875	0.284	0.3	0.000385639994090098	PCT
RPL41	1.13925729566546e-08	0.495507794168334	0.212	0.222	0.000433054483228353	PCT
RPL4	1.54768351740051e-08	0.468142996741423	0.136	0.139	0.000588305458634283	PCT
RPS9	2.00662766444004e-08	0.49292722636866	0.189	0.198	0.000762759307806946	PCT
EIF1	2.33340194036314e-08	0.389392220074897	0.169	0.166	0.000886972745570838	PCT
GAPDH	4.13807315613953e-08	0.4460794027047	0.163	0.168	0.00157296436811176	PCT
MT1X	4.32483317926391e-08	0.503411657711938	0.104	0.11	0.0016439555881018	PCT
GPX4	5.52476372568283e-08	0.461578543800607	0.14	0.139	0.00210007318740656	PCT
BAIAP2L1	8.29343403844365e-08	0.398418928457466	0.115	0.118	0.0031525001466932	PCT
AQP1	9.20163285638938e-08	0.551449744707618	0.21	0.237	0.00349772468137073	PCT
RPS19	1.00436547091846e-07	0.449800535970465	0.171	0.172	0.00381779402805526	PCT
EEF1A1	1.45071404377104e-07	0.599673309835751	0.445	0.484	0.00551445422318249	PCT
RPS2	1.8145042218131e-07	0.402322081495726	0.113	0.114	0.00689729344795596	PCT
FTH1	1.99816387473102e-07	0.677249583862551	0.312	0.354	0.00759542052062756	PCT
VIM	2.18451498879213e-07	0.398699563601038	0.113	0.111	0.00830377837539666	PCT
RPL19	2.65232468316259e-07	0.403608746930171	0.125	0.129	0.0100820165856376	PCT
APBB1IP	3.48354040868835e-07	0.271452331097662	0.114	0.099	0.0132416338015061	PCT
RPS14	4.34641385797388e-07	0.38215901467092	0.135	0.132	0.0165215883569303	PCT
DHFR	5.83108414931514e-07	0.540000321324075	0.346	0.376	0.0221651170683767	PCT
RPL7	9.82363589731549e-07	0.428846795709248	0.158	0.164	0.0373416047728756	PCT
ACSM3	1.34353766528544e-06	-0.299087829809866	0.158	0.218	0.0510705537328303	PCT
RPS7	1.4219186121602e-06	0.422463345281436	0.131	0.135	0.0540499702854337	PCT
TMSB4X	1.57712656237758e-06	0.416218043006427	0.16	0.168	0.0599497348890965	PCT
IL32	1.64251923106631e-06	0.339830543282921	0.13	0.128	0.0624354410112926	PCT
RBFOX1	1.97416402155925e-06	0.425631868315509	0.113	0.112	0.0750419227875101	PCT
RPL7A	1.99760724614481e-06	0.392286352251966	0.106	0.108	0.0759330466404565	PCT
MT2A	2.62316402812144e-06	0.485557645758642	0.115	0.124	0.0997117110369522	PCT
UBA52	3.00081325093081e-06	0.387092873357	0.108	0.109	0.114066913294382	PCT
COX7C	3.60871559354791e-06	0.377984330024269	0.107	0.111	0.137174497141943	PCT
DAZAP2	4.52226246256398e-06	0.336109274865143	0.104	0.108	0.171900240726982	PCT
RPL11	5.27045081194578e-06	0.359695020496689	0.147	0.152	0.200340376263683	PCT
SLC25A6	5.84156296961481e-06	0.40358151599042	0.112	0.124	0.222049491600998	PCT
RPLP2	6.34725591380054e-06	0.363893642677049	0.142	0.146	0.241271891795386	PCT
HSP90AB1	7.82701236397868e-06	0.395244744887679	0.206	0.217	0.297520393979558	PCT
RPL36	8.55403632775664e-06	0.366700570388046	0.132	0.135	0.325156028890686	PCT
CLU	1.02655327996535e-05	0.387984972618774	0.104	0.104	0.390213432780428	PCT
CYBA	1.02833215652634e-05	0.385494573972882	0.106	0.119	0.390889619338794	PCT
RPL23	1.07017328529725e-05	0.3566716022336	0.139	0.141	0.40679426920719	PCT
HINT1	1.39969799100622e-05	0.35962870442936	0.135	0.138	0.532053200341283	PCT
RPL14	2.1241573854115e-05	0.35978416560397	0.135	0.143	0.807434705342618	PCT
RPS3	2.3313715005821e-05	0.35381280283948	0.127	0.136	0.886200934801268	PCT
RPL10	4.57738997280985e-05	0.392082586795393	0.163	0.177	1	PCT
NORAD	4.80261727012332e-05	0.366966519203845	0.145	0.157	1	PCT
ITM2B	5.37148074270712e-05	0.481625066660087	0.446	0.501	1	PCT
RPL6	7.37589468177064e-05	0.404809009654867	0.163	0.175	1	PCT
H3F3B	8.89874442787294e-05	0.338859776805565	0.112	0.122	1	PCT
RPL35	9.226145664329e-05	0.283649619763395	0.141	0.142	1	PCT
RPS11	9.38335128000384e-05	0.358005402025714	0.127	0.134	1	PCT
GPC5	0.000113296328266175	0.273855819078725	0.258	0.256	1	PCT
RPL32	0.000121608070490361	0.37473593076771	0.137	0.145	1	PCT
CD74	0.00013411469031935	0.425231268888513	0.146	0.176	1	PCT
RPS25	0.000136012416944379	0.295721084123205	0.115	0.117	1	PCT
S100A10	0.000146777227136971	0.250160264488838	0.115	0.11	1	PCT
RPL27A	0.00015455419000041	0.337872629294992	0.118	0.126	1	PCT
BSG	0.000204944055976365	0.338592500654483	0.135	0.151	1	PCT
ADI1	0.000223693950809527	0.355287192542167	0.135	0.145	1	PCT
CLDN2	0.000225218306761254	0.465521259464053	0.132	0.145	1	PCT
LAMTOR5	0.000226755935886207	0.353028728906498	0.119	0.135	1	PCT
RPL5	0.000314501552720644	0.335040523537716	0.167	0.174	1	PCT
MT1E	0.000378240636858917	0.353630534549317	0.112	0.119	1	PCT
RPL28	0.000475601338545915	0.376669457629239	0.152	0.162	1	PCT
RPS20	0.000538033264398814	0.274687853919632	0.13	0.131	1	PCT
RHOB	0.000546324452620484	0.301314042533572	0.158	0.16	1	PCT
MIOX	0.000569459077803175	0.334903142269126	0.417	0.426	1	PCT
GATM	0.00060726230336373	0.559255772313055	0.3	0.36	1	PCT
RPS12	0.000610890458345201	0.361279185440837	0.139	0.148	1	PCT
RPS16	0.000645251866724751	0.317925413680374	0.12	0.129	1	PCT
CD63	0.000822718326113293	0.297099221426974	0.118	0.125	1	PCT
RACK1	0.000865602922691991	0.344053019399519	0.124	0.137	1	PCT
TIMP3	0.00090656819305021	0.30398345965522	0.171	0.173	1	PCT
PSAP	0.000916996920676358	0.417694961856824	0.261	0.298	1	PCT
PPIA	0.000931666707163697	0.326224258662483	0.152	0.166	1	PCT
NAMPT	0.00101494860832652	0.269481566140294	0.136	0.138	1	PCT
HSPA8	0.00127057061247999	0.267547243152794	0.124	0.136	1	PCT
JUND	0.00132636162676452	0.305843278142622	0.135	0.143	1	PCT
RPS8	0.0013327247633522	0.29062386165134	0.137	0.151	1	PCT
TPI1	0.00137019201339402	0.302353156079006	0.106	0.118	1	PCT
CALR	0.00145417612095871	0.264597465112135	0.097	0.11	1	PCT
PRKG1	0.00153733108860885	0.276688057588663	0.227	0.242	1	PCT
CHCHD10	0.00153966504241793	0.317268383041169	0.086	0.1	1	PCT
RPL35A	0.00159802363490255	0.295510973975348	0.097	0.108	1	PCT
RPS23	0.0016604020465586	0.315660770805902	0.143	0.155	1	PCT
TXNRD1	0.00193126526602282	0.371887538868866	0.235	0.261	1	PCT
FOXP2	0.00210309306337678	0.268022998379789	0.301	0.302	1	PCT
PFDN5	0.00263967367729812	0.290137533885724	0.104	0.113	1	PCT
RPL34	0.00295876098929785	0.317891628909238	0.151	0.162	1	PCT
MYL6	0.00384170098886092	0.29544920564369	0.182	0.2	1	PCT
GNAS	0.00577701499569693	0.314747152815352	0.219	0.239	1	PCT
PTMS	0.00623278831793195	0.26759014814072	0.102	0.115	1	PCT
RPSA	0.00648905081497732	0.270589532496992	0.091	0.103	1	PCT
ECHS1	0.00675128672827714	0.389691175107268	0.142	0.172	1	PCT
SOD1	0.00739000608719483	0.269952378374877	0.102	0.115	1	PCT
RPL37A	0.00813288841020828	0.303917052700722	0.161	0.176	1	PCT
PTMA	0.00881380167834065	0.3630783716701	0.231	0.257	1	PCT
AC019197.1	0.00902943631462705	0.311911974916807	0.323	0.364	1	PCT
LAPTM4A	0.00955971540681499	0.358022125930609	0.18	0.21	1	PCT
HLA-B	0.0103811340094614	0.25734447936099	0.123	0.134	1	PCT
UBC	0.0108041409478606	0.320728672265518	0.155	0.176	1	PCT
PDZK1IP1	0.0115520047904752	0.457878284562691	0.28	0.334	1	PCT
BCAP31	0.0126300676883669	0.251221601693183	0.089	0.1	1	PCT
HSPA5	0.0130543033293019	0.306405424601823	0.106	0.123	1	PCT
SCNN1A	0.0133459086810635	0.276536980355329	0.109	0.117	1	PCT
P4HB	0.0139462466454401	0.276818724646275	0.126	0.144	1	PCT
HPD	0.0140215062027613	0.371651884868256	0.191	0.209	1	PCT
SLC25A3	0.0148243078936522	0.268337209942832	0.173	0.188	1	PCT
TMBIM6	0.0150681638101584	0.39766776463863	0.311	0.36	1	PCT
XPNPEP2	0.0153018358582958	0.298210884716361	0.166	0.174	1	PCT
HNRNPK	0.0165584920192921	0.326919313066557	0.212	0.241	1	PCT
ATP5F1B	0.0175522448913858	0.293417472343824	0.122	0.148	1	PCT
ATP5MG	0.0186528842112604	0.263800448868759	0.113	0.128	1	PCT
WDR13	0.0188160938457485	0.268023837570202	0.178	0.188	1	PCT
KAZN	0.0245735436309125	0.304444729795541	0.277	0.323	1	PCT
PIGR	0.0247961339936595	0.386040601975385	0.136	0.178	1	PCT
STOX2	0.0277259221816274	0.289305320659027	0.334	0.357	1	PCT
CXCL14	0.0353443177103114	0.365069330178164	0.185	0.222	1	PCT
ALDH6A1	0.0425541717443714	0.404803354033049	0.309	0.355	1	PCT
CD24	0.0429609410637464	0.331279291082506	0.205	0.248	1	PCT
ENO1	0.0507876919775011	0.303852170048984	0.217	0.254	1	PCT
PKM	0.060208345962478	0.275726934977154	0.127	0.153	1	PCT
ITGAV	0.0606234799434257	0.339680036830556	0.305	0.35	1	PCT
LINC00486	0.0616002625686878	0.52508567887196	0.212	0.268	1	PCT
LDHB	0.068322526504498	0.347317170288993	0.248	0.291	1	PCT
TXNIP	0.0694546312940892	0.35974671693058	0.259	0.308	1	PCT
SPARC	0.0897817579109305	0.279011386218786	0.075	0.1	1	PCT
CD151	0.0939744148259072	0.283771428990858	0.078	0.102	1	PCT
NAT8	0.117641690630942	0.326414650786173	0.111	0.148	1	PCT
HSP90AA1	0.12136847427188	0.325339584172999	0.405	0.465	1	PCT
PCK1	0.129384751840783	0.411607706134813	0.273	0.301	1	PCT
CDH16	0.145524747646874	0.290853264356705	0.177	0.21	1	PCT
PFKL	0.154163040411458	0.279836117009791	0.166	0.191	1	PCT
YWHAB	0.158068150838361	0.255401948048426	0.136	0.16	1	PCT
CCNI	0.177595374320392	0.293942040054903	0.218	0.267	1	PCT
THY1	0.216926757241685	0.427389062223243	0.126	0.174	1	PCT
CIRBP	0.225573815049001	0.351310690443216	0.24	0.292	1	PCT
UPP2	0.25562667910663	0.28449170235397	0.155	0.183	1	PCT
MT1H	0.270070772036622	0.314534534137496	0.092	0.12	1	PCT
THSD4	0.275032700013817	0.25313285605697	0.113	0.132	1	PCT
QPRT	0.282000139155152	0.26347469406186	0.134	0.163	1	PCT
EEF1D	0.360043773220247	0.291162396101574	0.169	0.213	1	PCT
METTL7A	0.360255740924387	0.306791547408236	0.183	0.224	1	PCT
SPP1	0.369735005939661	0.392143164846072	0.532	0.625	1	PCT
RPS24	0.398072048833843	0.274108661729922	0.223	0.264	1	PCT
CTSB	0.485765041422993	0.307948598206804	0.305	0.353	1	PCT
F13A1	0.51081495065505	0.251251736770698	0.102	0.12	1	PCT
DSTN	0.522880339077248	0.258490847352241	0.188	0.233	1	PCT
APLP2	0.555768532220844	0.269053074398043	0.26	0.324	1	PCT
BCOR	0.592891853546557	0.315952915179751	0.176	0.232	1	PCT
UTRN	0.597810368827832	0.250648543971912	0.212	0.263	1	PCT
CANX	0.63751516548162	0.290212593450202	0.241	0.309	1	PCT
CALM1	0.673030355499367	0.255398010847432	0.274	0.328	1	PCT
ALDOB	0.913953991058668	0.489493184130576	0.53	0.601	1	PCT
TSPAN1	0.947944664367023	0.267051301591108	0.132	0.179	1	PCT
LINC00278	1.30642774279919e-282	-3.30145613883045	0.036	0.8	4.96599313592828e-278	PST
TTTY14	9.39018089824539e-210	-2.71352736394511	0.089	0.743	3.56939556304104e-205	PST
USP9Y	8.44842940504197e-166	-2.05167415408314	0.036	0.616	3.21141698544455e-161	PST
UTY	1.66711212463634e-150	-1.91608303887142	0.059	0.612	6.33702660816767e-146	PST
NLGN4Y	1.66407982877686e-92	-1.35233280134144	0.02	0.411	6.32550024514658e-88	PST
RPS4Y1	2.59298744046935e-51	-0.89197494349249	0.03	0.308	9.85646385871208e-47	PST
KDM5D	1.70470939279435e-40	-0.634608395742863	0.01	0.208	6.47994134388987e-36	PST
TTTY10	4.37143728469493e-38	-0.574625023971814	0.004	0.172	1.66167074065823e-33	PST
ZFY	1.47693529146078e-36	-0.596917811126151	0.006	0.179	5.61412642990072e-32	PST
TTTY9B	5.3839361380703e-31	-0.602666665723892	0	0.141	2.04654180480328e-26	PST
DHRSX	7.63632901051003e-24	-0.61781228448974	0.344	0.587	2.90272138347507e-19	PST
DDX3Y	1.53402337782982e-21	-0.402383968367791	0.016	0.143	5.83112966380672e-17	PST
ZFY-AS1	2.89141960469981e-21	-0.394129245568549	0.002	0.101	1.09908642013849e-16	PST
LINC02336	3.79649967447222e-20	-0.975876732422821	0.132	0.263	1.44312545626038e-15	PST
KCNIP4	4.94287264846641e-11	-0.661649868511001	0.559	0.694	1.87888475113505e-06	PST
FBXL7	1.48699938452165e-10	-0.735017849959303	0.194	0.328	5.65238206044368e-06	PST
AC008554.1	2.25417578412391e-09	0.626584375251319	0.336	0.242	8.56857299061181e-05	PST
KCTD8	2.71385162301773e-08	-0.412489573717721	0.121	0.233	0.0010315892789415	PST
CYP3A5	3.04334608403367e-08	1.01812521071425	0.229	0.141	0.00115683671346288	PST
MYRFL	3.45750222707162e-08	-0.329025268900363	0.053	0.136	0.00131426574655446	PST
VAV3	4.20114218954928e-08	-0.342251662015954	0.443	0.597	0.00159693816909147	PST
NAALADL2	8.05766112581938e-08	-0.276222092958438	0.634	0.755	0.00306287814714646	PST
GPM6A	1.91080588761422e-07	-0.400046736451146	0.202	0.338	0.00726335533999916	PST
SLC36A2	2.68358097779575e-07	0.520619843081461	0.35	0.262	0.0102008280127972	PST
FNBP1	3.64635859402233e-07	-0.277104064741912	0.399	0.519	0.0138605382875977	PST
FKBP5	3.86157264084373e-07	0.695496864067509	0.551	0.474	0.0146786099223752	PST
FAM13A	6.24035352017979e-07	-0.258310650227431	0.453	0.571	0.0237208318009074	PST
SLC16A12	1.35486190121844e-06	0.49639279501999	0.767	0.738	0.0515010105891155	PST
AC034195.1	1.8029171883954e-06	-0.269600971028753	0.559	0.676	0.068532488165286	PST
NAV2	2.54379114425672e-06	-0.344568187798931	0.063	0.132	0.0966945889754864	PST
CYP4A22-AS1	6.38021903432324e-06	0.562459999170553	0.409	0.334	0.242524885932695	PST
SCFD2	7.16641195907631e-06	-0.308597301010317	0.381	0.481	0.272409651388409	PST
KCNJ3	9.94613175020075e-06	-0.300284414825399	0.176	0.269	0.378072360088631	PST
KCNK10	1.34318471717386e-05	-0.313320188543879	0.17	0.269	0.510571374692128	PST
RHEX	1.4380644928127e-05	0.411995868660326	0.706	0.667	0.546637075007965	PST
KCTD20	1.53705345752514e-05	-0.250717096266833	0.204	0.308	0.584264760274456	PST
LRP1B	2.41662948021151e-05	-0.256664151390626	0.077	0.15	0.918609198018001	PST
C5orf67	2.45914874539132e-05	-0.269091436476353	0.261	0.397	0.934771621098148	PST
PLCB1	2.88440618591291e-05	-0.439703626309796	0.227	0.329	1	PST
ERBB4	3.7809482621631e-05	-0.388957845530423	0.478	0.611	1	PST
TMC1	3.7903692188803e-05	-0.327562521697869	0.188	0.267	1	PST
ABTB2	4.89313159949023e-05	0.434763751264357	0.362	0.295	1	PST
SLC13A3	6.77538778358629e-05	0.368654953065173	0.816	0.775	1	PST
GSE1	7.7219182664514e-05	-0.270341764630436	0.427	0.54	1	PST
GDNF-AS1	9.43284426078425e-05	0.306633279286644	0.17	0.116	1	PST
AC003044.1	9.58111828569454e-05	-0.289612735141194	0.358	0.377	1	PST
PKIG	9.67386498663064e-05	-0.268150848379334	0.186	0.269	1	PST
PRKACB	0.000107529992361858	-0.250144941984856	0.19	0.278	1	PST
DGKG	0.000146608908693236	0.291873734374523	0.132	0.085	1	PST
AC128707.1	0.00015951018726396	-0.264444946112031	0.265	0.354	1	PST
LPGAT1	0.00017661394343766	-0.27250330997902	0.241	0.328	1	PST
NEBL	0.00021073711251411	-0.27730354439195	0.374	0.49	1	PST
SLC30A8	0.000263078422427387	-0.296886881143126	0.36	0.483	1	PST
SUN1	0.000268062665478388	-0.253632703323199	0.172	0.239	1	PST
CACNB2	0.000272487686435687	-0.284571579613257	0.322	0.427	1	PST
CGNL1	0.000430185622133823	0.361686282440436	0.597	0.551	1	PST
AC010210.1	0.000487743351627733	0.258082199678513	0.166	0.118	1	PST
SLC22A6	0.000510539623658988	0.351766231812626	0.593	0.525	1	PST
PLEKHA6	0.000536768209318901	0.30250430327542	0.686	0.671	1	PST
ERRFI1	0.000614630102719876	0.443327989983447	0.549	0.488	1	PST
GLDC	0.000616417240109346	0.413801343150912	0.512	0.476	1	PST
BNC2	0.000644665692866415	0.255233307714982	0.577	0.524	1	PST
TBC1D4	0.000694880568205086	-0.275445385821378	0.437	0.53	1	PST
FTCD	0.000720255282196004	0.276603741366868	0.634	0.602	1	PST
SLC5A2	0.000832912152251328	0.295301042413413	0.128	0.093	1	PST
SDK1	0.000922810382438113	0.410697941400496	0.356	0.311	1	PST
SLC2A9	0.000927622117896811	0.336443487035051	0.875	0.891	1	PST
AQP2	0.00092821963128744	-0.369116024191888	0.089	0.157	1	PST
KCNK5	0.00134616183247067	0.390325138996093	0.427	0.406	1	PST
SLC66A2	0.00135078837925071	0.415127142010254	0.296	0.246	1	PST
MRO	0.0014276505399833	0.342024572363644	0.113	0.08	1	PST
ASS1	0.00168615979168516	0.388852076305548	0.601	0.567	1	PST
PCDH15	0.00175719983767719	0.447415212674389	0.174	0.126	1	PST
SLC12A1	0.00206497410905725	-0.357708941352942	0.34	0.443	1	PST
CPM	0.00207405092740896	0.455362100770661	0.455	0.428	1	PST
AC027288.3	0.00298371601069455	0.353300438687012	0.583	0.57	1	PST
SUCLG1	0.00326945705758937	0.260006957360711	0.375	0.33	1	PST
ZMYND8	0.00350835650622591	0.269400385869329	0.445	0.426	1	PST
KCNH6	0.00396206332249759	0.337846652462197	0.279	0.233	1	PST
ACSM2B	0.00463963043077624	0.32039371338554	0.907	0.916	1	PST
FUT10	0.0049120407655436	-0.252059906458443	0.168	0.212	1	PST
ABR	0.00513980672530633	0.315070008932066	0.217	0.176	1	PST
LINC01060	0.00629645918658825	0.47987072609583	0.451	0.43	1	PST
PPP1R16B	0.00644297042974015	0.341508014740617	0.405	0.377	1	PST
EVA1C	0.00674895180309807	0.252332562022912	0.134	0.11	1	PST
UPP2	0.00735627862791475	0.370033113464514	0.512	0.474	1	PST
PCK1	0.00747835340594516	0.30493191092454	0.534	0.504	1	PST
PDE7A	0.00963053525731025	0.271395788051244	0.646	0.619	1	PST
SLC5A12	0.0100196375638053	0.337114058250448	0.783	0.764	1	PST
SH3BP2	0.0117143224562295	0.28111826566053	0.419	0.378	1	PST
HNF1B	0.0123658082674216	-0.262671952718003	0.358	0.449	1	PST
UMOD	0.0129050114516042	-0.457670521478279	0.33	0.423	1	PST
MTRNR2L8	0.013502547279637	0.517396570958145	0.2	0.159	1	PST
PTH1R	0.0135186506087573	0.270662091286266	0.804	0.805	1	PST
AC245060.5	0.0135880298259356	0.327169561270165	0.283	0.244	1	PST
TBC1D8B	0.0141736672184271	0.349579252695462	0.287	0.254	1	PST
PLCH2	0.0147358541354663	-0.283444398959614	0.215	0.282	1	PST
AC005699.1	0.0148615765639025	0.269829678337444	0.204	0.177	1	PST
SPSB1	0.0187946011647973	0.343762585031754	0.14	0.114	1	PST
WDR13	0.0197345709184155	0.294894336891917	0.255	0.231	1	PST
SLIT2	0.020754284850345	0.267288985992715	0.457	0.431	1	PST
ADRA1B	0.0210807153989959	0.253881264780303	0.126	0.103	1	PST
APOO	0.0214332374765491	-0.27380496724097	0.166	0.226	1	PST
CTBP1	0.0217281582038319	0.26055650605457	0.188	0.185	1	PST
PLD3	0.0231574181640832	0.250240477626031	0.265	0.264	1	PST
POLR3B	0.024699590864554	0.260305518033527	0.176	0.172	1	PST
P3H2	0.0263145293471537	0.3508148027293	0.632	0.628	1	PST
AC244502.1	0.0263222130004839	0.313232664473034	0.101	0.079	1	PST
DRICH1	0.0268761915978181	0.306327511294086	0.202	0.189	1	PST
LINC01622	0.0299363140794479	0.4119395065433	0.292	0.248	1	PST
PRKCH	0.0316215014922996	-0.268927387424827	0.085	0.114	1	PST
FRMD4A	0.0324065631181468	0.257997763550939	0.379	0.36	1	PST
ACSM2A	0.0327159866111518	0.283977687477106	0.945	0.951	1	PST
AC096577.1	0.0352389935255146	0.370662459288864	0.561	0.526	1	PST
MT-CO1	0.036936807873513	-0.257189569209382	0.417	0.419	1	PST
DCC	0.0373724757063329	-0.323200976797701	0.081	0.112	1	PST
GRAMD1B	0.0404056813854056	0.256252896914378	0.729	0.732	1	PST
NEDD9	0.0425708023091009	0.260842749621205	0.308	0.286	1	PST
ENPP3	0.047845730983069	0.328573478258995	0.243	0.237	1	PST
IYD	0.0539857885160959	0.25702516178256	0.243	0.235	1	PST
ZBTB16	0.0618151676149736	0.358705724533281	0.634	0.641	1	PST
CTTNBP2	0.0693196522359029	0.285504601907888	0.292	0.283	1	PST
CEMIP2	0.0765197986798912	0.26703936372558	0.287	0.278	1	PST
UPB1	0.0800130545119442	0.268922860558956	0.419	0.421	1	PST
RHPN1	0.0979507799546134	0.275634189536716	0.101	0.098	1	PST
PDK4	0.10095704058297	0.277680277834904	0.241	0.217	1	PST
SLC22A5	0.105619129319566	0.314707392946204	0.417	0.419	1	PST
RERG	0.124133210021859	0.251607923566697	0.419	0.408	1	PST
FTX	0.127598566153672	0.256557905325761	0.889	0.919	1	PST
LIPA	0.129735872413928	0.25328370303672	0.356	0.351	1	PST
MTRNR2L12	0.143368018772728	0.536634224909747	0.172	0.157	1	PST
MT-CO2	0.161380030796045	-0.402533631784571	0.37	0.37	1	PST
AC105402.3	0.195856951813289	0.35462762793439	0.128	0.111	1	PST
AC113414.1	0.212980332755056	0.251670342727154	0.522	0.529	1	PST
AC079352.1	0.228309932611923	0.351908886454086	0.312	0.268	1	PST
AL136962.1	0.248058581416137	0.280580635536462	0.13	0.124	1	PST
FOS	0.268443575094268	0.272871352214852	0.119	0.112	1	PST
KCNQ1OT1	0.316862641633057	0.258240372474314	0.733	0.75	1	PST
GPX3	0.377367081208935	0.363174215977582	0.668	0.694	1	PST
RASGEF1B	0.380236791920252	0.390094529580792	0.445	0.521	1	PST
SLC26A3	0.396111307993181	0.515342795742091	0.2	0.224	1	PST
TNFRSF14	0.485954734340637	0.26612224553044	0.247	0.276	1	PST
AC098588.3	0.543538322967424	0.291245068285619	0.381	0.365	1	PST
LINC00278	0	-2.65584427415079	0.044	0.682	0	PT_VCAM1
USP9Y	0	-1.87522359056299	0.036	0.581	0	PT_VCAM1
UTY	0	-2.19106459953857	0.049	0.673	0	PT_VCAM1
NLGN4Y	0	-1.46141838417977	0.02	0.399	0	PT_VCAM1
TTTY14	0	-2.85020622635907	0.101	0.786	0	PT_VCAM1
RPS4Y1	3.66899936402712e-224	-0.976910846401219	0.013	0.307	1.39466003825399e-219	PT_VCAM1
KDM5D	8.01342931475814e-146	-0.592728353330562	0.005	0.194	3.04606475112586e-141	PT_VCAM1
ZFY	3.17034294255657e-137	-0.66717696713078	0.007	0.199	1.20511075932461e-132	PT_VCAM1
DDX3Y	1.41643004509458e-121	-0.549083404753962	0.012	0.186	5.38413388741352e-117	PT_VCAM1
TBL1Y	1.35435218214451e-113	-0.679451493986752	0.005	0.164	5.14816351476772e-109	PT_VCAM1
TTTY10	1.88854873048265e-113	-0.508847953366567	0.005	0.147	7.17875143431066e-109	PT_VCAM1
TTTY15	1.28132980796175e-71	-0.517898081422453	0.018	0.179	4.8705908660242e-67	PT_VCAM1
DHRSX	2.85331885181282e-58	-0.507946840197174	0.362	0.578	1.08460356195109e-53	PT_VCAM1
RBFOX1	5.47007709790419e-26	0.720554962999391	0.377	0.257	2.07928570645534e-21	PT_VCAM1
ASTN2	4.57459053674576e-24	-0.286167376015702	0.559	0.668	1.7388933548278e-19	PT_VCAM1
HNF1B	7.74001377873397e-22	-0.396597143687457	0.415	0.559	2.94213403757236e-17	PT_VCAM1
TBC1D4	6.36749277165095e-17	-0.405216106431837	0.468	0.56	2.42041135235996e-12	PT_VCAM1
MRPS6	2.4023232310185e-16	-0.299672756045363	0.244	0.308	9.13171106574752e-12	PT_VCAM1
SGIP1	2.71173564467251e-16	-0.388396868222636	0.158	0.25	1.03078495325291e-11	PT_VCAM1
LINC00621	1.04717629420382e-14	0.503045564568682	0.288	0.198	3.98052652952755e-10	PT_VCAM1
SLC44A5	1.41598603660884e-14	-0.269960242828505	0.21	0.304	5.38244612235753e-10	PT_VCAM1
AIF1L	1.21464924063479e-13	-0.264305733162895	0.321	0.432	4.61712469350097e-09	PT_VCAM1
LINC00854	1.3821392004321e-13	-0.304728959464048	0.153	0.239	5.25378752868248e-09	PT_VCAM1
KCNJ3	2.41018374012407e-13	-0.292422979352756	0.292	0.402	9.16159043295961e-09	PT_VCAM1
MECOM	4.92713228893692e-13	-0.334524183698267	0.441	0.535	1.8729015256707e-08	PT_VCAM1
FREM2	1.95395653039965e-12	-0.270833074315977	0.276	0.38	7.42737956335513e-08	PT_VCAM1
CPE	3.41156219626871e-12	-0.329522354595041	0.13	0.203	1.29680302204566e-07	PT_VCAM1
DENND2A	4.1188406975486e-12	-0.297897691485028	0.133	0.202	1.56565372595217e-07	PT_VCAM1
GALNT18	5.33105529337003e-12	-0.290278493597872	0.398	0.508	2.02644073811582e-07	PT_VCAM1
LINC00671	1.09403753382901e-11	-0.308925168865558	0.148	0.217	4.15865547359085e-07	PT_VCAM1
AL157931.1	1.48544268825096e-11	0.38296349135645	0.217	0.141	5.64646474657955e-07	PT_VCAM1
MTSS1	1.67860351328602e-11	-0.255196222874922	0.386	0.499	6.38070767470283e-07	PT_VCAM1
TACSTD2	1.77211733665575e-11	-0.336089973956209	0.103	0.171	6.73617242009586e-07	PT_VCAM1
ROBO2	3.42522735179986e-11	0.637016115540771	0.302	0.216	1.30199742096616e-06	PT_VCAM1
APBB1IP	1.08615209279743e-10	0.347708456852429	0.344	0.264	4.1286813351416e-06	PT_VCAM1
SDC2	1.1919856890835e-10	-0.264123876653809	0.271	0.365	4.53097600134419e-06	PT_VCAM1
DLGAP1	1.19507974838109e-10	0.421641060393158	0.589	0.528	4.5427371395462e-06	PT_VCAM1
SLC12A1	1.54139194389156e-10	-0.266355102977071	0.301	0.372	5.85913905712058e-06	PT_VCAM1
FKBP5	1.70504715556134e-10	0.506266785452549	0.488	0.371	6.48122524771975e-06	PT_VCAM1
PLCB4	2.25274473585031e-10	0.498218737044212	0.419	0.357	8.56313328991421e-06	PT_VCAM1
JAG1	5.18161783095807e-10	-0.251067754093099	0.169	0.237	1.96963656990378e-05	PT_VCAM1
NTN4	8.45003150035599e-10	-0.310146410198037	0.57	0.648	3.21202597391532e-05	PT_VCAM1
SNTB1	9.64648072707208e-10	-0.264387824214173	0.219	0.295	3.66682025397464e-05	PT_VCAM1
TNC	2.7332422832837e-09	0.509692236023773	0.242	0.18	0.00010389600567218	PT_VCAM1
PAK3	4.27567579423046e-09	0.284230742636312	0.134	0.081	0.000162526988290288	PT_VCAM1
TMEM178B	5.47904138809785e-09	0.369964833282358	0.606	0.553	0.000208269321244376	PT_VCAM1
RETREG1	1.46569902102156e-08	0.39897212629965	0.51	0.445	0.000557141511870717	PT_VCAM1
KLF6	1.83845751734401e-08	0.438665379308185	0.501	0.43	0.000698834471492805	PT_VCAM1
FAM135B	2.07279889393048e-08	0.366511695125993	0.289	0.2	0.000787912315560854	PT_VCAM1
SLC2A9	3.35477910349617e-08	0.350986164838521	0.684	0.636	0.00127521863282096	PT_VCAM1
SBSPON	3.48992450502568e-08	0.256611243757517	0.223	0.162	0.00132659010285036	PT_VCAM1
AC079298.3	9.44282277685262e-08	0.479201452475284	0.133	0.085	0.00358940579393722	PT_VCAM1
SLIT3	1.73623735510593e-07	-0.371993056489412	0.118	0.184	0.00659978543422865	PT_VCAM1
DSTN	2.18152752287335e-07	-0.257045173483727	0.311	0.373	0.00829242241994617	PT_VCAM1
MIR31HG	3.61466326303043e-07	0.510425195758906	0.146	0.085	0.0137400579954313	PT_VCAM1
XKR4	4.14391764290018e-07	0.27456264727878	0.228	0.178	0.0157518597441922	PT_VCAM1
NRXN3	9.30352620726378e-07	0.420757150392808	0.205	0.16	0.0353645638190511	PT_VCAM1
LTF	1.22985984302521e-06	0.365401695830378	0.104	0.082	0.0467494323530743	PT_VCAM1
RBMS3	1.3030068461947e-06	0.477571887333061	0.403	0.322	0.049529896237553	PT_VCAM1
LINC01060	1.85058974791666e-06	0.260160444038827	0.378	0.33	0.0703446174978082	PT_VCAM1
ADGRL3	2.60898930787664e-06	-0.301186474922171	0.091	0.143	0.0991729015710069	PT_VCAM1
THBS2	3.58542883579574e-06	0.375489238696894	0.131	0.09	0.136289320906268	PT_VCAM1
DCLK1	3.66122832938433e-06	0.317269991729403	0.2	0.148	0.139170611256557	PT_VCAM1
KIF26B	4.74497758621063e-06	0.353077546822285	0.525	0.472	0.180366088007038	PT_VCAM1
PLCE1	4.79538428775693e-06	0.260007460395831	0.236	0.169	0.182282147546216	PT_VCAM1
AR	7.91272679571421e-06	0.346107232679532	0.329	0.288	0.300778570958688	PT_VCAM1
TLE1	1.36686468278116e-05	0.287166942666386	0.324	0.26	0.519572603218774	PT_VCAM1
LRRC4C	1.38941851229223e-05	-0.38545371858217	0.106	0.16	0.528145764892522	PT_VCAM1
ABI3BP	1.49981791137673e-05	0.272303305996501	0.394	0.372	0.570110784472521	PT_VCAM1
RERG	1.70294331775682e-05	0.357894709252179	0.513	0.472	0.647322813945722	PT_VCAM1
PSD3	2.11606093940244e-05	0.272587979159212	0.279	0.224	0.804357084285656	PT_VCAM1
CREB5	2.44498969498823e-05	0.38536316781123	0.59	0.567	0.929389482858924	PT_VCAM1
SULT1C4	2.52323723675955e-05	0.329437655103018	0.358	0.292	0.959132938437041	PT_VCAM1
PDE1A	2.70282716192801e-05	0.48889199614497	0.354	0.323	1	PT_VCAM1
CRISPLD2	3.02391200274135e-05	0.271903635258301	0.147	0.1	1	PT_VCAM1
SDK1	3.61865457559998e-05	0.355666742965283	0.663	0.622	1	PT_VCAM1
C8orf34	5.12531710094763e-05	-0.253034837446717	0.095	0.142	1	PT_VCAM1
NFKBIZ	5.23239761405075e-05	0.287691411860515	0.372	0.317	1	PT_VCAM1
LINC01435	6.15427107769069e-05	-0.329886045767339	0.181	0.222	1	PT_VCAM1
LSAMP	9.05604648343769e-05	0.374387831763691	0.227	0.187	1	PT_VCAM1
VMP1	0.000145355845939948	0.396554534457115	0.636	0.612	1	PT_VCAM1
BHMT	0.000178587397117635	-0.270299680329185	0.26	0.317	1	PT_VCAM1
VCAN	0.000187953330678643	0.254481232476158	0.188	0.154	1	PT_VCAM1
GDA	0.0004238050552726	0.27491708637121	0.411	0.382	1	PT_VCAM1
SLC16A12	0.000468952353353878	0.306049023073879	0.64	0.606	1	PT_VCAM1
ANXA2	0.000496639492533237	0.250036866478441	0.394	0.349	1	PT_VCAM1
DTNA	0.000510941685503359	0.293735605280251	0.401	0.347	1	PT_VCAM1
RHOBTB1	0.000855226558844728	0.267620059493114	0.478	0.447	1	PT_VCAM1
ALDH1A2	0.00102619915990027	-0.252986255679154	0.257	0.309	1	PT_VCAM1
PRKX	0.00163125179521688	0.279467893285237	0.349	0.3	1	PT_VCAM1
JUN	0.00163322803365006	0.252116462739617	0.222	0.18	1	PT_VCAM1
COL23A1	0.00188453159963661	0.274265078680776	0.238	0.199	1	PT_VCAM1
SOD2	0.00262978289200322	0.421630785517557	0.199	0.146	1	PT_VCAM1
BACH2	0.00323992259130002	0.286441950089646	0.302	0.259	1	PT_VCAM1
AC105402.3	0.00339334828225276	0.305578184609275	0.129	0.086	1	PT_VCAM1
VCAM1	0.00378944869262725	0.325999695991375	0.289	0.279	1	PT_VCAM1
ERRFI1	0.00432583399918231	0.341839343522712	0.355	0.306	1	PT_VCAM1
PALLD	0.00548825514497342	0.277960993287965	0.425	0.405	1	PT_VCAM1
ABTB2	0.0119688596695207	0.389197188777327	0.408	0.365	1	PT_VCAM1
ITGAV	0.0146350372557305	0.274636542350917	0.56	0.553	1	PT_VCAM1
FGF14	0.0154362108985032	0.3422404755216	0.267	0.257	1	PT_VCAM1
RASGEF1B	0.0166876753406938	0.334519955190997	0.372	0.431	1	PT_VCAM1
PFKP	0.0168353424623489	0.253679754501218	0.309	0.265	1	PT_VCAM1
AC016383.2	0.0212204015119049	0.383985632427502	0.116	0.08	1	PT_VCAM1
AQP1	0.024770749794934	-0.251163472579592	0.297	0.36	1	PT_VCAM1
ELL2	0.0248259375143178	0.259899916952258	0.349	0.323	1	PT_VCAM1
LINC02615	0.0286130744206878	0.397256850989046	0.22	0.162	1	PT_VCAM1
NHS	0.0302775821792949	0.281779525641381	0.772	0.794	1	PT_VCAM1
MTRNR2L12	0.0323364978346851	0.279672815499089	0.142	0.134	1	PT_VCAM1
TFCP2L1	0.0562787440200707	0.335736249752302	0.503	0.479	1	PT_VCAM1
AKAP12	0.0948532680816698	0.312156249907582	0.576	0.562	1	PT_VCAM1
RHEX	0.119314262981223	0.33689122241755	0.802	0.813	1	PT_VCAM1
PDK4	0.124870927103447	0.299934870698587	0.187	0.15	1	PT_VCAM1
MET	0.143122880449488	0.280451826839784	0.55	0.533	1	PT_VCAM1
FSTL4	0.189008305773097	0.258487200069492	0.134	0.118	1	PT_VCAM1
AOPEP	0.190853813356741	0.406498234648049	0.249	0.188	1	PT_VCAM1
DCC	0.251867723656736	0.335384950284363	0.278	0.259	1	PT_VCAM1
TJP2	0.32366692582386	0.320455273615627	0.207	0.158	1	PT_VCAM1
ZBTB16	0.464339464359937	0.321807519207711	0.587	0.559	1	PT_VCAM1
SLC26A3	0.477134335098088	0.577885876091935	0.205	0.261	1	PT_VCAM1
CYP3A5	0.500283299878848	0.343391993426202	0.304	0.264	1	PT_VCAM1
VCL	0.504191759236087	0.290116406093911	0.377	0.389	1	PT_VCAM1
AC079352.1	0.564759002827092	0.419632537621843	0.197	0.157	1	PT_VCAM1
AL050309.1	0.685360705406573	0.310600983701801	0.22	0.167	1	PT_VCAM1
UGT2B7	0.685582091759317	0.255041366712507	0.743	0.729	1	PT_VCAM1
UTY	3.23781856759643e-37	-2.41870399514586	0.078	0.748	1.23075959391475e-32	PEC
TTTY14	5.0989057013223e-32	-2.44012535393689	0.039	0.673	1.93819603518663e-27	PEC
LINC00278	1.08434599086618e-25	-2.17968846996313	0.026	0.573	4.12181598048052e-21	PEC
USP9Y	8.93677773977787e-24	-1.80654783499728	0.065	0.594	3.39704795444436e-19	PEC
NLGN4Y	6.71196961262869e-20	-1.8265188828457	0.026	0.487	2.55135388915242e-15	PEC
PDE7B	8.3647217837239e-09	-1.04025410854652	0.416	0.723	0.000317959804442913	PEC
KDM5D	1.43138808131987e-08	-0.614820808421088	0	0.192	0.000544099237471311	PEC
RPS4Y1	3.64606509198435e-08	-0.676289022579426	0	0.185	0.00138594226276509	PEC
CPEB4	5.48606207294854e-08	-0.881689907600139	0.299	0.645	0.0020853619151692	PEC
MED13L	8.97809867493142e-08	-0.455675408707092	0.623	0.883	0.00341275486831493	PEC
HOXD10	1.09388209953134e-07	-0.604213310184948	0	0.171	0.00415806463673851	PEC
TTTY10	1.80914237185255e-07	-0.579294662393576	0	0.161	0.00687691198388591	PEC
PDZK1	1.88271461724306e-07	-0.949818403250209	0.091	0.365	0.00715657480306431	PEC
ZFY	1.93218718332818e-07	-0.645253636026775	0	0.173	0.00734462992126708	PEC
ZFPM2	5.52521527133623e-07	-0.723252039319356	0.494	0.766	0.0210024482894033	PEC
UNC5C	8.02147632117012e-07	-0.941393865412687	0.169	0.475	0.0304912357920319	PEC
DDX3Y	8.52779600489028e-07	-0.54989321902418	0.013	0.192	0.0324158581737889	PEC
BICD1	8.88876531810584e-07	-0.646255043552238	0.61	0.841	0.0337879747271839	PEC
PDE1A	1.07850757863467e-06	-0.742324538121771	0.649	0.894	0.0409962300790611	PEC
NPR3	2.50477400168848e-06	-0.999357277400648	0.182	0.466	0.0952114693521823	PEC
AC027288.3	3.53162752093064e-06	-0.808871918812911	0.156	0.429	0.134244225325616	PEC
TSHZ2	6.68952930847258e-06	-0.540537185330605	0.442	0.735	0.25428238807366	PEC
OSBPL10	8.0282464474438e-06	-0.453607079231384	0.649	0.865	0.305169703960234	PEC
SYNE1	8.62851392914566e-06	-0.416142227857252	0.831	0.957	0.327987071474685	PEC
VIM	9.66770303794444e-06	-0.720404730926999	0.156	0.386	0.367488727878344	PEC
SOX6	1.14000913077701e-05	-0.446527934578964	0.61	0.824	0.433340270790957	PEC
TNRC6A	1.32854240005093e-05	-0.469641857424267	0.494	0.747	0.505005537107358	PEC
HSPA12A	1.76148650815648e-05	-0.451453290941716	0.286	0.585	0.669576251480439	PEC
APP	1.84457396078853e-05	-0.543232252810323	0.481	0.734	0.701159453974936	PEC
NRG3	1.93651882982215e-05	-0.478449018389885	0.571	0.802	0.736109537591994	PEC
RFX1	2.44568711822339e-05	-0.452908077633947	0.013	0.144	0.929654587379074	PEC
EFHD1	2.68835479914109e-05	-0.626835032407738	0.091	0.306	1	PEC
LINC01435	2.74685640232135e-05	-0.548454798913897	0.61	0.827	1	PEC
INTS10	3.09132957218169e-05	-0.604613722833802	0.078	0.265	1	PEC
AC109466.1	3.13377246729322e-05	-2.09654655102503	0.026	0.185	1	PEC
C20orf194	3.56751452250828e-05	-0.332210669643161	0.468	0.723	1	PEC
ASCC3	3.73627102162602e-05	-0.449814005450369	0.234	0.473	1	PEC
AC139887.2	4.19488307941997e-05	-0.813766054831892	0.104	0.284	1	PEC
NTPCR	4.24980326881818e-05	-0.365428155194808	0	0.106	1	PEC
SMO	4.2795969064824e-05	-0.384004354649957	0	0.113	1	PEC
BNC2	4.28198969414168e-05	-0.482085492247502	0.649	0.843	1	PEC
COL4A5	4.44085090163387e-05	-0.532178173284514	0.403	0.664	1	PEC
RERG	4.53333189957383e-05	-0.512475000069117	0.532	0.76	1	PEC
NR2F2-AS1	4.56828706531551e-05	-0.582902333537229	0.636	0.829	1	PEC
LRFN5	4.66500857152541e-05	-0.853192949983493	0.104	0.337	1	PEC
BOC	4.77504968765631e-05	-0.64280071442584	0.013	0.16	1	PEC
TBL1Y	5.10913013002086e-05	-0.460403049020745	0	0.105	1	PEC
MAP3K20	5.26571151279975e-05	-0.542929273115937	0.065	0.263	1	PEC
POGLUT1	5.51675704620847e-05	-0.36094084483534	0	0.104	1	PEC
DPH6	5.69260845419549e-05	-0.590065298538545	0.299	0.547	1	PEC
KCNQ1OT1	5.84662784969952e-05	-0.696175892379037	0.364	0.616	1	PEC
ZDHHC14	6.18078309073771e-05	-0.36706234673848	0.403	0.659	1	PEC
FRMD4A	6.206683226819e-05	-0.504168849244637	0.701	0.894	1	PEC
WASHC5	6.93871695050481e-05	-0.427715907522237	0.013	0.144	1	PEC
EVA1C	7.14863413275526e-05	-0.52228504174552	0.273	0.537	1	PEC
RBFOX1	7.40456335436124e-05	-0.744242523400724	0.675	0.836	1	PEC
TGFBR3	7.84464124177878e-05	-0.637473186135623	0.169	0.39	1	PEC
ARL15	8.38750591532939e-05	-0.354411560909916	0.532	0.788	1	PEC
MGAT4C	9.15827831318783e-05	-0.818305366091377	0.078	0.276	1	PEC
PRKCA	9.41473187730437e-05	-0.540335341540202	0.494	0.727	1	PEC
ZNF487	9.55305078793105e-05	-0.492831898468618	0.039	0.186	1	PEC
ANKAR	0.000103841169953346	-0.597061969562605	0.13	0.328	1	PEC
SENP6	0.000121475171113637	-0.25073079651865	0.494	0.717	1	PEC
UTRN	0.00013131106934154	-0.355069234318337	0.623	0.845	1	PEC
CDC27	0.000132039612730575	-0.561840296209137	0.156	0.377	1	PEC
ABCG1	0.000135573752209041	-0.967698549313168	0.104	0.32	1	PEC
CFH	0.000136024075952688	-0.35810985499089	0.506	0.747	1	PEC
MAK	0.000139655904857101	-0.518265680612319	0.052	0.221	1	PEC
RALGAPB	0.000152405907997552	-0.462853362050652	0.143	0.352	1	PEC
PHACTR4	0.000160849568464957	-0.518959401742446	0.26	0.51	1	PEC
NPAS3	0.000177210909837685	-0.577798947699657	0.377	0.617	1	PEC
ANKH	0.000183624910999991	-0.409505186110232	0.065	0.252	1	PEC
FAM85B	0.000191818890334288	-0.389222708799032	0.143	0.423	1	PEC
MXI1	0.000194202292983414	-0.610352120508811	0.078	0.23	1	PEC
GOLGA8B	0.000208136673704093	-0.468938450483011	0.247	0.491	1	PEC
PLXDC2	0.00022467801853469	-0.257531269448885	0.545	0.8	1	PEC
JADE2	0.000235489329788432	-0.423817934812218	0.013	0.131	1	PEC
LINC00271	0.000238609563616291	-0.627783817141224	0.156	0.368	1	PEC
CLIP4	0.000240402713897158	-0.407146206753491	0.234	0.483	1	PEC
CBLB	0.000241892905198383	-0.269824771559663	0.364	0.6	1	PEC
STX6	0.00025018223700428	-0.396522929273671	0.013	0.131	1	PEC
WWTR1	0.000260162768260501	-0.530956188289534	0.312	0.579	1	PEC
FOXN3	0.000263557411468291	-0.529986232941863	0.169	0.37	1	PEC
ADAMTS16	0.000266381002541478	-0.587751731854526	0.156	0.402	1	PEC
IRAK1BP1	0.000272416831473906	-0.621209460681361	0.104	0.27	1	PEC
ASXL3	0.000277863200860965	-0.574875932799145	0.078	0.247	1	PEC
POLDIP3	0.000286912177974927	-0.363856833441715	0.013	0.117	1	PEC
HNRNPUL1	0.000288303621245875	-0.511174791520864	0.052	0.186	1	PEC
PAWR	0.000288799035112649	-0.539975097544773	0.61	0.81	1	PEC
CLCN3	0.000292150615991891	-0.47433401267937	0.091	0.273	1	PEC
RPL23A	0.00029306205713419	-0.436257563405927	0.026	0.165	1	PEC
NAALADL2	0.00030560133898839	-0.505041035547949	0.494	0.707	1	PEC
ARID1B	0.000307356435344326	-0.290225206712891	0.597	0.816	1	PEC
NFIA	0.000307828719195465	-0.320201828298564	0.571	0.788	1	PEC
TBC1D5	0.00030871448886101	-0.447714823042334	0.584	0.789	1	PEC
VGLL4	0.000308809256554755	-0.490680873698704	0.325	0.569	1	PEC
PACRG	0.000309956842915095	-0.600724766928876	0.312	0.528	1	PEC
PSAP	0.000324628811497198	-0.655610448084448	0.104	0.284	1	PEC
NARS2	0.000329032688365748	-0.613946785648513	0.091	0.233	1	PEC
LINC00924	0.000335414536104831	-0.543004454930194	0.078	0.237	1	PEC
LGALS8	0.000335549841699061	-0.48864877259823	0.026	0.158	1	PEC
ERC1	0.000338635322414416	-0.276893566507323	0.532	0.744	1	PEC
GRM8	0.000340450584614281	-0.672508603217422	0.104	0.274	1	PEC
LINC02241	0.00035412298399768	-0.427877042567143	0.013	0.118	1	PEC
UBE3D	0.000357179433409686	-0.465065627086625	0.052	0.226	1	PEC
ANKRD11	0.000362008472925134	-0.451945836744376	0.442	0.692	1	PEC
CAP1	0.000367778958614968	-0.458912831529148	0.039	0.179	1	PEC
PBRM1	0.000370686427543495	-0.440242722048471	0.286	0.515	1	PEC
ADSS	0.000404318650223906	-0.513346836028616	0.104	0.239	1	PEC
TTC17	0.000412486742508499	-0.263616170938946	0.455	0.703	1	PEC
SH3BP5	0.000413289930395461	-0.60013905524045	0.078	0.217	1	PEC
RMDN2	0.000415802447036307	-0.475929320507186	0.039	0.174	1	PEC
ICA1L	0.000420247329419198	-0.644036143564187	0.13	0.281	1	PEC
EFNA5	0.000434702025242508	-0.417388693022125	0.481	0.733	1	PEC
GMDS-DT	0.000435999379530396	-0.344069064660144	0.506	0.745	1	PEC
ZNF608	0.000443115618895552	-0.565020996985777	0.364	0.569	1	PEC
ZMYM2	0.000472131808568749	-0.371868086133578	0.377	0.623	1	PEC
NLGN1	0.000481757668132495	-0.499199960401751	0.403	0.648	1	PEC
FAM13B	0.000482758880697832	-0.437443779737841	0.312	0.53	1	PEC
VCAN	0.000487791848169058	-0.561840183667575	0.169	0.39	1	PEC
FRY	0.000491461141144119	-0.515660407098069	0.442	0.685	1	PEC
KANSL2	0.00049517340362303	-0.321919418425652	0.013	0.105	1	PEC
KDM2B	0.000500115535582887	-0.413690216134071	0.013	0.11	1	PEC
ARHGAP35	0.000502253826066223	-0.520450763991836	0.169	0.344	1	PEC
EXD3	0.000504324219995946	-0.545878764870431	0.078	0.227	1	PEC
MYLK	0.000509211527982651	-0.78234921223028	0.247	0.461	1	PEC
MAP2	0.000511608086357392	-0.581466936442491	0.325	0.526	1	PEC
NQO2	0.00051722056813532	-0.441580641357182	0.026	0.123	1	PEC
AL356599.1	0.000529067028931536	-0.490379387945717	0.039	0.154	1	PEC
ASAP1	0.000534456137502653	-0.345605382199043	0.325	0.561	1	PEC
AC079447.1	0.000535557129385174	-0.430261204642332	0.026	0.158	1	PEC
DPYSL3	0.000550264281863373	-0.483965691838519	0.13	0.314	1	PEC
CTNNB1	0.000565768256191534	-0.464257363070099	0.325	0.532	1	PEC
LONRF2	0.00057561127850723	-0.685489989304024	0.156	0.313	1	PEC
CLCNKB	0.000578015518743684	0.776234547325915	0.104	0.046	1	PEC
MSC-AS1	0.000579779011165287	-0.5434217808996	0.442	0.638	1	PEC
SLC39A11	0.000606162704577728	-0.609638938281577	0.234	0.422	1	PEC
ZNF536	0.000607547062201908	-0.325895556217189	0.156	0.391	1	PEC
MCM9	0.000613796728618145	-0.53338223449501	0.078	0.248	1	PEC
PBX1	0.000634807735954709	-0.387213659182008	0.468	0.717	1	PEC
ITM2B	0.000646535629038252	-0.537665038490174	0.455	0.668	1	PEC
CCDC130	0.00065351407174981	-0.376354112523059	0.039	0.17	1	PEC
SPICE1	0.000670255876548454	-0.49638013943858	0.052	0.193	1	PEC
IDE	0.000684008543936718	-0.5089328362579	0.078	0.205	1	PEC
ZNF638	0.000690809515382794	-0.32314202319889	0.519	0.73	1	PEC
KLHL2	0.000692628736276371	-0.540376027450435	0.091	0.217	1	PEC
ST6GAL1	0.000701588009060977	-0.437393480006565	0.13	0.364	1	PEC
NCOR1	0.000708967499092386	-0.258925715224862	0.442	0.645	1	PEC
RPS18	0.000713183933967711	-0.476664692073091	0.065	0.192	1	PEC
PCP4	0.000727661414723912	-0.503250717242414	0.026	0.127	1	PEC
ATF1	0.000728504722525335	-0.420210055346722	0.052	0.202	1	PEC
GALNT14	0.000729639320808206	-0.421518720540372	0.532	0.766	1	PEC
DCDC2	0.000747872295197094	-0.315856438913452	0.675	0.862	1	PEC
ZNF507	0.000750890602714654	-0.467535454411022	0.065	0.184	1	PEC
FAM204A	0.000773652230842337	-0.462741428798443	0.104	0.251	1	PEC
GCC2	0.000789213036303158	-0.345496851707032	0.286	0.515	1	PEC
AC003984.1	0.000825620348345837	-0.568895822168811	0.364	0.561	1	PEC
PCMTD1	0.000848626008180303	-0.462360434983335	0.247	0.442	1	PEC
ADAMTS9-AS2	0.000878922070735266	-0.287293478568122	0.584	0.803	1	PEC
PSMC1	0.00088691839400988	-0.300460443387049	0.013	0.101	1	PEC
SNED1	0.00089205408568669	-0.410584973871416	0.065	0.254	1	PEC
AL138828.1	0.000907765518463534	-0.496663725723576	0.026	0.165	1	PEC
DTNBP1	0.000928408143671324	-0.463535406684866	0.117	0.281	1	PEC
ZDBF2	0.00093069452746677	-0.407342873977625	0.052	0.163	1	PEC
HRH1	0.000946292917692259	-0.38660333036231	0.364	0.598	1	PEC
WDR35	0.000947454718271303	-0.466083872324107	0.143	0.322	1	PEC
CRIM1	0.000952543976707406	-0.29083303844571	0.636	0.829	1	PEC
HAGH	0.000980155325324274	-0.409493069317607	0.013	0.117	1	PEC
SLC48A1	0.00100481842866419	-0.463730245540053	0.065	0.25	1	PEC
PTPN12	0.00101344334709938	-0.407808038095111	0.273	0.466	1	PEC
PIGB	0.00103047308895526	-0.360737885761055	0.013	0.117	1	PEC
NGLY1	0.00103553072334663	-0.453736367395645	0.091	0.225	1	PEC
ITPR1	0.00103886884127454	-0.41387226222834	0.143	0.356	1	PEC
CNTLN	0.00104762771751535	-0.530737093358995	0.182	0.37	1	PEC
GARNL3	0.00106486638499082	-0.466903584502764	0.039	0.176	1	PEC
TOM1L1	0.00112406109312062	-0.418603202337878	0.195	0.413	1	PEC
IL1R1	0.00112623257489826	-0.383673929928097	0.325	0.515	1	PEC
SLC15A4	0.00115368685911014	-0.381496052388265	0.052	0.164	1	PEC
PACRGL	0.00117595423880695	-0.49010895103309	0.143	0.296	1	PEC
CYP27A1	0.0011915311365637	-0.319075357776918	0.013	0.101	1	PEC
LIN7A	0.00120262736690934	-0.451113223378683	0.065	0.233	1	PEC
FKBP9	0.00120598059065297	-0.370142792313823	0.013	0.114	1	PEC
MAP3K5	0.00121027023535992	-0.347833362779064	0.442	0.628	1	PEC
C10orf67	0.00121745255459575	-0.365019345984127	0.026	0.123	1	PEC
HMGN3	0.00122918680935134	-0.412866591459825	0.13	0.315	1	PEC
TENM2	0.00123606975123537	-0.588426291389927	0.052	0.196	1	PEC
WRN	0.00124149165501567	-0.356213760393811	0.221	0.421	1	PEC
TRAF3IP2-AS1	0.00125029576047412	-0.59246369722734	0.195	0.363	1	PEC
NAA25	0.00125173392389607	-0.543036277145833	0.13	0.285	1	PEC
MBNL2	0.00125369962698162	-0.298044168263342	0.364	0.592	1	PEC
AAMDC	0.00127203722379471	-0.488358736798754	0.065	0.209	1	PEC
SECISBP2	0.00128423053826867	-0.314810915131338	0.234	0.441	1	PEC
GALK2	0.00129519010563775	-0.398878434502476	0.117	0.316	1	PEC
FER	0.00131128702014132	-0.278304365200979	0.532	0.725	1	PEC
SMAD2	0.0013247050446606	-0.309592606239104	0.403	0.619	1	PEC
SLC35F5	0.00133912375365179	-0.394120268498857	0.429	0.652	1	PEC
AL022068.1	0.0013391475132978	-0.53729934935774	0.13	0.318	1	PEC
SH3BP4	0.00137397435194849	-0.585254950952749	0.169	0.341	1	PEC
SUMO1	0.00139361378778654	-0.380184107815696	0.026	0.13	1	PEC
FUT8	0.00141314973962467	-0.322799418395892	0.273	0.471	1	PEC
MAPKAP1	0.00142587579754491	-0.357083729865006	0.273	0.505	1	PEC
KANSL3	0.00144156687570997	-0.340166740742113	0.117	0.296	1	PEC
CLDN16	0.00144732276804792	-0.381471231027525	0.039	0.16	1	PEC
LRRIQ1	0.0014490551799716	-0.615989000259763	0.247	0.412	1	PEC
SKI	0.00150395605374635	-0.427299682687505	0.182	0.391	1	PEC
MRPS6	0.00153081125517575	-0.592775569285028	0.091	0.236	1	PEC
MOB1A	0.0015308451376043	-0.364550060751267	0.039	0.137	1	PEC
MYOF	0.00158597763760581	-0.272667055451896	0.429	0.613	1	PEC
BCL2L1	0.00159318548467481	-0.565141383664047	0.143	0.333	1	PEC
CTNNBIP1	0.00162780169266253	-0.422471713910958	0.039	0.138	1	PEC
PSMG2	0.00162791296608076	-0.396394372719165	0.013	0.113	1	PEC
ADGRG1	0.00165417381480548	-0.622476867856777	0.208	0.373	1	PEC
FAM172A	0.0016703603210616	-0.336054248879958	0.442	0.658	1	PEC
HIBCH	0.00167428097155913	-0.401419098477714	0.247	0.447	1	PEC
GEMIN8	0.00168284853563378	-0.320394202795678	0.026	0.12	1	PEC
APLP2	0.00168338254664362	-0.456320385847857	0.182	0.381	1	PEC
RSBN1	0.00170476443483281	-0.461736488832531	0.065	0.179	1	PEC
FRS2	0.00172104752043733	-0.296087303071034	0.208	0.407	1	PEC
GMDS	0.00175045754111507	-0.295641391997742	0.468	0.691	1	PEC
RECK	0.00175413139042724	-0.458851885505705	0.104	0.241	1	PEC
SEMA4D	0.00178544929570056	-0.350483847040014	0.273	0.519	1	PEC
IGF2BP2	0.00178990045116433	-0.50898731847969	0.338	0.535	1	PEC
STXBP5	0.00188088369796745	-0.427316604297598	0.338	0.533	1	PEC
FEZ2	0.00190136031338664	-0.419916772765088	0.143	0.314	1	PEC
GTF2I	0.00190218689539024	-0.333386102621008	0.519	0.711	1	PEC
AC090825.1	0.00193371892172439	-0.433025349260426	0.065	0.223	1	PEC
SMYD3	0.0019365631837276	-0.253788134716038	0.442	0.677	1	PEC
KCNT2	0.00197346734697417	-0.266872366970043	0.506	0.751	1	PEC
MITF	0.00198315998397965	-0.334748459151978	0.325	0.518	1	PEC
RAB2B	0.00198682573770753	-0.372091092872416	0.052	0.152	1	PEC
LEPROTL1	0.00199486016715718	-0.332190324930812	0.026	0.115	1	PEC
LMO7	0.00200619110044377	-0.292664166374391	0.377	0.601	1	PEC
SESN1	0.00201784720903917	-0.412636867358667	0.117	0.282	1	PEC
ACSM2B	0.00201996355109865	-0.518703345036632	0.182	0.352	1	PEC
CASP8	0.00202722486855938	-0.389765839464303	0.026	0.12	1	PEC
MSMO1	0.00204053675969711	-0.447142495880191	0.026	0.145	1	PEC
CYREN	0.00205123841715569	-0.377204388846668	0.026	0.122	1	PEC
PTPRO	0.00205176469670669	-0.761946635458783	0.052	0.209	1	PEC
XPR1	0.00205463041106045	-0.361216296591366	0.377	0.557	1	PEC
MSL2	0.00206656048693455	-0.472172546870739	0.065	0.204	1	PEC
ILDR2	0.00209284818477651	-0.464260042194846	0.104	0.264	1	PEC
NUP133	0.00209347831451219	-0.403498228833216	0.052	0.171	1	PEC
PAK3	0.00209872751230717	-0.51008175536388	0.117	0.277	1	PEC
GLS	0.002103083347568	-0.34690926373318	0.571	0.792	1	PEC
EFHC1	0.00210985845297251	-0.326134504627174	0.182	0.361	1	PEC
LINC01197	0.00213347835461553	-0.380361616045802	0.221	0.459	1	PEC
EPAS1	0.00216985121839415	-0.546368961641952	0.078	0.177	1	PEC
REPS1	0.00220146689286232	-0.48960390998388	0.143	0.327	1	PEC
PRMT9	0.00226894871120194	-0.424790427178469	0.039	0.155	1	PEC
MANBA	0.00237661882386512	-0.371263506660852	0.052	0.198	1	PEC
RNF217	0.00241002605996348	-0.487107286577857	0.143	0.29	1	PEC
NSD1	0.00241831804625542	-0.461117029404138	0.364	0.579	1	PEC
ENPP1	0.00243545807090593	-0.543331770162944	0.078	0.222	1	PEC
ZYG11B	0.00244123930841336	-0.445991842091398	0.104	0.265	1	PEC
RBM14-RBM4	0.00244149142284492	-0.397968620538197	0.013	0.105	1	PEC
ADAMTS3	0.0024633467314843	-0.511258288495293	0.169	0.347	1	PEC
SIK2	0.00247644928532173	-0.540442228879364	0.442	0.587	1	PEC
NUTM2A-AS1	0.0025362551340513	-0.439177575075188	0.299	0.492	1	PEC
PCM1	0.00257328436813139	-0.312333809137642	0.468	0.647	1	PEC
TSC22D2	0.00260946474779299	-0.403359563407304	0.312	0.48	1	PEC
SPART	0.0026111112130902	-0.49612347276887	0.182	0.339	1	PEC
DDX60L	0.00266232412546493	-0.410943837912291	0.052	0.173	1	PEC
FIGNL2	0.00266640083502865	-0.367990029416219	0.026	0.122	1	PEC
RBFOX2	0.00267249025961095	-0.355598786558361	0.39	0.597	1	PEC
RPAP2	0.00267256486210043	-0.436140317581302	0.195	0.374	1	PEC
USP37	0.00267346869449547	-0.512626465280938	0.143	0.285	1	PEC
ANKRD28	0.00274827746554236	-0.360201333206368	0.351	0.549	1	PEC
SLC13A1	0.00276490986154334	-0.593752635649256	0.039	0.146	1	PEC
PTPN14	0.00276904831859146	-0.342895213078382	0.429	0.629	1	PEC
ERCC6L2	0.00277084080953119	-0.340439580209334	0.247	0.415	1	PEC
CNOT6L	0.00284709941465816	-0.396122694496568	0.156	0.326	1	PEC
YIPF4	0.00285706119675612	-0.382394030093433	0.143	0.32	1	PEC
DCN	0.00286181531370539	0.599430864240198	0.117	0.051	1	PEC
IGFBP7	0.00287046471358805	-0.358310361858039	0.74	0.87	1	PEC
EIF2AK4	0.00289435392930914	-0.51060793073325	0.104	0.238	1	PEC
PDE4DIP	0.00289878852969976	-0.384314040605355	0.169	0.363	1	PEC
COL11A1	0.00293058329376238	-0.330573404178871	0.013	0.131	1	PEC
CARMIL1	0.00293944597953924	-0.377616637643387	0.312	0.507	1	PEC
NSUN7	0.00298225786297323	-0.520298855724134	0.078	0.206	1	PEC
MED4	0.0029964814765271	-0.421100133105184	0.078	0.205	1	PEC
WIPF2	0.00301208876146916	-0.46097188726189	0.156	0.311	1	PEC
NUP155	0.00302839490209111	-0.296236868253235	0.026	0.132	1	PEC
ATAD3B	0.00304699458748094	0.890562219476908	0.13	0.088	1	PEC
COMMD1	0.00307094542341334	-0.491335537077682	0.351	0.518	1	PEC
UQCC1	0.00313526715405544	-0.385190902157435	0.117	0.279	1	PEC
TGFBR2	0.00318593578263093	-0.430000545185548	0.442	0.597	1	PEC
KLF7	0.00319685861441659	-0.323055117113796	0.325	0.554	1	PEC
PKIG	0.00320021965574837	-0.393048483505315	0.078	0.231	1	PEC
KIF3B	0.00324394802272928	-0.386241574241018	0.078	0.215	1	PEC
JPH2	0.00325833498199501	-0.419569938411393	0.039	0.138	1	PEC
CSNK1G2	0.00327380224855879	-0.448598746124965	0.052	0.16	1	PEC
CREB1	0.00327630388452442	-0.465749627617904	0.143	0.313	1	PEC
MIGA1	0.00327871471524917	-0.36687023674884	0.143	0.322	1	PEC
IQSEC2	0.00333749026007987	-0.357644147085892	0.026	0.117	1	PEC
ZBTB10	0.00337060347163197	-0.437029818290057	0.091	0.203	1	PEC
CHCHD2	0.00340879560358572	0.854312508422209	0.143	0.099	1	PEC
YTHDC2	0.00346421944218069	-0.427119714285752	0.195	0.351	1	PEC
POU6F2	0.00346657657147774	-0.643814451085615	0.091	0.236	1	PEC
DENND5B	0.00346835007178955	-0.398561041133099	0.221	0.404	1	PEC
TBC1D22A	0.00347334055788823	-0.367993231744401	0.351	0.558	1	PEC
FBXL2	0.00350362077486652	-0.251609394713304	0.299	0.48	1	PEC
SPATA5	0.00351268374702991	-0.350314666377893	0.221	0.425	1	PEC
DCP2	0.00359029127786997	-0.394564815348063	0.104	0.23	1	PEC
RARS2	0.00359387147867312	-0.350863445405729	0.143	0.307	1	PEC
MBD2	0.00362999118172807	-0.475058145675323	0.273	0.439	1	PEC
KIF3A	0.00366273728358643	-0.357414866741938	0.065	0.176	1	PEC
FAM124A	0.00370707869303913	-0.333193442012719	0.039	0.127	1	PEC
SLC39A9	0.00374563909058447	-0.354405894583899	0.039	0.157	1	PEC
PI4K2B	0.00374582578418439	0.4059184588543	0.143	0.066	1	PEC
WDR44	0.00376514020825969	-0.368554384598707	0.156	0.316	1	PEC
ARMC2	0.00377276750761868	-0.417789056152648	0.143	0.296	1	PEC
METTL14	0.00385944159634316	-0.334346948447814	0.026	0.136	1	PEC
USP39	0.00387196678503995	-0.397035902757662	0.052	0.149	1	PEC
PVR	0.0039098383680404	-0.331780296371912	0.052	0.149	1	PEC
NMT1	0.0039126857047722	-0.437647022446262	0.104	0.237	1	PEC
TANK	0.00393490610227142	-0.442504080487363	0.299	0.474	1	PEC
INPP5A	0.00399415637644533	-0.378899858559407	0.117	0.281	1	PEC
PPA1	0.00400112496296274	-0.30706169858251	0.052	0.195	1	PEC
SKIL	0.00405221187809215	-0.373281176788562	0.234	0.383	1	PEC
PGRMC2	0.00405701151930618	-0.268968569830154	0.026	0.149	1	PEC
RPAIN	0.00411209781001327	-0.328308042846006	0.026	0.132	1	PEC
SDC2	0.00412532312657798	-0.550005310361204	0.234	0.422	1	PEC
PATL1	0.00414521209396226	-0.266827253460875	0.026	0.133	1	PEC
ADAMTS18	0.00414618961407812	-0.459798160060285	0.039	0.144	1	PEC
SPPL2B	0.0041611233538101	-0.342722735517886	0.039	0.132	1	PEC
EEF1AKMT2	0.00417391643403447	0.349330199158739	0.208	0.091	1	PEC
PLCE1	0.00418362029530047	-0.283244352997885	0.429	0.611	1	PEC
RBM26	0.00422594712310597	-0.288533044538176	0.325	0.528	1	PEC
KIFC3	0.00423445680888997	-0.29296589862629	0.377	0.587	1	PEC
IGSF9B	0.00429927977121221	-0.432182595963137	0.143	0.266	1	PEC
ZNF493	0.00432397260806051	-0.300568721519613	0.052	0.143	1	PEC
GDA	0.00434360713784318	-0.459991837596217	0.039	0.131	1	PEC
CYP7B1	0.00436174918153903	-0.47783196057189	0.065	0.197	1	PEC
HIF1AN	0.00443286447251053	-0.259826101607601	0.013	0.106	1	PEC
MTERF2	0.00451841976397835	0.693305378859242	0.156	0.085	1	PEC
MKLN1	0.00457448508061156	-0.278170233578412	0.519	0.718	1	PEC
TPM4	0.00458976796592978	-0.394276052139179	0.143	0.29	1	PEC
NSD3	0.00472955198784698	-0.273056495982472	0.273	0.494	1	PEC
LINC01811	0.00474456859441611	-0.868702838134645	0.026	0.124	1	PEC
ZXDC	0.00474970424065837	-0.391718389725472	0.156	0.32	1	PEC
ZNF44	0.00477279032275103	-0.314763244078667	0.182	0.382	1	PEC
YBX1	0.00478570131338383	0.611682874056566	0.221	0.148	1	PEC
GNPDA1	0.00480104552016184	0.497906591888242	0.117	0.061	1	PEC
UBE2E3	0.0048104602139326	-0.320493448390281	0.195	0.399	1	PEC
LSM14A	0.00483168641865134	-0.296166535441835	0.403	0.612	1	PEC
VPS36	0.00484092480461223	-0.45592381135849	0.13	0.248	1	PEC
KCMF1	0.0049048689877042	-0.459647642199397	0.234	0.406	1	PEC
LPIN2	0.00491726846410298	-0.352636709304759	0.143	0.296	1	PEC
C1R	0.00493819309138357	-0.393867464945122	0.026	0.13	1	PEC
HKDC1	0.00494683785201981	-0.545002644122044	0.091	0.234	1	PEC
ATF7IP	0.00500737365088237	-0.317416840936899	0.286	0.457	1	PEC
DICER1	0.00505965781502965	-0.310463774353356	0.312	0.506	1	PEC
CNTN4	0.00506309755803732	-0.377199135913063	0.571	0.731	1	PEC
ABCF1	0.0051146054987738	0.786141125873822	0.182	0.118	1	PEC
ANKRD13A	0.00512093088419649	-0.43229608091152	0.13	0.242	1	PEC
MTMR3	0.00518916972067364	-0.29812418589817	0.312	0.509	1	PEC
ADAM10	0.0051961616079028	-0.473136771367034	0.455	0.649	1	PEC
AHNAK	0.00519875266481018	-0.333624072224308	0.351	0.557	1	PEC
BCLAF1	0.00527770155327153	-0.419370686125411	0.234	0.386	1	PEC
SNX25	0.00528983841425318	-0.264626280707168	0.182	0.384	1	PEC
AC068234.1	0.00529764371461235	-0.727127145713253	0.273	0.468	1	PEC
MAP2K5	0.00532834184898401	-0.330389230258073	0.234	0.406	1	PEC
MPDZ	0.00536005218311206	-0.424859809278548	0.195	0.328	1	PEC
EFCAB13	0.0053857724367248	-0.45005045869828	0.442	0.643	1	PEC
EIF3L	0.00545617570207028	0.43663531561639	0.247	0.156	1	PEC
CEP63	0.00549138874724067	-0.351432538112277	0.065	0.204	1	PEC
MUC20-OT1	0.00549469933483263	-0.513812252610228	0.195	0.405	1	PEC
SLC22A4	0.00556615997861509	-0.262430348018472	0.026	0.122	1	PEC
TSPAN2	0.00557397159629648	-0.364837088713744	0.065	0.207	1	PEC
FBXO21	0.00569292049835337	-0.328913279306688	0.299	0.48	1	PEC
HDAC7	0.00569405619310897	-0.449021261039161	0.13	0.293	1	PEC
SNX30	0.00569535255626813	-0.400019221856683	0.234	0.372	1	PEC
LAMA3	0.00570282215291937	-0.298465499761503	0.143	0.29	1	PEC
PTPDC1	0.00572714236494054	-0.335908764070324	0.156	0.279	1	PEC
CABLES1	0.00575843760264083	-0.301611404290826	0.221	0.414	1	PEC
DENND4C	0.00576094726314951	-0.297543236811582	0.325	0.531	1	PEC
CMTM4	0.00576187058573446	-0.326443824271062	0.091	0.24	1	PEC
CSPP1	0.00577081066074428	-0.339123603544897	0.39	0.534	1	PEC
SMU1	0.00582255251150674	-0.302592970054578	0.039	0.147	1	PEC
NFIC	0.00583740704296632	-0.364070150628418	0.26	0.447	1	PEC
AUTS2	0.00585527528948486	-0.306293297035107	0.623	0.804	1	PEC
EPC2	0.00586203042906252	-0.276980400472936	0.273	0.469	1	PEC
ZC2HC1A	0.0058792920223178	-0.400395188097867	0.13	0.268	1	PEC
DHRSX	0.00588975136541776	-0.523009624053069	0.195	0.374	1	PEC
EPHX2	0.00599433120897839	-0.392772894838049	0.039	0.128	1	PEC
FRMD3	0.0060051681273098	-0.517949138544144	0.312	0.498	1	PEC
PRICKLE2	0.00604979337214266	-0.328360955604469	0.325	0.523	1	PEC
SGK1	0.00606872608931446	-0.485822986758801	0.039	0.104	1	PEC
SYNJ2	0.00607021590359902	-0.385016375864271	0.182	0.355	1	PEC
NTN4	0.00607600072648438	-0.35277625379359	0.338	0.569	1	PEC
CLSTN1	0.00617061803880269	-0.365165051442505	0.156	0.315	1	PEC
BCL7C	0.00617495804110964	-0.334811918421334	0.104	0.267	1	PEC
SRBD1	0.0062267882287764	-0.467672881011587	0.156	0.31	1	PEC
DPYD	0.00625486735152568	-0.340174389632943	0.442	0.631	1	PEC
FAM66D	0.00629931004974543	-0.352145582570838	0.039	0.146	1	PEC
ICA1	0.00631211392095343	-0.378551007879001	0.052	0.158	1	PEC
RPS8	0.0063665042850839	-0.484437318206403	0.13	0.238	1	PEC
CBX1	0.00642726673225566	-0.35136657040932	0.039	0.129	1	PEC
CHIC1	0.00651953414751052	-0.346303543386584	0.156	0.277	1	PEC
EIF3M	0.00654993121302498	-0.302484224076333	0.117	0.271	1	PEC
AC008415.1	0.00655039866063809	-0.654819714262128	0.013	0.107	1	PEC
SLX4IP	0.00659597248763301	-0.39913559435567	0.156	0.31	1	PEC
ST7	0.00661958506731664	-0.449459620068855	0.143	0.314	1	PEC
PLAGL1	0.00670446795668509	-0.257539435215005	0.169	0.351	1	PEC
ATXN1	0.00674497221790151	-0.25963913393341	0.532	0.725	1	PEC
SHQ1	0.00675072348898623	-0.386444594562883	0.052	0.136	1	PEC
TMX3	0.00676191913853048	-0.270100146035877	0.052	0.17	1	PEC
KIAA0319L	0.0068018426681568	-0.426164181485954	0.26	0.428	1	PEC
URGCP	0.0068079321850856	-0.381479313748797	0.091	0.199	1	PEC
ATP2C1	0.00681583417790572	-0.255155158569291	0.208	0.375	1	PEC
TECPR2	0.00683408933652221	-0.438521280404688	0.091	0.21	1	PEC
STARD3NL	0.00687347452843586	-0.302413513836658	0.039	0.131	1	PEC
ZBTB38	0.00688481044556641	-0.346593648647572	0.169	0.333	1	PEC
GTDC1	0.006922712875623	-0.340598341092615	0.338	0.504	1	PEC
TUBB6	0.00701650897275091	-0.336101190696648	0.078	0.195	1	PEC
MTHFD1	0.00701969397435575	-0.266834694939416	0.026	0.115	1	PEC
IQCK	0.0070712603310358	-0.404369334457882	0.195	0.384	1	PEC
LATS1	0.00709785399569759	-0.321231786295882	0.117	0.294	1	PEC
NBPF1	0.00710066530235351	-0.344740153084637	0.039	0.141	1	PEC
EIF2S3	0.00711258028642041	-0.370356330749716	0.052	0.161	1	PEC
PGM2	0.00712086725862548	0.419610039679938	0.13	0.065	1	PEC
PALLD	0.00713021184135431	-0.332872029309077	0.519	0.699	1	PEC
TBC1D19	0.00713548314866563	-0.339081301665257	0.247	0.426	1	PEC
LINC01876	0.00718576071303573	-0.684843156365043	0.091	0.203	1	PEC
ABI2	0.00720952881910843	-0.258171941210604	0.338	0.531	1	PEC
GPCPD1	0.00722556184573316	-0.387799036542029	0.221	0.388	1	PEC
SPATA7	0.00723766555176323	-0.314466287095555	0.143	0.265	1	PEC
AFAP1	0.00724598254865812	-0.303709195447573	0.182	0.351	1	PEC
BBX	0.00725972414608252	-0.289120455394297	0.377	0.575	1	PEC
GNG12-AS1	0.00732428254613953	-0.480492353870432	0.052	0.155	1	PEC
AC245297.3	0.00735160081478079	-0.391459027378033	0.299	0.486	1	PEC
BTRC	0.00737391020912741	-0.350154184115903	0.286	0.47	1	PEC
TARID	0.0074170305278065	-0.438266257605971	0.013	0.106	1	PEC
GLG1	0.00741931784963483	-0.279794514971623	0.351	0.55	1	PEC
EFCAB11	0.00743955281643703	-0.288195680967049	0.078	0.201	1	PEC
C11orf65	0.00744382666773729	-0.329080069137386	0.026	0.101	1	PEC
MARC2	0.00747220823572013	-0.259496429801422	0.052	0.169	1	PEC
CDS1	0.00756104088582833	-0.427514331490287	0.169	0.291	1	PEC
CCM2	0.00756968395885782	-0.449659679997307	0.156	0.289	1	PEC
CLCN6	0.00768761766682058	-0.284032535874365	0.039	0.128	1	PEC
TMEM123	0.00772733449516925	-0.285357121987077	0.156	0.318	1	PEC
UMOD	0.00775350861321851	0.714788436405344	0.299	0.193	1	PEC
WDPCP	0.00775778804595151	-0.471737028413232	0.39	0.562	1	PEC
AC011043.1	0.00776412409275438	-0.255807343283773	0.026	0.107	1	PEC
ZNF69	0.00780928904233174	-0.283780004782951	0.13	0.283	1	PEC
SPATA6L	0.0078130524667707	-0.298662664433411	0.195	0.378	1	PEC
PURB	0.00786561202438626	-0.387241902589793	0.078	0.16	1	PEC
DOCK7	0.00789318121481549	-0.357936832505328	0.234	0.395	1	PEC
PPHLN1	0.00789331829364542	-0.275490950375653	0.195	0.366	1	PEC
SVIP	0.00793906014584506	-0.285974563410538	0.039	0.152	1	PEC
STRN3	0.0079468586880737	-0.269538417352887	0.416	0.594	1	PEC
LAMB1	0.00794976721198419	-0.296231770014413	0.39	0.595	1	PEC
HPS5	0.00796773985918546	-0.383741555264564	0.052	0.128	1	PEC
AL139807.1	0.00800611994898386	-0.37112208987486	0.156	0.289	1	PEC
ERC2	0.00803335531321656	-0.450162466474059	0.104	0.232	1	PEC
SARM1	0.00807560041181014	-0.308267234080883	0.026	0.111	1	PEC
CCDC7	0.0080866081800573	-0.467914909224468	0.195	0.357	1	PEC
POC5	0.0081127298859072	0.395646845992032	0.13	0.063	1	PEC
SIMC1	0.00816281802503411	-0.321466740738154	0.104	0.262	1	PEC
FBN1	0.00818763051114538	-0.319358068262803	0.026	0.109	1	PEC
PRKAR1A	0.00819079730129476	-0.384851869123557	0.13	0.253	1	PEC
AMOTL2	0.00824886933559941	-0.332176909684982	0.104	0.242	1	PEC
PLD1	0.00824987454549328	-0.294951329080057	0.052	0.179	1	PEC
TMEM67	0.00833507249615436	-0.350607989598509	0.182	0.314	1	PEC
RNF168	0.00838396240470576	-0.417372145530395	0.078	0.188	1	PEC
DDR1	0.00838542827511954	-0.357631548014783	0.052	0.154	1	PEC
RALGAPA2	0.00840996629747063	-0.500687687400992	0.234	0.384	1	PEC
PARN	0.00845334872498583	-0.308735996714955	0.143	0.314	1	PEC
DEFB1	0.00849169944829614	0.675594619594074	0.247	0.165	1	PEC
ABTB2	0.00854100332057826	1.25863207598228	0.299	0.233	1	PEC
API5	0.00858844028569875	-0.266185033022302	0.091	0.224	1	PEC
MGME1	0.00859306919734208	-0.281798920887683	0.026	0.113	1	PEC
NCOA7	0.00859954781542453	-0.284562747737547	0.247	0.416	1	PEC
KDM3B	0.00863105531437509	-0.365219117053478	0.169	0.333	1	PEC
C9orf3	0.00865476498412634	-0.551396478808099	0.351	0.542	1	PEC
AC097103.2	0.00865567066604225	-0.301501663140801	0.052	0.211	1	PEC
MOB3B	0.00872695919191415	-0.412700770899496	0.234	0.413	1	PEC
RGS12	0.0087331685545025	-0.414874252351847	0.247	0.4	1	PEC
RFTN1	0.00873940008054191	-0.352171995551028	0.273	0.454	1	PEC
KHDRBS1	0.00879519104941708	-0.278132460456799	0.286	0.453	1	PEC
SELENOO	0.00884548779077665	-0.348220206937666	0.052	0.17	1	PEC
SHROOM4	0.0089361286440377	-0.28662572547171	0.156	0.324	1	PEC
MAPK4	0.00896820825569081	-0.314304663960236	0.065	0.187	1	PEC
ARID2	0.00898610334331947	-0.321014806428263	0.351	0.529	1	PEC
ALKBH3	0.00899735107169886	-0.259695332174422	0.026	0.103	1	PEC
PPP2R5E	0.00901351301439638	-0.25025359458383	0.273	0.461	1	PEC
CFAP54	0.0090861814898425	-0.424730669882845	0.247	0.406	1	PEC
CCDC186	0.00910314480968439	-0.274253023861825	0.104	0.242	1	PEC
SUCLA2	0.00911843954302784	-0.332929991364238	0.104	0.234	1	PEC
PYGB	0.00912553974386073	-0.285986163451065	0.065	0.172	1	PEC
SH3YL1	0.00913418339096818	-0.291352003479231	0.156	0.336	1	PEC
PRKCZ	0.0091980796910735	-0.31900879240739	0.065	0.188	1	PEC
HOGA1	0.00928999049682182	0.271885352678131	0.117	0.043	1	PEC
CDC42	0.009329855784734	-0.253187460119437	0.195	0.325	1	PEC
TOB2	0.00943296103835644	0.57667629316224	0.221	0.143	1	PEC
RABGAP1	0.00944414772326876	-0.323813114370101	0.325	0.498	1	PEC
PSMF1	0.00945473288012784	-0.285274435966058	0.104	0.238	1	PEC
ANKIB1	0.00950736876868916	-0.332566025573928	0.351	0.537	1	PEC
DSE	0.009615638862764	-0.322006642000797	0.143	0.277	1	PEC
RBM5	0.00961863592922811	-0.303810890523131	0.247	0.404	1	PEC
HERC2	0.00963559657540119	-0.309605141177982	0.299	0.468	1	PEC
SMARCAL1	0.0096662093356034	-0.363118858535026	0.039	0.124	1	PEC
SRGAP2	0.00967708449830917	-0.437381411525474	0.208	0.347	1	PEC
LMOD1	0.00977000885637462	-0.458250912921356	0.026	0.102	1	PEC
RNPC3	0.00981768105318969	-0.261634758781295	0.234	0.377	1	PEC
PHLPP1	0.00986556640479768	-0.32927190938028	0.143	0.306	1	PEC
NUTM2B-AS1	0.00989009049176112	-0.301774285658018	0.26	0.41	1	PEC
RNF19B	0.00996394695153708	-0.383728476168161	0.065	0.155	1	PEC
CREBBP	0.0100593242516292	-0.348906848157402	0.351	0.515	1	PEC
C1QTNF7	0.0101000114653255	-0.295436644262913	0.013	0.116	1	PEC
AC020928.1	0.0101160003179351	-0.303392463654593	0.013	0.106	1	PEC
HOMER1	0.0101792360606768	-0.633407368644521	0.312	0.453	1	PEC
ATRNL1	0.0101860017634037	-0.50666424655075	0.143	0.283	1	PEC
RETREG3	0.0102195304883577	-0.353938985978506	0.052	0.159	1	PEC
CCDC40	0.0102270248370891	-0.360795193829072	0.208	0.374	1	PEC
SLC35D1	0.0102428570062714	-0.374760479621682	0.091	0.204	1	PEC
ZNF431	0.0102898184434645	-0.333548797074463	0.091	0.209	1	PEC
WRNIP1	0.0103540185361456	-0.372556274269366	0.039	0.127	1	PEC
ADAMTSL1	0.0104519170330146	0.654624457418441	0.117	0.063	1	PEC
FANK1	0.0104664621543879	-0.33547887810965	0.13	0.27	1	PEC
SCAF11	0.0104938216445552	-0.280128520711942	0.429	0.61	1	PEC
SCN9A	0.0105022550955588	-0.382076809978213	0.039	0.149	1	PEC
SLC35E3	0.0106134745827531	-0.334985769209638	0.039	0.128	1	PEC
ALPK2	0.0106143957280333	-0.472995944039516	0.325	0.495	1	PEC
PLSCR4	0.0106540638850188	-0.34966981761788	0.091	0.201	1	PEC
GULP1	0.0106914792345208	-0.369560550664523	0.481	0.657	1	PEC
BCOR	0.0107028761942344	-0.472394804747645	0.078	0.184	1	PEC
C1S	0.0107102316786665	-0.337209414172051	0.065	0.176	1	PEC
PHLDB2	0.0107156184259193	-0.374414938834575	0.416	0.59	1	PEC
CCDC144A	0.0107177062514236	-0.379841748191203	0.078	0.146	1	PEC
ZNF710	0.0107263186493596	-0.3070038737631	0.039	0.107	1	PEC
P4HTM	0.0107600048777332	-0.291906923969196	0.026	0.11	1	PEC
STAU1	0.0107715290755416	-0.33907455645579	0.208	0.355	1	PEC
APBA1	0.0108163074625209	-0.326478144217531	0.195	0.396	1	PEC
SLC9A9	0.010918253160768	-0.587983478637922	0.143	0.245	1	PEC
SRCAP	0.0109418308022495	0.264806698631114	0.143	0.056	1	PEC
MKL2	0.0109860990245123	-0.455713188345436	0.104	0.255	1	PEC
TP53BP1	0.0110231135640387	-0.310915007268805	0.247	0.413	1	PEC
ANKS1A	0.0110433998678105	-0.308717859072194	0.312	0.458	1	PEC
PARP4	0.0110817640524108	-0.373070224014337	0.221	0.368	1	PEC
FBXO36	0.01109325861461	-0.340792043197744	0.065	0.15	1	PEC
FUT10	0.0111475906159026	-0.356119342926515	0.039	0.136	1	PEC
OSMR	0.0111668050443504	-0.285214263308481	0.195	0.347	1	PEC
NUDT21	0.0112134346681486	-0.289792186577703	0.052	0.132	1	PEC
CLUAP1	0.0112604573411783	-0.33698919445394	0.052	0.165	1	PEC
MIF	0.0113451107875055	0.273322239149424	0.117	0.043	1	PEC
CSTF3	0.0114477776394964	-0.399348904319758	0.182	0.33	1	PEC
ZNF362	0.0114600014191714	-0.343980314051261	0.039	0.144	1	PEC
PELI1	0.0114776349998291	-0.333693771113842	0.117	0.271	1	PEC
MICU1	0.0114826900149021	0.603940961304446	0.506	0.443	1	PEC
LRRC37B	0.0115384969791054	-0.307207202407392	0.039	0.113	1	PEC
UBE4B	0.0115659129411104	-0.363359969309771	0.26	0.418	1	PEC
C4orf47	0.0115887968674371	-0.429601342753117	0.117	0.202	1	PEC
ACAD9	0.0116833292503945	-0.333841194834315	0.026	0.102	1	PEC
KIAA1551	0.0116987290319036	-0.346587895220582	0.026	0.121	1	PEC
TMBIM4	0.0116987430058806	-0.268977987469455	0.078	0.144	1	PEC
AC009126.1	0.0117162341077459	-0.361638941833816	0.039	0.111	1	PEC
ACSL1	0.0117528140436191	-0.286466396299125	0.13	0.271	1	PEC
CCDC18-AS1	0.0118152357084833	-0.27664342944476	0.104	0.184	1	PEC
SDHA	0.0118835424706853	-0.346709905895968	0.091	0.196	1	PEC
MAOB	0.0118961715206356	-0.347916255508263	0.195	0.339	1	PEC
CAPN7	0.0118974288728533	-0.260765662351297	0.247	0.404	1	PEC
SUMF1	0.0119214606719745	-0.288594154825295	0.442	0.606	1	PEC
NRP1	0.0119558684308534	-0.344117496851972	0.532	0.692	1	PEC
FLVCR2	0.0119685540528328	-0.408885629726359	0.117	0.237	1	PEC
BLCAP	0.0120483195442136	-0.354673744907624	0.065	0.182	1	PEC
CENPP	0.0122149003216312	-0.468035888124615	0.065	0.144	1	PEC
PDE3A	0.0122185561495523	-0.546692542001803	0.26	0.404	1	PEC
AKAP8L	0.0122415168605799	-0.319725998172983	0.156	0.319	1	PEC
MARCH2	0.0122801249279189	-0.287194520747894	0.026	0.106	1	PEC
GFM2	0.0123087535116562	-0.305408705661324	0.026	0.102	1	PEC
PPP1R10	0.012318608710169	-0.339948485092241	0.104	0.215	1	PEC
LSM8	0.0123588747867984	-0.327003912210615	0.052	0.132	1	PEC
AC092894.1	0.0124288202365633	-0.335597565805598	0.26	0.409	1	PEC
HSP90AB1	0.0124867157854907	-0.417111875147335	0.169	0.297	1	PEC
GCA	0.0125825943007459	-0.311417082096512	0.039	0.115	1	PEC
LRP2	0.0126864594472061	-0.500631425779801	0.584	0.721	1	PEC
SIRT2	0.0127125088813354	-0.305934334799701	0.039	0.122	1	PEC
PLXNB2	0.0127303252319681	-0.325072612622174	0.13	0.282	1	PEC
MORC4	0.0127316948261647	-0.313840520205696	0.052	0.155	1	PEC
SPARC	0.0129105484600249	-0.384173472036856	0.156	0.303	1	PEC
CDC123	0.0129856499069849	-0.317698386201799	0.052	0.143	1	PEC
TPST1	0.012987075014184	-0.324474093652447	0.364	0.525	1	PEC
C6orf89	0.0131819931129506	-0.373025818884125	0.052	0.144	1	PEC
ZRANB2-AS2	0.0131865748973141	-0.270296071399011	0.039	0.108	1	PEC
BMT2	0.0132780438585464	-0.368306773060262	0.078	0.2	1	PEC
GLI2	0.0132812895726417	-0.321586146711557	0.039	0.156	1	PEC
NT5DC1	0.0133558964327868	-0.255311726504454	0.143	0.302	1	PEC
CFAP70	0.0133888168462304	-0.400216561524214	0.182	0.32	1	PEC
SLC25A37	0.0134241599901313	-0.330122554406833	0.286	0.453	1	PEC
SLC39A14	0.0134309359847239	-0.319798580275372	0.247	0.422	1	PEC
CATSPERG	0.0135159149691756	-0.267479249635573	0.026	0.103	1	PEC
UBN1	0.0135412423549701	-0.251777395118726	0.091	0.224	1	PEC
HLCS	0.0135873803330665	-0.327917804922789	0.208	0.365	1	PEC
RANBP17	0.0136012201183499	-0.322683707016043	0.195	0.334	1	PEC
GAPVD1	0.0136406381700394	-0.371010882064915	0.195	0.346	1	PEC
AC068234.2	0.0136986315245021	-0.426623275712707	0.117	0.243	1	PEC
AP003108.2	0.0137633156766303	-0.366150241287337	0.013	0.107	1	PEC
AC019117.1	0.0138103809397808	-0.418836262973189	0.078	0.187	1	PEC
BCORL1	0.0140571051949561	0.62768935681675	0.104	0.068	1	PEC
DCHS2	0.0140768116194358	-0.34999877647512	0.026	0.101	1	PEC
PUS7L	0.0141162932092513	-0.261271926811246	0.026	0.103	1	PEC
TGOLN2	0.0141398641943154	-0.290156359850334	0.091	0.217	1	PEC
PCNX1	0.0141525250654675	-0.277020615475427	0.364	0.524	1	PEC
SPTLC3	0.0141932931821503	-0.266157098788029	0.195	0.357	1	PEC
C2CD5	0.0142467391509959	0.788935986657595	0.351	0.332	1	PEC
SLC22A15	0.0143264509175923	-0.276904052568834	0.039	0.112	1	PEC
BICDL1	0.0143699430191238	-0.372561237853271	0.195	0.337	1	PEC
FNBP4	0.0144170092012444	-0.257889029660345	0.312	0.487	1	PEC
ELF2	0.014453397195029	-0.33166560891363	0.377	0.539	1	PEC
S100PBP	0.0145254047993365	-0.364791494891558	0.13	0.271	1	PEC
IL15	0.0145866893824865	-0.293389529955752	0.273	0.43	1	PEC
WDR78	0.0146073512652405	-0.285360344544915	0.234	0.399	1	PEC
TAX1BP1	0.0147437177908898	-0.264254404745417	0.338	0.499	1	PEC
ADAMTS2	0.0147741348891517	-0.3992166393236	0.091	0.201	1	PEC
MPP3	0.014786155867581	-0.290737559336766	0.091	0.226	1	PEC
EIF5	0.0148597498863151	-0.257852824161266	0.078	0.203	1	PEC
AC009690.2	0.0150374451786798	0.2970407692714	0.104	0.051	1	PEC
CALCOCO2	0.0150417346886731	-0.32404646742685	0.091	0.197	1	PEC
ARHGAP18	0.0150680238794458	-0.405656304822472	0.143	0.284	1	PEC
CCNY	0.0150912684436058	-0.264160154257486	0.429	0.621	1	PEC
FAM120A	0.0151372005876728	-0.257133456383898	0.221	0.371	1	PEC
DNAAF4	0.0151752303867096	-0.398446022061481	0.143	0.279	1	PEC
FGFR2	0.0152557184371157	-0.406285112792498	0.26	0.425	1	PEC
UGGT1	0.0153030451135409	-0.272749025494543	0.065	0.175	1	PEC
SYTL3	0.0153773229883702	-0.436247086100524	0.078	0.161	1	PEC
TRMT9B	0.0154316948634824	-0.33709374251336	0.026	0.105	1	PEC
SLC13A3	0.0155612353695376	-0.52973929504447	0.065	0.143	1	PEC
BTBD3	0.0155660252784109	-0.324782417500636	0.091	0.202	1	PEC
SERPINB6	0.0156577727408032	-0.317769629542532	0.078	0.186	1	PEC
MCC	0.0156733065641972	-0.301278004396844	0.143	0.275	1	PEC
ARRDC4	0.0156902944972387	-0.375505840607224	0.065	0.147	1	PEC
GLIDR	0.0157025772014653	-0.335727934737935	0.026	0.113	1	PEC
STIM2	0.0157216821845955	-0.381900709970136	0.143	0.256	1	PEC
TMEM245	0.0158360933278149	-0.275705140771369	0.325	0.47	1	PEC
PAK1	0.0159702697937118	-0.345309241666414	0.169	0.288	1	PEC
DNM1L	0.0159955352356548	-0.367208511809048	0.208	0.326	1	PEC
JOSD1	0.0160080035655549	-0.307350434427032	0.065	0.142	1	PEC
MTPN	0.0160091777193126	0.471188521589627	0.169	0.122	1	PEC
MALSU1	0.0160855892297684	-0.29211272620449	0.039	0.122	1	PEC
HCFC2	0.0162594154356534	-0.278993706776718	0.052	0.136	1	PEC
BDNF-AS	0.0163000129756054	-0.261564505230629	0.078	0.205	1	PEC
NTNG1	0.0163956783365342	-0.445434780420866	0.052	0.128	1	PEC
SLC26A7	0.0166103904138005	0.534027787302276	0.156	0.088	1	PEC
AC005154.6	0.0166204948322764	-0.304576255059872	0.026	0.12	1	PEC
MBTPS2	0.0166423741397954	-0.267298701456398	0.026	0.102	1	PEC
ADGRV1	0.016665755240046	0.89684385948255	0.195	0.184	1	PEC
SNX4	0.0167879465295879	-0.342120858836306	0.208	0.346	1	PEC
TXNRD2	0.0168054778322694	-0.333617200921062	0.052	0.11	1	PEC
GPC4	0.0168515605781642	-0.384071056124578	0.416	0.573	1	PEC
PPP2R5A	0.0168865113363188	-0.285087105273807	0.169	0.334	1	PEC
TPK1	0.0169863342393393	-0.425869106013836	0.247	0.372	1	PEC
AC096564.1	0.017017234953468	0.335376985424059	0.117	0.046	1	PEC
WDR7	0.0170298150265207	-0.259127868743551	0.247	0.412	1	PEC
KMT2B	0.0170362386726849	-0.311130294691847	0.039	0.133	1	PEC
ENY2	0.0171015324765549	-0.251353743447907	0.026	0.107	1	PEC
GABPB1	0.0172152546991129	-0.357965537423964	0.052	0.15	1	PEC
CDK19	0.0172184465384635	-0.382131556900817	0.234	0.367	1	PEC
PDGFA	0.0172422653300785	-0.285470775276162	0.026	0.104	1	PEC
DRG1	0.0172425507310165	-0.32219476510524	0.052	0.143	1	PEC
IFT172	0.0173991680746842	-0.338224629452463	0.078	0.168	1	PEC
ORC3	0.0174138161752041	-0.318902248429395	0.078	0.201	1	PEC
KLHDC10	0.0174224358384069	-0.315806171220363	0.26	0.442	1	PEC
ANKS3	0.0175269058653248	-0.333103228963831	0.078	0.171	1	PEC
IFT81	0.0175496540991636	-0.365432926084347	0.169	0.279	1	PEC
ZNF462	0.0175715414578065	-0.304481078481636	0.325	0.492	1	PEC
MEIS1	0.0175879300815111	-0.269258161665625	0.156	0.296	1	PEC
CSMD1	0.0176267177248306	0.348876593046861	0.117	0.056	1	PEC
MFSD6	0.0176728017934733	-0.347592961130592	0.065	0.161	1	PEC
RIC8B	0.0176942404605936	-0.292460452961653	0.377	0.569	1	PEC
IPCEF1	0.0177325959378542	-0.353632526879754	0.078	0.197	1	PEC
CDK13	0.0177861171684501	-0.282079613371821	0.455	0.615	1	PEC
PCSK5	0.0178386714451813	-0.448318974938659	0.078	0.181	1	PEC
PPARD	0.0179905701184722	-0.402628368984969	0.104	0.209	1	PEC
EPSTI1	0.0181329286692904	-0.368691878986565	0.052	0.127	1	PEC
RBL2	0.0183739362704095	-0.288221697720841	0.117	0.248	1	PEC
FP236383.1	0.0184695205129803	0.625448271416794	0.377	0.414	1	PEC
CABCOCO1	0.0184815765680951	-0.359817683547592	0.052	0.141	1	PEC
NR1H2	0.0184925531889156	-0.34942190903679	0.052	0.144	1	PEC
RBMS1	0.0185532776654271	-0.296510137574944	0.61	0.765	1	PEC
CFAP43	0.0186049328082858	-0.400420779424891	0.156	0.276	1	PEC
SF3A1	0.018605693594624	0.269678202597273	0.117	0.055	1	PEC
AC138150.1	0.0186769764224474	-0.307883199242815	0.091	0.207	1	PEC
DDB2	0.0186909901771239	-0.346339130849273	0.065	0.157	1	PEC
TRAF3	0.0187440887649854	-0.305134875367891	0.247	0.4	1	PEC
CTDSPL	0.0187773535725636	-0.267191623857068	0.338	0.501	1	PEC
ZDHHC3	0.019029378149582	-0.369247458743213	0.091	0.2	1	PEC
TM9SF2	0.0190429361030096	-0.279399356322999	0.143	0.281	1	PEC
TSPAN12	0.0190703196811112	-0.331547991735769	0.299	0.451	1	PEC
TCF20	0.0191511567103695	-0.383576276024377	0.169	0.316	1	PEC
EEFSEC	0.019204341701317	-0.346608919215772	0.104	0.233	1	PEC
GNE	0.0192445765385416	-0.315616367699184	0.091	0.212	1	PEC
ELMOD3	0.0194353164540437	-0.369176999723707	0.065	0.147	1	PEC
TRABD2B	0.0195833569580933	-0.335649897530559	0.545	0.72	1	PEC
AC024901.1	0.0196305673967512	-0.386775242255384	0.052	0.12	1	PEC
CTGF	0.0197884604457593	-0.4562187273504	0.195	0.379	1	PEC
ALG13	0.0198089466156625	-0.305696268196461	0.221	0.361	1	PEC
TRIM23	0.0198141510797232	-0.316264895884996	0.039	0.127	1	PEC
PLAG1	0.0198219490751994	-0.306210930653889	0.052	0.13	1	PEC
WNT2B	0.0200373602345118	-0.31942190756055	0.039	0.105	1	PEC
UST	0.0202594739569338	-0.342203832067044	0.052	0.128	1	PEC
ASS1	0.0203813537889597	-0.360086725494765	0.182	0.327	1	PEC
RPL13	0.0205044402901472	-0.3301362508675	0.26	0.428	1	PEC
C9orf72	0.0206564210791139	-0.263094181022806	0.065	0.149	1	PEC
SUB1	0.0206787801186806	-0.332328508409971	0.117	0.2	1	PEC
C19orf12	0.0207010787712929	0.786228802656905	0.156	0.133	1	PEC
GLO1	0.0207290695537426	-0.324895389807557	0.039	0.12	1	PEC
LURAP1L	0.0207364599884982	0.456360677860084	0.117	0.058	1	PEC
WDR5	0.0208422126449966	0.521876048427186	0.13	0.089	1	PEC
Z93930.2	0.0208692368423539	-0.290158853067021	0.065	0.187	1	PEC
NSUN3	0.0208851713098778	-0.352352248302186	0.065	0.15	1	PEC
ERG	0.0209442070488915	-0.363477621887381	0.026	0.101	1	PEC
B4GALT5	0.0210138663177824	-0.318915531311083	0.247	0.401	1	PEC
PPP1R13B	0.0211303984559729	-0.251914351431097	0.286	0.449	1	PEC
BMPR1A	0.0212583288198534	-0.285034605810734	0.299	0.468	1	PEC
VDAC1	0.0213444007598639	0.492391657730488	0.208	0.147	1	PEC
EPN2	0.0214780206438097	-0.32116447278501	0.377	0.498	1	PEC
NAPEPLD	0.0215522923615458	-0.311103799681902	0.078	0.196	1	PEC
DNAH6	0.0216614691619156	-0.270283012643518	0.169	0.298	1	PEC
FRK	0.0218008537782984	-0.346492689391416	0.182	0.305	1	PEC
SH3GL1	0.0218314358187912	-0.395161778525042	0.065	0.151	1	PEC
AC113383.1	0.0218825485933577	-0.47530849555171	0.13	0.203	1	PEC
RAP1GDS1	0.0219456581522551	-0.293305757683163	0.208	0.357	1	PEC
MECOM	0.0219729598629608	0.508775738418842	0.442	0.434	1	PEC
GRIN2A	0.0219799111610667	-0.580193620822216	0.078	0.135	1	PEC
AC074386.1	0.0219907129618868	-0.400995562127601	0.052	0.151	1	PEC
CAPZA2	0.0220722167343455	-0.326908181128977	0.234	0.357	1	PEC
HDLBP	0.0221483311531754	-0.306221622654924	0.208	0.348	1	PEC
LASP1	0.0221828164523778	-0.280137738346248	0.078	0.198	1	PEC
LIPC	0.0222161722532545	-0.447634276336115	0.13	0.273	1	PEC
ZNF236	0.0222941114614014	-0.274951742594706	0.104	0.23	1	PEC
EPB41L3	0.0223068180336037	-0.286692263570016	0.13	0.259	1	PEC
MTRNR2L8	0.0223281037649453	1.53553765512216	0.169	0.117	1	PEC
PIBF1	0.022350434196607	-0.263639377496834	0.338	0.527	1	PEC
SGPP1	0.0223606202258546	-0.323060078584283	0.13	0.273	1	PEC
GPATCH2L	0.0223843011008281	-0.25858024016973	0.26	0.379	1	PEC
LEPR	0.0224415393070854	-0.351641613031221	0.169	0.293	1	PEC
DNAJA3	0.02266134750981	-0.258619367764309	0.039	0.103	1	PEC
CMTR1	0.0227695307670981	-0.320238359384111	0.039	0.116	1	PEC
SEC22B	0.0227704541068957	-0.308603289104441	0.078	0.179	1	PEC
LPCAT2	0.0229232060867948	-0.369868619629933	0.091	0.214	1	PEC
PRMT7	0.0229737939897984	-0.288101979584337	0.052	0.142	1	PEC
ATG2B	0.0230325726301532	-0.271338043120849	0.156	0.284	1	PEC
FP671120.1	0.0230397567460095	0.571543378379739	0.416	0.431	1	PEC
SGPP2	0.023131081696358	-0.26556887895266	0.169	0.322	1	PEC
SNX1	0.0231675079711358	-0.299992436928422	0.182	0.321	1	PEC
RPGRIP1L	0.0232774543792381	-0.344336841632232	0.091	0.16	1	PEC
NPR1	0.0234360053537337	-0.291907017091201	0.195	0.334	1	PEC
C15orf41	0.0234707071393349	-0.389427254709634	0.104	0.195	1	PEC
SPG21	0.0235602427299848	0.589917768979997	0.156	0.124	1	PEC
EPHA2	0.0236345746521856	-0.338700973271715	0.052	0.126	1	PEC
ANXA3	0.0236663563438717	-0.406972618804536	0.13	0.225	1	PEC
AMOTL1	0.0236808795933448	-0.262819000807021	0.13	0.242	1	PEC
REV3L	0.023703640320711	-0.288109073966706	0.299	0.447	1	PEC
ZNF350-AS1	0.0237099391940071	-0.273440509768092	0.052	0.145	1	PEC
TLE4	0.0237350355408412	-0.283368632042803	0.299	0.447	1	PEC
DNHD1	0.023772456336071	-0.282935142817293	0.039	0.119	1	PEC
ISPD	0.0237959669414691	-0.369746537216972	0.026	0.115	1	PEC
MAFF	0.0240602864463958	0.450646447705986	0.104	0.05	1	PEC
LIX1	0.024078117257398	-0.293081279984894	0.026	0.104	1	PEC
SCAMP1	0.0241323857857395	-0.314244458921231	0.13	0.242	1	PEC
WBP2NL	0.0241485402093752	-0.266879566521071	0.078	0.185	1	PEC
RAB7A	0.0241949042000437	-0.281092221272115	0.299	0.474	1	PEC
SSPN	0.0243168015645171	-0.282755201075764	0.039	0.127	1	PEC
OLA1	0.0243199132139087	-0.303714081629651	0.299	0.433	1	PEC
RBAK-RBAKDN	0.0244137066601728	-0.435705513692439	0.052	0.143	1	PEC
TNNT2	0.0244992084137209	-0.270691708230764	0.117	0.254	1	PEC
AMFR	0.0246118252498662	-0.433582641161393	0.169	0.27	1	PEC
SERF2	0.0246707761174931	0.606735758806268	0.234	0.217	1	PEC
FLG-AS1	0.0246951015555748	-0.265395208128427	0.182	0.327	1	PEC
NDUFB2	0.0247383227788469	-0.302243452622595	0.052	0.139	1	PEC
SELENOP	0.0248331675097601	-0.345500089914237	0.052	0.138	1	PEC
LINC00882	0.0249880872626264	-0.365353238321813	0.065	0.17	1	PEC
MTHFR	0.025049249030121	-0.382054053851181	0.078	0.145	1	PEC
KLHL20	0.0250978138035236	-0.376505436530032	0.104	0.223	1	PEC
GPR107	0.0251194520598558	-0.251160056869694	0.169	0.289	1	PEC
HOXB3	0.0251485818859951	-0.390804385228088	0.078	0.182	1	PEC
TNFRSF21	0.0252501489872105	0.534044035867782	0.234	0.154	1	PEC
PRKG1	0.0253333213622121	-0.368162720010665	0.299	0.479	1	PEC
RPL7A	0.0253521511106733	0.527258675568216	0.208	0.154	1	PEC
SEC22C	0.0255660145968905	-0.257659044080953	0.039	0.112	1	PEC
ACSL4	0.0255852976860578	-0.278440880406856	0.273	0.413	1	PEC
SNAPC3	0.0256065409519026	-0.282883987980394	0.091	0.206	1	PEC
SPAAR	0.0256257538612485	-0.312106344657633	0.039	0.114	1	PEC
STK38L	0.025653913264325	-0.316224939018121	0.065	0.148	1	PEC
KCTD16	0.0256985137963816	0.6644124971416	0.221	0.159	1	PEC
ZC3HAV1	0.0257321061840053	-0.285692501028504	0.065	0.172	1	PEC
TMEM87B	0.0257664605156176	-0.34275766134235	0.117	0.212	1	PEC
FSTL1	0.0260003707414966	-0.346142952629031	0.156	0.265	1	PEC
RYR3	0.0265053589523596	-0.361502421715052	0.091	0.193	1	PEC
SNW1	0.0266637062492729	-0.251672590835881	0.065	0.149	1	PEC
PLCH1	0.0267165482401124	-0.354230459324249	0.13	0.226	1	PEC
ACSM2A	0.0269187402280874	-0.30470768749411	0.221	0.39	1	PEC
KIAA0895	0.0269525617365102	-0.290741592267138	0.091	0.16	1	PEC
MFSD14A	0.0270101011669867	0.302100322614513	0.208	0.111	1	PEC
FBXO31	0.027131071576689	-0.262554829602136	0.052	0.109	1	PEC
KMO	0.0275932615609718	-0.292265134420868	0.026	0.124	1	PEC
ACSF3	0.0276202653898617	0.562745400568675	0.13	0.103	1	PEC
C5	0.0278876955299118	-0.269405966771061	0.039	0.111	1	PEC
TMEM132D	0.0279226280695464	-0.407398181092769	0.039	0.131	1	PEC
MED17	0.02793707388546	0.251746135783953	0.169	0.08	1	PEC
VPS9D1	0.0279731034814038	-0.269276254523352	0.039	0.116	1	PEC
ABLIM2	0.0281292617318346	-0.27743939796325	0.143	0.294	1	PEC
SYK	0.0282106597187273	-0.395645558948221	0.156	0.268	1	PEC
RNF150	0.028255791679851	-0.392417928696263	0.195	0.333	1	PEC
NOS1AP	0.0283175008623358	-0.352370265372514	0.117	0.248	1	PEC
METTL2B	0.0283306396792098	-0.264418664562057	0.065	0.155	1	PEC
HCG17	0.028656536879796	-0.292978016315868	0.26	0.375	1	PEC
LUZP1	0.0287499741140382	-0.251102791410432	0.195	0.332	1	PEC
DAZAP2	0.0287572250783429	-0.353060032552228	0.052	0.117	1	PEC
TNS2	0.0287622948847455	-0.306282765096141	0.052	0.157	1	PEC
ELOVL6	0.0288834505277103	-0.280461359553537	0.078	0.175	1	PEC
GTF2E2	0.0289936729255091	-0.33315953276033	0.156	0.272	1	PEC
THBS1	0.0290747939473144	-0.389511967516134	0.208	0.354	1	PEC
NUP50-DT	0.0291632303404458	-0.287766357088706	0.078	0.178	1	PEC
FBN2	0.0291646849216606	-0.436269575708646	0.052	0.123	1	PEC
WASHC1	0.0293758861759572	-0.347745073274873	0.104	0.25	1	PEC
SLC44A3	0.0295463369064011	-0.316988933478655	0.169	0.303	1	PEC
SLC12A7	0.0295899174790058	-0.282013056587388	0.065	0.146	1	PEC
ATE1	0.0296488870314366	-0.311820226012693	0.273	0.412	1	PEC
NDUFS4	0.0296625355695279	-0.283967706335525	0.182	0.288	1	PEC
FAM20C	0.029857912343797	-0.37967399889968	0.091	0.141	1	PEC
EPM2AIP1	0.0300761072035105	-0.266268892957202	0.091	0.19	1	PEC
HSPA9	0.0302715841098759	-0.315271854275116	0.104	0.189	1	PEC
IFI16	0.030301853752071	-0.257409603162337	0.104	0.222	1	PEC
ZNF124	0.0303083825501823	-0.37470236260477	0.13	0.235	1	PEC
SUDS3	0.0305377868487076	-0.291602393419716	0.078	0.159	1	PEC
POLR3B	0.0305584653696373	-0.266747112991862	0.052	0.119	1	PEC
LIMK2	0.0305869954717515	-0.291285234673391	0.221	0.386	1	PEC
CYLD	0.0306392049534459	-0.276515494015107	0.117	0.233	1	PEC
DGUOK	0.030720021359807	-0.309044947824354	0.052	0.118	1	PEC
RBBP8	0.0308456682422132	-0.281597634883389	0.429	0.521	1	PEC
PRPF39	0.0309119811585001	-0.271796587896473	0.091	0.186	1	PEC
SEC61A1	0.0309304610514516	0.46680353038872	0.169	0.106	1	PEC
MICU3	0.0310171909018222	-0.262817600063729	0.208	0.32	1	PEC
RNF146	0.0310275174505161	-0.256824537904499	0.052	0.144	1	PEC
MYRIP	0.0310283631541458	-0.529433506510415	0.273	0.403	1	PEC
RPL13A	0.0311172111333525	-0.377694716724273	0.208	0.315	1	PEC
AL357153.2	0.0311558174319671	-0.28126236349419	0.078	0.173	1	PEC
FAM189A2	0.0312107569300604	-0.409480859921532	0.091	0.173	1	PEC
ZC3H3	0.0313634152063854	-0.271962993200491	0.052	0.124	1	PEC
RCHY1	0.0316464191234588	-0.302205395768822	0.078	0.172	1	PEC
DNAJC11	0.0316538023965944	-0.262259597030301	0.208	0.358	1	PEC
RXRA	0.0317709901953823	-0.291885553647225	0.039	0.125	1	PEC
WDR25	0.0320201327247731	-0.315704797559028	0.052	0.121	1	PEC
ARHGAP28	0.0320619261825231	-0.256262179934878	0.13	0.238	1	PEC
AC046134.2	0.0324461465625268	-0.271556761189551	0.091	0.148	1	PEC
PRIM2	0.0327379902523545	-0.355586991224649	0.169	0.288	1	PEC
CWC15	0.0328321260042624	0.504222191253744	0.104	0.067	1	PEC
SLC7A6	0.0329067322793909	-0.292371804443132	0.104	0.213	1	PEC
MRAS	0.033046314874441	-0.300848974401564	0.117	0.199	1	PEC
NDUFS1	0.0330692986823342	-0.318166670373341	0.221	0.331	1	PEC
DOCK8	0.0330747450212859	0.591620889885427	0.13	0.104	1	PEC
EIF4A1	0.0331709738176407	0.527277312340837	0.208	0.138	1	PEC
TEFM	0.0334071174068293	-0.252317160302506	0.052	0.124	1	PEC
CHCHD6	0.0337601522202907	-0.343729534719997	0.091	0.167	1	PEC
NRDE2	0.0338382828992629	-0.311052033304543	0.091	0.166	1	PEC
RAI14	0.033880528324182	-0.30179579558565	0.519	0.65	1	PEC
CD63	0.0338875220126589	-0.347299612175227	0.091	0.188	1	PEC
CCDC149	0.0339281730495003	-0.274704438059331	0.039	0.127	1	PEC
GUCY1A1	0.0341262793442116	-0.326438126409492	0.143	0.252	1	PEC
ITGA9	0.0342404147714255	-0.420418751776022	0.104	0.186	1	PEC
WDR75	0.0343062741586837	-0.260615743308576	0.052	0.128	1	PEC
POLR1C	0.0343822427385675	-0.329302163748167	0.052	0.11	1	PEC
MVB12B	0.0345523227097553	-0.262749872612094	0.065	0.169	1	PEC
BAZ2A	0.0346249870297355	-0.336470174819811	0.13	0.232	1	PEC
GLMN	0.0348013601015196	-0.307936446238436	0.104	0.182	1	PEC
CPNE8	0.034961975065094	-0.257003123143651	0.273	0.409	1	PEC
NCK2	0.0350882617228105	-0.309777666676576	0.182	0.316	1	PEC
NUDC	0.0352936651866496	-0.288983463469889	0.065	0.135	1	PEC
CRIP2	0.035328286172356	-0.271993409661396	0.052	0.13	1	PEC
OPA1	0.0353608962985357	-0.271893571737958	0.208	0.344	1	PEC
SELENOF	0.0354361275729425	-0.257403281473204	0.117	0.228	1	PEC
TRAPPC11	0.0356436320193638	-0.339488877835339	0.104	0.188	1	PEC
HS6ST1	0.0357277819958409	-0.267328208329717	0.065	0.182	1	PEC
DIS3L	0.0359621766645851	-0.250035138992782	0.039	0.107	1	PEC
INO80D	0.0363308190016783	-0.270873795561352	0.234	0.363	1	PEC
AC025159.1	0.0366628441461197	-0.397466241373935	0.065	0.149	1	PEC
COLEC10	0.0373290125642828	-0.321669863382688	0.065	0.155	1	PEC
AQP2	0.0373727541191173	0.861117876987563	0.117	0.07	1	PEC
ZNF141	0.0376199491798704	-0.294983538332814	0.104	0.206	1	PEC
SP1	0.0376781932526587	-0.323371712834782	0.104	0.206	1	PEC
CCNL2	0.0377174718848983	0.608629886491544	0.403	0.409	1	PEC
FRA10AC1	0.0377195021668616	0.534320656322508	0.234	0.202	1	PEC
NR2F1-AS1	0.0378801084664641	-0.255716181228065	0.052	0.142	1	PEC
AC106869.1	0.0381465941524212	-0.313583401352662	0.039	0.109	1	PEC
ELL2	0.0381602738957258	-0.427264142888571	0.234	0.309	1	PEC
MEF2C-AS1	0.0381718582190812	-0.389678060535121	0.065	0.151	1	PEC
CFAP69	0.0382378492352896	-0.270599537581017	0.247	0.337	1	PEC
GALNT2	0.0383681795676571	-0.304417216241517	0.208	0.339	1	PEC
AC104596.1	0.0385842153950082	-0.4295612384653	0.078	0.147	1	PEC
COL4A6	0.038662849111293	-0.439790534468429	0.13	0.24	1	PEC
KHDC4	0.0387699937387418	-0.307788917912039	0.13	0.217	1	PEC
EHD1	0.0388675000889371	0.377025610804375	0.143	0.087	1	PEC
ARHGDIA	0.0389922792033345	0.414986089484536	0.143	0.098	1	PEC
CACNA1C	0.0389939396836844	0.772833919076929	0.156	0.123	1	PEC
KHSRP	0.0391695580503181	-0.288143933156804	0.052	0.115	1	PEC
PHYKPL	0.0392039958186995	-0.284127447885987	0.247	0.358	1	PEC
FGFR1OP	0.0398153360762889	-0.288193690577851	0.182	0.296	1	PEC
ZNF253	0.0399219904746716	-0.286752207031421	0.039	0.112	1	PEC
ZNF26	0.039983439660737	-0.320767871781389	0.104	0.174	1	PEC
TINAGL1	0.0400444425858736	-0.330040620244993	0.065	0.145	1	PEC
SERINC3	0.0400487573113629	-0.255422944182736	0.078	0.174	1	PEC
DTWD2	0.0400735013962537	-0.314870569241447	0.078	0.168	1	PEC
AL627171.2	0.0403537580383378	-0.342407931173592	0.065	0.122	1	PEC
PXN	0.0403640978881408	-0.271184188930765	0.065	0.144	1	PEC
OSBPL1A	0.0407263125517234	-0.456147114633421	0.195	0.27	1	PEC
ERCC3	0.0407834927419735	-0.307309871295764	0.065	0.127	1	PEC
ALDH1L1	0.0410233756483656	0.678081352485806	0.117	0.083	1	PEC
FLOT1	0.0410495947603131	-0.281692141659293	0.104	0.214	1	PEC
CASP8AP2	0.0411607518486507	-0.300603218377418	0.078	0.186	1	PEC
CCND2	0.0414363981880427	-0.265252745607209	0.104	0.207	1	PEC
FAM114A1	0.0414619748984328	-0.340721929164442	0.104	0.179	1	PEC
RPL27A	0.0416728289136115	-0.25518712711293	0.065	0.174	1	PEC
PITRM1	0.0418127721985443	-0.277989856107129	0.065	0.132	1	PEC
POLR3E	0.0419902714101849	0.461665748588113	0.156	0.113	1	PEC
ADHFE1	0.0423349135366582	0.610810260131406	0.156	0.144	1	PEC
TM2D1	0.0425077585071952	-0.364793618263955	0.182	0.281	1	PEC
GPR155	0.0425291165654736	-0.263351031532569	0.039	0.116	1	PEC
WDR19	0.0426045662828893	-0.309385097370377	0.156	0.241	1	PEC
RAI1	0.0426990054965511	-0.385107220652294	0.208	0.326	1	PEC
SMARCA4	0.0428317434476612	0.661849998148884	0.364	0.356	1	PEC
YLPM1	0.0428992070763786	-0.252279666992196	0.247	0.36	1	PEC
PINK1	0.0431113307703864	0.352947735584821	0.104	0.067	1	PEC
PSMD12	0.0432707693566921	-0.264107687084074	0.091	0.161	1	PEC
HDX	0.0432838695818937	-0.330563411781597	0.065	0.139	1	PEC
SPSB1	0.0435243162898867	-0.288603231907654	0.221	0.354	1	PEC
AL050403.2	0.0437007715726601	-0.253874906212158	0.039	0.109	1	PEC
RBCK1	0.0439658023630248	0.542705031347713	0.156	0.121	1	PEC
MDN1	0.0444035501783583	0.611737630658822	0.273	0.266	1	PEC
TBL1XR1	0.0444267860083993	-0.250500913457972	0.506	0.681	1	PEC
CNST	0.044434112720855	-0.330479466300201	0.117	0.224	1	PEC
DAP	0.0445407621348664	-0.275480601653773	0.182	0.297	1	PEC
NAV3	0.0452535236010039	-0.326056269054684	0.13	0.254	1	PEC
SCOC	0.0456051223189297	-0.259323994435505	0.039	0.104	1	PEC
ENO1	0.0457268683458547	0.656878798935408	0.325	0.314	1	PEC
ENSA	0.045776058848468	-0.264646707053901	0.338	0.486	1	PEC
YPEL5	0.0458565329071258	-0.269310494065688	0.052	0.125	1	PEC
MIRLET7BHG	0.0460190000123963	-0.255345732327632	0.26	0.389	1	PEC
ATP11A	0.046484324465519	-0.264906021975046	0.286	0.44	1	PEC
HS2ST1	0.0464972034777257	0.485812971799948	0.26	0.215	1	PEC
OCA2	0.0465249463740017	-0.258424300246752	0.091	0.217	1	PEC
MRPS21	0.0467153884334962	0.388485199210391	0.143	0.12	1	PEC
AC053527.1	0.046805930180997	-0.468715080534882	0.091	0.183	1	PEC
ATP8B1	0.0469231074431308	0.607095449582294	0.208	0.194	1	PEC
LBH	0.0477432772075165	-0.318300917117722	0.065	0.161	1	PEC
DHFR	0.0477924459097581	1.2430405054091	0.312	0.295	1	PEC
ATXN7	0.0478749008498905	-0.278804183664762	0.156	0.207	1	PEC
ZMIZ1	0.0480424809113646	-0.27914073991298	0.377	0.51	1	PEC
SLC6A6	0.0482051540318854	-0.293542345604354	0.169	0.311	1	PEC
NR2C1	0.0484950038101824	-0.34121903931127	0.182	0.267	1	PEC
PDLIM3	0.0487012094252395	-0.311422882753644	0.169	0.262	1	PEC
EGFR	0.0487773701812501	-0.321556493492408	0.494	0.608	1	PEC
RNF152	0.0488584895020065	0.543616992360362	0.182	0.148	1	PEC
ADNP2	0.0488680948008324	-0.250493166349004	0.078	0.166	1	PEC
METTL9	0.0488868431049083	-0.302634997375267	0.13	0.217	1	PEC
BMP1	0.0489262114138038	-0.266814880013194	0.117	0.21	1	PEC
SMYD4	0.0490275257477462	0.675439336867577	0.104	0.089	1	PEC
ADCY2	0.0490648980522536	-0.289212602771023	0.039	0.101	1	PEC
ARL17B	0.0490657022607146	-0.333059920063075	0.065	0.142	1	PEC
PITPNB	0.0491516185313482	-0.349696477177936	0.325	0.412	1	PEC
CASP4	0.0493731147762656	-0.25533618692281	0.052	0.117	1	PEC
CLIC5	0.0496521896134709	-0.307324959353408	0.221	0.398	1	PEC
NRCAM	0.0501438144466584	-0.405335385117894	0.052	0.113	1	PEC
CCPG1	0.0503171037528209	-0.255873930182752	0.169	0.297	1	PEC
CLMN	0.0508345089043139	-0.289738750045781	0.364	0.483	1	PEC
KIAA0100	0.0509115847754184	-0.283432750646892	0.065	0.138	1	PEC
MAATS1	0.0509624157014232	-0.309395116315349	0.156	0.237	1	PEC
LINC00871	0.0512732578126161	-0.254479947772756	0.039	0.118	1	PEC
RAB31	0.0513056820651679	-0.370290776556335	0.117	0.178	1	PEC
LAMA4	0.0513448680000218	-0.356011772987722	0.13	0.204	1	PEC
RUSC2	0.0513493898847864	-0.341348939723935	0.325	0.416	1	PEC
FSIP1	0.0513572100674488	-0.291909147549592	0.065	0.151	1	PEC
FAM189A1	0.0514806265434716	0.399428587355942	0.519	0.699	1	PEC
LIPE-AS1	0.0515238663328299	-0.266636201243454	0.065	0.153	1	PEC
LATS2	0.0516205824962805	-0.286848841422277	0.247	0.355	1	PEC
PGRMC1	0.0520836466324895	-0.282615873889281	0.039	0.107	1	PEC
PLEKHA4	0.0520876424800003	-0.285434982252936	0.052	0.107	1	PEC
CTSA	0.0526577831259378	0.398039620652707	0.104	0.076	1	PEC
OXNAD1	0.0526836196430141	-0.312788939055413	0.13	0.209	1	PEC
MPHOSPH9	0.0527890673232851	-0.267466286090955	0.13	0.225	1	PEC
PIEZO1	0.0531148535258932	-0.272881097686706	0.078	0.181	1	PEC
OSGEP	0.0531822031133859	0.345780793410908	0.143	0.099	1	PEC
TLK1	0.0533590993428787	-0.293295591072696	0.416	0.502	1	PEC
FAM117B	0.0533746172218867	-0.287974810414715	0.156	0.266	1	PEC
MTMR1	0.0534168432627246	-0.275715266944328	0.117	0.186	1	PEC
KCNC3	0.053535817398206	-0.412852274227287	0.13	0.215	1	PEC
FAM228B	0.053542961155382	-0.287556318467798	0.156	0.257	1	PEC
EMC2	0.0535630467168697	0.394200218554043	0.273	0.217	1	PEC
CNOT6	0.0537489750565058	-0.3107651534983	0.156	0.224	1	PEC
SLIT2	0.0543673709874686	-0.33880466516242	0.156	0.275	1	PEC
IL34	0.054392229742585	-0.350055672900558	0.078	0.146	1	PEC
TLL2	0.0544568672204996	-0.343892899298377	0.052	0.107	1	PEC
GDAP1	0.0553909242289543	-0.341618879864312	0.117	0.185	1	PEC
LINC00886	0.0553967607200563	-0.267842342362211	0.065	0.139	1	PEC
AC017101.1	0.0554315019400809	0.370476822820963	0.143	0.102	1	PEC
PCCB	0.0554351658513641	-0.270117749864035	0.052	0.108	1	PEC
METTL16	0.0555225160817131	-0.271457149068539	0.117	0.238	1	PEC
RNF11	0.0559330424916613	0.55852561217087	0.221	0.193	1	PEC
AL121761.1	0.0559452925657635	-0.307125288134369	0.039	0.124	1	PEC
KL	0.0561462746468888	-0.303114579749661	0.091	0.168	1	PEC
SLC5A12	0.0567048376625886	-0.361893181126071	0.104	0.192	1	PEC
LINC01781	0.0567592199912672	-0.479689042705463	0.247	0.368	1	PEC
AP002495.2	0.0568114994893127	-0.327079583436855	0.065	0.149	1	PEC
GNGT1	0.0573435309628549	0.633654285302814	0.273	0.233	1	PEC
HM13	0.0584101255527439	-0.310293170556172	0.156	0.257	1	PEC
TRPV4	0.0585291385862498	0.41728346389458	0.13	0.086	1	PEC
SIAH1	0.0590517617497456	0.534817904985925	0.169	0.143	1	PEC
ARHGAP17	0.0590935823311857	0.608041117563823	0.312	0.286	1	PEC
ATP6AP1L	0.0595658513713253	-0.280576446349484	0.065	0.152	1	PEC
OSBP2	0.0597798195877519	-0.289385557560517	0.052	0.125	1	PEC
CTSC	0.0605697862948509	-0.290792428594077	0.234	0.369	1	PEC
MIR99AHG	0.0606862579347236	0.551374616972608	0.545	0.517	1	PEC
TNFAIP2	0.0613838322089545	-0.270114272972662	0.065	0.167	1	PEC
TTC33	0.0618047605541983	-0.282801596164789	0.078	0.151	1	PEC
FAM120C	0.0618314690286521	-0.268381779036137	0.078	0.136	1	PEC
SCAP	0.0623327131287569	-0.294581959317966	0.078	0.159	1	PEC
ROBO1	0.0630717656215511	-0.317259299720802	0.325	0.47	1	PEC
HMGCR	0.0634086532512149	-0.321592254568254	0.078	0.148	1	PEC
SOX4	0.0636092187607867	0.413664373435615	0.247	0.227	1	PEC
CDKL3	0.0638285516677737	-0.263250972565874	0.065	0.149	1	PEC
SEMA5B	0.0639018446738999	-0.281793513412681	0.065	0.16	1	PEC
ACSS2	0.0642441079622746	-0.270754853958305	0.156	0.262	1	PEC
SLC38A6	0.0643891111631606	-0.256925525051665	0.13	0.216	1	PEC
NUDT5	0.0651240175185033	-0.272244438110216	0.078	0.135	1	PEC
PRTG	0.0661594885247027	0.413896112262571	0.13	0.104	1	PEC
AC073569.2	0.0666852678967519	-0.379718688985614	0.169	0.262	1	PEC
ELMSAN1	0.067074746796164	-0.26964122348281	0.091	0.184	1	PEC
TTLL11	0.0671279630660485	-0.280258508388527	0.091	0.155	1	PEC
EHHADH	0.0673403345229251	-0.315909700290025	0.104	0.168	1	PEC
DOC2B	0.0675218084512531	-0.282469069884099	0.052	0.158	1	PEC
RSPRY1	0.0676794332709706	-0.275138863883576	0.182	0.274	1	PEC
TRIQK	0.0688753504528614	-0.286591520927943	0.078	0.165	1	PEC
RRP15	0.0688925838395667	0.359505216308782	0.143	0.09	1	PEC
GLIS3	0.068965701934406	0.298566050863848	0.701	0.877	1	PEC
SGIP1	0.0690932721943738	-0.296292565821385	0.286	0.411	1	PEC
SYT2	0.0695483015453443	-0.303725295471263	0.039	0.108	1	PEC
PROSER2	0.0699878373495283	0.417265187706945	0.195	0.134	1	PEC
ZFYVE27	0.0702562616101671	0.296069775444581	0.143	0.105	1	PEC
FLRT3	0.0702834819218178	-0.252003424046037	0.078	0.148	1	PEC
DNAJC10	0.0709069023005953	-0.252256185573569	0.156	0.256	1	PEC
COL7A1	0.0717102599378084	0.646129383138658	0.104	0.108	1	PEC
PRICKLE1	0.0721462431624966	-0.384662435375054	0.234	0.35	1	PEC
MTBP	0.0721871874216616	0.331931191383334	0.104	0.063	1	PEC
RAB30-AS1	0.0730103300973608	-0.360925870937066	0.104	0.208	1	PEC
RPL7	0.0739662909632703	-0.28335269557662	0.143	0.23	1	PEC
CALB1	0.074132720931617	0.531638305517746	0.117	0.09	1	PEC
AC027097.2	0.0741530275969841	-0.33863415402127	0.091	0.184	1	PEC
COL5A1	0.0741826738267705	0.307021289468592	0.117	0.074	1	PEC
KCNK1	0.0744063662868304	-0.296107879959283	0.091	0.13	1	PEC
GOPC	0.0747157461911443	-0.256507144515435	0.143	0.222	1	PEC
CHFR	0.0748622741614012	-0.310113441365168	0.13	0.233	1	PEC
RBM45	0.0750499302875951	0.342425715780452	0.13	0.092	1	PEC
FOXP2	0.0754310827725357	0.575294754534333	0.377	0.289	1	PEC
METAP2	0.076446548081963	-0.281234047013962	0.104	0.195	1	PEC
XIAP	0.0765153599887041	-0.295879080774276	0.234	0.322	1	PEC
KCNIP1	0.0765542592197289	-0.325051615136148	0.052	0.144	1	PEC
ARSJ	0.0766691096941811	-0.329566722513196	0.143	0.21	1	PEC
FLRT2	0.0768711529101946	-0.34147605356317	0.065	0.145	1	PEC
WDTC1	0.0774149642957084	0.572368618268726	0.195	0.176	1	PEC
FAM160A2	0.0775520505748281	0.49377057385716	0.156	0.13	1	PEC
GAPDH	0.0782519352031023	0.548598162884949	0.182	0.161	1	PEC
AC078881.1	0.0786438819348004	-0.313495185837523	0.104	0.171	1	PEC
GABPB2	0.0787648022571214	0.582977235348298	0.312	0.306	1	PEC
RPL8	0.0792205731961901	-0.335552643282376	0.143	0.246	1	PEC
CAMSAP2	0.0793067673502327	0.44189090978445	0.494	0.459	1	PEC
TMEM41B	0.0795712080841065	0.603304814981258	0.221	0.215	1	PEC
WDR43	0.0806562772842161	-0.297655477860468	0.195	0.271	1	PEC
IQCH-AS1	0.0807815764714395	-0.264274547222456	0.052	0.112	1	PEC
CAVIN1	0.0807982673934478	-0.270183025743273	0.091	0.164	1	PEC
ANXA5	0.0808294973691998	-0.251745512924859	0.169	0.275	1	PEC
NOX4	0.0815075470446315	-0.463315407414258	0.299	0.403	1	PEC
DLGAP4-AS1	0.0817507682520422	-0.281386725666961	0.039	0.101	1	PEC
GALNT10	0.082060936816522	-0.366116976983529	0.338	0.437	1	PEC
STMP1	0.0825981525460434	0.384890755804543	0.195	0.158	1	PEC
ANKRD18A	0.0831063103763465	-0.326744787131036	0.091	0.134	1	PEC
AC007319.1	0.0832834339640272	-0.551185808375871	0.182	0.276	1	PEC
EIF2S2	0.0841242720671611	0.389591988955167	0.156	0.119	1	PEC
TEC	0.0865568764446369	0.535661545753808	0.247	0.21	1	PEC
LAPTM4A	0.0873800898561686	-0.369008627005684	0.156	0.236	1	PEC
LONRF3	0.0876870100020422	0.308870458328081	0.169	0.098	1	PEC
SETX	0.0877549127976375	0.70538003652164	0.532	0.538	1	PEC
TRIM13	0.0878062302627552	-0.269965020926188	0.078	0.134	1	PEC
SLC12A3	0.0882813385815881	0.604999014432176	0.13	0.106	1	PEC
PTGES3	0.0883166650331521	-0.286563271685033	0.286	0.388	1	PEC
NEK10	0.0886972991206528	0.384594424425667	0.208	0.154	1	PEC
ENOX1	0.0888372670847952	0.563066441624776	0.143	0.111	1	PEC
FILIP1L	0.0893741635906588	-0.348664132535614	0.117	0.188	1	PEC
PLPP3	0.089832906811715	-0.272887356353498	0.169	0.264	1	PEC
CYTH1	0.0903115925742722	-0.275834088990826	0.169	0.272	1	PEC
WBP1L	0.090400991140124	0.5424250452404	0.364	0.346	1	PEC
HADHB	0.0910004998392449	0.492559677342523	0.234	0.224	1	PEC
SLC12A1	0.0911551727476143	0.367471998856563	0.286	0.213	1	PEC
SLC26A3	0.0916737650517779	0.856047765731035	0.182	0.193	1	PEC
AC098829.1	0.0920033336982903	0.360778432133782	0.221	0.166	1	PEC
UTP4	0.0925553206573001	0.305027480148036	0.156	0.094	1	PEC
NDUFS5	0.092562822408113	0.346315718966915	0.117	0.09	1	PEC
SDAD1	0.0927685978395433	0.451623754238779	0.195	0.153	1	PEC
SLC17A1	0.09304419710475	0.633522725667147	0.234	0.253	1	PEC
COX7B	0.0930628960247844	0.408267214548259	0.104	0.081	1	PEC
RORA-AS1	0.0935184935913317	0.467991348743703	0.156	0.118	1	PEC
ACSF2	0.0938192898933379	-0.312722120463663	0.117	0.21	1	PEC
OPA3	0.0941613251416267	0.490294900486473	0.156	0.132	1	PEC
HAT1	0.0945452352561041	-0.266319159461179	0.078	0.133	1	PEC
DHX29	0.0952737789240762	-0.269062315807464	0.13	0.186	1	PEC
SLC7A2	0.0955961308646858	-0.280460686886287	0.052	0.119	1	PEC
RHOA	0.0958377469644746	-0.29604133603691	0.195	0.288	1	PEC
TET3	0.0963702626779371	0.427277794776137	0.208	0.181	1	PEC
MME	0.0964292689885341	-0.253317488385125	0.065	0.125	1	PEC
DPH6-DT	0.0965936090850735	-0.378146784211155	0.169	0.252	1	PEC
STXBP6	0.0977429833469394	-0.336558024100153	0.065	0.129	1	PEC
UMAD1	0.0981209979269053	-0.269583936330498	0.351	0.466	1	PEC
ALPK1	0.0984082978127931	-0.264949684831848	0.195	0.308	1	PEC
NDFIP2	0.0990135363214347	-0.265192422020673	0.156	0.237	1	PEC
NIPAL1	0.099176662165381	0.421759125404644	0.13	0.095	1	PEC
KDM2A	0.0994648300690219	0.544123386591987	0.623	0.645	1	PEC
IPO7	0.0996715027328983	0.598550601919116	0.247	0.247	1	PEC
UFL1	0.100099157509368	0.455893869010608	0.195	0.165	1	PEC
XKR4	0.100858440766215	-0.286026910414911	0.234	0.361	1	PEC
TTC38	0.101174848365637	0.396776966163072	0.143	0.096	1	PEC
KRAS	0.101318586213453	0.455911645844503	0.182	0.163	1	PEC
EXOC1	0.101601878060338	0.368864089561203	0.182	0.32	1	PEC
LINC01301	0.101863262684359	-0.250989159766473	0.052	0.112	1	PEC
ARMC4	0.101898461490326	0.273210449090266	0.169	0.106	1	PEC
NALCN	0.102174052029106	-0.274146646480533	0.078	0.16	1	PEC
ARL1	0.102583454870558	0.47430949889272	0.104	0.087	1	PEC
LINC01725	0.102630386389944	-0.282680353322684	0.156	0.257	1	PEC
CLTA	0.102956152146987	-0.268062363490656	0.143	0.247	1	PEC
AC073332.1	0.104453897803065	0.337614781541171	0.13	0.079	1	PEC
TRAP1	0.104850615309753	0.482065083192444	0.143	0.157	1	PEC
CLDN1	0.105145898963363	-0.380444872763408	0.325	0.442	1	PEC
ZNF471	0.105372295088062	0.449763236562093	0.195	0.147	1	PEC
CYTH3	0.106065024030069	-0.312784448681506	0.143	0.214	1	PEC
ADCY8	0.106570650184229	0.648243381153225	0.117	0.076	1	PEC
EXT2	0.10760370849124	-0.259295891964587	0.182	0.25	1	PEC
ITFG2	0.107695148102151	0.454157995142277	0.234	0.192	1	PEC
LPAR1	0.108020295801982	-0.272065114594114	0.104	0.165	1	PEC
ACADVL	0.108159950992803	0.558876895625238	0.234	0.207	1	PEC
LRRN2	0.108225773319332	-0.277883088433805	0.052	0.141	1	PEC
PDE10A	0.108499033980538	-0.280941221612494	0.403	0.511	1	PEC
BCAM	0.108773177438183	-0.263188373047876	0.338	0.465	1	PEC
FGF13	0.109396403701284	0.626097557588766	0.195	0.157	1	PEC
SLC30A7	0.109465940973732	0.566806520019543	0.26	0.243	1	PEC
AP002991.1	0.109936259931658	-0.279438279132679	0.026	0.104	1	PEC
AK4	0.109957486278646	0.427943289328504	0.221	0.171	1	PEC
HERC3	0.110826416070394	-0.264201519858468	0.104	0.16	1	PEC
P4HB	0.110863928743085	0.550694004907766	0.156	0.154	1	PEC
GNPDA2	0.110910642635791	0.367062201508032	0.104	0.081	1	PEC
RASGRF2	0.110945425430535	-0.278559524724803	0.065	0.11	1	PEC
NR1D2	0.111724496746449	-0.258730476313664	0.091	0.158	1	PEC
EEF1D	0.111775420257076	-0.26337594212693	0.13	0.229	1	PEC
CUL2	0.11190672597961	0.425814130245479	0.221	0.202	1	PEC
MYO10	0.112156481134715	0.518587548742286	0.39	0.323	1	PEC
ZC4H2	0.11259290215197	-0.281511770975342	0.104	0.168	1	PEC
TNFSF10	0.113366116001758	-0.257784677505449	0.182	0.308	1	PEC
CADPS2	0.113654044838479	-0.343248415531776	0.338	0.432	1	PEC
Z94721.1	0.113963518879331	0.432073320530386	0.104	0.09	1	PEC
ZNF821	0.11406587268695	-0.250048945880997	0.065	0.101	1	PEC
PAXIP1	0.114741367512281	0.479276296551786	0.143	0.126	1	PEC
MSN	0.115757237324921	0.415676712636733	0.442	0.385	1	PEC
PLCL1	0.116617385707313	-0.263912520091272	0.558	0.683	1	PEC
AC004540.1	0.117392114392097	-0.268576896154974	0.13	0.184	1	PEC
ZNF91	0.118162368108957	0.29265043164174	0.273	0.473	1	PEC
HSPA4	0.118317218845964	0.314086540443628	0.234	0.187	1	PEC
MGRN1	0.118424546456136	-0.269663463350269	0.169	0.222	1	PEC
EIF3K	0.119095984597974	0.477893423198665	0.156	0.134	1	PEC
BCL9L	0.119396785803445	0.398821391537298	0.117	0.086	1	PEC
AGPAT3	0.119688295598893	0.483809033071371	0.312	0.298	1	PEC
PTP4A2	0.120084992322895	0.51970969972755	0.208	0.168	1	PEC
MT-CO2	0.120495640951777	-0.532349338973902	0.299	0.289	1	PEC
CREBL2	0.120884128943639	0.314279256966127	0.13	0.099	1	PEC
PDK4	0.120968598892747	0.566971377441178	0.286	0.214	1	PEC
HACD3	0.122761768761892	0.595397716423359	0.143	0.142	1	PEC
CACNA2D3	0.123276932642421	0.443443516105792	0.208	0.155	1	PEC
CCDC125	0.123409823988125	0.447560312033495	0.156	0.128	1	PEC
CCDC85A	0.124148022654526	-0.283579947003568	0.234	0.354	1	PEC
MTRNR2L12	0.124637691492902	1.13286477718902	0.156	0.139	1	PEC
AC068051.1	0.124735611157185	-0.297149637958495	0.182	0.274	1	PEC
DNAJC9	0.125723279611217	0.333083348172987	0.156	0.124	1	PEC
MB21D2	0.125827227467394	-0.283537715627762	0.208	0.288	1	PEC
UFSP2	0.12591465538776	0.403694580237168	0.117	0.095	1	PEC
CDK9	0.126684135584977	0.265228322564246	0.169	0.108	1	PEC
ETS1	0.127798330660191	0.47636648870546	0.286	0.272	1	PEC
FMNL3	0.127964881143318	-0.265473677720207	0.104	0.142	1	PEC
CHKA	0.12874847926105	0.305009328493982	0.234	0.195	1	PEC
AZI2	0.129073258883561	0.564911665181506	0.156	0.153	1	PEC
RRP1B	0.129780372554784	0.519700613780229	0.117	0.113	1	PEC
SEC24A	0.130028852360228	0.338272396417698	0.195	0.157	1	PEC
SPOCK1	0.1316293986242	-0.261352535796936	0.169	0.25	1	PEC
MDGA2	0.131716748931555	-0.262336948878271	0.065	0.146	1	PEC
LIMCH1	0.13239087147488	0.513186224510095	0.234	0.237	1	PEC
TNRC6C	0.132634795387097	0.704735641622565	0.273	0.279	1	PEC
RHOT2	0.132921077743718	0.486162481935215	0.117	0.116	1	PEC
FPGS	0.133771866447965	0.336844515810744	0.117	0.094	1	PEC
RBX1	0.134151637159976	-0.252594535509897	0.117	0.15	1	PEC
AQP1	0.134502418032903	0.406849516024568	0.208	0.152	1	PEC
AL162411.1	0.134607840192136	0.310988846219189	0.117	0.081	1	PEC
RALYL	0.136606663881146	-0.39333725421737	0.104	0.175	1	PEC
CPD	0.13683135787678	-0.257944627395561	0.182	0.259	1	PEC
ODC1	0.139258467178091	-0.294915811873468	0.078	0.113	1	PEC
MYO1C	0.139702846127894	0.364828596047055	0.26	0.234	1	PEC
TNC	0.14051163361915	-0.374085656523244	0.234	0.338	1	PEC
SPPL3	0.141194031220466	0.405534257092982	0.558	0.527	1	PEC
RPP38	0.141433694285835	0.481053691478462	0.156	0.139	1	PEC
SPAG17	0.142025997801719	-0.26315424700985	0.195	0.257	1	PEC
ZCCHC10	0.144631061508619	0.371531054029933	0.143	0.126	1	PEC
ESRRG	0.144878142811802	0.473654503831884	0.649	0.682	1	PEC
ZNF595	0.145099586227825	0.411443503682859	0.104	0.096	1	PEC
ULK1	0.145299653579797	0.431603510509509	0.195	0.169	1	PEC
PTPN2	0.145544417301648	0.40061008122936	0.351	0.325	1	PEC
RHOBTB1	0.145942413310764	-0.295559202815807	0.143	0.21	1	PEC
AC090517.4	0.147011230597248	-0.254837667281156	0.078	0.154	1	PEC
C8orf37-AS1	0.147744524715966	-0.2578419981272	0.091	0.165	1	PEC
DGLUCY	0.148793604340322	-0.289990642965724	0.234	0.315	1	PEC
NHSL2	0.149009359994716	-0.274428277535188	0.195	0.296	1	PEC
CROCC	0.149629342740381	0.546179110782965	0.13	0.146	1	PEC
HBEGF	0.150938673145425	0.259018985672133	0.143	0.088	1	PEC
EGLN1	0.15093921000995	-0.257508257794514	0.208	0.296	1	PEC
PFKFB3	0.152929815497218	0.583837093832526	0.234	0.243	1	PEC
LMLN	0.154085546452778	0.347278046648374	0.156	0.149	1	PEC
FTL	0.154386707993971	-0.371761501579715	0.234	0.342	1	PEC
SQOR	0.158133011642823	0.326544028525945	0.13	0.099	1	PEC
PCF11	0.159061444925131	-0.273086876037583	0.208	0.263	1	PEC
CYB5A	0.160283622100159	0.535533071581942	0.208	0.194	1	PEC
MTCL1	0.160763069073416	0.451112687059885	0.208	0.188	1	PEC
HSP90B1	0.160785566298139	0.258999054770619	0.286	0.261	1	PEC
AL662796.1	0.160842127959509	0.451586085883933	0.104	0.095	1	PEC
COTL1	0.161174857583339	0.325121857120615	0.117	0.093	1	PEC
CLCN5	0.161336764834849	0.398506081675278	0.26	0.229	1	PEC
UBQLN1	0.161723100793946	0.374678673196042	0.312	0.29	1	PEC
CRPPA	0.162370266091975	0.314979333025161	0.117	0.077	1	PEC
RSU1	0.163804457954431	0.446281692911883	0.286	0.249	1	PEC
CUEDC1	0.163835808130835	-0.250301278966088	0.156	0.229	1	PEC
MIOX	0.164212759463826	0.49276934172821	0.117	0.077	1	PEC
ADAMTSL3	0.164407360782361	0.441349148768323	0.182	0.138	1	PEC
EBF1	0.165543164529055	-0.277780624130376	0.182	0.259	1	PEC
NAA15	0.167882874483575	-0.27389997756146	0.299	0.352	1	PEC
WDR82	0.169862206698954	0.392736286075684	0.182	0.189	1	PEC
HSPB8	0.170398135996197	-0.320117578222174	0.169	0.211	1	PEC
ATP1B3	0.173283796968818	0.317734608691216	0.221	0.187	1	PEC
PCLO	0.17361554923729	0.755144251574231	0.39	0.371	1	PEC
PLCL2	0.17515147583451	0.566335037766374	0.169	0.175	1	PEC
KIAA0355	0.176140559139752	0.642204903221006	0.26	0.294	1	PEC
SMG1	0.177326681816532	0.471365981285983	0.571	0.575	1	PEC
RCAN2	0.17828344496262	0.572744834257115	0.273	0.252	1	PEC
RAPGEF5	0.178385189066573	-0.260658079975148	0.065	0.113	1	PEC
HIVEP3	0.179041466557708	-0.307501416730867	0.169	0.236	1	PEC
HIST1H2AC	0.179604366410662	-0.417618081499294	0.156	0.188	1	PEC
CD58	0.181064243987709	0.276539047883248	0.195	0.152	1	PEC
HLA-C	0.181866221514875	0.469512798009078	0.143	0.131	1	PEC
TRIP4	0.182563447383088	0.413959477229578	0.247	0.224	1	PEC
MYO1E	0.184055310253876	0.710238293088659	0.519	0.553	1	PEC
MT-ND4	0.18496195277517	-0.257046126981069	0.286	0.281	1	PEC
SEMA4A	0.185099060783923	0.277061440053891	0.143	0.088	1	PEC
JUN	0.18529079999381	0.504019127950245	0.26	0.229	1	PEC
PRKCE	0.186691889874042	0.592504905763889	0.455	0.458	1	PEC
ZSCAN16-AS1	0.187575477339641	0.251114845724287	0.104	0.085	1	PEC
DOT1L	0.1882874181172	0.334516017328581	0.221	0.198	1	PEC
ZMYM1	0.189221419157109	0.503740195807483	0.13	0.143	1	PEC
KIFC2	0.189626568524784	0.432549952506594	0.117	0.09	1	PEC
DLG3	0.190645679824416	0.387902537024468	0.104	0.099	1	PEC
CPVL	0.191721888250263	-0.266252293999995	0.13	0.207	1	PEC
CDK10	0.193955500373245	0.477169348370265	0.169	0.168	1	PEC
AC105402.3	0.194844851410503	0.618786133251887	0.13	0.096	1	PEC
FGFR3	0.195125168519016	0.312415113991331	0.104	0.082	1	PEC
EBF4	0.197073453242004	0.356967676915501	0.143	0.127	1	PEC
PAICS	0.198115830519218	0.287079715380331	0.13	0.094	1	PEC
SGK3	0.198238439826074	-0.260781990730818	0.273	0.341	1	PEC
SBNO1	0.199222014639287	0.260422426761344	0.299	0.261	1	PEC
ZNF680	0.201864779162845	0.296544647886331	0.169	0.145	1	PEC
LINC00907	0.202150628357916	-0.261871708691645	0.078	0.122	1	PEC
FBXO28	0.202457643025704	-0.28273341469785	0.169	0.227	1	PEC
PPP2R2A	0.202854500442098	0.385981764017161	0.455	0.413	1	PEC
ST7L	0.202946299836839	-0.253424085472067	0.208	0.267	1	PEC
TMEM192	0.206089538632225	0.468460620290138	0.13	0.12	1	PEC
PHACTR2	0.20637595920154	0.367928531134826	0.377	0.353	1	PEC
MAGT1	0.206740178881936	0.435332702329758	0.169	0.16	1	PEC
AL450384.2	0.20679240265144	0.388667262896395	0.13	0.122	1	PEC
DVL3	0.207082662934701	0.25216134374971	0.117	0.087	1	PEC
PPDPF	0.208372481085248	0.380745841242776	0.104	0.097	1	PEC
ANP32A	0.208453970663044	0.392091636687784	0.182	0.168	1	PEC
PKP2	0.209338487128785	0.276957489253445	0.169	0.143	1	PEC
UNC13B	0.20999914863964	0.557216401170329	0.338	0.368	1	PEC
KLHL28	0.210860353220667	0.504633124637076	0.182	0.181	1	PEC
NDUFA5	0.21165428450538	0.527123137478208	0.156	0.148	1	PEC
NBPF11	0.211739498005781	0.478643780610407	0.156	0.161	1	PEC
LINC00621	0.211850083666851	0.42020961533316	0.169	0.121	1	PEC
USP48	0.212318679364099	0.364323481711376	0.351	0.36	1	PEC
ATXN2L	0.212422204544903	0.399295726514112	0.169	0.158	1	PEC
ACAP2	0.212548475220891	0.496884883450187	0.442	0.427	1	PEC
BIN1	0.215588100881027	0.469872326236542	0.208	0.196	1	PEC
AC013652.1	0.216159705666748	-0.32013276443491	0.195	0.284	1	PEC
CD200	0.216911078778835	-0.321995638767923	0.221	0.274	1	PEC
TBC1D9	0.217056282831468	0.424792570758676	0.182	0.188	1	PEC
CFAP299	0.218983342282517	-0.282347409757824	0.104	0.156	1	PEC
CPEB3	0.220251574386769	0.528519817199092	0.273	0.281	1	PEC
SRP9	0.220344228832358	0.374273794958191	0.156	0.13	1	PEC
CSNK1D	0.220367547844284	0.391371157956898	0.273	0.25	1	PEC
MYO6	0.222145372706634	0.7430498175241	0.545	0.61	1	PEC
ATG4B	0.22240743920319	0.347749514438165	0.182	0.189	1	PEC
CTNND1	0.222858721666759	0.540403236742958	0.442	0.432	1	PEC
MAP2K2	0.222870819093853	0.373210389860489	0.104	0.106	1	PEC
AKR1A1	0.223209388842389	0.448829371343536	0.104	0.123	1	PEC
EIF4G2	0.224201431937561	-0.250207865801132	0.221	0.27	1	PEC
RAPGEF6	0.224405406875488	0.376587610872086	0.234	0.188	1	PEC
RNF10	0.225257360413453	0.39362958302318	0.247	0.243	1	PEC
BMP2K	0.226880005414422	0.492157818889784	0.312	0.346	1	PEC
CAPN1	0.227071166324729	0.281849698302174	0.104	0.086	1	PEC
INTS8	0.22766154103574	0.445693626907616	0.156	0.173	1	PEC
CLIP2	0.227745418108859	0.278373446554567	0.234	0.203	1	PEC
RPSA	0.228913153105061	0.346488042403034	0.156	0.16	1	PEC
SRP14	0.229587599355212	0.31884704966335	0.13	0.136	1	PEC
CASTOR3	0.230123626406042	0.561779552981034	0.26	0.255	1	PEC
IDH2	0.230752818236084	0.284326581500037	0.104	0.095	1	PEC
UPF3A	0.23289343334397	0.383340736022931	0.26	0.268	1	PEC
EWSR1	0.233135668671095	0.375541624217417	0.377	0.37	1	PEC
BMS1	0.234316877850855	0.312639028384058	0.169	0.146	1	PEC
C3orf52	0.234705147615668	0.406750428608909	0.169	0.147	1	PEC
EGF	0.235086303073781	-0.324202840544277	0.078	0.111	1	PEC
AC124861.1	0.235276508886891	0.270826477756493	0.195	0.158	1	PEC
CMYA5	0.23628326094452	0.343690298603679	0.143	0.137	1	PEC
SNHG22	0.237555549983257	0.336881806257361	0.182	0.162	1	PEC
CDC14B	0.238142473240395	0.540586559215825	0.273	0.277	1	PEC
GAS6	0.238377835965414	0.527354453440719	0.104	0.13	1	PEC
CSDC2	0.238546617084079	0.279573700722621	0.13	0.103	1	PEC
AL008633.1	0.239079581273209	0.456516814424995	0.156	0.112	1	PEC
SRP19	0.2402563813855	0.251240112735	0.117	0.105	1	PEC
AHCTF1	0.240733741221651	0.326353550409668	0.208	0.335	1	PEC
CYBA	0.240746030358156	0.529373332853725	0.13	0.154	1	PEC
MPRIP	0.241144718383243	0.606604407434316	0.299	0.33	1	PEC
FBXW8	0.24224755621921	0.36432120797758	0.273	0.258	1	PEC
KIRREL3	0.242641381790114	0.382139382188544	0.442	0.415	1	PEC
CATSPER2	0.242780807266239	0.366952909316049	0.169	0.148	1	PEC
PLA2G4C	0.243157375511969	0.74065718983205	0.143	0.145	1	PEC
RPL22	0.243733284942971	0.492667721106809	0.156	0.159	1	PEC
TCEA3	0.243865665416145	0.472616607065312	0.182	0.181	1	PEC
SH3PXD2B	0.245431136304877	0.269848982728729	0.104	0.087	1	PEC
ZFAS1	0.245985372351642	0.268355924581225	0.143	0.113	1	PEC
ZNF573	0.246001162596092	0.459314448147644	0.117	0.139	1	PEC
ERBB2	0.246598938356181	0.366872977242749	0.169	0.178	1	PEC
ATP6AP2	0.247735523955418	0.2783359409012	0.13	0.116	1	PEC
TGS1	0.248084456835534	0.380824670840134	0.117	0.113	1	PEC
CDS2	0.249544334303686	0.454385945179437	0.234	0.232	1	PEC
BHMT	0.250696188274228	0.262815592356744	0.273	0.239	1	PEC
ADAM22	0.250765314237161	0.377387625324719	0.104	0.093	1	PEC
EIF2AK1	0.251253633592818	0.40462295180454	0.13	0.135	1	PEC
CASP6	0.251331954212995	0.276138544731198	0.104	0.089	1	PEC
EHMT1	0.253600564862135	0.32892168343114	0.351	0.532	1	PEC
GCC2-AS1	0.254587099471097	0.331582150081143	0.104	0.091	1	PEC
CFAP221	0.254984121441916	0.426944294449231	0.325	0.323	1	PEC
USP40	0.25550608780687	0.55669663860076	0.39	0.406	1	PEC
MECP2	0.255564088883165	0.342440698458826	0.351	0.359	1	PEC
MACC1	0.255867076411519	0.366078662853268	0.325	0.286	1	PEC
AC113386.1	0.256526463130836	0.334925410879093	0.104	0.099	1	PEC
EPN1	0.260161972620041	0.380677166291857	0.104	0.106	1	PEC
PRPF38B	0.261525400721396	0.458762193400199	0.208	0.21	1	PEC
ENTPD4	0.267645851125968	0.308167825224611	0.156	0.154	1	PEC
AC020916.1	0.268203259026272	-0.290000724140374	0.195	0.183	1	PEC
ARHGEF12	0.268359285132228	0.251940255831923	0.506	0.646	1	PEC
ZNF302	0.269340277412953	0.292893041508563	0.182	0.156	1	PEC
NDUFV1	0.269715521559824	0.361952882862082	0.13	0.133	1	PEC
CDYL2	0.269948406584959	0.324081483584788	0.143	0.127	1	PEC
AC079352.1	0.2725993230709	0.842163482960183	0.312	0.237	1	PEC
RPL14	0.273205487605195	0.287395415751725	0.169	0.178	1	PEC
MAN2C1	0.273725900690866	0.397660381383081	0.143	0.133	1	PEC
ATP6V1D	0.274762759701632	0.432118053372529	0.195	0.169	1	PEC
IQUB	0.27481735650773	0.501839123260389	0.195	0.185	1	PEC
BRD4	0.275859017489539	0.316002948402332	0.312	0.477	1	PEC
MRTFB	0.27697191479902	0.346789749127092	0.26	0.208	1	PEC
SRGAP3	0.277754245976395	0.502888067202684	0.195	0.214	1	PEC
WWC3	0.278043155210112	0.375453847519888	0.182	0.183	1	PEC
AL033504.1	0.278969368730103	0.433661560733331	0.13	0.129	1	PEC
SNAPC1	0.279266671347241	0.258438763021616	0.169	0.157	1	PEC
HECTD1	0.281292705618733	0.252656640177878	0.39	0.548	1	PEC
LINC01572	0.284972269322554	0.302108226514167	0.247	0.21	1	PEC
DMXL2	0.287439534612601	0.399158352511236	0.286	0.282	1	PEC
PRPF18	0.287503673482842	0.427788327275157	0.104	0.096	1	PEC
MAP3K3	0.291738827840283	0.319361006260286	0.195	0.204	1	PEC
PNISR	0.292032646494597	0.39221509215173	0.532	0.671	1	PEC
GOLGA3	0.296003696551325	0.471049996080878	0.169	0.172	1	PEC
SARNP	0.296097315202639	0.25359883858107	0.182	0.142	1	PEC
RETREG1	0.29643002602924	0.597723573076316	0.416	0.459	1	PEC
PCAT1	0.298214254494231	0.721924276183423	0.403	0.422	1	PEC
GDI2	0.299247446029344	0.374785023621108	0.299	0.287	1	PEC
FGD4	0.299889838372308	0.387032936704232	0.623	0.643	1	PEC
ZNF566	0.300129290462987	0.293049997157536	0.117	0.115	1	PEC
DEAF1	0.301046544307036	0.298877873229624	0.195	0.213	1	PEC
STK38	0.301119840233692	0.724715734674523	0.234	0.288	1	PEC
XPNPEP1	0.30133050416487	0.297139751786031	0.182	0.163	1	PEC
RAB5A	0.302540359765331	0.412077903930476	0.26	0.259	1	PEC
ACP6	0.304182825744814	0.493460324018243	0.143	0.152	1	PEC
RPS14	0.304945434201458	0.386755424195575	0.208	0.194	1	PEC
ARHGAP8	0.306221293260505	0.269249663046111	0.143	0.105	1	PEC
RBSN	0.306632431205597	0.296785627165879	0.117	0.105	1	PEC
KLHL29	0.307486358592278	0.490476517077697	0.403	0.414	1	PEC
RTN3	0.307701659728558	0.381979590550314	0.286	0.305	1	PEC
JAZF1	0.307760373212385	0.266943936694297	0.494	0.468	1	PEC
PTPN11	0.311563781526917	0.397617692167601	0.273	0.273	1	PEC
TMEM33	0.313399412676205	0.277202989839616	0.117	0.106	1	PEC
ZNF75D	0.314660790589362	0.367753049250888	0.169	0.175	1	PEC
SEPT9	0.315363296819149	-0.274006370782588	0.221	0.319	1	PEC
DENND1B	0.316941116929264	0.629203109726961	0.416	0.447	1	PEC
KLF6	0.31729216700379	0.483801778281602	0.532	0.51	1	PEC
MICALL2	0.318330756921548	0.257169369932535	0.13	0.116	1	PEC
SEPSECS	0.319473226841372	0.389574753484751	0.091	0.102	1	PEC
LRFN2	0.320773174836925	0.425479005849837	0.104	0.123	1	PEC
CISD1	0.32113067281509	0.411701501815072	0.091	0.105	1	PEC
MBOAT2	0.321333355255332	0.517374529912269	0.156	0.179	1	PEC
USP6NL	0.321601602889524	0.601377389933341	0.299	0.322	1	PEC
TNFAIP8	0.321675299888987	0.671788604248398	0.338	0.365	1	PEC
C3	0.322900033671689	-0.30657154325081	0.117	0.155	1	PEC
GPX3	0.322986965342337	-0.272345905914317	0.455	0.564	1	PEC
SAMD4A	0.323745882829987	0.316004884355671	0.455	0.585	1	PEC
LINC01508	0.323992247982333	0.776919832999655	0.182	0.182	1	PEC
AMD1	0.32460629094802	0.37109695235147	0.169	0.15	1	PEC
GNPTG	0.324889103415451	0.369938370840361	0.091	0.11	1	PEC
[truncated: 11,025 more rows]
