# Supplementary material for: Mosaic loss of Y chromosome is associated with aging and epithelial injury in chronic kidney disease
Source: Genome Biol. 2024 Jan 29;25:36. doi: 10.1186/s13059-024-03173-2 (PMC10823641; doi:10.1186/s13059-024-03173-2)
Supplement: Supplementary file 12 — Additional file 12. Generalized linear mixed model results for LOY. [file 13059_2024_3173_MOESM12_ESM.xlsx]

## Sheet: Table S1
Single nucleus multiome LOY by cell type (Additional File 2: Fig S4)
lme4::glmer(formula = loy ~ celltype + (1 | library_id), data = df, family = binomial(link = "logit"))
term	estimate	std.error	conf.level	conf.low	conf.high	statistic	p.value	effect
celltypePT_VCAM1	1.46309	0.0625361	0.95	1.29432	1.65388	6.08534	1.16248e-09	fixed
celltypePEC	0.404317	0.202435	0.95	0.2719	0.601222	-4.47332	7.70153e-06	fixed
celltypeLOH	1.05282	0.0546818	0.95	0.945822	1.17192	0.941317	0.346542	fixed
celltypeDCT	0.205204	0.0945	0.95	0.170509	0.246959	-16.7593	4.84461e-63	fixed
celltypePC	0.365136	0.139891	0.95	0.277575	0.48032	-7.20193	5.93675e-13	fixed
celltypeIC	0.152426	0.178313	0.95	0.107468	0.216193	-10.5493	5.1195e-26	fixed
celltypePODO	0.175931	0.422881	0.95	0.0768045	0.402995	-4.10911	3.97192e-05	fixed
celltypeENDO	0.0443144	0.442601	0.95	0.0186124	0.105509	-7.04121	1.9058e-12	fixed
celltypeFIB_VSMC_MC	0.37625	0.213083	0.95	0.247799	0.571285	-4.58742	4.4875e-06	fixed
celltypeLEUK	0.18785	0.196128	0.95	0.127899	0.275902	-8.5256	1.52021e-17	fixed

## Sheet: Table S2
Single nucleus ATAC LOY by cell type (Figure 2E)
lme4::glmer(formula = loy ~ celltype + (1 | library_id), data = df, family = binomial(link = "logit"))
term	estimate	std.error	conf.level	conf.low	conf.high	statistic	p.value	effect
celltypePT_VCAM1	1.88385	0.0589263	0.95	1.67837	2.11449	10.7476	6.08045e-27	fixed
celltypePT_PROM1	2.28319	0.110525	0.95	1.83849	2.83545	7.46953	8.04837e-14	fixed
celltypePEC	0.666518	0.163685	0.95	0.483597	0.91863	-2.47847	0.0131947	fixed
celltypeLOH	0.684186	0.0525633	0.95	0.617209	0.758431	-7.22035	5.18528e-13	fixed
celltypeDCT	0.349165	0.0710304	0.95	0.303787	0.401321	-14.8135	1.19775e-49	fixed
celltypePC	0.502231	0.125304	0.95	0.392867	0.642041	-5.4962	3.88061e-08	fixed
celltypeIC	0.279496	0.129405	0.95	0.216883	0.360185	-9.85096	6.78948e-23	fixed
celltypePODO	0.23429	0.348541	0.95	0.118325	0.46391	-4.16362	3.13241e-05	fixed
celltypeENDO	0.605478	0.113773	0.95	0.484457	0.756731	-4.41	1.03369e-05	fixed
celltypeFIB_VSMC_MC	1.00326	0.111183	0.95	0.806812	1.24753	0.0292367	0.976676	fixed
celltypeLEUK	0.48317	0.139026	0.95	0.367926	0.634511	-5.23201	1.67673e-07	fixed

## Sheet: Table S3
Single cell RNA LOY by cell type and CKD (Figure 3F)
lme4::glmer(formula = loy ~ celltype + CKD + (1 | library_id), data = df, family = binomial(link = "logit"))
term	estimate	std.error	conf.level	conf.low	conf.high	statistic	p.value	effect
celltypePT_VCAM1	1.36986	0.0539098	0.95	1.2325	1.52252	5.83762	5.29528e-09	fixed
celltypePT_PROM1	1.13426	0.0650008	0.95	0.998583	1.28837	1.93815	0.0526054	fixed
celltypePT_MT	1.87726	0.101202	0.95	1.53951	2.28911	6.22334	4.86675e-10	fixed
celltypePEC	0.412504	0.193598	0.95	0.282253	0.602864	-4.57397	4.78578e-06	fixed
celltypeLOH	0.733256	0.0471996	0.95	0.668466	0.804326	-6.57337	4.91907e-11	fixed
celltypeDCT	0.558067	0.062552	0.95	0.493676	0.630857	-9.32465	1.11349e-20	fixed
celltypePC	0.607449	0.0631644	0.95	0.536716	0.687504	-7.8919	2.97621e-15	fixed
celltypeIC	0.508305	0.0714196	0.95	0.441908	0.584678	-9.47463	2.6772e-21	fixed
celltypePODO	0.398466	0.168815	0.95	0.286217	0.554736	-5.45056	5.02113e-08	fixed
celltypeENDO	1.08814	0.0507327	0.95	0.985145	1.2019	1.66495	0.0959225	fixed
celltypeFIB_VSMC_MC	1.21902	0.0508051	0.95	1.10348	1.34666	3.89821	9.69082e-05	fixed
celltypeLEUK	0.954023	0.0665956	0.95	0.837283	1.08704	-0.706769	0.47971	fixed
CKD	1.93766	0.29271	0.95	1.09175	3.439	2.25985	0.0238306	fixed

## Sheet: Table S4
Single cell multiomes and snATAC-seq LOY by cell type, age and CNV burden (Additional File 2: Fig S12)
lme4::glmer(formula = loy ~ celltype + scaled_cnv + age_group + (1 | library_id), data = df, family = binomial(link = "logit"))
term	estimate	std.error	conf.level	conf.low	conf.high	statistic	p.value	effect
celltypePT_VCAM1	1.74241	0.0409622	0.95	1.60799	1.88807	13.5557	7.33277e-42	fixed
celltypePEC	0.527336	0.12848	0.95	0.409945	0.678343	-4.9807	6.33557e-07	fixed
celltypeLOH	0.839802	0.0369813	0.95	0.781085	0.902933	-4.72101	2.34675e-06	fixed
celltypeDCT	0.279186	0.0570525	0.95	0.249649	0.312217	-22.3632	8.98035e-111	fixed
celltypePC	0.418521	0.0939492	0.95	0.348135	0.503137	-9.27128	1.83922e-20	fixed
celltypeIC	0.206623	0.105379	0.95	0.168066	0.254025	-14.9637	1.26746e-50	fixed
celltypePODO	0.199465	0.2743	0.95	0.116515	0.341469	-5.8772	4.17265e-09	fixed
celltypeENDO	0.321387	0.109579	0.95	0.259272	0.398385	-10.3588	3.81627e-25	fixed
celltypeFIB_VSMC_MC	0.650516	0.0998197	0.95	0.534923	0.791087	-4.30767	1.64985e-05	fixed
celltypeLEUK	0.261618	0.114712	0.95	0.208941	0.327575	-11.689	1.45033e-31	fixed
scaled_cnv	1.43756	0.0182182	0.95	1.38714	1.48982	19.9224	2.6041e-88	fixed
age_group60-69	1.68517	0.179365	0.95	1.18568	2.39509	2.90953	0.00361968	fixed
age_group70-79	3.18146	0.152155	0.95	2.36108	4.28687	7.60632	2.82014e-14	fixed
age_group90-99	5.73964	0.273755	0.95	3.35633	9.81534	6.38308	1.73563e-10	fixed
